# Supplementary material for: Revisiting Acalypha medicinal interest: ethnobotany, experimental studies, and the implications of taxonomic misuse pitfalls
Source: PhytoKeys. 2026 Jan 30;270:119–42. doi: 10.3897/phytokeys.270.169087 (PMC12881909; doi:10.3897/phytokeys.270.169087)
Supplement: Supplementary material 1 — Detailed information on all medicinal uses of Acalypha reported in the scientific literature [file phytokeys-270-119_article-169087__-s001.xlsx]

## Sheet: Diseases classification
Pardo de Santayana et al. (2014)	ICD	Our study
		1	2
Sistema circulatorio	Circulatory system	Cardiovascular system
	Blood or blood-forming organs
Sistema digestivo	Digestive system	Digestive tract
Sistema genito-urinario	Genitourinary system	Urinary system
Concepción, embarazo, parto y puerperio	Pregnancy, childbirth and puerperium	Pregnancy, childbirth and puerperium
	Perinatal period	Perinatal period
	Sexual health	Reproductive system	Abortifacient
			Fertility
			Others
		Ginecological problems
Sistema respiratorio	Respiratory system	Respiratory system
Sistema endocrino-metabólico	Endocrine, nutritional or metabolic diseases	Endocrine - metabolic system
Sistema inmunitario	Immune system	Immune system
Musculatura y esqueleto	Musculoskeletal system or connective tissue	Locomotor system
Piel y tejido celular subcutáneo	Skin	Skin
Sistema nervioso y enfermedades mentales	Mental, behavioural or neurodevelopmental disorders	Mental disorders
	Nervous system	Nervous system
Órganos de los sentidos	Visual system	Eye problems
	Ear or mastoid process	Ear problems
		Mouth problems
Otras enfermedades infecciosas y parasitarias	Infectious or parasitic diseases	Other infectious or parasitic diseases
	Infectious or parasitic diseases	STD
Enfermedades tumorales	Neoplasm	Neoplasm
Enfermedades culturales	-	Rituals / Cultural diseases
Síntomas y estados de origen indefinido	Symptoms, signs or clinical findings not elsewhere classified	Symptoms	Pain-killer
			Diarrhea
			Fever
			Inflammation
			Vomiting
			Dizziness
Intoxicaciones y envenenamientos	Injury, poisoning or other external causes	Injuries	Bites and stings
			Wounds
			Ulcers, sores
			Burns
		Poisoning
		Lymphatic system
Otros	Others	Others

## Sheet: Ethnobotanical
Original name (species)	Original name (Author)	Name status	Accepted name (species)	Accepted name (Author)	Common Name	Language / Place	Part of the plant	Method	General use	Activities	Type of disease Classification 1	Type of disease Classification 2	Specific use (original text)	Country	Population / Culture	References
A. virgata	Thunb.	nomen illegitimum	?	?	Muktaborshi	Bangladesh	Whole plant	Not indicated	Medicine	-	Symptoms	Diarrhea	Diarrhea	Uganda	-	Das et al. (2012)
A. virgata	Thunb.	nomen illegitimum	?	?	Muktaborshi	Bangladesh	Whole plant	Not indicated	Medicine	-	Symptoms	Diarrhea	Diarrhea	Uganda	-	Seebaluck et al. (2015)
A. accedens	Müll. Arg.	accepted	A. accedens	Mull. Arg.	Acalifa	Brazil	Not indicated	Not indicated	Medicine	-	Not indicated	-	-	Brazil	Bahia, Rio de Janeiro, Sao Paulo	De Sousa Trindade et al. (2014)
A. acrogyna	Pax	accepted	A. acrogyna	Pax	-	-	Leaves	Leaf grinded with some mortar, pestle, the resultant paste is mixed with honey and given orally. The leaf is heated and applied externally over the tumor-affected area untill cure	Medicine	-	Neoplasm	-	Cancer	Ethiopia	Ethiopia	Ayele (2018)
A. acrogyna	Pax	accepted	A. acrogyna	Pax	-	-	Leaves	Leaf grinded with some mortar, pestle, the resultant paste is mixed with honey and given orally. The leaf is heated and applied externally over the tumor-affected area untill cure	Medicine	-	Neoplasm	-	Cancer	Ethiopia	Ethiopia, Gondar zuria	Ragunathan and Solomon (2009)
A. adenostachya	Müll. Arg.	accepted	A. adenostachya	Mull. Arg.	Hierba del cáncer	Spanish (Mexico)	Leaves	Not indicated	Medicine	-	Gynecological problems	-	Gynecological disorders	Mexico	-	Alonso-Castro et al. (2010)
A. adenostachya	Müll. Arg.	accepted	A. adenostachya	Mull. Arg.	Hierba del cáncer	Spanish (Mexico)	Leaves	Not indicated	Medicine	-	Gynecological problems	-	Gynecological disorders	Mexico	-	López and Hinojosa (1988)
A. adenostachya	Muell Arg.	accepted	A. adenostachya	Mull. Arg.	-	-	Not indicated	Not indicated	Medicine	-	Pregnancy, childbirth and puerperium	-	Pospartum cleaning	Mexico	Copándaro de Galeana, Michoacán	Hurtado and Rodríguez (2006)
A. allenii	Hutch.	accepted	A. allenii	Hutch.	-	-	Roots	Infusion of the pounded roots mixed with bone meal	Medicine	-	Symptoms	Inflammation	Edema	-	-	Quattrochi (2012)
A. allenii	Hutch.	accepted	A. allenii	Hutch.	-	-	Roots	Root paste used as an enema	Medicine	-	Symptoms	Diarrhea	Diarrhea	-	-	Quattrochi (2012)
A. allenii	Hutch.	accepted	A. allenii	Hutch.	-	-	Roots	Root infusion drunk	Medicine	-	Reproductive system	Others	aphrodisiac	-	-	Quattrochi (2012)
A. alnifolia	Klein ex Willd.	accepted	A. alnifolia	J. G. Klein ex Willd.	-	-	Leaves	Leaf juice mixed with boiled cow milk	Medicine	-	Endocrine - metabolic system	-	Diabetes	-	-	Revathi et al. (2013)
A. alnifolia	Klein ex Willd.	accepted	A. alnifolia	J. G. Klein ex Willd.	-	-	Leaves	Leaf juice mixed with boiled cow milk	Medicine	-	Endocrine - metabolic system	-	Diabetes	-	-	Seebaluck et al. (2015)
A. alnifolia	Klein ex Willd.	accepted	A. alnifolia	J. G. Klein ex Willd.	Sirukurunjan	Tamil	Leaves	Leaf juice mixed with boiled cow milk	Medicine	-	Endocrine - metabolic system	-	Diabetes	-	-	Kovendan et al. (2013)
A. alnifolia	Klein ex Willd.	accepted	A. alnifolia	J. G. Klein ex Willd.	Sirukurunjan	Tamil	Leaves	Leaf juice mixed with boiled cow milk	Medicine	-	Endocrine - metabolic system	-	Diabetes	-	-	Balakrishman et al. (2009)
A. alnifolia	Klein ex Willd.	accepted	A. alnifolia	J. G. Klein ex Willd.	-	-	Whole plant	Smoke from burnt dried plant	Plaguicide	-	-	-	Mosquito	-	-	Kamalannan and Gopinath (2013)
A. alnifolia	Klein ex Willd.	accepted	A. alnifolia	J. G. Klein ex Willd.	-	-	Whole plant	Smoke from burnt dried plant	Plaguicide	-	-	-	Mosquito	-	-	Seebaluck et al. (2015)
A. alnifolia	Klein ex Willd.	accepted	A. alnifolia	J. G. Klein ex Willd.	Sirukurunjan		Leaves	Leaf juice mixed with boiled cow milk	Medicine	-	Endocrine - metabolic system	-	Diabetes	India	Dharapuram Taluk, Tamil Nadu state	Balakrishman et al. (2009)
A. alnifolia	Klein ex Willd.	accepted	A. alnifolia	J. G. Klein ex Willd.	-	-	Unknown	Unknown	Medicine	-	Infectious and parasitic diseases	-	Dysentery	India	Irula tribes of Marudhamalai hills	Revathi et al. (2013)
A. capitata	Willd.	synonym	A. alnifolia	J. G. Klein ex Willd.	Chiru kuppinta, mirapa kuppinta	India	Leaves	Young leaves extract	Medicine	-	Infectious and parasitic diseases	-	Dysentery	India	Ayurveda	Quattrochi (2012)
A. capitata	Willd.	synonym	A. alnifolia	J. G. Klein ex Willd.	-	-	Not indicated	Not indicated	Medicine	-	Cardiovascular system	-	hypertension, hypercholesterolemia	Nigeria	Nigeria	Johnkennedy et al. (2011)
A. capitata	Willd.	synonym	A. alnifolia	J. G. Klein ex Willd.	-	-	Not indicated	Not indicated	Medicine	-	Cardiovascular system	-	hypertension, hypercholesterolemia	Nigeria	Nigeria	Seebaluck et al. (2015)
A. alopecuroidea	Jacq.	accepted	A. alopecuroidea	Jacq.	Foxtail copperleaf, Yerba del cáncer, rabo de gato, tree-seeded marcury		-	-	Medicine	-	Symptoms	Inflammation	Flatulence, inflammation	-	-	Svacinova (2011)
A. alopecuroidea	Jacq.	accepted	A. alopecuroidea	Jacq.	Foxtail copperleaf, Yerba del cáncer, rabo de gato, tree-seeded marcury		-	-	Medicine	-	Digestive tract	-	Flatulence, inflammation	-	-	Seebaluck et al. (2015)
A. alopecuroidea	Jacq.	accepted	A. alopecuroidea	Jacq.	-	-	Not indicated	Decoction	Medicine	-	Symptoms	Inflammation	Antiinflammatory and anticancer activities: treat skin conditions	-	-	Quattrochi (2012)
A. alopecuroidea	Jacq.	accepted	A. alopecuroidea	Jacq.	-	-	Not indicated	Decoction	Medicine	-	Skin	-	Antiinflammatory and anticancer activities: treat skin conditions	-	-	Quattrochi (2012)
A. alopecuroidea	Jacq.	accepted	A. alopecuroidea	Jacq.	-	-	Not indicated	Decoction	Medicine	-	Neoplasm	-	Antiinflammatory and anticancer activities: treat skin conditions	-	-	Quattrochi (2012)
A. alopecuroidea	Jacq.	accepted	A. alopecuroidea	Jacq.	-	-	Not indicated	Infusion	Medicine	-	Digestive tract	-	Treat stomach and urinary complaints	-	-	Quattrochi (2012)
A. alopecuroidea	Jacq.	accepted	A. alopecuroidea	Jacq.	-	-	Not indicated	Infusion	Medicine	-	Urinary system	-	Treat stomach and urinary complaints	-	-	Quattrochi (2012)
A. alopecuroidea	Jacq.	accepted	A. alopecuroidea	Jacq.	Degonflé	Caidije	Whole plant	Decoction	Medicine	-	Digestive tract	-	Digestive affections such as bashfulness	Cuba	Cuba, Camagüey	Beyra et al. (2004)
A. alopecuroidea	Jacq.	accepted	A. alopecuroidea	Jacq.	Hierba del cáncer	Spanish (Mexico)	Leaves	Not indicated	Medicine	-	Respiratory system	-	Respiratory illnesses, inflamatory diseases	Mexico	-	Alonso-Castro et al. (2010)
A. alopecuroidea	Jacq.	accepted	A. alopecuroidea	Jacq.	Hierba del cáncer	Spanish (Mexico)	Leaves	Not indicated	Medicine	-	Respiratory system	-	Respiratory illnesses, inflamatory diseases	Mexico	-	Hernández (1959)
A. alopecuroidea	Jacq.	accepted	A. alopecuroidea	Jacq.	Hierba del cáncer	Spanish (Mexico)	Leaves	Not indicated	Medicine	-	Symptoms	Inflammation	Respiratory illnesses, inflamatory diseases	Mexico	-	Alonso-Castro et al. (2010)
A. alopecuroidea	Jacq.	accepted	A. alopecuroidea	Jacq.	Hierba del cáncer	Spanish (Mexico)	Leaves	Not indicated	Medicine	-	Symptoms	Inflammation	Respiratory illnesses, inflamatory diseases	Mexico	-	Hernández (1959)
A. alopecuroidea	Jacq.	accepted	A. alopecuroidea	Jacq.	Foxtail copperleaf, Yerba del cáncer, rabo de gato, tree-seeded marcury		-	Decoction or infusion to wash	Medicine	-	Skin	-	Severe skin conditions	Mexico	Mayan medicine	Svacinova (2011)
A. alopecuroidea	Jacq.	accepted	A. alopecuroidea	Jacq.	Foxtail copperleaf, Yerba del cáncer, rabo de gato, tree-seeded marcury		-	Decoction or infusion to wash	Medicine	-	Skin	-	Severe skin conditions	Guatemala	Mayan medicine	Svacinova (2011)
A. alopecuroidea	Jacq.	accepted	A. alopecuroidea	Jacq.	Foxtail copperleaf, Yerba del cáncer, rabo de gato, tree-seeded marcury		-	Decoction or infusion to wash	Medicine	-	Skin	-	Severe skin conditions	Mexico	Mayan medicine	Seebaluck et al. (2015)
A. alopecuroidea	Jacq.	accepted	A. alopecuroidea	Jacq.	Foxtail copperleaf, Yerba del cáncer, rabo de gato, tree-seeded marcury		-	Decoction or infusion to wash	Medicine	-	Skin	-	Severe skin conditions	Guatemala	Mayan medicine	Seebaluck et al. (2015)
A. alopecuroidea	Jacq.	accepted	A. alopecuroidea	Jacq.	-	-	Not indicated	Decoction or infusion to wash. In large quantities per day as a tea	Medicine		Digestive tract	-	stomach and urinary complaints	Mexico	Mayan medicine	Svacinova (2011)
A. alopecuroidea	Jacq.	accepted	A. alopecuroidea	Jacq.	-	-	Not indicated	Decoction or infusion to wash. In large quantities per day as a tea	Medicine		Digestive tract	-	stomach and urinary complaints	Guatemala	Mayan medicine	Svacinova (2011)
A. alopecuroidea	Jacq.	accepted	A. alopecuroidea	Jacq.	-	-	Not indicated	Decoction or infusion to wash. In large quantities per day as a tea	Medicine		Digestive tract	-	stomach and urinary complaints	Mexico	Mayan medicine	Seebaluck et al. (2015)
A. alopecuroidea	Jacq.	accepted	A. alopecuroidea	Jacq.	-	-	Not indicated	Decoction or infusion to wash. In large quantities per day as a tea	Medicine		Digestive tract	-	stomach and urinary complaints	Guatemala	Mayan medicine	Seebaluck et al. (2015)
A. alopecuroidea	Jacq.	accepted	A. alopecuroidea	Jacq.	-	-	Not indicated	Decoction or infusion to wash. In large quantities per day as a tea	Medicine		Urinary system	-	stomach and urinary complaints	Mexico	Mayan medicine	Svacinova (2011)
A. alopecuroidea	Jacq.	accepted	A. alopecuroidea	Jacq.	-	-	Not indicated	Decoction or infusion to wash. In large quantities per day as a tea	Medicine		Urinary system	-	stomach and urinary complaints	Guatemala	Mayan medicine	Svacinova (2011)
A. alopecuroidea	Jacq.	accepted	A. alopecuroidea	Jacq.	-	-	Not indicated	Decoction or infusion to wash. In large quantities per day as a tea	Medicine		Urinary system	-	stomach and urinary complaints	Mexico	Mayan medicine	Seebaluck et al. (2015)
A. alopecuroidea	Jacq.	accepted	A. alopecuroidea	Jacq.	-	-	Not indicated	Decoction or infusion to wash. In large quantities per day as a tea	Medicine		Urinary system	-	stomach and urinary complaints	Guatemala	Mayan medicine	Seebaluck et al. (2015)
A. alopecuroidea	Jacq.	accepted	A. alopecuroidea	Jacq.			Not indicated	Not indicated	Medicine		Digestive tract	-	indigestion, dyspepsia, diarrhoea, flatulence, astshma, bruises, sprains, infection, acute and chronic inflammations and cancer	Mexico	Mayan medicine	Svacinova (2011)
A. alopecuroidea	Jacq.	accepted	A. alopecuroidea	Jacq.			Not indicated	Not indicated	Medicine		Digestive tract	-	indigestion, dyspepsia, diarrhoea, flatulence, astshma, bruises, sprains, infection, acute and chronic inflammations and cancer	Guatemala	Mayan medicine	Svacinova (2011)
A. alopecuroidea	Jacq.	accepted	A. alopecuroidea	Jacq.			Not indicated	Not indicated	Medicine		Digestive tract	-	indigestion, dyspepsia, diarrhoea, flatulence, astshma, bruises, sprains, infection, acute and chronic inflammations and cancer	Mexico	Mayan medicine	Argueta (1994)
A. alopecuroidea	Jacq.	accepted	A. alopecuroidea	Jacq.			Not indicated	Not indicated	Medicine		Digestive tract	-	indigestion, dyspepsia, diarrhoea, flatulence, astshma, bruises, sprains, infection, acute and chronic inflammations and cancer	Guatemala	Mayan medicine	Argueta (1994)
A. alopecuroidea	Jacq.	accepted	A. alopecuroidea	Jacq.			Not indicated	Not indicated	Medicine		Digestive tract	-	indigestion, dyspepsia, diarrhoea, flatulence, astshma, bruises, sprains, infection, acute and chronic inflammations and cancer	Mexico	Mayan medicine	Johnson (1999)
A. alopecuroidea	Jacq.	accepted	A. alopecuroidea	Jacq.			Not indicated	Not indicated	Medicine		Digestive tract	-	indigestion, dyspepsia, diarrhoea, flatulence, astshma, bruises, sprains, infection, acute and chronic inflammations and cancer	Guatemala	Mayan medicine	Johnson (1999)
A. alopecuroidea	Jacq.	accepted	A. alopecuroidea	Jacq.			Not indicated	Not indicated	Medicine		Digestive tract	-	indigestion, dyspepsia, diarrhoea, flatulence, astshma, bruises, sprains, infection, acute and chronic inflammations and cancer	Mexico	Mayan medicine	Martínez (2003)
A. alopecuroidea	Jacq.	accepted	A. alopecuroidea	Jacq.			Not indicated	Not indicated	Medicine		Digestive tract	-	indigestion, dyspepsia, diarrhoea, flatulence, astshma, bruises, sprains, infection, acute and chronic inflammations and cancer	Guatemala	Mayan medicine	Martínez (2003)
A. alopecuroidea	Jacq.	accepted	A. alopecuroidea	Jacq.			Not indicated	Not indicated	Medicine		Symptoms	Diarrhea	indigestion, dyspepsia, diarrhoea, flatulence, astshma, bruises, sprains, infection, acute and chronic inflammations and cancer	Mexico	Mayan medicine	Svacinova (2011)
A. alopecuroidea	Jacq.	accepted	A. alopecuroidea	Jacq.			Not indicated	Not indicated	Medicine		Symptoms	Diarrhea	indigestion, dyspepsia, diarrhoea, flatulence, astshma, bruises, sprains, infection, acute and chronic inflammations and cancer	Guatemala	Mayan medicine	Svacinova (2011)
A. alopecuroidea	Jacq.	accepted	A. alopecuroidea	Jacq.			Not indicated	Not indicated	Medicine		Symptoms	Diarrhea	indigestion, dyspepsia, diarrhoea, flatulence, astshma, bruises, sprains, infection, acute and chronic inflammations and cancer	Mexico	Mayan medicine	Argueta (1994)
A. alopecuroidea	Jacq.	accepted	A. alopecuroidea	Jacq.			Not indicated	Not indicated	Medicine		Symptoms	Diarrhea	indigestion, dyspepsia, diarrhoea, flatulence, astshma, bruises, sprains, infection, acute and chronic inflammations and cancer	Guatemala	Mayan medicine	Argueta (1994)
A. alopecuroidea	Jacq.	accepted	A. alopecuroidea	Jacq.			Not indicated	Not indicated	Medicine		Symptoms	Diarrhea	indigestion, dyspepsia, diarrhoea, flatulence, astshma, bruises, sprains, infection, acute and chronic inflammations and cancer	Mexico	Mayan medicine	Johnson (1999)
A. alopecuroidea	Jacq.	accepted	A. alopecuroidea	Jacq.			Not indicated	Not indicated	Medicine		Symptoms	Diarrhea	indigestion, dyspepsia, diarrhoea, flatulence, astshma, bruises, sprains, infection, acute and chronic inflammations and cancer	Guatemala	Mayan medicine	Johnson (1999)
A. alopecuroidea	Jacq.	accepted	A. alopecuroidea	Jacq.			Not indicated	Not indicated	Medicine		Symptoms	Diarrhea	indigestion, dyspepsia, diarrhoea, flatulence, astshma, bruises, sprains, infection, acute and chronic inflammations and cancer	Mexico	Mayan medicine	Martínez (2003)
A. alopecuroidea	Jacq.	accepted	A. alopecuroidea	Jacq.			Not indicated	Not indicated	Medicine		Symptoms	Diarrhea	indigestion, dyspepsia, diarrhoea, flatulence, astshma, bruises, sprains, infection, acute and chronic inflammations and cancer	Guatemala	Mayan medicine	Martínez (2003)
A. alopecuroidea	Jacq.	accepted	A. alopecuroidea	Jacq.			Not indicated	Not indicated	Medicine		Respiratory system	-	indigestion, dyspepsia, diarrhoea, flatulence, asthma, bruises, sprains, infection, acute and chronic inflammations and cancer	Mexico	Mayan medicine	Svacinova (2011)
A. alopecuroidea	Jacq.	accepted	A. alopecuroidea	Jacq.			Not indicated	Not indicated	Medicine		Respiratory system	-	indigestion, dyspepsia, diarrhoea, flatulence, asthma, bruises, sprains, infection, acute and chronic inflammations and cancer	Guatemala	Mayan medicine	Svacinova (2011)
A. alopecuroidea	Jacq.	accepted	A. alopecuroidea	Jacq.			Not indicated	Not indicated	Medicine		Respiratory system	-	indigestion, dyspepsia, diarrhoea, flatulence, asthma, bruises, sprains, infection, acute and chronic inflammations and cancer	Mexico	Mayan medicine	Argueta (1994)
A. alopecuroidea	Jacq.	accepted	A. alopecuroidea	Jacq.			Not indicated	Not indicated	Medicine		Respiratory system	-	indigestion, dyspepsia, diarrhoea, flatulence, asthma, bruises, sprains, infection, acute and chronic inflammations and cancer	Guatemala	Mayan medicine	Argueta (1994)
A. alopecuroidea	Jacq.	accepted	A. alopecuroidea	Jacq.			Not indicated	Not indicated	Medicine		Respiratory system	-	indigestion, dyspepsia, diarrhoea, flatulence, asthma, bruises, sprains, infection, acute and chronic inflammations and cancer	Mexico	Mayan medicine	Johnson (1999)
A. alopecuroidea	Jacq.	accepted	A. alopecuroidea	Jacq.			Not indicated	Not indicated	Medicine		Respiratory system	-	indigestion, dyspepsia, diarrhoea, flatulence, asthma, bruises, sprains, infection, acute and chronic inflammations and cancer	Guatemala	Mayan medicine	Johnson (1999)
A. alopecuroidea	Jacq.	accepted	A. alopecuroidea	Jacq.			Not indicated	Not indicated	Medicine		Respiratory system	-	indigestion, dyspepsia, diarrhoea, flatulence, asthma, bruises, sprains, infection, acute and chronic inflammations and cancer	Mexico	Mayan medicine	Martínez (2003)
A. alopecuroidea	Jacq.	accepted	A. alopecuroidea	Jacq.			Not indicated	Not indicated	Medicine		Respiratory system	-	indigestion, dyspepsia, diarrhoea, flatulence, asthma, bruises, sprains, infection, acute and chronic inflammations and cancer	Guatemala	Mayan medicine	Martínez (2003)
A. alopecuroidea	Jacq.	accepted	A. alopecuroidea	Jacq.			Not indicated	Not indicated	Medicine		Injuries	Others	indigestion, dyspepsia, diarrhoea, flatulence, asthma, bruises, sprains, infection, acute and chronic inflammations and cancer	Mexico	Mayan medicine	Svacinova (2011)
A. alopecuroidea	Jacq.	accepted	A. alopecuroidea	Jacq.			Not indicated	Not indicated	Medicine		Injuries	Others	indigestion, dyspepsia, diarrhoea, flatulence, asthma, bruises, sprains, infection, acute and chronic inflammations and cancer	Guatemala	Mayan medicine	Svacinova (2011)
A. alopecuroidea	Jacq.	accepted	A. alopecuroidea	Jacq.			Not indicated	Not indicated	Medicine		Injuries	Others	indigestion, dyspepsia, diarrhoea, flatulence, asthma, bruises, sprains, infection, acute and chronic inflammations and cancer	Mexico	Mayan medicine	Argueta (1994)
A. alopecuroidea	Jacq.	accepted	A. alopecuroidea	Jacq.			Not indicated	Not indicated	Medicine		Injuries	Others	indigestion, dyspepsia, diarrhoea, flatulence, asthma, bruises, sprains, infection, acute and chronic inflammations and cancer	Guatemala	Mayan medicine	Argueta (1994)
A. alopecuroidea	Jacq.	accepted	A. alopecuroidea	Jacq.			Not indicated	Not indicated	Medicine		Injuries	Others	indigestion, dyspepsia, diarrhoea, flatulence, asthma, bruises, sprains, infection, acute and chronic inflammations and cancer	Mexico	Mayan medicine	Johnson (1999)
A. alopecuroidea	Jacq.	accepted	A. alopecuroidea	Jacq.			Not indicated	Not indicated	Medicine		Injuries	Others	indigestion, dyspepsia, diarrhoea, flatulence, asthma, bruises, sprains, infection, acute and chronic inflammations and cancer	Guatemala	Mayan medicine	Johnson (1999)
A. alopecuroidea	Jacq.	accepted	A. alopecuroidea	Jacq.			Not indicated	Not indicated	Medicine		Injuries	Others	indigestion, dyspepsia, diarrhoea, flatulence, asthma, bruises, sprains, infection, acute and chronic inflammations and cancer	Mexico	Mayan medicine	Martínez (2003)
A. alopecuroidea	Jacq.	accepted	A. alopecuroidea	Jacq.			Not indicated	Not indicated	Medicine		Injuries	Others	indigestion, dyspepsia, diarrhoea, flatulence, asthma, bruises, sprains, infection, acute and chronic inflammations and cancer	Guatemala	Mayan medicine	Martínez (2003)
A. alopecuroidea	Jacq.	accepted	A. alopecuroidea	Jacq.			Not indicated	Not indicated	Medicine		Infectious and parasitic diseases	Others	indigestion, dyspepsia, diarrhoea, flatulence, asthma, bruises, sprains, infection, acute and chronic inflammations and cancer	Mexico	Mayan medicine	Svacinova (2011)
A. alopecuroidea	Jacq.	accepted	A. alopecuroidea	Jacq.			Not indicated	Not indicated	Medicine		Infectious and parasitic diseases	Others	indigestion, dyspepsia, diarrhoea, flatulence, asthma, bruises, sprains, infection, acute and chronic inflammations and cancer	Guatemala	Mayan medicine	Svacinova (2011)
A. alopecuroidea	Jacq.	accepted	A. alopecuroidea	Jacq.			Not indicated	Not indicated	Medicine		Infectious and parasitic diseases	Others	indigestion, dyspepsia, diarrhoea, flatulence, asthma, bruises, sprains, infection, acute and chronic inflammations and cancer	Mexico	Mayan medicine	Argueta (1994)
A. alopecuroidea	Jacq.	accepted	A. alopecuroidea	Jacq.			Not indicated	Not indicated	Medicine		Infectious and parasitic diseases	Others	indigestion, dyspepsia, diarrhoea, flatulence, asthma, bruises, sprains, infection, acute and chronic inflammations and cancer	Guatemala	Mayan medicine	Argueta (1994)
A. alopecuroidea	Jacq.	accepted	A. alopecuroidea	Jacq.			Not indicated	Not indicated	Medicine		Infectious and parasitic diseases	Others	indigestion, dyspepsia, diarrhoea, flatulence, asthma, bruises, sprains, infection, acute and chronic inflammations and cancer	Mexico	Mayan medicine	Johnson (1999)
A. alopecuroidea	Jacq.	accepted	A. alopecuroidea	Jacq.			Not indicated	Not indicated	Medicine		Infectious and parasitic diseases	Others	indigestion, dyspepsia, diarrhoea, flatulence, asthma, bruises, sprains, infection, acute and chronic inflammations and cancer	Guatemala	Mayan medicine	Johnson (1999)
A. alopecuroidea	Jacq.	accepted	A. alopecuroidea	Jacq.			Not indicated	Not indicated	Medicine		Infectious and parasitic diseases	Others	indigestion, dyspepsia, diarrhoea, flatulence, asthma, bruises, sprains, infection, acute and chronic inflammations and cancer	Mexico	Mayan medicine	Martínez (2003)
A. alopecuroidea	Jacq.	accepted	A. alopecuroidea	Jacq.			Not indicated	Not indicated	Medicine		Infectious and parasitic diseases	Others	indigestion, dyspepsia, diarrhoea, flatulence, asthma, bruises, sprains, infection, acute and chronic inflammations and cancer	Guatemala	Mayan medicine	Martínez (2003)
A. alopecuroidea	Jacq.	accepted	A. alopecuroidea	Jacq.			Not indicated	Not indicated	Medicine		Symptoms	Inflammation	indigestion, dyspepsia, diarrhoea, flatulence, asthma, bruises, sprains, infection, acute and chronic inflammations and cancer	Mexico	Mayan medicine	Svacinova (2011)
A. alopecuroidea	Jacq.	accepted	A. alopecuroidea	Jacq.			Not indicated	Not indicated	Medicine		Symptoms	Inflammation	indigestion, dyspepsia, diarrhoea, flatulence, asthma, bruises, sprains, infection, acute and chronic inflammations and cancer	Guatemala	Mayan medicine	Svacinova (2011)
A. alopecuroidea	Jacq.	accepted	A. alopecuroidea	Jacq.			Not indicated	Not indicated	Medicine		Symptoms	Inflammation	indigestion, dyspepsia, diarrhoea, flatulence, asthma, bruises, sprains, infection, acute and chronic inflammations and cancer	Mexico	Mayan medicine	Argueta (1994)
A. alopecuroidea	Jacq.	accepted	A. alopecuroidea	Jacq.			Not indicated	Not indicated	Medicine		Symptoms	Inflammation	indigestion, dyspepsia, diarrhoea, flatulence, asthma, bruises, sprains, infection, acute and chronic inflammations and cancer	Guatemala	Mayan medicine	Argueta (1994)
A. alopecuroidea	Jacq.	accepted	A. alopecuroidea	Jacq.			Not indicated	Not indicated	Medicine		Symptoms	Inflammation	indigestion, dyspepsia, diarrhoea, flatulence, asthma, bruises, sprains, infection, acute and chronic inflammations and cancer	Mexico	Mayan medicine	Johnson (1999)
A. alopecuroidea	Jacq.	accepted	A. alopecuroidea	Jacq.			Not indicated	Not indicated	Medicine		Symptoms	Inflammation	indigestion, dyspepsia, diarrhoea, flatulence, asthma, bruises, sprains, infection, acute and chronic inflammations and cancer	Guatemala	Mayan medicine	Johnson (1999)
A. alopecuroidea	Jacq.	accepted	A. alopecuroidea	Jacq.			Not indicated	Not indicated	Medicine		Symptoms	Inflammation	indigestion, dyspepsia, diarrhoea, flatulence, asthma, bruises, sprains, infection, acute and chronic inflammations and cancer	Mexico	Mayan medicine	Martínez (2003)
A. alopecuroidea	Jacq.	accepted	A. alopecuroidea	Jacq.			Not indicated	Not indicated	Medicine		Symptoms	Inflammation	indigestion, dyspepsia, diarrhoea, flatulence, asthma, bruises, sprains, infection, acute and chronic inflammations and cancer	Guatemala	Mayan medicine	Martínez (2003)
A. alopecuroidea	Jacq.	accepted	A. alopecuroidea	Jacq.			Not indicated	Not indicated	Medicine		Neoplasm	-	indigestion, dyspepsia, diarrhoea, flatulence, asthma, bruises, sprains, infection, acute and chronic inflammations and cancer	Mexico	Mayan medicine	Svacinova (2011)
A. alopecuroidea	Jacq.	accepted	A. alopecuroidea	Jacq.			Not indicated	Not indicated	Medicine		Neoplasm	-	indigestion, dyspepsia, diarrhoea, flatulence, asthma, bruises, sprains, infection, acute and chronic inflammations and cancer	Guatemala	Mayan medicine	Svacinova (2011)
A. alopecuroidea	Jacq.	accepted	A. alopecuroidea	Jacq.			Not indicated	Not indicated	Medicine		Neoplasm	-	indigestion, dyspepsia, diarrhoea, flatulence, asthma, bruises, sprains, infection, acute and chronic inflammations and cancer	Mexico	Mayan medicine	Argueta (1994)
A. alopecuroidea	Jacq.	accepted	A. alopecuroidea	Jacq.			Not indicated	Not indicated	Medicine		Neoplasm	-	indigestion, dyspepsia, diarrhoea, flatulence, asthma, bruises, sprains, infection, acute and chronic inflammations and cancer	Guatemala	Mayan medicine	Argueta (1994)
A. alopecuroidea	Jacq.	accepted	A. alopecuroidea	Jacq.			Not indicated	Not indicated	Medicine		Neoplasm	-	indigestion, dyspepsia, diarrhoea, flatulence, asthma, bruises, sprains, infection, acute and chronic inflammations and cancer	Mexico	Mayan medicine	Johnson (1999)
A. alopecuroidea	Jacq.	accepted	A. alopecuroidea	Jacq.			Not indicated	Not indicated	Medicine		Neoplasm	-	indigestion, dyspepsia, diarrhoea, flatulence, asthma, bruises, sprains, infection, acute and chronic inflammations and cancer	Guatemala	Mayan medicine	Johnson (1999)
A. alopecuroidea	Jacq.	accepted	A. alopecuroidea	Jacq.			Not indicated	Not indicated	Medicine		Neoplasm	-	indigestion, dyspepsia, diarrhoea, flatulence, asthma, bruises, sprains, infection, acute and chronic inflammations and cancer	Mexico	Mayan medicine	Martínez (2003)
A. alopecuroidea	Jacq.	accepted	A. alopecuroidea	Jacq.			Not indicated	Not indicated	Medicine		Neoplasm	-	indigestion, dyspepsia, diarrhoea, flatulence, asthma, bruises, sprains, infection, acute and chronic inflammations and cancer	Guatemala	Mayan medicine	Martínez (2003)
A. alopecuroidea	Jacq.	accepted	A. alopecuroidea	Jacq.	-	-	Unknown	Decoctions to wash	Medicine	-	Skin	-	Sores, ulcers, blisters, rashes, fungal infections and inflammations	Mexico	Mopan, Itza-Maya	Madlener et al. (2009)
A. alopecuroidea	Jacq.	accepted	A. alopecuroidea	Jacq.	-	-	Unknown	Decoctions to wash	Medicine	-	Skin	-	Sores, ulcers, blisters, rashes, fungal infections and inflammations	Guatemala	Mopan, Itza-Maya	Madlener et al. (2009)
A. alopecuroidea	Jacq.	accepted	A. alopecuroidea	Jacq.	-	-	Unknown	Decoctions to wash	Medicine	-	Skin	-	Sores, ulcers, blisters, rashes, fungal infections and inflammations	Mexico	Mopan, Itza-Maya	Svacinova (2011)
A. alopecuroidea	Jacq.	accepted	A. alopecuroidea	Jacq.	-	-	Unknown	Decoctions to wash	Medicine	-	Skin	-	Sores, ulcers, blisters, rashes, fungal infections and inflammations	Guatemala	Mopan, Itza-Maya	Svacinova (2011)
A. alopecuroidea	Jacq.	accepted	A. alopecuroidea	Jacq.	-	-	Unknown	Decoctions to wash	Medicine	-	Skin	-	Sores, ulcers, blisters, rashes, fungal infections and inflammations	Mexico	Mopan, Itza-Maya	Seebaluck et al. (2015)
A. alopecuroidea	Jacq.	accepted	A. alopecuroidea	Jacq.	-	-	Unknown	Decoctions to wash	Medicine	-	Skin	-	Sores, ulcers, blisters, rashes, fungal infections and inflammations	Guatemala	Mopan, Itza-Maya	Seebaluck et al. (2015)
A. alopecuroidea	Jacq.	accepted	A. alopecuroidea	Jacq.	-	-	Unknown	Decoctions to wash	Medicine	-	Symptoms	Inflammation	Sores, ulcers, blisters, rashes, fungal infections and inflammations	Mexico	Mopan, Itza-Maya	Madlener et al. (2009)
A. alopecuroidea	Jacq.	accepted	A. alopecuroidea	Jacq.	-	-	Unknown	Decoctions to wash	Medicine	-	Symptoms	Inflammation	Sores, ulcers, blisters, rashes, fungal infections and inflammations	Guatemala	Mopan, Itza-Maya	Madlener et al. (2009)
A. alopecuroidea	Jacq.	accepted	A. alopecuroidea	Jacq.	-	-	Unknown	Decoctions to wash	Medicine	-	Symptoms	Inflammation	Sores, ulcers, blisters, rashes, fungal infections and inflammations	Mexico	Mopan, Itza-Maya	Svacinova (2011)
A. alopecuroidea	Jacq.	accepted	A. alopecuroidea	Jacq.	-	-	Unknown	Decoctions to wash	Medicine	-	Symptoms	Inflammation	Sores, ulcers, blisters, rashes, fungal infections and inflammations	Guatemala	Mopan, Itza-Maya	Svacinova (2011)
A. alopecuroidea	Jacq.	accepted	A. alopecuroidea	Jacq.	-	-	Unknown	Decoctions to wash	Medicine	-	Symptoms	Inflammation	Sores, ulcers, blisters, rashes, fungal infections and inflammations	Mexico	Mopan, Itza-Maya	Seebaluck et al. (2015)
A. alopecuroidea	Jacq.	accepted	A. alopecuroidea	Jacq.	-	-	Unknown	Decoctions to wash	Medicine	-	Symptoms	Inflammation	Sores, ulcers, blisters, rashes, fungal infections and inflammations	Guatemala	Mopan, Itza-Maya	Seebaluck et al. (2015)
A. alopecuroidea	Jacq.	accepted	A. alopecuroidea	Jacq.	-	-	Unknown	Decoctions to wash	Medicine	-	Infectious and parasitic diseases	-	Sores, ulcers, blisters, rashes, fungal infections and inflammations	Mexico	Mopan, Itza-Maya	Madlener et al. (2009)
A. alopecuroidea	Jacq.	accepted	A. alopecuroidea	Jacq.	-	-	Unknown	Decoctions to wash	Medicine	-	Infectious and parasitic diseases	-	Sores, ulcers, blisters, rashes, fungal infections and inflammations	Guatemala	Mopan, Itza-Maya	Madlener et al. (2009)
A. alopecuroidea	Jacq.	accepted	A. alopecuroidea	Jacq.	-	-	Unknown	Decoctions to wash	Medicine	-	Infectious and parasitic diseases	-	Sores, ulcers, blisters, rashes, fungal infections and inflammations	Mexico	Mopan, Itza-Maya	Svacinova (2011)
A. alopecuroidea	Jacq.	accepted	A. alopecuroidea	Jacq.	-	-	Unknown	Decoctions to wash	Medicine	-	Infectious and parasitic diseases	-	Sores, ulcers, blisters, rashes, fungal infections and inflammations	Guatemala	Mopan, Itza-Maya	Svacinova (2011)
A. alopecuroidea	Jacq.	accepted	A. alopecuroidea	Jacq.	-	-	Unknown	Decoctions to wash	Medicine	-	Infectious and parasitic diseases	-	Sores, ulcers, blisters, rashes, fungal infections and inflammations	Mexico	Mopan, Itza-Maya	Seebaluck et al. (2015)
A. alopecuroidea	Jacq.	accepted	A. alopecuroidea	Jacq.	-	-	Unknown	Decoctions to wash	Medicine	-	Infectious and parasitic diseases	-	Sores, ulcers, blisters, rashes, fungal infections and inflammations	Guatemala	Mopan, Itza-Maya	Seebaluck et al. (2015)
A. alopecuroidea	Jacq.	accepted	A. alopecuroidea	Jacq.	-	-	Unknown	Herbal tea	Medicine	-	Digestive tract	-	Stomach complaints	Mexico	Mopan, Itza-Maya	Madlener et al. (2009)
A. alopecuroidea	Jacq.	accepted	A. alopecuroidea	Jacq.	-	-	Unknown	Herbal tea	Medicine	-	Digestive tract	-	Stomach complaints	Guatemala	Mopan, Itza-Maya	Madlener et al. (2009)
A. alopecuroidea	Jacq.	accepted	A. alopecuroidea	Jacq.	-	-	Unknown	Herbal tea	Medicine	-	Digestive tract	-	Stomach complaints	Mexico	Mopan, Itza-Maya	Svacinova (2011)
A. alopecuroidea	Jacq.	accepted	A. alopecuroidea	Jacq.	-	-	Unknown	Herbal tea	Medicine	-	Digestive tract	-	Stomach complaints	Guatemala	Mopan, Itza-Maya	Svacinova (2011)
A. alopecuroidea	Jacq.	accepted	A. alopecuroidea	Jacq.	-	-	Unknown	Herbal tea	Medicine	-	Digestive tract	-	Stomach complaints	Mexico	Mopan, Itza-Maya	Seebaluck et al. (2015)
A. alopecuroidea	Jacq.	accepted	A. alopecuroidea	Jacq.	-	-	Unknown	Herbal tea	Medicine	-	Digestive tract	-	Stomach complaints	Guatemala	Mopan, Itza-Maya	Seebaluck et al. (2015)
A. alopecuroidea	Jacq.	accepted	A. alopecuroidea	Jacq.	-	-	Unknown	Herbal tea	Medicine	-	Urinary system	-	Urinary complaints	Mexico	Mopan, Itza-Maya	Madlener et al. (2009)
A. alopecuroidea	Jacq.	accepted	A. alopecuroidea	Jacq.	-	-	Unknown	Herbal tea	Medicine	-	Urinary system	-	Urinary complaints	Guatemala	Mopan, Itza-Maya	Madlener et al. (2009)
A. alopecuroidea	Jacq.	accepted	A. alopecuroidea	Jacq.	-	-	Unknown	Herbal tea	Medicine	-	Urinary system	-	Urinary complaints	Mexico	Mopan, Itza-Maya	Svacinova (2011)
A. alopecuroidea	Jacq.	accepted	A. alopecuroidea	Jacq.	-	-	Unknown	Herbal tea	Medicine	-	Urinary system	-	Urinary complaints	Guatemala	Mopan, Itza-Maya	Svacinova (2011)
A. alopecuroidea	Jacq.	accepted	A. alopecuroidea	Jacq.	-	-	Unknown	Herbal tea	Medicine	-	Urinary system	-	Urinary complaints	Mexico	Mopan, Itza-Maya	Seebaluck et al. (2015)
A. alopecuroidea	Jacq.	accepted	A. alopecuroidea	Jacq.	-	-	Unknown	Herbal tea	Medicine	-	Urinary system	-	Urinary complaints	Guatemala	Mopan, Itza-Maya	Seebaluck et al. (2015)
A. alopecuroidea	Jacq.	accepted	A. alopecuroidea	Jacq.	-	-	Unknown	Decoctions	Medicine	-	Neoplasm	-	Hyper-proliferative disordes, cancer of the uterus	Mexico	Mopan, Itza-Maya	Madlener et al. (2009)
A. alopecuroidea	Jacq.	accepted	A. alopecuroidea	Jacq.	-	-	Unknown	Decoctions	Medicine	-	Neoplasm	-	Hyper-proliferative disordes, cancer of the uterus	Guatemala	Mopan, Itza-Maya	Madlener et al. (2009)
A. alopecuroidea	Jacq.	accepted	A. alopecuroidea	Jacq.	-	-	Unknown	Not indicated	Medicine	-	Symptoms	Inflammation	Asthma, infection, diarrhea, inflammatory problems	Mexico	Mopan, Itza-Maya	Madlener et al. (2009)
A. alopecuroidea	Jacq.	accepted	A. alopecuroidea	Jacq.	-	-	Unknown	Not indicated	Medicine	-	Symptoms	Inflammation	Asthma, infection, diarrhea, inflammatory problems	Guatemala	Mopan, Itza-Maya	Madlener et al. (2009)
A. alopecuroidea	Jacq.	accepted	A. alopecuroidea	Jacq.	-	-	Unknown	Not indicated	Medicine	-	Symptoms	Inflammation	Asthma, infection, diarrhea, inflammatory problems	Mexico	Mopan, Itza-Maya	Argueta (1994)
A. alopecuroidea	Jacq.	accepted	A. alopecuroidea	Jacq.	-	-	Unknown	Not indicated	Medicine	-	Symptoms	Inflammation	Asthma, infection, diarrhea, inflammatory problems	Guatemala	Mopan, Itza-Maya	Argueta (1994)
A. alopecuroidea	Jacq.	accepted	A. alopecuroidea	Jacq.	-	-	Unknown	Not indicated	Medicine	-	Symptoms	Inflammation	Asthma, infection, diarrhea, inflammatory problems	Mexico	Mopan, Itza-Maya	Del Rosario et al. (1988)
A. alopecuroidea	Jacq.	accepted	A. alopecuroidea	Jacq.	-	-	Unknown	Not indicated	Medicine	-	Symptoms	Inflammation	Asthma, infection, diarrhea, inflammatory problems	Guatemala	Mopan, Itza-Maya	Del Rosario et al. (1988)
A. alopecuroidea	Jacq.	accepted	A. alopecuroidea	Jacq.	-	-	Unknown	Not indicated	Medicine	-	Symptoms	Inflammation	Asthma, infection, diarrhea, inflammatory problems	Mexico	Mopan, Itza-Maya	Seebaluck et al. (2015)
A. alopecuroidea	Jacq.	accepted	A. alopecuroidea	Jacq.	-	-	Unknown	Not indicated	Medicine	-	Symptoms	Inflammation	Asthma, infection, diarrhea, inflammatory problems	Guatemala	Mopan, Itza-Maya	Seebaluck et al. (2015)
A. alopecuroidea	Jacq.	accepted	A. alopecuroidea	Jacq.	-	-	Unknown	Not indicated	Medicine	-	Symptoms	Diarrhea	Asthma, infection, diarrhea, inflammatory problems	Mexico	Mopan, Itza-Maya	Madlener et al. (2009)
A. alopecuroidea	Jacq.	accepted	A. alopecuroidea	Jacq.	-	-	Unknown	Not indicated	Medicine	-	Symptoms	Diarrhea	Asthma, infection, diarrhea, inflammatory problems	Guatemala	Mopan, Itza-Maya	Madlener et al. (2009)
A. alopecuroidea	Jacq.	accepted	A. alopecuroidea	Jacq.	-	-	Unknown	Not indicated	Medicine	-	Symptoms	Diarrhea	Asthma, infection, diarrhea, inflammatory problems	Mexico	Mopan, Itza-Maya	Argueta (1994)
A. alopecuroidea	Jacq.	accepted	A. alopecuroidea	Jacq.	-	-	Unknown	Not indicated	Medicine	-	Symptoms	Diarrhea	Asthma, infection, diarrhea, inflammatory problems	Guatemala	Mopan, Itza-Maya	Argueta (1994)
A. alopecuroidea	Jacq.	accepted	A. alopecuroidea	Jacq.	-	-	Unknown	Not indicated	Medicine	-	Symptoms	Diarrhea	Asthma, infection, diarrhea, inflammatory problems	Mexico	Mopan, Itza-Maya	Del Rosario et al. (1988)
A. alopecuroidea	Jacq.	accepted	A. alopecuroidea	Jacq.	-	-	Unknown	Not indicated	Medicine	-	Symptoms	Diarrhea	Asthma, infection, diarrhea, inflammatory problems	Guatemala	Mopan, Itza-Maya	Del Rosario et al. (1988)
A. alopecuroidea	Jacq.	accepted	A. alopecuroidea	Jacq.	-	-	Unknown	Not indicated	Medicine	-	Symptoms	Diarrhea	Asthma, infection, diarrhea, inflammatory problems	Mexico	Mopan, Itza-Maya	Seebaluck et al. (2015)
A. alopecuroidea	Jacq.	accepted	A. alopecuroidea	Jacq.	-	-	Unknown	Not indicated	Medicine	-	Symptoms	Diarrhea	Asthma, infection, diarrhea, inflammatory problems	Guatemala	Mopan, Itza-Maya	Seebaluck et al. (2015)
A. alopecuroidea	Jacq.	accepted	A. alopecuroidea	Jacq.	-	-	Unknown	Not indicated	Medicine	-	Respiratory system	-	Asthma, infection, diarrhea, inflammatory problems	Mexico	Mopan, Itza-Maya	Madlener et al. (2009)
A. alopecuroidea	Jacq.	accepted	A. alopecuroidea	Jacq.	-	-	Unknown	Not indicated	Medicine	-	Respiratory system	-	Asthma, infection, diarrhea, inflammatory problems	Guatemala	Mopan, Itza-Maya	Madlener et al. (2009)
A. alopecuroidea	Jacq.	accepted	A. alopecuroidea	Jacq.	-	-	Unknown	Not indicated	Medicine	-	Respiratory system	-	Asthma, infection, diarrhea, inflammatory problems	Mexico	Mopan, Itza-Maya	Argueta (1994)
A. alopecuroidea	Jacq.	accepted	A. alopecuroidea	Jacq.	-	-	Unknown	Not indicated	Medicine	-	Respiratory system	-	Asthma, infection, diarrhea, inflammatory problems	Guatemala	Mopan, Itza-Maya	Argueta (1994)
A. alopecuroidea	Jacq.	accepted	A. alopecuroidea	Jacq.	-	-	Unknown	Not indicated	Medicine	-	Respiratory system	-	Asthma, infection, diarrhea, inflammatory problems	Mexico	Mopan, Itza-Maya	Del Rosario et al. (1988)
A. alopecuroidea	Jacq.	accepted	A. alopecuroidea	Jacq.	-	-	Unknown	Not indicated	Medicine	-	Respiratory system	-	Asthma, infection, diarrhea, inflammatory problems	Guatemala	Mopan, Itza-Maya	Del Rosario et al. (1988)
A. alopecuroidea	Jacq.	accepted	A. alopecuroidea	Jacq.	-	-	Unknown	Not indicated	Medicine	-	Respiratory system	-	Asthma, infection, diarrhea, inflammatory problems	Mexico	Mopan, Itza-Maya	Seebaluck et al. (2015)
A. alopecuroidea	Jacq.	accepted	A. alopecuroidea	Jacq.	Meona		Leaves	Not indicated	Medicine	-	Neoplasm	-	Flatulence, diuretic, tumors	Guatemala	Venezuela, Mérida	Carmona et al. (2008)
A. alopecuroidea	Jacq.	accepted	A. alopecuroidea	Jacq.	Meona		Leaves	Not indicated	Medicine	-	Urinary system	-	Flatulence, diuretic, tumors	Venezuela	Venezuela, Mérida	Carmona et al. (2008)
A. alopecuroidea	Jacq.	accepted	A. alopecuroidea	Jacq.	Meona		Leaves	Not indicated	Medicine	-	Digestive tract	-	Flatulence, diuretic, tumors	Venezuela	Venezuela, Mérida	Carmona et al. (2008)
A. ambigua	Pax	accepted	A. ambigua	Pax	Umukundanya	Burundi	Leaves	Not indicated	Medicine	Tonic, stimulant, restorative	Others	-	Tonic, stimulant, restorative	Angola, Zambia*	-	Quattrochi (2012)
A. ambigua	Pax	accepted	A. ambigua	Pax	Umukundanya	Burundi	Roots	Root decoction drunk or used as an enema or in vapor bath	Medicine	-	Digestive tract	-	Enema	Angola, Zambia*	-	Quattrochi (2012)
A. ambigua	Pax	accepted	A. ambigua	Pax	Umukundanya	Burundi	Roots	Root decoction drunk or used as an enema or in vapor bath	Rituals	Insanity and possession	-	-	Insanity and possession	Angola, Zambia*	-	Quattrochi (2012)
A. ambigua	Pax	accepted	A. ambigua	Pax	Umukundanya	Burundi	Not indicated	Not indicated	Veterinary medicine	-	Not indicated	-	-	Angola, Zambia*	-	Quattrochi (2012)
A. amblyodonta	Müll. Arg.	accepted	A. amblyodonta	Mull. Arg.	Pelo-vermelho	Brazil	Not indicated	Not indicated	Medicine	-	Not indicated	-	-	Brazil	Goiás, Minas Gerais, Rio de Janeiro, Sao Paulo, Paraná	De Sousa Trindade et al. (2014)
A. amentacea	Roxb.	accepted	A. amentacea	Roxb.	Catch-me-if-you-can, match me if you can	English	Leaves	Young leaves decoction drunk	Medicine	-	Symptoms	Diarrhea	Diarrhea and dysentery	-	-	Quattrochi (2012)
A. amentacea	Roxb.	accepted	A. amentacea	Roxb.	Catch-me-if-you-can, match me if you can	English	Leaves	Young leaves decoction drunk	Medicine	-	Infectious and parasitic diseases	-	Diarrhea and dysentery	-	-	Quattrochi (2012)
A. andringitrensis	Leandri.	accepted	A. andringitrensis	Leandri	-	-	Aerial parts, stem bark	Decoction with A. radula Baill., taken or inhaled	Medicine	-	Symptoms	Fever	Fever, syphilis	-	-	Quattrochi (2012)
A. andringitrensis	Leandri.	accepted	A. andringitrensis	Leandri	-	-	Aerial parts, stem bark	Decoction with A. radula Baill., taken or inhaled	Medicine	-	STDs	-	Fever, syphilis	-	-	Quattrochi (2012)
A. andringitrensis	Leandri.	accepted	A. andringitrensis	Leandri	-	-	Aerial parts, stem bark	Crushed leaves topically applied	Medicine	-	Skin	-	Scabies	-	-	Quattrochi (2012)
A. andringitrensis	Leandri.	accepted	A. andringitrensis	Leandri	-	-	Aerial parts, stem bark	Decoction with A. radula Baill., taken or inhaled	Medicine	-	Symptoms	Fever	Fever, syphilis	Madagascar	-	Schmelzer et al. (2008)
A. andringitrensis	Leandri.	accepted	A. andringitrensis	Leandri	-	-	Aerial parts, stem bark	Decoction with A. radula Baill., taken or inhaled	Medicine	-	Symptoms	Fever	Fever, syphilis	Madagascar	-	Seebaluck et al. (2015)
A. andringitrensis	Leandri.	accepted	A. andringitrensis	Leandri	-	-	Aerial parts, stem bark	Decoction with A. radula Baill., taken or inhaled	Medicine	-	STDs	-	Fever, syphilis	Madagascar	-	Schmelzer et al. (2008)
A. andringitrensis	Leandri.	accepted	A. andringitrensis	Leandri	-	-	Aerial parts, stem bark	Decoction with A. radula Baill., taken or inhaled	Medicine	-	STDs	-	Fever, syphilis	Madagascar	-	Seebaluck et al. (2015)
A. andringitrensis	Leandri.	accepted	A. andringitrensis	Leandri	-	-	Leaves	Crushed leaves topically aplied	Medicine	-	Skin	-	Scabies	Madagascar	-	Schmelzer et al. (2008)
A. andringitrensis	Leandri.	accepted	A. andringitrensis	Leandri	-	-	Leaves	Crushed leaves topically aplied	Medicine	-	Skin	-	Scabies	Madagascar	-	Seebaluck et al. (2015)
A. arvensis	Poepp. & Endl.	accepted	A. arvensis	Poepp.	Hierba del cáncer	Spanish	Whole plant	Plant boiled in one quart of water for 10 minutes and strained. The area is washed with this very hot decoction	Medicine	-	Skin	-	Skin conditions such as chronic rashes, blisters, peeling skin, deep sores, ulcers, fungus, ringworm, inflammation, itching, burning of labia	Belize	-	Arvigo and Balkick (1998)
A. arvensis	Poepp. & Endl.	accepted	A. arvensis	Poepp.	Hierba del cáncer	Spanish	Whole plant	Plant boiled in one quart of water for 10 minutes and strained. The area is washed with this very hot decoction	Medicine	-	Infectious and parasitic diseases	-	Skin conditions such as chronic rashes, blisters, peeling skin, deep sores, ulcers, fungus, ringworm, inflammation, itching, burning of labia	Belize	-	Arvigo and Balkick (1998)
A. arvensis	Poepp. & Endl.	accepted	A. arvensis	Poepp.	Hierba del cáncer	Spanish	Whole plant	Plant boiled in one quart of water for 10 minutes and strained. The area is washed with this very hot decoction	Medicine	-	Symptoms	Inflammation	Skin conditions such as chronic rashes, blisters, peeling skin, deep sores, ulcers, fungus, ringworm, inflammation, itching, burning of labia	Belize	-	Arvigo and Balkick (1998)
A. arvensis	Poepp. & Endl.	accepted	A. arvensis	Poepp.	Cat tail	English	Leaves	Leaf dried, toasted and passed through a screen to make a powder that is sprinkled	Medicine	-	Skin	-	sores, skin infections, boils	Belize	-	Arvigo and Balkick (1998)
A. arvensis	Poepp. & Endl.	accepted	A. arvensis	Poepp.	Mis xiv	Mopan Maya	Whole plant	Herbal tea	Medicine	-	Digestive tract	-	Stomach and urinary complaintStomach complaints, urinary infections	Belize	-	Arvigo and Balkick (1998)
A. arvensis	Poepp. & Endl.	accepted	A. arvensis	Poepp.	Mis xiv	Mopan Maya	Whole plant	Herbal tea	Medicine	-	Urinary system	-	Stomach and urinary complaintStomach complaints, urinary infections	Belize	-	Arvigo and Balkick (1998)
A. arvensis	Poepp. & Endl.	accepted	A. arvensis	Poepp.	-	-	Whole plant	3 entire plants are boiled and the decoction is used as a warm bath	Medicine	-	Symptoms	Inflammation	Swellings	Belize	-	Arvigo and Balkick (1998)
A. arvensis	Müll. Arg.	synonym	A. arvensis	Poepp.	Crista-de-peru, acalifa, rabo-de-mcacao	Brazil	Not indicated	Not indicated	Medicine	-	Not indicated	-	-	Brazil	Acre	De Sousa Trindade et al. (2014)
A. arvensis	Poepp. & Endl.	accepted	A. arvensis	Poepp.	Barbona	Honduras	Not indicated	Not indicated	Medicine	-	Skin	-	Úlceras de piel y estómago, granos, mal de orín, dolores de vientre, pecho	Honduras	-	House et al. (1990)
A. arvensis	Poepp. & Endl.	accepted	A. arvensis	Poepp.	Barbona	Honduras	Not indicated	Not indicated	Medicine	-	Digestive tract	-	Úlceras de piel y estómago, granos, mal de orín, dolores de vientre, pecho	Honduras	-	House et al. (1990)
A. australis	L.	accepted	A. australis	L.	tie xian cai; tai t(uw)(owj)ng l(as) hoa, tai t(uw)(owj)ng nam, thi(ees)t hi(eej)n th(as)i	China; Vietnam	Whole plant	Not indicated	Medicine	-	Symptoms	Diarrhea	Diarrhea, scrofula, dermatitis, nosebleed, to stop coughs and to cure swollen feet	-	-	Quattrochi (2012)
A. australis	L.	accepted	A. australis	L.	tie xian cai; tai t(uw)(owj)ng l(as) hoa, tai t(uw)(owj)ng nam, thi(ees)t hi(eej)n th(as)i	China; Vietnam	Whole plant	Not indicated	Medicine	-	Symptoms	Diarrhea	Diarrhea, scrofula, dermatitis, nosebleed, to stop coughs and to cure swollen feet	-	-	Seebaluck et al. (2015)
A. australis	L.	accepted	A. australis	L.	tie xian cai; tai t(uw)(owj)ng l(as) hoa, tai t(uw)(owj)ng nam, thi(ees)t hi(eej)n th(as)i	China; Vietnam	Whole plant	Not indicated	Medicine	-	Infectious and parasitic diseases	-	Diarrhea, scrofula, dermatitis, nosebleed, to stop coughs and to cure swollen feet	-	-	Quattrochi (2012)
A. australis	L.	accepted	A. australis	L.	tie xian cai; tai t(uw)(owj)ng l(as) hoa, tai t(uw)(owj)ng nam, thi(ees)t hi(eej)n th(as)i	China; Vietnam	Whole plant	Not indicated	Medicine	-	Infectious and parasitic diseases	-	Diarrhea, scrofula, dermatitis, nosebleed, to stop coughs and to cure swollen feet	-	-	Seebaluck et al. (2015)
A. australis	L.	accepted	A. australis	L.	tie xian cai; tai t(uw)(owj)ng l(as) hoa, tai t(uw)(owj)ng nam, thi(ees)t hi(eej)n th(as)i	China; Vietnam	Whole plant	Not indicated	Medicine	-	Skin	-	Diarrhea, scrofula, dermatitis, nosebleed, to stop coughs and to cure swollen feet	-	-	Quattrochi (2012)
A. australis	L.	accepted	A. australis	L.	tie xian cai; tai t(uw)(owj)ng l(as) hoa, tai t(uw)(owj)ng nam, thi(ees)t hi(eej)n th(as)i	China; Vietnam	Whole plant	Not indicated	Medicine	-	Skin	-	Diarrhea, scrofula, dermatitis, nosebleed, to stop coughs and to cure swollen feet	-	-	Seebaluck et al. (2015)
A. australis	L.	accepted	A. australis	L.	tie xian cai; tai t(uw)(owj)ng l(as) hoa, tai t(uw)(owj)ng nam, thi(ees)t hi(eej)n th(as)i	China; Vietnam	Whole plant	Not indicated	Medicine	-	Others	-	Diarrhea, scrofula, dermatitis, nosebleed, to stop coughs and to cure swollen feet	-	-	Quattrochi (2012)
A. australis	L.	accepted	A. australis	L.	tie xian cai; tai t(uw)(owj)ng l(as) hoa, tai t(uw)(owj)ng nam, thi(ees)t hi(eej)n th(as)i	China; Vietnam	Whole plant	Not indicated	Medicine	-	Others	-	Diarrhea, scrofula, dermatitis, nosebleed, to stop coughs and to cure swollen feet	-	-	Seebaluck et al. (2015)
A. australis	L.	accepted	A. australis	L.	tie xian cai; tai t(uw)(owj)ng l(as) hoa, tai t(uw)(owj)ng nam, thi(ees)t hi(eej)n th(as)i	China; Vietnam	Whole plant	Not indicated	Medicine	-	Respiratory system	-	Diarrhea, scrofula, dermatitis, nosebleed, to stop coughs and to cure swollen feet	-	-	Quattrochi (2012)
A. australis	L.	accepted	A. australis	L.	tie xian cai; tai t(uw)(owj)ng l(as) hoa, tai t(uw)(owj)ng nam, thi(ees)t hi(eej)n th(as)i	China; Vietnam	Whole plant	Not indicated	Medicine	-	Respiratory system	-	Diarrhea, scrofula, dermatitis, nosebleed, to stop coughs and to cure swollen feet	-	-	Seebaluck et al. (2015)
A. australis	L.	accepted	A. australis	L.	tie xian cai; tai t(uw)(owj)ng l(as) hoa, tai t(uw)(owj)ng nam, thi(ees)t hi(eej)n th(as)i	China; Vietnam	Whole plant	Not indicated	Medicine	-	Symptoms	Inflammation	Diarrhea, scrofula, dermatitis, nosebleed, to stop coughs and to cure swollen feet	-	-	Quattrochi (2012)
A. australis	L.	accepted	A. australis	L.	tie xian cai; tai t(uw)(owj)ng l(as) hoa, tai t(uw)(owj)ng nam, thi(ees)t hi(eej)n th(as)i	China; Vietnam	Whole plant	Not indicated	Medicine	-	Symptoms	Inflammation	Diarrhea, scrofula, dermatitis, nosebleed, to stop coughs and to cure swollen feet	-	-	Seebaluck et al. (2015)
A. australis	L.	accepted	A. australis	L.	tie xian cai; tai t(uw)(owj)ng l(as) hoa, tai t(uw)(owj)ng nam, thi(ees)t hi(eej)n th(as)i	China; Vietnam	Leaves	Pulticing	Medicine	-	Injuries	Bites and stings	Snakebites	-	-	Quattrochi (2012)
A. australis	L.	accepted	A. australis	L.	tie xian cai; tai t(uw)(owj)ng l(as) hoa, tai t(uw)(owj)ng nam, thi(ees)t hi(eej)n th(as)i	China; Vietnam	Leaves	Pulticing	Medicine	-	Injuries	Bites and stings	Snakebites	-	-	Seebaluck et al. (2015)
A. australis	L.	accepted	A. australis	L.	-	-	Not indicated	Not indicated	Medicine	-	Infectious and parasitic diseases	-	Dysentery, diarrhea	-	Not indicated	Dong et al. (1994)
A. australis	L.	accepted	A. australis	L.	-	-	Not indicated	Not indicated	Medicine	-	Infectious and parasitic diseases	-	Dysentery, diarrhea	-	Not indicated	Seebaluck et al. (2015)
A. australis	L.	accepted	A. australis	L.	-	-	Not indicated	Not indicated	Medicine	-	Symptoms	Diarrhea	Dysentery, diarrhea	-	Not indicated	Dong et al. (1994)
A. australis	L.	accepted	A. australis	L.	-	-	Not indicated	Not indicated	Medicine	-	Symptoms	Diarrhea	Dysentery, diarrhea	-	Not indicated	Seebaluck et al. (2015)
A. australis	L.	accepted	A. australis	L.	Tai t(uw)(owj)ng l(as) hoa, tai t(uw)(owj)ng nam, thi(eest)t hi(eej)n th(as)i	Vietnam	Whole plant	Not indicated	Medicine		Symptoms	Diarrhea	Dysentery, diarrhoea, scrofula, dermatitis, nosebleed, haemoptysis, stop coughs, cure swollen feet	-	South East Asia	van Valkenburg and Bunyapraphatsara (2001)
A. australis	L.	accepted	A. australis	L.	Tai t(uw)(owj)ng l(as) hoa, tai t(uw)(owj)ng nam, thi(eest)t hi(eej)n th(as)i	Vietnam	Whole plant	Not indicated	Medicine		Infectious and parasitic diseases	-	Dysentery, diarrhoea, scrofula, dermatitis, nosebleed, haemoptysis, stop coughs, cure swollen feet	-	South East Asia	van Valkenburg and Bunyapraphatsara (2001)
A. australis	L.	accepted	A. australis	L.	Tai t(uw)(owj)ng l(as) hoa, tai t(uw)(owj)ng nam, thi(eest)t hi(eej)n th(as)i	Vietnam	Whole plant	Not indicated	Medicine		Symptoms	Others	Dysentery, diarrhoea, scrofula, dermatitis, nosebleed, haemoptysis, stop coughs, cure swollen feet	-	South East Asia	van Valkenburg and Bunyapraphatsara (2001)
A. australis	L.	accepted	A. australis	L.	Tai t(uw)(owj)ng l(as) hoa, tai t(uw)(owj)ng nam, thi(eest)t hi(eej)n th(as)i	Vietnam	Whole plant	Not indicated	Medicine		Respiratory system	-	Dysentery, diarrhoea, scrofula, dermatitis, nosebleed, haemoptysis, stop coughs, cure swollen feet	-	South East Asia	van Valkenburg and Bunyapraphatsara (2001)
A. australis	L.	accepted	A. australis	L.	Tai t(uw)(owj)ng l(as) hoa, tai t(uw)(owj)ng nam, thi(eest)t hi(eej)n th(as)i	Vietnam	Whole plant	Not indicated	Medicine		Symptoms	Inflammation	Dysentery, diarrhoea, scrofula, dermatitis, nosebleed, haemoptysis, stop coughs, cure swollen feet	-	South East Asia	van Valkenburg and Bunyapraphatsara (2001)
A. australis	L.	accepted	A. australis	L.	Tai t(uw)(owj)ng l(as) hoa, tai t(uw)(owj)ng nam, thi(eest)t hi(eej)n th(as)i	Vietnam	Leaves	Not indicated	Medicine		Injuries	Bites and stings	Poulticing snake bites	-	South East Asia	van Valkenburg and Bunyapraphatsara (2001)
A. australis	L.	accepted	A. australis	L.	Muktaborshi	Bangladesh	Whole plant	Not indicated	Medicine	-	Symptoms	Diarrhea	Diarrhea	Bangladesh	Bangladesh	Das et al. (2012)
A. australis	L.	accepted	A. australis	L.	Muktaborshi	Bangladesh	Whole plant	Not indicated	Medicine	-	Symptoms	Diarrhea	Diarrhea	Bangladesh	Bangladesh	Seebaluck et al. (2015)
A. australis	L.	accepted	A. australis	L.	Muktaborshi	Bangladesh	Whole plant	Not indicated	Medicine	-	Symptoms	Diarrhea	Diarrhea	Bangladesh	Bangladesh	Das et al. (2012)
A. australis	L.	accepted	A. australis	L.	Muktaborshi	Bangladesh	Whole plant	Not indicated	Medicine	-	Symptoms	Diarrhea	Diarrhea	Bangladesh	Bangladesh	Seebaluck et al. (2015)
A. australis	L.	accepted	A. australis	L.	-	-	Whole plant	Not indicated	Medicine	-	Infectious and parasitic diseases	-	Dysentery, diarrhea, abdominal distension, expectorant, uterus hemorrhage, dermatitis, eczema	China	Southern China	Dong et al. (1994)
A. australis	L.	accepted	A. australis	L.	-	-	Whole plant	Not indicated	Medicine	-	Infectious and parasitic diseases	-	Dysentery, diarrhea, abdominal distension, expectorant, uterus hemorrhage, dermatitis, eczema	China	Southern China	Seebaluck et al. (2015)
A. australis	L.	accepted	A. australis	L.	-	-	Whole plant	Not indicated	Medicine	-	Symptoms	Diarrhea	Dysentery, diarrhea, abdominal distension, expectorant, uterus hemorrhage, dermatitis, eczema	China	Southern China	Dong et al. (1994)
A. australis	L.	accepted	A. australis	L.	-	-	Whole plant	Not indicated	Medicine	-	Symptoms	Diarrhea	Dysentery, diarrhea, abdominal distension, expectorant, uterus hemorrhage, dermatitis, eczema	China	Southern China	Seebaluck et al. (2015)
A. australis	L.	accepted	A. australis	L.	-	-	Whole plant	Not indicated	Medicine	-	Respiratory system	-	Dysentery, diarrhea, abdominal distension, expectorant, uterus hemorrhage, dermatitis, eczema	China	Southern China	Dong et al. (1994)
A. australis	L.	accepted	A. australis	L.	-	-	Whole plant	Not indicated	Medicine	-	Respiratory system	-	Dysentery, diarrhea, abdominal distension, expectorant, uterus hemorrhage, dermatitis, eczema	China	Southern China	Seebaluck et al. (2015)
A. australis	L.	accepted	A. australis	L.	-	-	Whole plant	Not indicated	Medicine	-	Gynecological problems	-	Dysentery, diarrhea, abdominal distension, expectorant, uterus hemorrhage, dermatitis, eczema	China	Southern China	Dong et al. (1994)
A. australis	L.	accepted	A. australis	L.	-	-	Whole plant	Not indicated	Medicine	-	Gynecological problems	-	Dysentery, diarrhea, abdominal distension, expectorant, uterus hemorrhage, dermatitis, eczema	China	Southern China	Seebaluck et al. (2015)
A. australis	L.	accepted	A. australis	L.	-	-	Whole plant	Not indicated	Medicine	-	Symptoms	Inflammation	Dysentery, diarrhea, abdominal distension, expectorant, uterus hemorrhage, dermatitis, eczema	China	Southern China	Dong et al. (1994)
A. australis	L.	accepted	A. australis	L.	-	-	Whole plant	Not indicated	Medicine	-	Symptoms	Inflammation	Dysentery, diarrhea, abdominal distension, expectorant, uterus hemorrhage, dermatitis, eczema	China	Southern China	Seebaluck et al. (2015)
A. australis	L.	accepted	A. australis	L.	-	-	Whole plant	Not indicated	Medicine	-	Skin	-	Dysentery, diarrhea, abdominal distension, expectorant, uterus hemorrhage, dermatitis, eczema	China	Southern China	Dong et al. (1994)
A. australis	L.	accepted	A. australis	L.	-	-	Whole plant	Not indicated	Medicine	-	Skin	-	Dysentery, diarrhea, abdominal distension, expectorant, uterus hemorrhage, dermatitis, eczema	China	Southern China	Seebaluck et al. (2015)
A. pauciflora	Hornem.	synonym	A. australis	L.	Muktaborshi	Bangladesh	Whole plant	Not indicated	Medicine	-	Symptoms	Diarrhea	Diarrhea	India	Malayali tribes in Vattal Hills of Dharmapuri	Das et al. (2012)
A. pauciflora	Hornem.	synonym	A. australis	L.	Muktaborshi	Bangladesh	Whole plant	Not indicated	Medicine	-	Symptoms	Diarrhea	Diarrhea	India	Malayali tribes in Vattal Hills of Dharmapuri	Seebaluck et al. (2015)
A. bipartita	Muell Arg.	accepted	A. bipartita	Mull. Arg.	Helele	Bulamogi	Roots	Poultice applied at bite wound	Medicine	-	Injuries	Wounds	Bite wound	Uganda	-	Tabuti et al. (2003)
A. bipartita	Muell Arg.	accepted	A. bipartita	Mull. Arg.	-	-	Not indicated	Not indicated	Medicine	-	Not indicated	-	Not indicated	Uganda	Totoro District	Eilu et al. (2007)
A. supera	Forssk.	synonym	A. brachystachya	Hornem.	lie bao tie xian cai	China	Leaves: leaf-sap	Leaf sap used as eye drops	Medicine	-	Symptoms	Pain-killer	headache	-	-	Quattrochi (2012)
A. californica	Benth.	accepted	A. californica	Benth.	Hierba del cáncer	Spanish (Mexico)	Branches	Not indicated	Medicine	-	Digestive tract	-	Gastrointestinal disorders	Mexico	-	Alonso-Castro et al. (2010)
A. californica	Benth.	accepted	A. californica	Benth.	Hierba del cáncer	Spanish (Mexico)	Branches	Banches are macerated in hot water	Medicine	-	Neoplasm	-	Stomach and intestinal cancer	Mexico	Seri, Sonora	Moreno-Salazar et al. (2007)
A. californica	Benth.	accepted	A. californica	Benth.	Cupper leaf, cancer weed, bajer cupaj buy		Branches	Not indicated	Medicine	-	Neoplasm	-	Mouth, stomach, intestine and skin cancer	Mexico	Sonora	Robles-Zepeda et al. (2013)
A. caturus	Blume	accepted	A. caturus	Blume	-	-	Leaves	Externally applied to the head	Medicine		Symptoms	Pain-killer	Headache	Philippines	-	van Valkenburg and Bunyapraphatsara (2001)
A. caturus	Blume	accepted	A. caturus	Blume	-	-	Bark	Applied	Medicine		Skin	-	ulcers	Philippines	-	van Valkenburg and Bunyapraphatsara (2001)
A. chirindica	Not indicated	accepted	A. chirindica	S. Moore	kachitosi; understorey, false-nettle	Chichewa, English	Leaves	Not indicated	Medicine		Symptoms	Pain-killer	Treat pain	Malawi	Communities surrounding Majete Wildlife Reserve	Gordon (2017)
A. ciliata	Forssk.	accepted	A. ciliata	Forssk.	nugu kuppinta, thella murupindi; mfofoa; banhabura, butchebetche, yek gurjgurj, yekgurjgurj; mono; abaleba-ji, efiri, ifoki, jiwinni, owu; bañankura, nanabur	India; Guinea; Mali; Nigeria; Senegal	Fruits, leaves	Not indicated	Medicine	-	Respiratory system	-	Coughs, wound dressing	-	-	Quattrochi (2012)
A. ciliata	Forssk.	accepted	A. ciliata	Forssk.	nugu kuppinta, thella murupindi; mfofoa; banhabura, butchebetche, yek gurjgurj, yekgurjgurj; mono; abaleba-ji, efiri, ifoki, jiwinni, owu; bañankura, nanabur	India; Guinea; Mali; Nigeria; Senegal	Fruits, leaves	Not indicated	Medicine	-	Injuries	Others	Coughs, wound dressing	-	-	Quattrochi (2012)
A. ciliata	Forssk.	accepted	A. ciliata	Forssk.	nugu kuppinta, thella murupindi; mfofoa; banhabura, butchebetche, yek gurjgurj, yekgurjgurj; mono; abaleba-ji, efiri, ifoki, jiwinni, owu; bañankura, nanabur	India; Guinea; Mali; Nigeria; Senegal	Unknown	Not indicated	Medicine	-	Digestive tract	-	Emetic, expectorant, pain-killer, tonic, for naso-pharyngeal affections	-	-	Quattrochi (2012)
A. ciliata	Forssk.	accepted	A. ciliata	Forssk.	nugu kuppinta, thella murupindi; mfofoa; banhabura, butchebetche, yek gurjgurj, yekgurjgurj; mono; abaleba-ji, efiri, ifoki, jiwinni, owu; bañankura, nanabur	India; Guinea; Mali; Nigeria; Senegal	Unknown	Not indicated	Medicine	-	Respiratory system	-	Emetic, expectorant, pain-killer, tonic, for naso-pharyngeal affections	-	-	Quattrochi (2012)
A. ciliata	Forssk.	accepted	A. ciliata	Forssk.	nugu kuppinta, thella murupindi; mfofoa; banhabura, butchebetche, yek gurjgurj, yekgurjgurj; mono; abaleba-ji, efiri, ifoki, jiwinni, owu; bañankura, nanabur	India; Guinea; Mali; Nigeria; Senegal	Unknown	Not indicated	Medicine	-	Symptoms	Pain-killer	Emetic, expectorant, pain-killer, tonic, for naso-pharyngeal affections	-	-	Quattrochi (2012)
A. ciliata	Forssk.	accepted	A. ciliata	Forssk.	nugu kuppinta, thella murupindi; mfofoa; banhabura, butchebetche, yek gurjgurj, yekgurjgurj; mono; abaleba-ji, efiri, ifoki, jiwinni, owu; bañankura, nanabur	India; Guinea; Mali; Nigeria; Senegal	Unknown	Not indicated	Medicine	-	Others	-	Emetic, expectorant, pain-killer, tonic, for naso-pharyngeal affections	-	-	Quattrochi (2012)
A. ciliata	Forssk.	accepted	A. ciliata	Forssk.	nugu kuppinta, thella murupindi; mfofoa; banhabura, butchebetche, yek gurjgurj, yekgurjgurj; mono; abaleba-ji, efiri, ifoki, jiwinni, owu; bañankura, nanabur	India; Guinea; Mali; Nigeria; Senegal	Leaves	Leaf decoction drunk	Medicine	-	Reproductive system	Fertility	Treat female sterility	-	-	Quattrochi (2012)
A. ciliata	Forssk.	accepted	A. ciliata	Forssk.	nugu kuppinta, thella murupindi; mfofoa; banhabura, butchebetche, yek gurjgurj, yekgurjgurj; mono; abaleba-ji, efiri, ifoki, jiwinni, owu; bañankura, nanabur	India; Guinea; Mali; Nigeria; Senegal	Leaves: leaf-sap	Dripped into the eyes	Medicine	-	Symptoms	Pain-killer	Headache	-	-	Quattrochi (2012)
A. ciliata	Forssk.	accepted	A. ciliata	Forssk.	nugu kuppinta, thella murupindi; mfofoa; banhabura, butchebetche, yek gurjgurj, yekgurjgurj; mono; abaleba-ji, efiri, ifoki, jiwinni, owu; bañankura, nanabur	India; Guinea; Mali; Nigeria; Senegal	Roots	Root infusion taken	Medicine	-	Infectious and parasitic diseases	-	Schistosomiasis	-	-	Quattrochi (2012)
A. ciliata	Forssk.	accepted	A. ciliata	Forssk.	nugu kuppinta, thella murupindi; mfofoa; banhabura, butchebetche, yek gurjgurj, yekgurjgurj; mono; abaleba-ji, efiri, ifoki, jiwinni, owu; bañankura, nanabur	India; Guinea; Mali; Nigeria; Senegal	Unknown	Not indicated	Rituals	-	-	-	Magic, ritual	-	-	Quattrochi (2012)
A. ciliata	Forssk.	accepted	A. ciliata	Forssk.	nugu kuppinta, thella murupindi; mfofoa; banhabura, butchebetche, yek gurjgurj, yekgurjgurj; mono; abaleba-ji, efiri, ifoki, jiwinni, owu; bañankura, nanabur	India; Guinea; Mali; Nigeria; Senegal	Unknown	Not indicated	Plaguicide	-	-	-	-	-	-	Quattrochi (2012)
A. ciliata	Forssk.	accepted	A. ciliata	Forssk.	nugu kuppinta, thella murupindi; mfofoa; banhabura, butchebetche, yek gurjgurj, yekgurjgurj; mono; abaleba-ji, efiri, ifoki, jiwinni, owu; bañankura, nanabur	India; Guinea; Mali; Nigeria; Senegal	Unknown	Not indicated	Medicine	-	Infectious and parasitic diseases	-	Fungicide	-	-	Quattrochi (2012)
A. ciliata	Forssk.	accepted	A. ciliata	Forssk.	-	-	Roots	Root infusion	Medicine	-	Infectious and parasitic diseases	-	Schistosomiasis	-	East Africa	Schmelzer et al. (2008)
A. ciliata	Forssk.	accepted	A. ciliata	Forssk.	-	-	Leaves	Mashed leaves	Medicine	-	Injuries	Ulcers, sores	Dressing to sores	Ghana	-	Schmelzer et al. (2008)
A. ciliata	Forssk.	accepted	A. ciliata	Forssk.	-	-	Leaves	Not indicated	Medicine	-	Reproductive system	Fertility	female sterility	Ivory coast	Cote d`lvoire	Aboaba et al. (2012)
A. ciliata	Forssk.	accepted	A. ciliata	Forssk.	-	-	Leaves	Leaf decoction is drunk	Medicine	-	Reproductive system	fertility	Treat female sterility	Nigeria	Cote d'Ivoire	Schmelzer et al. (2008)
A. ciliata	Forssk.	accepted	A. ciliata	Forssk.	-	-	Not indicated	Not indicated	Medicine	-	Infectious and parasitic diseases	-	malaria	Nigeria	Nigeria	Odugbemi (2008)
A. ciliate	Forsk	accepted	A. ciliata	Forssk.	Kuppi, Khajoti	Maharastra, India	Whole plant	Not indicated	Medicine	-	Digestive tract	-	Laxative, vermifuge	India	North Maharashtra Region	Adsul et al. (2013)
A. ciliate	Forsk	accepted	A. ciliata	Forssk.	Kuppi, Khajoti	Maharastra, India	Whole plant	Not indicated	Medicine	-	Infectious and parasitic diseases	-	Laxative, vermifuge	India	North Maharashtra Region	Adsul et al. (2013)
A. fimbriata	Schumach. And Thonn.	synonym	A. ciliata	Forssk.	-	-	Leaves	Not indicated	Medicine	laxative, anthelmintic, antimicrobial, antifungal, anthelmintic	Respiratory system	-	asthma, rheumatism, syphilis, ulcers	Nigeria	Nigeria	Quds et al. (2012)
A. fimbriata	Schumach. And Thonn.	synonym	A. ciliata	Forssk.	-	-	Leaves	Not indicated	Medicine	laxative, anthelmintic, antimicrobial, antifungal, anthelmintic	Respiratory system	-	asthma, rheumatism, syphilis, ulcers	Nigeria	Nigeria	Odugbemi (2008)
A. fimbriata	Schumach. And Thonn.	synonym	A. ciliata	Forssk.	-	-	Leaves	Not indicated	Medicine	laxative, anthelmintic, antimicrobial, antifungal, anthelmintic	Respiratory system	-	asthma, rheumatism, syphilis, ulcers	Nigeria	Nigeria	Seebaluck et al. (2015)
A. fimbriata	Schumach. And Thonn.	synonym	A. ciliata	Forssk.	-	-	Leaves	Not indicated	Medicine	laxative, anthelmintic, antimicrobial, antifungal, anthelmintic	Locomotor system	-	asthma, rheumatism, syphilis, ulcers	Nigeria	Nigeria	Quds et al. (2012)
A. fimbriata	Schumach. And Thonn.	synonym	A. ciliata	Forssk.	-	-	Leaves	Not indicated	Medicine	laxative, anthelmintic, antimicrobial, antifungal, anthelmintic	Locomotor system	-	asthma, rheumatism, syphilis, ulcers	Nigeria	Nigeria	Odugbemi (2008)
A. fimbriata	Schumach. And Thonn.	synonym	A. ciliata	Forssk.	-	-	Leaves	Not indicated	Medicine	laxative, anthelmintic, antimicrobial, antifungal, anthelmintic	Locomotor system	-	asthma, rheumatism, syphilis, ulcers	Nigeria	Nigeria	Seebaluck et al. (2015)
A. fimbriata	Schumach. And Thonn.	synonym	A. ciliata	Forssk.	-	-	Leaves	Not indicated	Medicine	laxative, anthelmintic, antimicrobial, antifungal, anthelmintic	STDs	-	asthma, rheumatism, syphilis, ulcers	Nigeria	Nigeria	Quds et al. (2012)
A. fimbriata	Schumach. And Thonn.	synonym	A. ciliata	Forssk.	-	-	Leaves	Not indicated	Medicine	laxative, anthelmintic, antimicrobial, antifungal, anthelmintic	STDs	-	asthma, rheumatism, syphilis, ulcers	Nigeria	Nigeria	Odugbemi (2008)
A. fimbriata	Schumach. And Thonn.	synonym	A. ciliata	Forssk.	-	-	Leaves	Not indicated	Medicine	laxative, anthelmintic, antimicrobial, antifungal, anthelmintic	STDs	-	asthma, rheumatism, syphilis, ulcers	Nigeria	Nigeria	Seebaluck et al. (2015)
A. fimbriata	Not indicated	synonym	A. ciliata	Forssk.	Jinwinini, kankdiri	Nigeria	Leaves	Not indicated	Medicine	antimicrobial, antifungal	Infectious and parasitic diseases	-	syphilis, asthma, anthelminties, ulcers, rheumatism	Nigeria	Nigeria	Odugbemi (2008)
A. fimbriata	Not indicated	synonym	A. ciliata	Forssk.	Jinwinini, kankdiri	Nigeria	Leaves	Not indicated	Medicine	antimicrobial, antifungal	STDs	-	syphilis, asthma, anthelminties, ulcers, rheumatism	Nigeria	Nigeria	Odugbemi (2008)
A. fimbriata	Not indicated	synonym	A. ciliata	Forssk.	Jinwinini, kankdiri	Nigeria	Leaves	Not indicated	Medicine	antimicrobial, antifungal	Respiratory system	-	syphilis, asthma, anthelminties, ulcers, rheumatism	Nigeria	Nigeria	Odugbemi (2008)
A. fimbriata	Not indicated	synonym	A. ciliata	Forssk.	Jinwinini, kankdiri	Nigeria	Leaves	Not indicated	Medicine	antimicrobial, antifungal	Locomotor system	-	syphilis, asthma, anthelminties, ulcers, rheumatism	Nigeria	Nigeria	Odugbemi (2008)
A. fimbriata	Not indicated	synonym	A. ciliata	Forssk.	Jinwinini, kankdiri	Nigeria	Leaves	Not indicated	Medicine	antimicrobial, antifungal	Skin	-	syphilis, asthma, anthelminties, ulcers, rheumatism	Nigeria	Nigeria	Odugbemi (2008)
A. communis	Müll. Arg.	accepted	A. communis	Mull. Arg.	Albaquilla	Argentina	not indicated	Not indicated	Medicine	-	Digestive tract	-	Digestive	Argentina	Córdoba, Argentina	Arias (2009)
A. communis	Müll. Arg.	accepted	A. communis	Mull. Arg.	Parietália	Brazil	Not indicated	Not indicated	Medicine	-	Not indicated	-	-	Brazil	Distrito Federaql, Goiás, Mato Grosso, Mato Grosso do Sul, Sao Paulo, Paraná, Grande do Sul, Santa Catarina	De Sousa Trindade et al. (2014)
A. castaneifolia	(Humb and Bonpl. Ex Willd) A. Juss	synonym	A. cuneata	Poepp.	Oeirana, orana, paumole, sara, sarao, supiarana, mangue	Brazil	Not indicated	Not indicated	Medicine	-	Not indicated	-	-	Brazil	Acre, Amazonas, Bahia, Pará, Pernambuco, Maranhao, Mato Grosso	De Sousa Trindade et al. (2014)
A. decaryana	Leandri	accepted	A. decaryana	Leandri	menahazo	Madagascar	Leaves	Leaf infusion taken	Medicine	Purgative	Infectious and parasitic diseases	-	Dysentery	-	-	Quattrochi (2012)
A. decaryana	Leandri	accepted	A. decaryana	Leandri	menahazo	Madagascar	Leaves	Leaf infusion taken	Medicine	Purgative	Infectious and parasitic diseases	-	Dysentery	-	-	Seebaluck et al. (2015)
A. decaryana	Leandri	accepted	A. decaryana	Leandri	menahazo	Madagascar	Leaves	Leaf infusion taken	Medicine	Purgative	Digestive tract	-	Purgative	-	-	Quattrochi (2012)
A. decaryana	Leandri	accepted	A. decaryana	Leandri	menahazo	Madagascar	Leaves	Leaf infusion taken	Medicine	Purgative	Digestive tract	-	Purgative	-	-	Seebaluck et al. (2015)
A. echinus	Pax and K. Hoffm.	accepted	A. echinus	Pax & K. Hoffm.	Muvundza-jembe	Duruma	Leaves, roots	The Giriama use the leaves and roots to treat spiritual ailments	Rituals	-	-	-	Spiritual ailments	Kenya	Midzichenda tribes of the coastal forest areas	Pakia et al. (2003)
A. echinus	Pax and K. Hoffm.	accepted	A. echinus	Pax & K. Hoffm.	Mubulushi-ulume	Giriama	Leaves, roots	The Giriama use the leaves and roots to treat spiritual ailments	Rituals	-	-	-	Spiritual ailments	Kenya	Midzichenda tribes of the coastal forest areas	Pakia et al. (2003)
A. engleri	Pax and K. Hoffm.	accepted	A. engleri	Pax	funga ufimba; gonasakola, gonasokola, mahacha, mchacha, mchezanaphaka, mkojo, mkyakati, mnukovuda	Tanzania; Zanzibar	Roots	Root decoction	Medicine	-	Symptoms	Pain-killer	Backache	-	-	Quattrochi (2012)
A. engleri	Pax and K. Hoffm.	accepted	A. engleri	Pax	funga ufimba; gonasakola, gonasokola, mahacha, mchacha, mchezanaphaka, mkojo, mkyakati, mnukovuda	Tanzania; Zanzibar	Leaves	Head rubbed with a leaf extract	Medicine	-	Symptoms	Pain-killer	Headache	-	-	Quattrochi (2012)
A. lyallii	Baker	synonym	A. emirnensis	Mull. Arg.	-	-	Unknown	Massage	Medicine	-	Locomotor system	-	rheumatism	-	-	Quattrochi (2012)
A. lyallii	Baker	synonym	A. emirnensis	Mull. Arg.	-	-	Leaves	Leaf decoction used to massage	Medicine	-	Locomotor system	-	rheumatism	-	-	Schmelzer et al. (2008)
A. lyallii	Baker	synonym	A. emirnensis	Mull. Arg.	-	-	Leaves	Leaf decoction used to massage	Medicine	-	Locomotor system	-	rheumatism	-	-	Seebaluck et al. (2015)
A. filiformis	Poir.	accepted	A. filiformis	Poir.	-	-	Whole plant	Not indicated	Medicine	-	Infectious and parasitic diseases	-	Dysentery	-	Not indicated	Bosch (2010)
A. filiformis	Poir.	accepted	A. filiformis	Poir.	-	-	Whole plant	Not indicated	Medicine	-	Infectious and parasitic diseases	-	Dysentery	-	Not indicated	Seebaluck et al. (2015)
A. fruticosa	Forssk.	accepted	A. fruticosa	Forssk.	anama; etetelait; gonsaokola, mchacha, mfulwe, mchacha, mkima-dimbya, mnukovunda, ndyavadimi, nyautitili, shaiti, simamarete; chinee mara, chinnaaku, chinni, chinni chedi, chinni gida, chinni mara, chinnimara, cinnakkilanku…	Arabic; Kenya; Tanzania; India	Aerial parts	Dried aerial parts	Plaguicide	-	-	-	Control adult sand-flies	-	-	Quattrochi (2012)
A. fruticosa	Forssk.	accepted	A. fruticosa	Forssk.	anama; etetelait; gonsaokola, mchacha, mfulwe, mchacha, mkima-dimbya, mnukovunda, ndyavadimi, nyautitili, shaiti, simamarete; chinee mara, chinnaaku, chinni, chinni chedi, chinni gida, chinni mara, chinnimara, cinnakkilanku…	Arabic; Kenya; Tanzania; India	Leaves	Not indicated	Medicine	Antioxidant, cytotoxic, antibacterial, antiinflammatory	Symptoms	Inflammation	Antioxidant, cytotoxic, antibacterial, antiinflammatory	-	-	Quattrochi (2012)
A. fruticosa	Forssk.	accepted	A. fruticosa	Forssk.	anama; etetelait; gonsaokola, mchacha, mfulwe, mchacha, mkima-dimbya, mnukovunda, ndyavadimi, nyautitili, shaiti, simamarete; chinee mara, chinnaaku, chinni, chinni chedi, chinni gida, chinni mara, chinnimara, cinnakkilanku…	Arabic; Kenya; Tanzania; India	Leaves	Infusion or decoction	Medicine	-	Symptoms	Inflammation	Swellings, bee sting, skin diseases, infected wounds, itch, stomachache, epilepsy	-	-	Quattrochi (2012)
A. fruticosa	Forssk.	accepted	A. fruticosa	Forssk.	anama; etetelait; gonsaokola, mchacha, mfulwe, mchacha, mkima-dimbya, mnukovunda, ndyavadimi, nyautitili, shaiti, simamarete; chinee mara, chinnaaku, chinni, chinni chedi, chinni gida, chinni mara, chinnimara, cinnakkilanku…	Arabic; Kenya; Tanzania; India	Leaves	Infusion or decoction	Medicine	-	Injuries	Bites and stings	Swellings, bee sting, skin diseases, infected wounds, itch, stomachache, epilepsy	-	-	Quattrochi (2012)
A. fruticosa	Forssk.	accepted	A. fruticosa	Forssk.	anama; etetelait; gonsaokola, mchacha, mfulwe, mchacha, mkima-dimbya, mnukovunda, ndyavadimi, nyautitili, shaiti, simamarete; chinee mara, chinnaaku, chinni, chinni chedi, chinni gida, chinni mara, chinnimara, cinnakkilanku…	Arabic; Kenya; Tanzania; India	Leaves	Infusion or decoction	Medicine	-	Skin	-	Swellings, bee sting, skin diseases, infected wounds, itch, stomachache, epilepsy	-	-	Quattrochi (2012)
A. fruticosa	Forssk.	accepted	A. fruticosa	Forssk.	anama; etetelait; gonsaokola, mchacha, mfulwe, mchacha, mkima-dimbya, mnukovunda, ndyavadimi, nyautitili, shaiti, simamarete; chinee mara, chinnaaku, chinni, chinni chedi, chinni gida, chinni mara, chinnimara, cinnakkilanku…	Arabic; Kenya; Tanzania; India	Leaves	Infusion or decoction	Medicine	-	Injuries	Wounds	Swellings, bee sting, skin diseases, infected wounds, itch, stomachache, epilepsy	-	-	Quattrochi (2012)
A. fruticosa	Forssk.	accepted	A. fruticosa	Forssk.	anama; etetelait; gonsaokola, mchacha, mfulwe, mchacha, mkima-dimbya, mnukovunda, ndyavadimi, nyautitili, shaiti, simamarete; chinee mara, chinnaaku, chinni, chinni chedi, chinni gida, chinni mara, chinnimara, cinnakkilanku…	Arabic; Kenya; Tanzania; India	Leaves	Infusion or decoction	Medicine	-	Symptoms	Pain-killer	Swellings, bee sting, skin diseases, infected wounds, itch, stomachache, epilepsy	-	-	Quattrochi (2012)
A. fruticosa	Forssk.	accepted	A. fruticosa	Forssk.	anama; etetelait; gonsaokola, mchacha, mfulwe, mchacha, mkima-dimbya, mnukovunda, ndyavadimi, nyautitili, shaiti, simamarete; chinee mara, chinnaaku, chinni, chinni chedi, chinni gida, chinni mara, chinnimara, cinnakkilanku…	Arabic; Kenya; Tanzania; India	Leaves	Infusion or decoction	Medicine	-	Nervous system	-	Swellings, bee sting, skin diseases, infected wounds, itch, stomachache, epilepsy	-	-	Quattrochi (2012)
A. fruticosa	Forssk.	accepted	A. fruticosa	Forssk.	anama; etetelait; gonsaokola, mchacha, mfulwe, mchacha, mkima-dimbya, mnukovunda, ndyavadimi, nyautitili, shaiti, simamarete; chinee mara, chinnaaku, chinni, chinni chedi, chinni gida, chinni mara, chinnimara, cinnakkilanku…	Arabic; Kenya; Tanzania; India	Leaves	Leaf extract given to children	Medicine	-	Respiratory system	-	Cough, breathing problems in children	-	-	Quattrochi (2012)
A. fruticosa	Forssk.	accepted	A. fruticosa	Forssk.	anama; etetelait; gonsaokola, mchacha, mfulwe, mchacha, mkima-dimbya, mnukovunda, ndyavadimi, nyautitili, shaiti, simamarete; chinee mara, chinnaaku, chinni, chinni chedi, chinni gida, chinni mara, chinnimara, cinnakkilanku…	Arabic; Kenya; Tanzania; India	Roots	Washed and boiled drunk	Medicine	-	Infectious and parasitic diseases	-	Cholera, live problems, venereal diseases, stomach problems, whooping cough	-	-	Quattrochi (2012)
A. fruticosa	Forssk.	accepted	A. fruticosa	Forssk.	anama; etetelait; gonsaokola, mchacha, mfulwe, mchacha, mkima-dimbya, mnukovunda, ndyavadimi, nyautitili, shaiti, simamarete; chinee mara, chinnaaku, chinni, chinni chedi, chinni gida, chinni mara, chinnimara, cinnakkilanku…	Arabic; Kenya; Tanzania; India	Roots	Washed and boiled drunk	Medicine	-	STDs	-	Cholera, live problems, venereal diseases, stomach problems, whooping cough	-	-	Quattrochi (2012)
A. fruticosa	Forssk.	accepted	A. fruticosa	Forssk.	anama; etetelait; gonsaokola, mchacha, mfulwe, mchacha, mkima-dimbya, mnukovunda, ndyavadimi, nyautitili, shaiti, simamarete; chinee mara, chinnaaku, chinni, chinni chedi, chinni gida, chinni mara, chinnimara, cinnakkilanku…	Arabic; Kenya; Tanzania; India	Roots	Washed and boiled drunk	Medicine	-	Digestive tract	-	Cholera, live problems, venereal diseases, stomach problems, whooping cough	-	-	Quattrochi (2012)
A. fruticosa	Forssk.	accepted	A. fruticosa	Forssk.	anama; etetelait; gonsaokola, mchacha, mfulwe, mchacha, mkima-dimbya, mnukovunda, ndyavadimi, nyautitili, shaiti, simamarete; chinee mara, chinnaaku, chinni, chinni chedi, chinni gida, chinni mara, chinnimara, cinnakkilanku…	Arabic; Kenya; Tanzania; India	Roots	Washed and boiled drunk	Medicine	-	Respiratory system	-	Cholera, live problems, venereal diseases, stomach problems, whooping cough	-	-	Quattrochi (2012)
A. fruticosa	Forssk.	accepted	A. fruticosa	Forssk.	anama; etetelait; gonsaokola, mchacha, mfulwe, mchacha, mkima-dimbya, mnukovunda, ndyavadimi, nyautitili, shaiti, simamarete; chinee mara, chinnaaku, chinni, chinni chedi, chinni gida, chinni mara, chinnimara, cinnakkilanku…	Arabic; Kenya; Tanzania; India	Unknown	Liquid applied to eyes	Medicine	-	Eye problems	-	conjunctivitis	-	-	Quattrochi (2012)
A. fruticosa	Forssk.	accepted	A. fruticosa	Forssk.	anama; etetelait; gonsaokola, mchacha, mfulwe, mchacha, mkima-dimbya, mnukovunda, ndyavadimi, nyautitili, shaiti, simamarete; chinee mara, chinnaaku, chinni, chinni chedi, chinni gida, chinni mara, chinnimara, cinnakkilanku…	Arabic; Kenya; Tanzania; India	Roots	Decoction taken hot	Medicine	-	Symptoms	Fever	Fever, colds, convulsion, hydrocele	-	-	Quattrochi (2012)
A. fruticosa	Forssk.	accepted	A. fruticosa	Forssk.	anama; etetelait; gonsaokola, mchacha, mfulwe, mchacha, mkima-dimbya, mnukovunda, ndyavadimi, nyautitili, shaiti, simamarete; chinee mara, chinnaaku, chinni, chinni chedi, chinni gida, chinni mara, chinnimara, cinnakkilanku…	Arabic; Kenya; Tanzania; India	Roots	Decoction taken hot	Medicine	-	Respiratory system	-	Fever, colds, convulsion, hydrocele	-	-	Quattrochi (2012)
A. fruticosa	Forssk.	accepted	A. fruticosa	Forssk.	anama; etetelait; gonsaokola, mchacha, mfulwe, mchacha, mkima-dimbya, mnukovunda, ndyavadimi, nyautitili, shaiti, simamarete; chinee mara, chinnaaku, chinni, chinni chedi, chinni gida, chinni mara, chinnimara, cinnakkilanku…	Arabic; Kenya; Tanzania; India	Roots	Decoction taken hot	Medicine	-	Nervous system	-	Fever, colds, convulsion, hydrocele	-	-	Quattrochi (2012)
A. fruticosa	Forssk.	accepted	A. fruticosa	Forssk.	anama; etetelait; gonsaokola, mchacha, mfulwe, mchacha, mkima-dimbya, mnukovunda, ndyavadimi, nyautitili, shaiti, simamarete; chinee mara, chinnaaku, chinni, chinni chedi, chinni gida, chinni mara, chinnimara, cinnakkilanku…	Arabic; Kenya; Tanzania; India	Roots	Decoction taken hot	Medicine	-	Reproductive system	Others	Fever, colds, convulsion, hydrocele	-	-	Quattrochi (2012)
A. fruticosa	Forssk.	accepted	A. fruticosa	Forssk.	anama; etetelait; gonsaokola, mchacha, mfulwe, mchacha, mkima-dimbya, mnukovunda, ndyavadimi, nyautitili, shaiti, simamarete; chinee mara, chinnaaku, chinni, chinni chedi, chinni gida, chinni mara, chinnimara, cinnakkilanku…	Arabic; Kenya; Tanzania; India	Roots	Roof infusion	Medicine	-	Symptoms	Pain-killer	Stomachache	-	-	Quattrochi (2012)
A. fruticosa	Forssk.	accepted	A. fruticosa	Forssk.	anama; etetelait; gonsaokola, mchacha, mfulwe, mchacha, mkima-dimbya, mnukovunda, ndyavadimi, nyautitili, shaiti, simamarete; chinee mara, chinnaaku, chinni, chinni chedi, chinni gida, chinni mara, chinnimara, cinnakkilanku…	Arabic; Kenya; Tanzania; India	Stems, roots	Not indicated	Medicine	-	Mouth problems	-	Toothache, itch, insect bites	-	-	Quattrochi (2012)
A. fruticosa	Forssk.	accepted	A. fruticosa	Forssk.	anama; etetelait; gonsaokola, mchacha, mfulwe, mchacha, mkima-dimbya, mnukovunda, ndyavadimi, nyautitili, shaiti, simamarete; chinee mara, chinnaaku, chinni, chinni chedi, chinni gida, chinni mara, chinnimara, cinnakkilanku…	Arabic; Kenya; Tanzania; India	Stems, roots	Not indicated	Medicine	-	Skin	-	Toothache, itch, insect bites	-	-	Quattrochi (2012)
A. fruticosa	Forssk.	accepted	A. fruticosa	Forssk.	anama; etetelait; gonsaokola, mchacha, mfulwe, mchacha, mkima-dimbya, mnukovunda, ndyavadimi, nyautitili, shaiti, simamarete; chinee mara, chinnaaku, chinni, chinni chedi, chinni gida, chinni mara, chinnimara, cinnakkilanku…	Arabic; Kenya; Tanzania; India	Stems, roots	Not indicated	Medicine	-	Injuries	Bites and stings	Toothache, itch, insect bites	-	-	Quattrochi (2012)
A. fruticosa	Forssk.	accepted	A. fruticosa	Forssk.	Copper leaf	English	Whole plant	Not indicated	Medicine	-	Skin	-	Dyspepsia, stomachache, skin diseases, wounds and poisonous bites	-	-	Bijekar and Gayatri (2014)
A. fruticosa	Forssk.	accepted	A. fruticosa	Forssk.	Copper leaf	English	Whole plant	Not indicated	Medicine	-	Skin	-	Dyspepsia, stomachache, skin diseases, wounds and poisonous bites	-	-	Bijekar and Gayatri (2014)
A. fruticosa	Forssk.	accepted	A. fruticosa	Forssk.	Copper leaf	English	Whole plant	Not indicated	Medicine	-	Injuries	Wounds	Dyspepsia, stomachache, skin diseases, wounds and poisonous bites	-	-	Bijekar and Gayatri (2014)
A. fruticosa	Forssk.	accepted	A. fruticosa	Forssk.	Copper leaf	English	Leaves, stems	Not indicated	Medicine	-	Injuries	Bites and stings	Skin diseases, malaria and wound	-	-	Bijekar and Gayatri (2014)
A. fruticosa	Forssk.	accepted	A. fruticosa	Forssk.	Copper leaf	English	Whole plant	Not indicated	Medicine	-	Symptoms	Diarrhea	Antidiarrhoeal, antioxidant, anti-inflammatory, anticancer, antiplasmodial, wound healing and cytotoxic properties. Hepatoprotective	-	-	Bijekar and Gayatri (2014)
A. fruticosa	Forssk.	accepted	A. fruticosa	Forssk.	Copper leaf	English	Whole plant	Not indicated	Medicine	-	Symptoms	Inflammation	Antidiarrhoeal, antioxidant, anti-inflammatory, anticancer, antiplasmodial, wound healing and cytotoxic properties. Hepatoprotective	-	-	Bijekar and Gayatri (2014)
A. fruticosa	Forssk.	accepted	A. fruticosa	Forssk.	Copper leaf	English	Whole plant	Not indicated	Medicine	-	Neoplasm	-	Antidiarrhoeal, antioxidant, anti-inflammatory, anticancer, antiplasmodial, wound healing and cytotoxic properties. Hepatoprotective	-	-	Bijekar and Gayatri (2014)
A. fruticosa	Forssk.	accepted	A. fruticosa	Forssk.	Copper leaf	English	Whole plant	Not indicated	Medicine	-	Injuries	Wounds	Antidiarrhoeal, antioxidant, anti-inflammatory, anticancer, antiplasmodial, wound healing and cytotoxic properties. Hepatoprotective	-	-	Bijekar and Gayatri (2014)
A. fruticosa	Forssk.	accepted	A. fruticosa	Forssk.	Copper leaf	English	Whole plant	Not indicated	Medicine	-	Digestive tract	-	Antidiarrhoeal, antioxidant, anti-inflammatory, anticancer, antiplasmodial, wound healing and cytotoxic properties. Hepatoprotective	-	-	Bijekar and Gayatri (2014)
A. fruticosa	Not indicated	accepted	A. fruticosa	Forssk.	ndyavadimi; nyautitili; shaiti; mkima-dimbya; mfulwe; mhacha	Bena; Hehe; maasai; nyamwezi; sambaa; swahili	Roots	Roots are washed and boiled and the liquid is applied to eyes	Medicine	-	Eye problems	-	conjunctivitis	Tanzania	-	Ruffo, Birnie and Tegnas (2002)
A. fruticosa	Forssk.	accepted	A. fruticosa	Forssk.	Darmuusa	Djibouti	Leaves	Leaf paste is applied topically	Medicine	-	Injuries	Wounds	Wounds	Djibouti	Tadjourah District of Randa Region, Djibouti	Hassan-Abdallah et al. (2013)
A. fruticosa	Forssk.	accepted	A. fruticosa	Forssk.	Darmuusa	Djibouti	Leaves	Leaf paste is applied topically	Medicine	-	Injuries	Wounds	Wounds	Djibouti	Tadjourah District of Randa Region, Djibouti	Seebaluck et al. (2015)
A. fruticosa	Forssk.	accepted	A. fruticosa	Forssk.	Darmuusa	Djibouti	Leaves	Soaking crushed leaves in water and the water is used as nose drop	Medicine	-	Respiratory system	-	Colds	Djibouti	Tadjourah District of Randa Region, Djibouti	Hassan-Abdallah et al. (2013)
A. fruticosa	Forssk.	accepted	A. fruticosa	Forssk.	Darmuusa	Djibouti	Leaves	Soaking crushed leaves in water and the water is used as nose drop	Medicine	-	Respiratory system	-	Colds	Djibouti	Tadjourah District of Randa Region, Djibouti	Seebaluck et al. (2015)
A. fruticosa	Forssk.	accepted	A. fruticosa	Forssk.	Darmuusa	Djibouti	Leaves	Soaking crushed fresh leaves in water and the water is taken orally	Medicine	-	Symptoms	Fever	Fevers	Djibouti	Tadjourah District of Randa Region, Djibouti	Hassan-Abdallah et al. (2013)
A. fruticosa	Forssk.	accepted	A. fruticosa	Forssk.	Darmuusa	Djibouti	Leaves	Soaking crushed fresh leaves in water and the water is taken orally	Medicine	-	Symptoms	Fever	Fevers	Djibouti	Tadjourah District of Randa Region, Djibouti	Seebaluck et al. (2015)
A. fruticosa	Forssk.	accepted	A. fruticosa	Forssk.	Darmuusa	Djibouti	Leaves	Leaf paste is applied topically	Medicine	-	Infectious and parasitic diseases	-	Infections	Djibouti	Tadjourah District of Randa Region, Djibouti	Hassan-Abdallah et al. (2013)
A. fruticosa	Forssk.	accepted	A. fruticosa	Forssk.	Darmuusa	Djibouti	Leaves	Leaf paste is applied topically	Medicine	-	Infectious and parasitic diseases	-	Infections	Djibouti	Tadjourah District of Randa Region, Djibouti	Seebaluck et al. (2015)
A. fruticosa	Forssk.	accepted	A. fruticosa	Forssk.	Darmuusa	Djibouti	Leaves	Leaf paste is applied topically	Medicine	-	Skin	-	Sores	Djibouti	Tadjourah District of Randa Region, Djibouti	Hassan-Abdallah et al. (2013)
A. fruticosa	Forssk.	accepted	A. fruticosa	Forssk.	Darmuusa	Djibouti	Leaves	Leaf paste is applied topically	Medicine	-	Skin	-	Sores	Djibouti	Tadjourah District of Randa Region, Djibouti	Seebaluck et al. (2015)
A. fruticosa	Forssk.	accepted	A. fruticosa	Forssk.	Darmuusa	Djibouti	Leaves	Soaking leaves in water and water is used as mouthwash	Medicine	-	Mouth problems	-	Tooth decays	Djibouti	Tadjourah District of Randa Region, Djibouti	Hassan-Abdallah et al. (2013)
A. fruticosa	Forssk.	accepted	A. fruticosa	Forssk.	Darmuusa	Djibouti	Leaves	Soaking leaves in water and water is used as mouthwash	Medicine	-	Mouth problems	-	Tooth decays	Djibouti	Tadjourah District of Randa Region, Djibouti	Seebaluck et al. (2015)
A. fruticosa	Forssk.	accepted	A. fruticosa	Forssk.	Darmuusa	Djibouti	Leaves	Leaf paste is applied topically	Medicine	-	Others	-	Haemorrhage	Djibouti	Tadjourah District of Randa Region, Djibouti	Hassan-Abdallah et al. (2013)
A. fruticosa	Forssk.	accepted	A. fruticosa	Forssk.	Darmuusa	Djibouti	Leaves	Leaf paste is applied topically	Medicine	-	Others	-	Haemorrhage	Djibouti	Tadjourah District of Randa Region, Djibouti	Seebaluck et al. (2015)
A. fruticosa	Forssk.	accepted	A. fruticosa	Forssk.	Darmuusa	Djibouti	Leaves	Leaf paste is applied topically	Medicine	-	Injuries	Wounds	Wound infections	Djibouti	Tadjourah District of Randa Region, Djibouti	Hassan-Abdallah et al. (2013)
A. fruticosa	Forssk.	accepted	A. fruticosa	Forssk.	Darmuusa	Djibouti	Leaves	Leaf paste is applied topically	Medicine	-	Injuries	Wounds	Wound infections	Djibouti	Tadjourah District of Randa Region, Djibouti	Seebaluck et al. (2015)
A. fruticosa	Forssk.	accepted	A. fruticosa	Forssk.	Muvundza-jembe, Msasa-ngudu	Duruma	Roots	Not indicated	Medicine	-	Injuries	Bites and stings	Duruma use the roots as medicines for snakebites	Djibouti	Tadjourah District of Randa Region, Djibouti	Pakia et al. (2003)
A. alopecuroidea	Jacq.	accepted	A. alopecuroidea	Jacq.	-	-	Unknown	Not indicated	Medicine	-	Respiratory system	-	Asthma, infection, diarrhea, inflammatory problems	Guatemala	Mopan, Itza-Maya	Seebaluck et al. (2015)
A. fruticosa	Forssk.	accepted	A. fruticosa	Forssk.	anama; etetelait; gonsaokola, mchacha, mfulwe, mchacha, mkima-dimbya, mnukovunda, ndyavadimi, nyautitili, shaiti, simamarete; chinee mara, chinnaaku, chinni, chinni chedi, chinni gida, chinni mara, chinnimara, cinnakkilanku…	Arabic; Kenya; Tanzania; India	Not indicated	Not indicated	Medicine	-	Not indicated	-	-	India?	Sidha	Quattrochi (2012)
A. fruticosa	Forssk.	accepted	A. fruticosa	Forssk.	anama; etetelait; gonsaokola, mchacha, mfulwe, mchacha, mkima-dimbya, mnukovunda, ndyavadimi, nyautitili, shaiti, simamarete; chinee mara, chinnaaku, chinni, chinni chedi, chinni gida, chinni mara, chinnimara, cinnakkilanku…	Arabic; Kenya; Tanzania; India	Leaves	Decoction of leaves taken	Medicine	-	Infectious and parasitic diseases	-	Dysentery	India?	-	Quattrochi (2012)
A. fruticosa	Forssk.	accepted	A. fruticosa	Forssk.	Sinni	Musiri Thaluk, Trichy district, Tamilnadu, India	Leaves	Half spoon juice is given to children	Medicine	-	Digestive tract	-	For safe emetic and intestinal worms	India?	Tamil Nadu, India	Bama et al. (2013)
A. fruticosa	Forssk.	accepted	A. fruticosa	Forssk.	Sinni	Musiri Thaluk, Trichy district, Tamilnadu, India	Leaves	Half spoon juice is given to children	Medicine	-	Digestive tract	-	For safe emetic and intestinal worms	India?	Tamil Nadu, India	Seebaluck et al. (2015)
A. fruticosa	Forssk.	accepted	A. fruticosa	Forssk.	Sinni	Musiri Thaluk, Trichy district, Tamilnadu, India	Leaves	Half spoon juice is given to children	Medicine		Infectious and parasitic diseases	-	For safe emetic and intestinal worms	India?	Tamil Nadu, India	Bama et al. (2013)
A. fruticosa	Forssk.	accepted	A. fruticosa	Forssk.	Sinni	Musiri Thaluk, Trichy district, Tamilnadu, India	Leaves	Half spoon juice is given to children	Medicine		Infectious and parasitic diseases	-	For safe emetic and intestinal worms	India?	Tamil Nadu, India	Seebaluck et al. (2015)
A. fruticosa	Forssk.	accepted	A. fruticosa	Forssk.	Sinni	Musiri Thaluk, Trichy district, Tamilnadu, India	Leaves	Juice from fresh leaves	Medicine	-	Skin	-	Scabies and other skin diseases	India?	Tamil Nadu, India	Bama et al. (2013)
A. fruticosa	Forssk.	accepted	A. fruticosa	Forssk.	Sinni	Musiri Thaluk, Trichy district, Tamilnadu, India	Leaves	Juice from fresh leaves	Medicine	-	Skin	-	Scabies and other skin diseases	India?	Tamil Nadu, India	Seebaluck et al. (2015)
A. fruticosa	Forssk.	accepted	A. fruticosa	Forssk.	Sinni	Musiri Thaluk, Trichy district, Tamilnadu, India	Leaves	Juice from fresh leaves with lime and onion	Medicine	-	Locomotor system	-	Good stimulating application in rheumatism	India?	Tamil Nadu, India	Bama et al. (2013)
A. fruticosa	Forssk.	accepted	A. fruticosa	Forssk.	Sinni	Musiri Thaluk, Trichy district, Tamilnadu, India	Leaves	Juice from fresh leaves with lime and onion	Medicine	-	Locomotor system	-	Good stimulating application in rheumatism	India?	Tamil Nadu, India	Seebaluck et al. (2015)
A. fruticosa	Forssk.	accepted	A. fruticosa	Forssk.	Chinni chedi	India	Leaves, roots	Leaf and root paste is applied topically on the affected places	Medicine	-	Skin	-	Skin diseases	India?	Tamil Nadu, India	Ignacimuthu et al. (2006)
A. fruticosa	Forssk.	accepted	A. fruticosa	Forssk.	Chinni chedi	India	Leaves	Decoction of leaves taken orally	Medicine	-	Infectious and parasitic diseases	-	Dysentery	India?	Tamil Nadu, India	Ignacimuthu et al. (2006)
A. fruticosa	Forssk.	accepted	A. fruticosa	Forssk.	Darmuusa	Djibouti	Not indicated	Soaking the crushed plant for 3h in water and the water is taken orally	Medicine	-	Not indicated	-	Malaise	India?	Paliyar tribes. Madurai District of Tamil Nadu, India	Hassan-Abdallah et al. (2013)
A. fruticosa	Forssk.	accepted	A. fruticosa	Forssk.	Darmuusa	Djibouti	Not indicated	Soaking the crushed plant for 3h in water and the water is taken orally	Medicine	-	Not indicated	-	Malaise	India?	Paliyar tribes. Madurai District of Tamil Nadu, India	Seebaluck et al. (2015)
A. fruticosa	Forssk.	accepted	A. fruticosa	Forssk.	-	-	Not indicated	Not indicated	Medicine	-	Not indicated	-	Not indicated	Kenya	Mwingi District, Kenia	Njoroge et al. (2010)
A. fruticosa	Forssk.	accepted	A. fruticosa	Forssk.	Mutsatsa	Giriama	Leaves	Not indicated	Rituals	-	-	-	The Giriama use the leaves to treat spiritual ailments	Kenya	Midzichenda tribes of the coastal forest areas	Pakia et al. (2003)
A. fruticosa	Forssk.	accepted	A. fruticosa	Forssk.	Mtsatsa, chitsasa, mphatsa	Digo	Leaves	Not indicated	Medicine	-	Pregnancy, childbirth and puerperium	-	Digo use the leaves to induce labour pains	Kenya	Midzichenda tribes of the coastal forest areas	Pakia et al. (2003)
A. fruticosa	Forssk.	accepted	A. fruticosa	Forssk.	Copper leaf	English	Whole plant	Not indicated	Medicine	-	Digestive tract	-	Dyspepsia, stomachache, skin diseases, wounds and poisonous bites	Kenya	Midzichenda tribes of the coastal forest areas	Bijekar and Gayatri (2014)
A. fruticosa	Forsk.	accepted	A. fruticosa	Forssk.	mchakari	Tanzania	Leaves	Smoke inhalated	Medicine		Skin	-	General skin diseases	Tanzania	-	Mohagheghzadeh et al. (2006)
A. fruticosa	Forsk.	accepted	A. fruticosa	Forssk.	mchakari	Tanzania	Leaves	Smoke inhalated	Medicine		Skin	-	General skin diseases	Tanzania	-	Hedberg et al. (1983)
A. fruticosa	Not indicated	accepted	A. fruticosa	Forssk.	ndyavadimi; nyautitili; shaiti; mkima-dimbya; mfulwe; mhacha	Bena; Hehe; maasai; nyamwezi; sambaa; swahili	Roots	Roots are washed and boiled and the liquid is drunk	Medicine	-	Infectious and parasitic diseases	-	cholera, STDs, stomach problems and whooping cough	Tanzania	Sambaa	Ruffo, Birnie and Tegnas (2002)
A. fruticosa	Not indicated	accepted	A. fruticosa	Forssk.	ndyavadimi; nyautitili; shaiti; mkima-dimbya; mfulwe; mhacha	Bena; Hehe; maasai; nyamwezi; sambaa; swahili	Roots	Roots are washed and boiled and the liquid is drunk	Medicine	-	Infectious and parasitic diseases	-	cholera, STDs, stomach problems and whooping cough	Tanzania	Sambaa	Seebaluck et al. (2015)
A. fruticosa	Not indicated	accepted	A. fruticosa	Forssk.	ndyavadimi; nyautitili; shaiti; mkima-dimbya; mfulwe; mhacha	Bena; Hehe; maasai; nyamwezi; sambaa; swahili	Roots	Roots are washed and boiled and the liquid is drunk	Medicine	-	STDs	-	cholera, STDs, stomach problems and whooping cough	Tanzania	Sambaa	Ruffo, Birnie and Tegnas (2002)
A. fruticosa	Not indicated	accepted	A. fruticosa	Forssk.	ndyavadimi; nyautitili; shaiti; mkima-dimbya; mfulwe; mhacha	Bena; Hehe; maasai; nyamwezi; sambaa; swahili	Roots	Roots are washed and boiled and the liquid is drunk	Medicine	-	STDs	-	cholera, STDs, stomach problems and whooping cough	Tanzania	Sambaa	Seebaluck et al. (2015)
A. fruticosa	Not indicated	accepted	A. fruticosa	Forssk.	ndyavadimi; nyautitili; shaiti; mkima-dimbya; mfulwe; mhacha	Bena; Hehe; maasai; nyamwezi; sambaa; swahili	Roots	Roots are washed and boiled and the liquid is drunk	Medicine	-	Symptoms	Pain-killer	cholera, STDs, stomach problems and whooping cough	Tanzania	Sambaa	Ruffo, Birnie and Tegnas (2002)
A. fruticosa	Not indicated	accepted	A. fruticosa	Forssk.	ndyavadimi; nyautitili; shaiti; mkima-dimbya; mfulwe; mhacha	Bena; Hehe; maasai; nyamwezi; sambaa; swahili	Roots	Roots are washed and boiled and the liquid is drunk	Medicine	-	Symptoms	Pain-killer	cholera, STDs, stomach problems and whooping cough	Tanzania	Sambaa	Seebaluck et al. (2015)
A. fruticosa	Not indicated	accepted	A. fruticosa	Forssk.	ndyavadimi; nyautitili; shaiti; mkima-dimbya; mfulwe; mhacha	Bena; Hehe; maasai; nyamwezi; sambaa; swahili	Roots	Roots are washed and boiled and the liquid is drunk	Medicine	-	Respiratory system	-	cholera, STDs, stomach problems and whooping cough	Tanzania	Sambaa	Ruffo, Birnie and Tegnas (2002)
A. fruticosa	Not indicated	accepted	A. fruticosa	Forssk.	ndyavadimi; nyautitili; shaiti; mkima-dimbya; mfulwe; mhacha	Bena; Hehe; maasai; nyamwezi; sambaa; swahili	Roots	Roots are washed and boiled and the liquid is drunk	Medicine	-	Respiratory system	-	cholera, STDs, stomach problems and whooping cough	Tanzania	Sambaa	Seebaluck et al. (2015)
A. fruticosa	Not indicated	accepted	A. fruticosa	Forssk.	ndyavadimi; nyautitili; shaiti; mkima-dimbya; mfulwe; mhacha	Bena; Hehe; maasai; nyamwezi; sambaa; swahili	Roots	Decoction of roots is taken hot	Medicine	-	Symptoms	Fever	Relieve fever and colds	Tanzania	-	Ruffo, Birnie and Tegnas (2002)
A. fruticosa	Not indicated	accepted	A. fruticosa	Forssk.	ndyavadimi; nyautitili; shaiti; mkima-dimbya; mfulwe; mhacha	Bena; Hehe; maasai; nyamwezi; sambaa; swahili	Roots	Decoction of roots is taken hot	Medicine	-	Symptoms	Fever	Relieve fever and colds	Tanzania	-	Seebaluck et al. (2015)
A. fruticosa	Not indicated	accepted	A. fruticosa	Forssk.	ndyavadimi; nyautitili; shaiti; mkima-dimbya; mfulwe; mhacha	Bena; Hehe; maasai; nyamwezi; sambaa; swahili	Roots	Decoction of roots is taken hot	Medicine	-	Respiratory system	-	Relieve fever and colds	Tanzania	-	Ruffo, Birnie and Tegnas (2002)
A. fruticosa	Not indicated	accepted	A. fruticosa	Forssk.	ndyavadimi; nyautitili; shaiti; mkima-dimbya; mfulwe; mhacha	Bena; Hehe; maasai; nyamwezi; sambaa; swahili	Roots	Decoction of roots is taken hot	Medicine	-	Respiratory system	-	Relieve fever and colds	Tanzania	-	Seebaluck et al. (2015)
A. fruticosa	Not indicated	accepted	A. fruticosa	Forssk.	ndyavadimi; nyautitili; shaiti; mkima-dimbya; mfulwe; mhacha	Bena; Hehe; maasai; nyamwezi; sambaa; swahili	Stems, roots	Not indicated	Medicine	-	Mouth problems	-	Toothache	Tanzania	-	Ruffo, Birnie and Tegnas (2002)
A. fruticosa	Not indicated	accepted	A. fruticosa	Forssk.	ndyavadimi; nyautitili; shaiti; mkima-dimbya; mfulwe; mhacha	Bena; Hehe; maasai; nyamwezi; sambaa; swahili	Stems, roots	Not indicated	Medicine	-	Mouth problems	-	Toothache	Tanzania	-	Seebaluck et al. (2015)
A. fruticosa	Forssk.	accepted	A. fruticosa	Forssk.	anama; etetelait; gonsaokola, mchacha, mfulwe, mchacha, mkima-dimbya, mnukovunda, ndyavadimi, nyautitili, shaiti, simamarete; chinee mara, chinnaaku, chinni, chinni chedi, chinni gida, chinni mara, chinnimara, cinnakkilanku…	Arabic; Kenya; Tanzania; India	Leaves, roots	Paste applied topically	Medicine	-	Not indicated	-	-	-	-	Quattrochi (2012)
A. fruticosa	Forssk.	accepted	A. fruticosa	Forssk.	-	-	Roots	Root decoction drunk	Medicine	-	Nervous system	-	convulsions, fever, colds, swellings of the scrotum	-	-	Schmelzer et al. (2008)
A. fruticosa	Forssk.	accepted	A. fruticosa	Forssk.	-	-	Roots	Root decoction drunk	Medicine	-	Respiratory system	-	convulsions, fever, colds, swellings of the scrotum	-	-	Schmelzer et al. (2008)
A. fruticosa	Forssk.	accepted	A. fruticosa	Forssk.	-	-	Roots	Root decoction drunk	Medicine	-	Reproductive system	Others	convulsions, fever, colds, swellings of the scrotum	-	-	Schmelzer et al. (2008)
A. fruticosa	Forssk.	accepted	A. fruticosa	Forssk.	-	-	Roots	Root decoction drunk	Medicine	-	Symptoms	Fever	convulsions, fever, colds, swellings of the scrotum	-	-	Schmelzer et al. (2008)
A. fruticosa	Forssk.	accepted	A. fruticosa	Forssk.	-	-	Roots	Root decoction taken	Medicine	-	Injuries	Bites and stings	snakebites, fever, ulcers of venereal origin	-	Southern Africa	Schmelzer et al. (2008)
A. fruticosa	Forssk.	accepted	A. fruticosa	Forssk.	-	-	Roots	Root decoction taken	Medicine	-	STDs	-	snakebites, fever, ulcers of venereal origin	-	Southern Africa	Schmelzer et al. (2008)
A. fruticosa	Forssk.	accepted	A. fruticosa	Forssk.	-	-	Roots	Root decoction taken	Medicine	-	Symptoms	Fever	snakebites, fever, ulcers of venereal origin	-	Southern Africa	Schmelzer et al. (2008)
A. fruticosa	Forssk.	accepted	A. fruticosa	Forssk.	-	-	Leaves	Leaf infusion taken	Medicine	-	Digestive tract	-	stomach problems, swellings of the body	-	-	Schmelzer et al. (2008)
A. fruticosa	Forssk.	accepted	A. fruticosa	Forssk.	-	-	Leaves	Leaf infusion taken	Medicine	-	Symptoms	Inflammation	stomach problems, swellings of the body	-	-	Schmelzer et al. (2008)
A. fruticosa	Forssk.	accepted	A. fruticosa	Forssk.	-	-	Leaves: leaf-sap	Leaf sapswallowed or used as nose drops	Medicine	-	Respiratory system	-	cough, chest problems	-	-	Schmelzer et al. (2008)
A. fruticosa	Forssk.	accepted	A. fruticosa	Forssk.	-	-	Leaves	Ground leaves applied as a paste	Medicine	-	Skin	-	scabies, sores	-	-	Schmelzer et al. (2008)
A. fruticosa	Forssk.	accepted	A. fruticosa	Forssk.	-	-	Leaves	Ground leaves applied as a paste	Medicine	-	Injuries	Ulcers, sores	scabies, sores	-	-	Schmelzer et al. (2008)
A. fruticosa	Forssk.	accepted	A. fruticosa	Forssk.	-	-	Leaves	Ground fresh leaves mixed with water are rubbed and inhaled	Medicine	Sedative	Others	-	sedative	-	-	Schmelzer et al. (2008)
A. fruticosa	Forssk.	accepted	A. fruticosa	Forssk.	-	-	Stems	Stems ground in water are applied	Veterinary medicine	-	Injuries	Wounds	wounds	-	-	Schmelzer et al. (2008)
A. fruticosa	Forssk.	accepted	A. fruticosa	Forssk.	-	-	Leaves	Leaf-maceration used as eye-drops	Medicine	-	Eye problems	-	eye infections	-	-	Schmelzer et al. (2008)
A. fruticosa	Forssk.	accepted	A. fruticosa	Forssk.	-	-	Roots	Root boiled in goat bone soup and the soup is drunk	Medicine	-	Digestive tract	-	liver problems, stomachache caused by eating too much honey	Kenya	Suiei hunter-gatherers of northern Kenya	Schmelzer et al. (2008)
A. fruticosa	Forssk.	accepted	A. fruticosa	Forssk.	-	-	Roots	Root boiled in goat bone soup and the soup is drunk	Medicine	-	Symptoms	Pain-killer	liver problems, stomachache caused by eating too much honey	Kenya	Suiei hunter-gatherers of northern Kenya	Schmelzer et al. (2008)
A. fruticosa	Forssk.	accepted	A. fruticosa	Forssk.	-	-	Roots	Root infusion	Medicine	-	Respiratory system	-	whooping cough	Kenya	-	Schmelzer et al. (2008)
A. fruticosa	Forssk.	accepted	A. fruticosa	Forssk.	-	-	Leaves	Filtrate of the macerated leaves in water or milk is taken	Medicine	-	Respiratory system	-	constipation	Kenya	-	Schmelzer et al. (2008)
A. fruticosa	Forssk.	accepted	A. fruticosa	Forssk.	-	-	Stems, roots	Chewed	Medicine	-	Mouth problems	-	toothache	Kenya	-	Schmelzer et al. (2008)
A. fruticosa	Forssk.	accepted	A. fruticosa	Forssk.	-	-	Leaves	Leave decoction drunk	Medicine	-	Nervous system	-	epilepsy	Tanzania	-	Schmelzer et al. (2008)
A. fruticosa var. fruticosa	Forssk.	accepted	A. fruticosa	Forssk.	migomali, walainabi; eteteleit, kaparasamugh, kasilaya, mahacha, mutasatsa, olando-makwar, tapakapow; jambac; mchakari, mfulwe, mzahati, simamanela, simamanelle; cinnakkilanki, cinnikkilanku, kilanku cinni, kitikkilanku, kittik-kilanku, kittik-kizhang, kittikkilanku, munja	Ethiopia; Kenya; Somalia; Tanzania; India	Not indicated	Not indicated	Medicine	Antibacterial	Not indicated	-	Antibacterial	-	-	Quattrochi (2012)
A. fruticosa var. fruticosa	Forssk.	accepted	A. fruticosa	Forssk.	migomali, walainabi; eteteleit, kaparasamugh, kasilaya, mahacha, mutasatsa, olando-makwar, tapakapow; jambac; mchakari, mfulwe, mzahati, simamanela, simamanelle; cinnakkilanki, cinnikkilanku, kilanku cinni, kitikkilanku, kittik-kilanku, kittik-kizhang, kittikkilanku, munja	Ethiopia; Kenya; Somalia; Tanzania; India	Leaves	Infusion or decoction	Medicine	Antibacterial	Symptoms	Inflammation	Swellings, infected wounds, itch, stomachache, epilepsy	-	-	Quattrochi (2012)
A. fruticosa var. fruticosa	Forssk.	accepted	A. fruticosa	Forssk.	migomali, walainabi; eteteleit, kaparasamugh, kasilaya, mahacha, mutasatsa, olando-makwar, tapakapow; jambac; mchakari, mfulwe, mzahati, simamanela, simamanelle; cinnakkilanki, cinnikkilanku, kilanku cinni, kitikkilanku, kittik-kilanku, kittik-kizhang, kittikkilanku, munja	Ethiopia; Kenya; Somalia; Tanzania; India	Leaves	Infusion or decoction	Medicine	Antibacterial	Injuries	Wounds	Swellings, infected wounds, itch, stomachache, epilepsy	-	-	Quattrochi (2012)
A. fruticosa var. fruticosa	Forssk.	accepted	A. fruticosa	Forssk.	migomali, walainabi; eteteleit, kaparasamugh, kasilaya, mahacha, mutasatsa, olando-makwar, tapakapow; jambac; mchakari, mfulwe, mzahati, simamanela, simamanelle; cinnakkilanki, cinnikkilanku, kilanku cinni, kitikkilanku, kittik-kilanku, kittik-kizhang, kittikkilanku, munja	Ethiopia; Kenya; Somalia; Tanzania; India	Leaves	Infusion or decoction	Medicine	Antibacterial	Symptoms	Pain-killer	Swellings, infected wounds, itch, stomachache, epilepsy	-	-	Quattrochi (2012)
A. fruticosa var. fruticosa	Forssk.	accepted	A. fruticosa	Forssk.	migomali, walainabi; eteteleit, kaparasamugh, kasilaya, mahacha, mutasatsa, olando-makwar, tapakapow; jambac; mchakari, mfulwe, mzahati, simamanela, simamanelle; cinnakkilanki, cinnikkilanku, kilanku cinni, kitikkilanku, kittik-kilanku, kittik-kizhang, kittikkilanku, munja	Ethiopia; Kenya; Somalia; Tanzania; India	Leaves	Infusion or decoction	Medicine	Antibacterial	Skin	-	Swellings, infected wounds, itch, stomachache, epilepsy	-	-	Quattrochi (2012)
A. fruticosa var. fruticosa	Forssk.	accepted	A. fruticosa	Forssk.	migomali, walainabi; eteteleit, kaparasamugh, kasilaya, mahacha, mutasatsa, olando-makwar, tapakapow; jambac; mchakari, mfulwe, mzahati, simamanela, simamanelle; cinnakkilanki, cinnikkilanku, kilanku cinni, kitikkilanku, kittik-kilanku, kittik-kizhang, kittikkilanku, munja	Ethiopia; Kenya; Somalia; Tanzania; India	Leaves	Infusion or decoction	Medicine	Antibacterial	Nervous system	-	Swellings, infected wounds, itch, stomachache, epilepsy	-	-	Quattrochi (2012)
A. fruticosa var. fruticosa	Forssk.	accepted	A. fruticosa	Forssk.	migomali, walainabi; eteteleit, kaparasamugh, kasilaya, mahacha, mutasatsa, olando-makwar, tapakapow; jambac; mchakari, mfulwe, mzahati, simamanela, simamanelle; cinnakkilanki, cinnikkilanku, kilanku cinni, kitikkilanku, kittik-kilanku, kittik-kizhang, kittikkilanku, munja	Ethiopia; Kenya; Somalia; Tanzania; India	Roots	Roots decoction	Medicine	-	Reproductive system	Others	Convulsion, hydrocele	-	-	Quattrochi (2012)
A. fruticosa var. fruticosa	Forssk.	accepted	A. fruticosa	Forssk.	migomali, walainabi; eteteleit, kaparasamugh, kasilaya, mahacha, mutasatsa, olando-makwar, tapakapow; jambac; mchakari, mfulwe, mzahati, simamanela, simamanelle; cinnakkilanki, cinnikkilanku, kilanku cinni, kitikkilanku, kittik-kilanku, kittik-kizhang, kittikkilanku, munja	Ethiopia; Kenya; Somalia; Tanzania; India	Roots	Roots decoction	Medicine	-	Nervous system	-	Convulsion, hydrocele	-	-	Quattrochi (2012)
A. fruticosa var. fruticosa	Forssk.	accepted	A. fruticosa	Forssk.	migomali, walainabi; eteteleit, kaparasamugh, kasilaya, mahacha, mutasatsa, olando-makwar, tapakapow; jambac; mchakari, mfulwe, mzahati, simamanela, simamanelle; cinnakkilanki, cinnikkilanku, kilanku cinni, kitikkilanku, kittik-kilanku, kittik-kizhang, kittikkilanku, munja	Ethiopia; Kenya; Somalia; Tanzania; India	Roots	Root infusion	Medicine	-	Symptoms	Pain-killer	Stomachache	-	-	Quattrochi (2012)
A. fruticosa var. fruticosa	Forssk.	accepted	A. fruticosa	Forssk.	migomali, walainabi; eteteleit, kaparasamugh, kasilaya, mahacha, mutasatsa, olando-makwar, tapakapow; jambac; mchakari, mfulwe, mzahati, simamanela, simamanelle; cinnakkilanki, cinnikkilanku, kilanku cinni, kitikkilanku, kittik-kilanku, kittik-kizhang, kittikkilanku, munja	Ethiopia; Kenya; Somalia; Tanzania; India	Unknown	Not indicated	Veterinary medicine	-	Not indicated	-	-	-	-	Quattrochi (2012)
A. fruticosa var. fruticosa	Forssk.	accepted	A. fruticosa	Forssk.	migomali, walainabi; eteteleit, kaparasamugh, kasilaya, mahacha, mutasatsa, olando-makwar, tapakapow; jambac; mchakari, mfulwe, mzahati, simamanela, simamanelle; cinnakkilanki, cinnikkilanku, kilanku cinni, kitikkilanku, kittik-kilanku, kittik-kizhang, kittikkilanku, munja	Ethiopia; Kenya; Somalia; Tanzania; India	Not indicated	Not indicated	Medicine	-	Not indicated	-	-	India?	Sidha	Quattrochi (2012)
A. fruticosa var. villosa	Hutch.	synonym	A. fruticosa	Forssk.	mchacha, mchakari, mfulwe, mzahati, simamanela, simamanelle, simamarete	Tanzania	Stem, roots	Not indicated	Medicine	-	Mouth problems	-	Toothache	-	-	Quattrochi (2012)
A. fruticosa var. villosa	Hutch.	synonym	A. fruticosa	Forssk.	mchacha, mchakari, mfulwe, mzahati, simamanela, simamanelle, simamarete	Tanzania	Roots	Roots decoction	Medicine		Respiratory system	-	Asthma, gonorrhea, fever and cough, used also as a snake-bite remedy	-	-	Quattrochi (2012)
A. fruticosa var. villosa	Hutch.	synonym	A. fruticosa	Forssk.	mchacha, mchakari, mfulwe, mzahati, simamanela, simamanelle, simamarete	Tanzania	Roots	Roots decoction	Medicine		STDs	-	Asthma, gonorrhea, fever and cough, used also as a snake-bite remedy	-	-	Quattrochi (2012)
A. fruticosa var. villosa	Hutch.	synonym	A. fruticosa	Forssk.	mchacha, mchakari, mfulwe, mzahati, simamanela, simamanelle, simamarete	Tanzania	Roots	Roots decoction	Medicine		Symptoms	Fever	Asthma, gonorrhea, fever and cough, used also as a snake-bite remedy	-	-	Quattrochi (2012)
A. fruticosa var. villosa	Hutch.	synonym	A. fruticosa	Forssk.	mchacha, mchakari, mfulwe, mzahati, simamanela, simamanelle, simamarete	Tanzania	Roots	Roots decoction	Medicine		Injuries	Bites and stings	Asthma, gonorrhea, fever and cough, used also as a snake-bite remedy	-	-	Quattrochi (2012)
A. glabrata	Thunb	accepted	A. glabrata	Thunb.	Umthombothi tree	South Africa	Bark	Bark paste	Medicine	-	Skin	-	Clean skin, rashes	South Africa	Amathole District, Eastern Cape	Afolayan et al. (2014)
A. glabrata	Thunb	accepted	A. glabrata	Thunb.	Umthombothi tree	South Africa	Bark	Bark paste	Medicine	-	Skin	-	Clean skin, rashes	South Africa	Amathole District, Eastern Cape	Bhat (2013)
A. glabrata	Thunb	accepted	A. glabrata	Thunb.	Sand buchu, Sandboegoe	South Africa	Stem, bark	The required amount of fresh stem is cut open and gently heated over open fire and applied over the skin	Medicine	-	Skin	-	Skin-related problems	South Africa		Ndhlovu et al. (2021)
A. glabrata	Thunb	accepted	A. glabrata	Thunb.	Umthombothi tree	South Africa	Bark	Inner bark or wood is scrapped and ground into a fine paste which is applied on the baby's face or taken orally by a teaspoon to treat rashes on a baby's face	Medicine	-	Skin	-	Rashes on a baby's face	South Africa	Transkei	Dlisani and Bhat (1999)
A. glabrata	Thunb	accepted	A. glabrata	Thunb.	Umthombothi tree	South Africa	Stem	The required amount of fresh stem is cut open and gently heated over open fire and applied over the skin	Medicine		Skin	-	Clean skin, rashes	South Africa	Eastern Cape	Afolayan et al. (2014)
A. glabrata	Thunb	accepted	A. glabrata	Thunb.	Umthombothi tree	South Africa	Stem	The required amount of fresh stem is cut open and gently heated over open fire and applied over the skin	Medicine		Skin	-	Clean skin, rashes	South Africa	Eastern Cape	Bhat (2013)
A. glabrata var. glabrata	Thunb	synonym	A. glabrata	Thunb.	Isithobothi, Uthobothi	South Africa	-	-	Medicine	-	Not indicated	-	-	South Africa	KwaZulu-Natal	Mhlongo et al. (2019)
A. glandulifolia	Buchinger and Meisn. Ex. C.Krauss	accepted	A. glandulifolia	Buchinger & Meisn. ex. C.Krauss	Umsununundu	South Africa	-	-	Medicine	-	Not indicated	-	-	South Africa	KwaZulu-Natal	Mhlongo et al. (2019)
A. gracilis	Müll. Arg.	synonym	A. gracilis	Spreng.	Crista-de-peru	Brazil	Not indicated	Not indicated	Medicine	-	Not indicated	-	-	Brazil	All the states	De Sousa Trindade et al. (2014)
A. grandis	Benth.	accepted	A. grandis	Benth.	Atepulopulo	Wagawaga	Leaves	Young leaves are squeezed into water and the solution drunk	Medicine	-	Infectious and parasitic diseases	-	Diarrhea and dysentery	Australia	Wafawaga, milne Bay, Autralia	WHO (2009)
A. grandis	Benth.	accepted	A. grandis	Benth.	Atepulopulo	Wagawaga	Leaves	Young leaves are squeezed into water and the solution drunk	Medicine	-	Infectious and parasitic diseases	-	Diarrhea and dysentery	Australia	Wafawaga, milne Bay, Autralia	Seebaluck et al. (2015)
A. grandis	Benth.	accepted	A. grandis	Benth.	Nomomp i	Vanuatu	Leaves	Not indicated	Medicine	-	Gynecological problems	-	emmenagogue	Australia	Wafawaga, milne Bay, Autralia	Kumar et al. (2012)
A. grandis	Benth.	accepted	A. grandis	Benth.	Nomomp i	Vanuatu	Leaves	Not indicated	Medicine	-	Gynecological problems	-	emmenagogue	Australia	Wafawaga, milne Bay, Autralia	Seebaluck et al. (2015)
A. grandis	Benth.	accepted	A. grandis	Benth.	Karposi	Rotuman/Rotuma	Leaves	Not indicated	Medicine	-	Infectious and parasitic diseases	-	Inflammation, infection	Fiji	Rotuma island, Fiji	McClatchey (1996)
A. grandis	Benth.	accepted	A. grandis	Benth.	Atepulopulo	Wagawaga	Leaves	Young leaves are squeezed into water and the solution drunk	Medicine	-	Symptoms	Diarrhea	Diarrhea and dysentery	Fiji	Rotuma island, Fiji	WHO (2009)
A. grandis	Benth.	accepted	A. grandis	Benth.	Atepulopulo	Wagawaga	Leaves	Young leaves are squeezed into water and the solution drunk	Medicine	-	Symptoms	Diarrhea	Diarrhea and dysentery	Fiji	Rotuma island, Fiji	Seebaluck et al. (2015)
A. grandis	Benth.	accepted	A. grandis	Benth.	Yangyang	Banks Islands, Moto Lava	Leaves	Not indicated	Medicine	-	Respiratory system	-	Sore throat	India	Nigeria	Bradacks et al. (2010)
A. grandis	Benth.	accepted	A. grandis	Benth.	saboboku, lofiti roriha, ekor kuching utan; atepulopulo; tai t(uw)owj)ng l(ows)n	Indonesia; Papua New Guinea; Vietnam	Bark	The sap of the pounded inner bark is employed as a mouthwash	Medicine	-	Infectious and parasitic diseases	-	Thrush	Indonesia	Moluccas	van Valkenburg and Bunyapraphatsara (2001)
A. grandis	Benth.	accepted	A. grandis	Benth.	saboboku, lofiti roriha, ekor kuching utan; atepulopulo; tai t(uw)owj)ng l(ows)n	Indonesia; Papua New Guinea; Vietnam	Leaves	The sap of heated leaves in combination with Citrus sap is given as a remedy for thrush in children	Medicine	-	Infectious and parasitic diseases	-	Thrush in children	Indonesia	Moluccas	van Valkenburg and Bunyapraphatsara (2001)
A. grandis	Benth.	accepted	A. grandis	Benth.	saboboku, lofiti roriha, ekor kuching utan; atepulopulo; tai t(uw)owj)ng l(ows)n	Indonesia; Papua New Guinea; Vietnam	Leaves, flowers	Added to food	Medicine	Hepatoprotective, cytotoxic,	Symptoms	Diarrhea	Antidiarrhoeal, antioxidant, anti-inflammatory, anticancer, antiplasmodial, wound healing and cytotoxic properties. Hepatoprotective	Indonesia	Moluccas	van Valkenburg and Bunyapraphatsara (2001)
A. grandis	Benth.	accepted	A. grandis	Benth.	saboboku, lofiti roriha, ekor kuching utan; atepulopulo; tai t(uw)owj)ng l(ows)n	Indonesia; Papua New Guinea; Vietnam	Leaves, flowers	Added to food	Medicine	Hepatoprotective, cytotoxic,	Symptoms	Inflammation	Antidiarrhoeal, antioxidant, anti-inflammatory, anticancer, antiplasmodial, wound healing and cytotoxic properties. Hepatoprotective	Indonesia	Moluccas	van Valkenburg and Bunyapraphatsara (2001)
A. grandis	Benth.	accepted	A. grandis	Benth.	saboboku, lofiti roriha, ekor kuching utan; atepulopulo; tai t(uw)owj)ng l(ows)n	Indonesia; Papua New Guinea; Vietnam	Leaves, flowers	Added to food	Medicine	Hepatoprotective, cytotoxic,	Neoplasm	-	Antidiarrhoeal, antioxidant, anti-inflammatory, anticancer, antiplasmodial, wound healing and cytotoxic properties. Hepatoprotective	Indonesia	Moluccas	van Valkenburg and Bunyapraphatsara (2001)
A. grandis	Benth.	accepted	A. grandis	Benth.	saboboku, lofiti roriha, ekor kuching utan; atepulopulo; tai t(uw)owj)ng l(ows)n	Indonesia; Papua New Guinea; Vietnam	Leaves, flowers	Added to food	Medicine	Hepatoprotective, cytotoxic,	Injuries	Wounds	Antidiarrhoeal, antioxidant, anti-inflammatory, anticancer, antiplasmodial, wound healing and cytotoxic properties. Hepatoprotective	Indonesia	Moluccas	van Valkenburg and Bunyapraphatsara (2001)
A. grandis	Benth.	accepted	A. grandis	Benth.	-	-	Leaves	Poultice of the leaves	Medicine	-	Skin	-	Boils and other skin affections	Indonesia	Moluccas	van Valkenburg and Bunyapraphatsara (2001)
A. grandis	Benth.	accepted	A. grandis	Benth.	-	-	Leaves	Leaf sap is drunk with water	Medicine	-	Symptoms	Diarrhea	Diarrhoea and dysentery	Papua New Guinea	Milne Bay	van Valkenburg and Bunyapraphatsara (2001)
A. grandis	Benth.	accepted	A. grandis	Benth.	-	-	Leaves	Leaf sap is drunk with water	Medicine	-	Infectious and parasitic diseases	-	Diarrhoea and dysentery	Papua New Guinea	Milne Bay	van Valkenburg and Bunyapraphatsara (2001)
A. grandis	Benth.	accepted	A. grandis	Benth.	Ringring	Newaweteme/Lungharigi, Loh	Leaves	Not indicated	Medicine	-	Respiratory system	-	Sore throat	Vanuatu	-	Bradacks et al. (2010)
A. grandis	Benth.	accepted	A. grandis	Benth.	Navlag	Bislama	Leaves	Not indicated	Medicine	-	Respiratory system	-	Sore throat	Vanuatu	-	Bradacks et al. (2010)
A. grandis	Benth.	accepted	A. grandis	Benth.	Karposi	Rotuman/Rotuma	Leaves	Not indicated	Medicine	-	Symptoms	Inflammation	Inflammation, infection	Vanuatu	-	McClatchey (1996)
A. guatemalensis	Pax and K. Hoffm.	accepted	A. guatemalensis	Pax & K. Hoffm.	-	-	Unknown	Not indicated	Medicine	Antioxidant, antimicrobial, cytotoxic	Not indicated	-	Antioxidant, antimicrobial, cytotoxic	-	-	Quattrochi (2012)
A. hellwigii	Warb	accepted	A. hellwigii	Warb.	bluwa	Papua New Guinea	Leaves	Not indicated	Medicine	-	Injuries	Wounds	Wounds, sores, ulcers	-	-	Quattrochi (2012)
A. hellwigii	Warb	accepted	A. hellwigii	Warb.	bluwa	Papua New Guinea	Leaves	Not indicated	Medicine	-	Injuries	Ulcers, sores	Wounds, sores, ulcers	-	-	Quattrochi (2012)
A. hellwigii	Warb	accepted	A. hellwigii	Warb.	bluwa	Papua New Guinea	Leaves	Infussion for a bath	Rituals	Possesion	-	-	People possessed by spirits	-	-	Quattrochi (2012)
A. hellwigii	Warb.	accepted	A. hellwigii	Warb.	bluwa	Papua New Guinea, Buang, Morobe Province	Leaves	Leaves are used to hold a strongly heated quartz pebble and water is directed onto a sore through a funnel of leaves	Medicine	-	Skin	-	Sore	Papua New Guinea	Morobe Province	van Valkenburg and Bunyapraphatsara (2001)
A. hispida	Burm.f.	accepted	A. hispida	Burm. f.	chenile plant, chenille plant, red cat's tail, red hot cat-tail; mispunu; ampasta, ampastaki, ampastam, ampattai, apamattar, appakacceti, appakam, appam, appatta, appattar, camuttiracoki…; buntut kuching, tali anjing, wunga tambang; buntut kuching, ekur kuchig; haang krarok daeng, hang krarok daeng, hang maeo, hu plachon, huu plaa chon, kiao klao, mai phrom, mai prom; tai t(uw)(owj)ng du(oo)i ch(…	English; Panama, India, Indonesia, Malaysia; Thailand; Vietnam	Not indicated	Not indicated	Medicine	-	Skin	-	Skin irritation, acute dermatitis after contact with milky sap from leaves and stems	-	-	Quattrochi (2012)
A. hispida	Burm.f.	accepted	A. hispida	Burm. f.	chenile plant, chenille plant, red cat's tail, red hot cat-tail; mispunu; ampasta, ampastaki, ampastam, ampattai, apamattar, appakacceti, appakam, appam, appatta, appattar, camuttiracoki…; buntut kuching, tali anjing, wunga tambang; buntut kuching, ekur kuchig; haang krarok daeng, hang krarok daeng, hang maeo, hu plachon, huu plaa chon, kiao klao, mai phrom, mai prom; tai t(uw)(owj)ng du(oo)i ch(…	English; Panama, India, Indonesia, Malaysia; Thailand; Vietnam	Roots	Poultice	Medicine	-	Infectious and parasitic diseases	-	Leprosy	-	-	Quattrochi (2012)
A. hispida	Burm.f.	accepted	A. hispida	Burm. f.	chenile plant, chenille plant, red cat's tail, red hot cat-tail; mispunu; ampasta, ampastaki, ampastam, ampattai, apamattar, appakacceti, appakam, appam, appatta, appattar, camuttiracoki…; buntut kuching, tali anjing, wunga tambang; buntut kuching, ekur kuchig; haang krarok daeng, hang krarok daeng, hang maeo, hu plachon, huu plaa chon, kiao klao, mai phrom, mai prom; tai t(uw)(owj)ng du(oo)i ch(…	English; Panama, India, Indonesia, Malaysia; Thailand; Vietnam	Roots, flowers	Decoction taken	Medicine	-	Respiratory system	-	Blood-spitting	-	-	Quattrochi (2012)
A. hispida	Burm.f.	accepted	A. hispida	Burm. f.	chenile plant, chenille plant, red cat's tail, red hot cat-tail; mispunu; ampasta, ampastaki, ampastam, ampattai, apamattar, appakacceti, appakam, appam, appatta, appattar, camuttiracoki…; buntut kuching, tali anjing, wunga tambang; buntut kuching, ekur kuchig; haang krarok daeng, hang krarok daeng, hang maeo, hu plachon, huu plaa chon, kiao klao, mai phrom, mai prom; tai t(uw)(owj)ng du(oo)i ch(…	English; Panama, India, Indonesia, Malaysia; Thailand; Vietnam	Roots	boiled and liquid drunk	Medicine	-	Infectious and parasitic diseases	-	Dysentery	-	-	Quattrochi (2012)
A. hispida	Burm.f.	accepted	A. hispida	Burm. f.	chenile plant, chenille plant, red cat's tail, red hot cat-tail; mispunu; ampasta, ampastaki, ampastam, ampattai, apamattar, appakacceti, appakam, appam, appatta, appattar, camuttiracoki…; buntut kuching, tali anjing, wunga tambang; buntut kuching, ekur kuchig; haang krarok daeng, hang krarok daeng, hang maeo, hu plachon, huu plaa chon, kiao klao, mai phrom, mai prom; tai t(uw)(owj)ng du(oo)i ch(…	English; Panama, India, Indonesia, Malaysia; Thailand; Vietnam	Leaves	Not indicated	Medicine	-	Infectious and parasitic diseases	-	Antimicrobial, trypanocidal	-	-	Quattrochi (2012)
A. hispida	Burm.f.	accepted	A. hispida	Burm. f.	chenile plant, chenille plant, red cat's tail, red hot cat-tail; mispunu; ampasta, ampastaki, ampastam, ampattai, apamattar, appakacceti, appakam, appam, appatta, appattar, camuttiracoki…; buntut kuching, tali anjing, wunga tambang; buntut kuching, ekur kuchig; haang krarok daeng, hang krarok daeng, hang maeo, hu plachon, huu plaa chon, kiao klao, mai phrom, mai prom; tai t(uw)(owj)ng du(oo)i ch(…	English; Panama, India, Indonesia, Malaysia; Thailand; Vietnam	Leaves	Not indicated	Medicine	-	Infectious and parasitic diseases	-	Thrush, wounds, leprosy, ulcers	-	-	Quattrochi (2012)
A. hispida	Burm.f.	accepted	A. hispida	Burm. f.	chenile plant, chenille plant, red cat's tail, red hot cat-tail; mispunu; ampasta, ampastaki, ampastam, ampattai, apamattar, appakacceti, appakam, appam, appatta, appattar, camuttiracoki…; buntut kuching, tali anjing, wunga tambang; buntut kuching, ekur kuchig; haang krarok daeng, hang krarok daeng, hang maeo, hu plachon, huu plaa chon, kiao klao, mai phrom, mai prom; tai t(uw)(owj)ng du(oo)i ch(…	English; Panama, India, Indonesia, Malaysia; Thailand; Vietnam	Leaves	Not indicated	Medicine	-	Injuries	Wounds	Thrush, wounds, leprosy, ulcers	-	-	Quattrochi (2012)
A. hispida	Burm.f.	accepted	A. hispida	Burm. f.	chenile plant, chenille plant, red cat's tail, red hot cat-tail; mispunu; ampasta, ampastaki, ampastam, ampattai, apamattar, appakacceti, appakam, appam, appatta, appattar, camuttiracoki…; buntut kuching, tali anjing, wunga tambang; buntut kuching, ekur kuchig; haang krarok daeng, hang krarok daeng, hang maeo, hu plachon, huu plaa chon, kiao klao, mai phrom, mai prom; tai t(uw)(owj)ng du(oo)i ch(…	English; Panama, India, Indonesia, Malaysia; Thailand; Vietnam	Leaves	Not indicated	Medicine	-	Injuries	Ulcers, sores	Thrush, wounds, leprosy, ulcers	-	-	Quattrochi (2012)
Acalypha fruticosa	Forsk.	accepted	A. fruticosa	Forssk.	Birch-leaved Aalypha, Sinnie, Chinnie, Tsinnie	English, Tam., Duk., Tkl.	Leaves	Not indicated	Medicine	Stomachic	Digestive tract	-	The leaves are prescribed by the natie doctors as a stomachic in dyspeptic affections and cholera	India	-	Drury (1873)
A. hispida	Burm.f.	accepted	A. hispida	Burm. f.	chenile plant, chenille plant, red cat's tail, red hot cat-tail; mispunu; ampasta, ampastaki, ampastam, ampattai, apamattar, appakacceti, appakam, appam, appatta, appattar, camuttiracoki…; buntut kuching, tali anjing, wunga tambang; buntut kuching, ekur kuchig; haang krarok daeng, hang krarok daeng, hang maeo, hu plachon, huu plaa chon, kiao klao, mai phrom, mai prom; tai t(uw)(owj)ng du(oo)i ch(…	English; Panama, India, Indonesia, Malaysia; Thailand; Vietnam	Leaves, flowers	Decoction taken	Medicine	-	Urinary system	-	Laxative, diuretic, gonorrhea, wounds and ulcers	-	-	Quattrochi (2012)
A. hispida	Burm.f.	accepted	A. hispida	Burm. f.	chenile plant, chenille plant, red cat's tail, red hot cat-tail; mispunu; ampasta, ampastaki, ampastam, ampattai, apamattar, appakacceti, appakam, appam, appatta, appattar, camuttiracoki…; buntut kuching, tali anjing, wunga tambang; buntut kuching, ekur kuchig; haang krarok daeng, hang krarok daeng, hang maeo, hu plachon, huu plaa chon, kiao klao, mai phrom, mai prom; tai t(uw)(owj)ng du(oo)i ch(…	English; Panama, India, Indonesia, Malaysia; Thailand; Vietnam	Leaves, flowers	Decoction taken	Medicine	-	STDs	-	Laxative, diuretic, gonorrhea, wounds and ulcers	-	-	Quattrochi (2012)
A. hispida	Burm.f.	accepted	A. hispida	Burm. f.	chenile plant, chenille plant, red cat's tail, red hot cat-tail; mispunu; ampasta, ampastaki, ampastam, ampattai, apamattar, appakacceti, appakam, appam, appatta, appattar, camuttiracoki…; buntut kuching, tali anjing, wunga tambang; buntut kuching, ekur kuchig; haang krarok daeng, hang krarok daeng, hang maeo, hu plachon, huu plaa chon, kiao klao, mai phrom, mai prom; tai t(uw)(owj)ng du(oo)i ch(…	English; Panama, India, Indonesia, Malaysia; Thailand; Vietnam	Leaves, flowers	Decoction taken	Medicine	-	Injuries	wounds	Laxative, diuretic, gonorrhea, wounds and ulcers	-	-	Quattrochi (2012)
A. hispida	Burm.f.	accepted	A. hispida	Burm. f.	chenile plant, chenille plant, red cat's tail, red hot cat-tail; mispunu; ampasta, ampastaki, ampastam, ampattai, apamattar, appakacceti, appakam, appam, appatta, appattar, camuttiracoki…; buntut kuching, tali anjing, wunga tambang; buntut kuching, ekur kuchig; haang krarok daeng, hang krarok daeng, hang maeo, hu plachon, huu plaa chon, kiao klao, mai phrom, mai prom; tai t(uw)(owj)ng du(oo)i ch(…	English; Panama, India, Indonesia, Malaysia; Thailand; Vietnam	Bark, flowers, roots	Not indicated	Medicine	-	Respiratory system	-	Pulmonary troubles	-	-	Quattrochi (2012)
A. hispida	Burm.f.	accepted	A. hispida	Burm. f.	chenile plant, chenille plant, red cat's tail, red hot cat-tail; mispunu; ampasta, ampastaki, ampastam, ampattai, apamattar, appakacceti, appakam, appam, appatta, appattar, camuttiracoki…; buntut kuching, tali anjing, wunga tambang; buntut kuching, ekur kuchig; haang krarok daeng, hang krarok daeng, hang maeo, hu plachon, huu plaa chon, kiao klao, mai phrom, mai prom; tai t(uw)(owj)ng du(oo)i ch(…	English; Panama, India, Indonesia, Malaysia; Thailand; Vietnam	Bark	Not indicated	Medicine	-	Respiratory system	-	Expectorant	-	-	Quattrochi (2012)
A. hispida	Burm.f.	accepted	A. hispida	Burm. f.	chenile plant, chenille plant, red cat's tail, red hot cat-tail; mispunu; ampasta, ampastaki, ampastam, ampattai, apamattar, appakacceti, appakam, appam, appatta, appattar, camuttiracoki…; buntut kuching, tali anjing, wunga tambang; buntut kuching, ekur kuchig; haang krarok daeng, hang krarok daeng, hang maeo, hu plachon, huu plaa chon, kiao klao, mai phrom, mai prom; tai t(uw)(owj)ng du(oo)i ch(…	English; Panama, India, Indonesia, Malaysia; Thailand; Vietnam	Bark	Applied to relieve asthma	Medicine	-	Respiratory system	-	Asthma	-	-	Quattrochi (2012)
A. hispida	Burm	accepted	A. hispida	Burm. f.	-	-	Leaves	Not indicated	Medicine	antimicrobial	Infectious and parasitic diseases	-	wounds, ulcers, abscesses, leprosy	-	-	Bokshi et al. (2012)
A. hispida	Burm	accepted	A. hispida	Burm. f.	-	-	Leaves	Not indicated	Medicine	antimicrobial	Infectious and parasitic diseases	-	wounds, ulcers, abscesses, leprosy	-	-	Onocha et al. (2011a)
A. hispida	Burm	accepted	A. hispida	Burm. f.	-	-	Leaves	Not indicated	Medicine	antimicrobial	Infectious and parasitic diseases	-	wounds, ulcers, abscesses, leprosy	-	-	Onocha et al. (22011b)
A. hispida	Burm	accepted	A. hispida	Burm. f.	-	-	Leaves	Not indicated	Medicine	antimicrobial	Infectious and parasitic diseases	-	wounds, ulcers, abscesses, leprosy	-	-	Onocha et al. (2011c)
A. hispida	Burm	accepted	A. hispida	Burm. f.	-	-	Leaves	Not indicated	Medicine	antimicrobial	Infectious and parasitic diseases	-	wounds, ulcers, abscesses, leprosy	-	-	Seebaluck et al. (2015)
A. hispida	Burm.f.	accepted	A. hispida	Burm. f.	-	-	Leaves	Not indicated	Medicine	-	Infectious and parasitic diseases	-	Leprosy	-	-	Bokshi et al. (2012)
A. hispida	Burm.f.	accepted	A. hispida	Burm. f.	-	-	Leaves	Not indicated	Medicine	-	Infectious and parasitic diseases	-	Leprosy	-	-	Onocha et al. (2011a)
A. hispida	Burm.f.	accepted	A. hispida	Burm. f.	-	-	Leaves	Not indicated	Medicine	-	Infectious and parasitic diseases	-	Leprosy	-	-	Onocha et al. (22011b)
A. hispida	Burm.f.	accepted	A. hispida	Burm. f.	-	-	Leaves	Not indicated	Medicine	-	Infectious and parasitic diseases	-	Leprosy	-	-	Onocha et al. (2011c)
A. hispida	Burm.f.	accepted	A. hispida	Burm. f.	-	-	Leaves	Not indicated	Medicine	-	Infectious and parasitic diseases	-	Leprosy	-	-	Seebaluck et al. (2015)
Acalypha betulina	Retzius	synonym	A. fruticosa	Forssk.	-	-	Leaves	Not indicated	Medicine	-	Digestive tract	-	The leaves are employed in dyspepsia and in cholera	-	-	Todd (1888)
A. hispida	Burm.f.	accepted	A. hispida	Burm. f.	-	-	Leaves, flowers	Not indicated	Medicine	-	Urinary system	-	Laxative, diuretic, gonorrhea	-	-	Bokshi et al. (2012)
A. hispida	Burm.f.	accepted	A. hispida	Burm. f.	-	-	Leaves, flowers	Not indicated	Medicine	-	Urinary system	-	Laxative, diuretic, gonorrhea	-	-	Onocha et al. (2011a)
A. hispida	Burm.f.	accepted	A. hispida	Burm. f.	-	-	Leaves, flowers	Not indicated	Medicine	-	Urinary system	-	Laxative, diuretic, gonorrhea	-	-	Onocha et al. (2011b)
A. hispida	Burm.f.	accepted	A. hispida	Burm. f.	-	-	Leaves, flowers	Not indicated	Medicine	-	Urinary system	-	Laxative, diuretic, gonorrhea	-	-	Onocha et al. (2011c)
A. hispida	Burm.f.	accepted	A. hispida	Burm. f.	-	-	Leaves, flowers	Not indicated	Medicine	-	Urinary system	-	Laxative, diuretic, gonorrhea	-	-	Seebaluck et al. (2015)
A. hispida	Burm.f.	accepted	A. hispida	Burm. f.	-	-	Leaves, flowers	Not indicated	Medicine	-	Infectious and parasitic diseases	-	Laxative, diuretic, gonorrhea	-	-	Bokshi et al. (2012)
A. hispida	Burm.f.	accepted	A. hispida	Burm. f.	-	-	Leaves, flowers	Not indicated	Medicine	-	Infectious and parasitic diseases	-	Laxative, diuretic, gonorrhea	-	-	Onocha et al. (2011a)
A. hispida	Burm.f.	accepted	A. hispida	Burm. f.	-	-	Leaves, flowers	Not indicated	Medicine	-	Infectious and parasitic diseases	-	Laxative, diuretic, gonorrhea	-	-	Onocha et al. (2011b)
A. hispida	Burm.f.	accepted	A. hispida	Burm. f.	-	-	Leaves, flowers	Not indicated	Medicine	-	Infectious and parasitic diseases	-	Laxative, diuretic, gonorrhea	-	-	Onocha et al. (2011c)
A. hispida	Burm.f.	accepted	A. hispida	Burm. f.	-	-	Leaves, flowers	Not indicated	Medicine	-	Infectious and parasitic diseases	-	Laxative, diuretic, gonorrhea	-	-	Seebaluck et al. (2015)
A. hispida	Burm.f.	accepted	A. hispida	Burm. f.	-	-	Not indicated	Not indicated	Medicine	-	Respiratory system	-	Expectorant and asthma	-	-	Onocha et al. (2011c)
A. hispida	Burm.f.	accepted	A. hispida	Burm. f.	-	-	Not indicated	Not indicated	Medicine	-	Respiratory system	-	Expectorant and asthma	-	-	Onocha et al. (2011a)
A. hispida	Burm.f.	accepted	A. hispida	Burm. f.	-	-	Not indicated	Not indicated	Medicine	-	Respiratory system	-	Expectorant and asthma	-	-	Onocha et al. (2011b)
A. hispida	Burm.f.	accepted	A. hispida	Burm. f.	-	-	Not indicated	Not indicated	Medicine	-	Respiratory system	-	Expectorant and asthma	-	-	Seebaluck et al. (2015)
A. hispida	Burm.f.	accepted	A. hispida	Burm. f.	chenile plant, chenille plant, red cat's tail, red hot cat-tail; mispunu; ampasta, ampastaki, ampastam, ampattai, apamattar, appakacceti, appakam, appam, appatta, appattar, camuttiracoki…; buntut kuching, tali anjing, wunga tambang; buntut kuching, ekur kuchig; haang krarok daeng, hang krarok daeng, hang maeo, hu plachon, huu plaa chon, kiao klao, mai phrom, mai prom; tai t(uw)(owj)ng du(oo)i ch(…	English; Panama, India, Indonesia, Malaysia; Thailand; Vietnam	Not indicated	Not indicated	Medicine	-	Not indicated	-	-	India	Sidha	Quattrochi (2012)
A. hispida	Burm. F.	accepted	A. hispida	Burm.f.	Red Hot Cat-Tail, Chenille plant	Maharastra, India	Whole plant	Decotion of whole plant is used in cough and haemoptysis.8	Medicine	-	Respiratory system	-	Cough, haemoptysis	India	North Maharashtra Region	Adsul et al. (2013)
Acalypha indica	L.	accepted	A. fruticosa	Forssk.	chinni, sinni	-	Leaves	Not indicated	Medicine	-	Digestive tract	-	Attenuant and alterative	India	Vaidyas (Southern India)	Kirtikar and Basu (1935)
A. hispida	Burm. F.	accepted	A. hispida	Burm.f.	Red Hot Cat-Tail, Chenille plant	Maharastra, India	Leaves	Not indicated	Medicine	-	Skin	-	Ulcer, burn, ringworm, scabies, skin diseases wound	India	North Maharashtra Region	Adsul et al. (2013)
A. hispida	Burm. F.	accepted	A. hispida	Burm.f.	Red Hot Cat-Tail, Chenille plant	Maharastra, India	Leaves	Not indicated	Medicine	-	Infectious and parasitic diseases	-	Ulcer, burn, ringworm, scabies, skin diseases wound	India	North Maharashtra Region	Adsul et al. (2013)
A. hispida	Burm.f.	accepted	A. hispida	Burm.f.	Red hot cat-tail, chenille plant; buntut kuching; tali anjing; wunga tambang; buntut kuching, ekur kuching; mai prom; haang krarok daeng; huu plaa chon; tai t(uw)(owj)ng xanh, tai t(uw) (owj)ng du(oo)i ch(oof)n	English; Malay, Jakarta; Javaneese; Malaysia; northern Thailand; central Thailand; Vietnam	Roots, flowers	Fresh or in decoction	Medicine		Respiratory system	-	Haemoptysis	Indonesia		van Valkenburg and Bunyapraphatsara (2001)
A. hispida	Burm.f.	accepted	A. hispida	Burm.f.	Red hot cat-tail, chenille plant; buntut kuching; tali anjing; wunga tambang; buntut kuching, ekur kuching; mai prom; haang krarok daeng; huu plaa chon; tai t(uw)(owj)ng xanh, tai t(uw) (owj)ng du(oo)i ch(oof)n	English; Malay, Jakarta; Javaneese; Malaysia; northern Thailand; central Thailand; Vietnam	Leaves	Not indicated	Medicine		Infectious and parasitic diseases	-	Thrush	Indonesia		van Valkenburg and Bunyapraphatsara (2001)
A. hispida	Burm.f.	accepted	A. hispida	Burm.f.	Red hot cat-tail, chenille plant; buntut kuching; tali anjing; wunga tambang; buntut kuching, ekur kuching; mai prom; haang krarok daeng; huu plaa chon; tai t(uw)(owj)ng xanh, tai t(uw) (owj)ng du(oo)i ch(oof)n	English; Malay, Jakarta; Javaneese; Malaysia; northern Thailand; central Thailand; Vietnam	Leaves, flowers	Decoction of the leaves and flowers is externally applied as an emollient	Medicine		Injuries	Wounds	wounds and ulcers	Malaysia		van Valkenburg and Bunyapraphatsara (2001)
A. hispida	Burm.f.	accepted	A. hispida	Burm.f.	Red hot cat-tail, chenille plant; buntut kuching; tali anjing; wunga tambang; buntut kuching, ekur kuching; mai prom; haang krarok daeng; huu plaa chon; tai t(uw)(owj)ng xanh, tai t(uw) (owj)ng du(oo)i ch(oof)n	English; Malay, Jakarta; Javaneese; Malaysia; northern Thailand; central Thailand; Vietnam	Leaves, flowers	Externally	Medicine		STDs	-	laxative and diuretic in gonorrhea	Malaysia		van Valkenburg and Bunyapraphatsara (2001)
A. hispida	Burm.f.	accepted	A. hispida	Burm.f.	Red hot cat-tail, chenille plant; buntut kuching; tali anjing; wunga tambang; buntut kuching, ekur kuching; mai prom; haang krarok daeng; huu plaa chon; tai t(uw)(owj)ng xanh, tai t(uw) (owj)ng du(oo)i ch(oof)n	English; Malay, Jakarta; Javaneese; Malaysia; northern Thailand; central Thailand; Vietnam	Bark	Applied	Medicine		Respiratory system	-	expectorant in asthma	Malaysia		van Valkenburg and Bunyapraphatsara (2001)
A. hispida	Burm.f.	accepted	A. hispida	Burm. f.	-	-	Root bark	Not indicated	Medicine	-	Respiratory system	-	Pulmonary problems	New Guinea	New Guinea, Malay Archipielago and other islands in the East Indies	Bokshi et al (2012)
A. hispida	Burm.f.	accepted	A. hispida	Burm. f.	-	-	Root bark	Not indicated	Medicine	-	Respiratory system	-	Pulmonary problems	Malay Archipielago	New Guinea, Malay Archipielago and other islands in the East Indies	Bokshi et al (2012)
A. hispida	Burm.f.	accepted	A. hispida	Burm. f.	-	-	Root bark	Not indicated	Medicine	-	Respiratory system	-	Pulmonary problems	New Guinea	New Guinea, Malay Archipielago and other islands in the East Indies	Seebaluck et al. (2015)
A. hispida	Burm.f.	accepted	A. hispida	Burm. f.	-	-	Root bark	Not indicated	Medicine	-	Respiratory system	-	Pulmonary problems	Malay Archipielago	New Guinea, Malay Archipielago and other islands in the East Indies	Seebaluck et al. (2015)
A. hispida	Burm.f.	accepted	A. hispida	Burm. f.	-	-	Aerial parts	Not indicated	Medicine	-	Symptoms	Diarrhea	Infectious diarrhea	New Guinea	New Guinea, Malay Archipielago and other islands in the East Indies	Bokshi et al (2012)
A. hispida	Burm.f.	accepted	A. hispida	Burm. f.	-	-	Aerial parts	Not indicated	Medicine	-	Symptoms	Diarrhea	Infectious diarrhea	Malay Archipielago	New Guinea, Malay Archipielago and other islands in the East Indies	Bokshi et al (2012)
A. hispida	Burm.f.	accepted	A. hispida	Burm. f.	-	-	Aerial parts	Not indicated	Medicine	-	Symptoms	Diarrhea	Infectious diarrhea	New Guinea	New Guinea, Malay Archipielago and other islands in the East Indies	Seebaluck et al. (2015)
A. hispida	Burm.f.	accepted	A. hispida	Burm. f.	-	-	Aerial parts	Not indicated	Medicine	-	Symptoms	Diarrhea	Infectious diarrhea	Malay Archipielago	New Guinea, Malay Archipielago and other islands in the East Indies	Seebaluck et al. (2015)
A. hispida	Burm	accepted	A. hispida	Burm. f.	-	-	Leaves	Not indicated	Medicine	antimicrobial	Injuries	wounds	wounds, ulcers, abscesses, leprosy	Vietnam	-	Bokshi et al. (2012)
A. hispida	Burm	accepted	A. hispida	Burm. f.	-	-	Leaves	Not indicated	Medicine	antimicrobial	Injuries	wounds	wounds, ulcers, abscesses, leprosy	Vietnam	-	Onocha et al. (2011a)
A. hispida	Burm	accepted	A. hispida	Burm. f.	-	-	Leaves	Not indicated	Medicine	antimicrobial	Injuries	wounds	wounds, ulcers, abscesses, leprosy	Vietnam	-	Onocha et al. (2011b)
A. hispida	Burm	accepted	A. hispida	Burm. f.	-	-	Leaves	Not indicated	Medicine	antimicrobial	Injuries	wounds	wounds, ulcers, abscesses, leprosy	Vietnam	-	Onocha et al. (2011c)
A. hispida	Burm	accepted	A. hispida	Burm. f.	-	-	Leaves	Not indicated	Medicine	antimicrobial	Injuries	wounds	wounds, ulcers, abscesses, leprosy	Vietnam	-	Seebaluck et al. (2015)
A. hispida	Not indicated	Doubt	A. hispida / A. lanceolata	-	-	-	Roots	Used as poultice	Medicine	-	Infectious and parasitic diseases	-	Leprosy	Papua New Guinea	Morobe Province, Papua New Guinea	Worth and Sakulas (1987)
A. hispida	Not indicated	Doubt	A. hispida / A. lanceolata	-	-	-	Leaces	Not indicated	Medicine	-	Injuries	Wounds	Wounds, ulcers	Papua New Guinea	Morobe Province, Papua New Guinea	Worth and Sakulas (1987)
A. hispida	Not indicated	Doubt	A. hispida / A. lanceolata	-	jiwene, jinwinini		Leaves, twigs	Not indicated	Medicine	antimicrobial	Skin	-	skin rashes	Thailand	-	Odugbemi (2008)
A. canescens	Wall.	synonym	A. indica	L.	Muktajhuri	Bangladesh	Leaves, roots	Not indicated	Medicine	-	Symptoms	Diarrhea	Diarrhea	Bangladesh	Bangladesh	Das et al. (2012)
A. canescens	Wall.	synonym	A. indica	L.	Muktajhuri	Bangladesh	Leaves, roots	Not indicated	Medicine	-	Symptoms	Diarrhea	Diarrhea	Bangladesh	Bangladesh	Seebaluck et al. (2015)
A. indica	L.	accepted	A. indica	L.	Indian acalypha, Indian nettle, threeseeded mercury; louyongorok; myakuralusa; akam, akkiniccalam, akkiniccivam, akkinicivam, anantakacceti, anantakam, anantam, ankuram…; lelatang, rumput kokosongan; rumput kokoskngan; chika mas, kucing galak, lis-lis, rumput lis-lis, rumput lislis, tjeka mas; bugos, maraotong, taptapinga; an maeo, haan maeo, lang ta kai, tam ye meao, tam ye tuapa, tamyae maeo, t…	English; Kenya; Tanzania; India; Indonesia; Java; Malaysia; Philippines; Thailand; Vietnam	Whole plant	Not indicated	Medicine	Expectorant, cathartic, analgesic, antiinflamatory, emetic, vermigufe, diuretic, laxative, larvicidal, anti-tubercular, antibacterial, antifungal, acaricidal, anti-hemorrhagic, anti-neurotoxic, antivenom	Respiratory system	-	Expectorant, cathartic, analgesic and antiinflamatory	-	-	Quattrochi (2012)
A. indica	L.	accepted	A. indica	L.	Indian acalypha, Indian nettle, threeseeded mercury; louyongorok; myakuralusa; akam, akkiniccalam, akkiniccivam, akkinicivam, anantakacceti, anantakam, anantam, ankuram…; lelatang, rumput kokosongan; rumput kokoskngan; chika mas, kucing galak, lis-lis, rumput lis-lis, rumput lislis, tjeka mas; bugos, maraotong, taptapinga; an maeo, haan maeo, lang ta kai, tam ye meao, tam ye tuapa, tamyae maeo, t…	English; Kenya; Tanzania; India; Indonesia; Java; Malaysia; Philippines; Thailand; Vietnam	Whole plant	Not indicated	Medicine	Expectorant, cathartic, analgesic, antiinflamatory, emetic, vermigufe, diuretic, laxative, larvicidal, anti-tubercular, antibacterial, antifungal, acaricidal, anti-hemorrhagic, anti-neurotoxic, antivenom	Symptoms	Pain-killer	Expectorant, cathartic, analgesic and antiinflamatory	-	-	Quattrochi (2012)
A. indica	L.	accepted	A. indica	L.	Indian acalypha, Indian nettle, threeseeded mercury; louyongorok; myakuralusa; akam, akkiniccalam, akkiniccivam, akkinicivam, anantakacceti, anantakam, anantam, ankuram…; lelatang, rumput kokosongan; rumput kokoskngan; chika mas, kucing galak, lis-lis, rumput lis-lis, rumput lislis, tjeka mas; bugos, maraotong, taptapinga; an maeo, haan maeo, lang ta kai, tam ye meao, tam ye tuapa, tamyae maeo, t…	English; Kenya; Tanzania; India; Indonesia; Java; Malaysia; Philippines; Thailand; Vietnam	Whole plant	Not indicated	Medicine	Expectorant, cathartic, analgesic, antiinflamatory, emetic, vermigufe, diuretic, laxative, larvicidal, anti-tubercular, antibacterial, antifungal, acaricidal, anti-hemorrhagic, anti-neurotoxic, antivenom	Symptoms	Inflammation	Expectorant, cathartic, analgesic and antiinflamatory	-	-	Quattrochi (2012)
A. hispida	Burm.f.	accepted	A. hispida	Burm. f.	chenile plant, chenille plant, red cat's tail, red hot cat-tail; mispunu; ampasta, ampastaki, ampastam, ampattai, apamattar, appakacceti, appakam, appam, appatta, appattar, camuttiracoki…; buntut kuching, tali anjing, wunga tambang; buntut kuching, ekur kuchig; haang krarok daeng, hang krarok daeng, hang maeo, hu plachon, huu plaa chon, kiao klao, mai phrom, mai prom; tai t(uw)(owj)ng du(oo)i ch(…	English; Panama, India, Indonesia, Malaysia; Thailand; Vietnam	Leaves, flowers	Decoction taken	Medicine	-	Digestive tract	-	Laxative, diuretic, gonorrhea, wounds and ulcers	-	-	Quattrochi (2012)
A. indica	L.	accepted	A. indica	L.	Indian acalypha, Indian nettle, threeseeded mercury; louyongorok; myakuralusa; akam, akkiniccalam, akkiniccivam, akkinicivam, anantakacceti, anantakam, anantam, ankuram…; lelatang, rumput kokosongan; rumput kokoskngan; chika mas, kucing galak, lis-lis, rumput lis-lis, rumput lislis, tjeka mas; bugos, maraotong, taptapinga; an maeo, haan maeo, lang ta kai, tam ye meao, tam ye tuapa, tamyae maeo, t…	English; Kenya; Tanzania; India; Indonesia; Java; Malaysia; Philippines; Thailand; Vietnam	Whole plant	Not indicated	Medicine	-	Infectious and parasitic diseases	-	Emetic, vermifuge, diuretic, laxative, larvicidal, anti-tubercular, antibacterial, antifungal, acaricidal, anti-hemorrhagic, anti-neurotoxic, antivenom, to treat coughs, naso-pharyngeal affections, pneumonia, bronchitis, asthma, bloody expectoration, jaundice, rheumatism, diarrhea, constipation, skin diseases, ringworm infections and skin related diseases	-	-	Quattrochi (2012)
A. indica	L.	accepted	A. indica	L.	Indian acalypha, Indian nettle, threeseeded mercury; louyongorok; myakuralusa; akam, akkiniccalam, akkiniccivam, akkinicivam, anantakacceti, anantakam, anantam, ankuram…; lelatang, rumput kokosongan; rumput kokoskngan; chika mas, kucing galak, lis-lis, rumput lis-lis, rumput lislis, tjeka mas; bugos, maraotong, taptapinga; an maeo, haan maeo, lang ta kai, tam ye meao, tam ye tuapa, tamyae maeo, t…	English; Kenya; Tanzania; India; Indonesia; Java; Malaysia; Philippines; Thailand; Vietnam	Whole plant	Not indicated	Medicine	-	Urinary system	-	Emetic, vermifuge, diuretic, laxative, larvicidal, anti-tubercular, antibacterial, antifungal, acaricidal, anti-hemorrhagic, anti-neurotoxic, antivenom, to treat coughs, naso-pharyngeal affections, pneumonia, bronchitis, asthma, bloody expectoration, jaundice, rheumatism, diarrhea, constipation, skin diseases, ringworm infections and skin related diseases	-	-	Quattrochi (2012)
A. hispida	Burm.f.	accepted	A. hispida	Burm. f.	-	-	Leaves, flowers	Not indicated	Medicine	-	Digestive tract	-	Laxative, diuretic, gonorrhea	-	-	Bokshi et al. (2012)
A. hispida	Burm.f.	accepted	A. hispida	Burm. f.	-	-	Leaves, flowers	Not indicated	Medicine	-	Digestive tract	-	Laxative, diuretic, gonorrhea	-	-	Onocha et al. (2011a)
A. hispida	Burm.f.	accepted	A. hispida	Burm. f.	-	-	Leaves, flowers	Not indicated	Medicine	-	Digestive tract	-	Laxative, diuretic, gonorrhea	-	-	Onocha et al. (2011b)
A. hispida	Burm.f.	accepted	A. hispida	Burm. f.	-	-	Leaves, flowers	Not indicated	Medicine	-	Digestive tract	-	Laxative, diuretic, gonorrhea	-	-	Onocha et al. (2011c)
A. hispida	Burm.f.	accepted	A. hispida	Burm. f.	-	-	Leaves, flowers	Not indicated	Medicine	-	Digestive tract	-	Laxative, diuretic, gonorrhea	-	-	Seebaluck et al. (2015)
A. indica	L.	accepted	A. indica	L.	Indian acalypha, Indian nettle, threeseeded mercury; louyongorok; myakuralusa; akam, akkiniccalam, akkiniccivam, akkinicivam, anantakacceti, anantakam, anantam, ankuram…; lelatang, rumput kokosongan; rumput kokoskngan; chika mas, kucing galak, lis-lis, rumput lis-lis, rumput lislis, tjeka mas; bugos, maraotong, taptapinga; an maeo, haan maeo, lang ta kai, tam ye meao, tam ye tuapa, tamyae maeo, t…	English; Kenya; Tanzania; India; Indonesia; Java; Malaysia; Philippines; Thailand; Vietnam	Whole plant	Not indicated	Medicine	-	Infectious and parasitic diseases	-	Emetic, vermifuge, diuretic, laxative, larvicidal, anti-tubercular, antibacterial, antifungal, acaricidal, anti-hemorrhagic, anti-neurotoxic, antivenom, to treat coughs, naso-pharyngeal affections, pneumonia, bronchitis, asthma, bloody expectoration, jaundice, rheumatism, diarrhea, constipation, skin diseases, ringworm infections and skin related diseases	-	-	Quattrochi (2012)
A. indica	L.	accepted	A. indica	L.	Indian acalypha, Indian nettle, threeseeded mercury; louyongorok; myakuralusa; akam, akkiniccalam, akkiniccivam, akkinicivam, anantakacceti, anantakam, anantam, ankuram…; lelatang, rumput kokosongan; rumput kokoskngan; chika mas, kucing galak, lis-lis, rumput lis-lis, rumput lislis, tjeka mas; bugos, maraotong, taptapinga; an maeo, haan maeo, lang ta kai, tam ye meao, tam ye tuapa, tamyae maeo, t…	English; Kenya; Tanzania; India; Indonesia; Java; Malaysia; Philippines; Thailand; Vietnam	Whole plant	Not indicated	Medicine	-	Cardiovascular system	-	Emetic, vermifuge, diuretic, laxative, larvicidal, anti-tubercular, antibacterial, antifungal, acaricidal, anti-hemorrhagic, anti-neurotoxic, antivenom, to treat coughs, naso-pharyngeal affections, pneumonia, bronchitis, asthma, bloody expectoration, jaundice, rheumatism, diarrhea, constipation, skin diseases, ringworm infections and skin related diseases	-	-	Quattrochi (2012)
A. indica	L.	accepted	A. indica	L.	Indian acalypha, Indian nettle, threeseeded mercury; louyongorok; myakuralusa; akam, akkiniccalam, akkiniccivam, akkinicivam, anantakacceti, anantakam, anantam, ankuram…; lelatang, rumput kokosongan; rumput kokoskngan; chika mas, kucing galak, lis-lis, rumput lis-lis, rumput lislis, tjeka mas; bugos, maraotong, taptapinga; an maeo, haan maeo, lang ta kai, tam ye meao, tam ye tuapa, tamyae maeo, t…	English; Kenya; Tanzania; India; Indonesia; Java; Malaysia; Philippines; Thailand; Vietnam	Whole plant	Not indicated	Medicine	-	Nervous system	-	Emetic, vermifuge, diuretic, laxative, larvicidal, anti-tubercular, antibacterial, antifungal, acaricidal, anti-hemorrhagic, anti-neurotoxic, antivenom, to treat coughs, naso-pharyngeal affections, pneumonia, bronchitis, asthma, bloody expectoration, jaundice, rheumatism, diarrhea, constipation, skin diseases, ringworm infections and skin related diseases	-	-	Quattrochi (2012)
A. indica	L.	accepted	A. indica	L.	Indian acalypha, Indian nettle, threeseeded mercury; louyongorok; myakuralusa; akam, akkiniccalam, akkiniccivam, akkinicivam, anantakacceti, anantakam, anantam, ankuram…; lelatang, rumput kokosongan; rumput kokoskngan; chika mas, kucing galak, lis-lis, rumput lis-lis, rumput lislis, tjeka mas; bugos, maraotong, taptapinga; an maeo, haan maeo, lang ta kai, tam ye meao, tam ye tuapa, tamyae maeo, t…	English; Kenya; Tanzania; India; Indonesia; Java; Malaysia; Philippines; Thailand; Vietnam	Whole plant	Not indicated	Medicine	-	Poisoning	-	Emetic, vermifuge, diuretic, laxative, larvicidal, anti-tubercular, antibacterial, antifungal, acaricidal, anti-hemorrhagic, anti-neurotoxic, antivenom, to treat coughs, naso-pharyngeal affections, pneumonia, bronchitis, asthma, bloody expectoration, jaundice, rheumatism, diarrhea, constipation, skin diseases, ringworm infections and skin related diseases	-	-	Quattrochi (2012)
A. indica	L.	accepted	A. indica	L.	Indian acalypha, Indian nettle, threeseeded mercury; louyongorok; myakuralusa; akam, akkiniccalam, akkiniccivam, akkinicivam, anantakacceti, anantakam, anantam, ankuram…; lelatang, rumput kokosongan; rumput kokoskngan; chika mas, kucing galak, lis-lis, rumput lis-lis, rumput lislis, tjeka mas; bugos, maraotong, taptapinga; an maeo, haan maeo, lang ta kai, tam ye meao, tam ye tuapa, tamyae maeo, t…	English; Kenya; Tanzania; India; Indonesia; Java; Malaysia; Philippines; Thailand; Vietnam	Whole plant	Not indicated	Medicine	-	Respiratory system	-	Emetic, vermifuge, diuretic, laxative, larvicidal, anti-tubercular, antibacterial, antifungal, acaricidal, anti-hemorrhagic, anti-neurotoxic, antivenom, to treat coughs, naso-pharyngeal affections, pneumonia, bronchitis, asthma, bloody expectoration, jaundice, rheumatism, diarrhea, constipation, skin diseases, ringworm infections and skin related diseases	-	-	Quattrochi (2012)
A. indica	L.	accepted	A. indica	L.	Indian acalypha, Indian nettle, threeseeded mercury; louyongorok; myakuralusa; akam, akkiniccalam, akkiniccivam, akkinicivam, anantakacceti, anantakam, anantam, ankuram…; lelatang, rumput kokosongan; rumput kokoskngan; chika mas, kucing galak, lis-lis, rumput lis-lis, rumput lislis, tjeka mas; bugos, maraotong, taptapinga; an maeo, haan maeo, lang ta kai, tam ye meao, tam ye tuapa, tamyae maeo, t…	English; Kenya; Tanzania; India; Indonesia; Java; Malaysia; Philippines; Thailand; Vietnam	Whole plant	Not indicated	Medicine	-	Symptoms	Others	Emetic, vermifuge, diuretic, laxative, larvicidal, anti-tubercular, antibacterial, antifungal, acaricidal, anti-hemorrhagic, anti-neurotoxic, antivenom, to treat coughs, naso-pharyngeal affections, pneumonia, bronchitis, asthma, bloody expectoration, jaundice, rheumatism, diarrhea, constipation, skin diseases, ringworm infections and skin related diseases	-	-	Quattrochi (2012)
A. indica	L.	accepted	A. indica	L.	Indian acalypha, Indian nettle, threeseeded mercury; louyongorok; myakuralusa; akam, akkiniccalam, akkiniccivam, akkinicivam, anantakacceti, anantakam, anantam, ankuram…; lelatang, rumput kokosongan; rumput kokoskngan; chika mas, kucing galak, lis-lis, rumput lis-lis, rumput lislis, tjeka mas; bugos, maraotong, taptapinga; an maeo, haan maeo, lang ta kai, tam ye meao, tam ye tuapa, tamyae maeo, t…	English; Kenya; Tanzania; India; Indonesia; Java; Malaysia; Philippines; Thailand; Vietnam	Whole plant	Not indicated	Medicine	-	Locomotor system	-	Emetic, vermifuge, diuretic, laxative, larvicidal, anti-tubercular, antibacterial, antifungal, acaricidal, anti-hemorrhagic, anti-neurotoxic, antivenom, to treat coughs, naso-pharyngeal affections, pneumonia, bronchitis, asthma, bloody expectoration, jaundice, rheumatism, diarrhea, constipation, skin diseases, ringworm infections and skin related diseases	-	-	Quattrochi (2012)
A. indica	L.	accepted	A. indica	L.	Indian acalypha, Indian nettle, threeseeded mercury; louyongorok; myakuralusa; akam, akkiniccalam, akkiniccivam, akkinicivam, anantakacceti, anantakam, anantam, ankuram…; lelatang, rumput kokosongan; rumput kokoskngan; chika mas, kucing galak, lis-lis, rumput lis-lis, rumput lislis, tjeka mas; bugos, maraotong, taptapinga; an maeo, haan maeo, lang ta kai, tam ye meao, tam ye tuapa, tamyae maeo, t…	English; Kenya; Tanzania; India; Indonesia; Java; Malaysia; Philippines; Thailand; Vietnam	Whole plant	Not indicated	Medicine	-	Symptoms	Diarrhea	Emetic, vermifuge, diuretic, laxative, larvicidal, anti-tubercular, antibacterial, antifungal, acaricidal, anti-hemorrhagic, anti-neurotoxic, antivenom, to treat coughs, naso-pharyngeal affections, pneumonia, bronchitis, asthma, bloody expectoration, jaundice, rheumatism, diarrhea, constipation, skin diseases, ringworm infections and skin related diseases	-	-	Quattrochi (2012)
A. indica	L.	accepted	A. indica	L.	Indian acalypha, Indian nettle, threeseeded mercury; louyongorok; myakuralusa; akam, akkiniccalam, akkiniccivam, akkinicivam, anantakacceti, anantakam, anantam, ankuram…; lelatang, rumput kokosongan; rumput kokoskngan; chika mas, kucing galak, lis-lis, rumput lis-lis, rumput lislis, tjeka mas; bugos, maraotong, taptapinga; an maeo, haan maeo, lang ta kai, tam ye meao, tam ye tuapa, tamyae maeo, t…	English; Kenya; Tanzania; India; Indonesia; Java; Malaysia; Philippines; Thailand; Vietnam	Whole plant	Not indicated	Medicine	-	Skin	-	Emetic, vermifuge, diuretic, laxative, larvicidal, anti-tubercular, antibacterial, antifungal, acaricidal, anti-hemorrhagic, anti-neurotoxic, antivenom, to treat coughs, naso-pharyngeal affections, pneumonia, bronchitis, asthma, bloody expectoration, jaundice, rheumatism, diarrhea, constipation, skin diseases, ringworm infections and skin related diseases	-	-	Quattrochi (2012)
A. indica	L.	accepted	A. indica	L.	Indian acalypha, Indian nettle, threeseeded mercury; louyongorok; myakuralusa; akam, akkiniccalam, akkiniccivam, akkinicivam, anantakacceti, anantakam, anantam, ankuram…; lelatang, rumput kokosongan; rumput kokoskngan; chika mas, kucing galak, lis-lis, rumput lis-lis, rumput lislis, tjeka mas; bugos, maraotong, taptapinga; an maeo, haan maeo, lang ta kai, tam ye meao, tam ye tuapa, tamyae maeo, t…	English; Kenya; Tanzania; India; Indonesia; Java; Malaysia; Philippines; Thailand; Vietnam	Roots	Not indicated	Medicine	-	Respiratory system	-	Expectorant	-	-	Quattrochi (2012)
A. indica	L.	accepted	A. indica	L.	Indian acalypha, Indian nettle, threeseeded mercury; louyongorok; myakuralusa; akam, akkiniccalam, akkiniccivam, akkinicivam, anantakacceti, anantakam, anantam, ankuram…; lelatang, rumput kokosongan; rumput kokoskngan; chika mas, kucing galak, lis-lis, rumput lis-lis, rumput lislis, tjeka mas; bugos, maraotong, taptapinga; an maeo, haan maeo, lang ta kai, tam ye meao, tam ye tuapa, tamyae maeo, t…	English; Kenya; Tanzania; India; Indonesia; Java; Malaysia; Philippines; Thailand; Vietnam	Fruits	Not indicated	Medicine	-	Respiratory system	-	Asthma, cough, bronchitis and earache	-	-	Quattrochi (2012)
A. indica	L.	accepted	A. indica	L.	Indian acalypha, Indian nettle, threeseeded mercury; louyongorok; myakuralusa; akam, akkiniccalam, akkiniccivam, akkinicivam, anantakacceti, anantakam, anantam, ankuram…; lelatang, rumput kokosongan; rumput kokoskngan; chika mas, kucing galak, lis-lis, rumput lis-lis, rumput lislis, tjeka mas; bugos, maraotong, taptapinga; an maeo, haan maeo, lang ta kai, tam ye meao, tam ye tuapa, tamyae maeo, t…	English; Kenya; Tanzania; India; Indonesia; Java; Malaysia; Philippines; Thailand; Vietnam	Fruits	Not indicated	Medicine	-	Ear problems	-	Asthma, cough, bronchitis and earache	-	-	Quattrochi (2012)
A. indica	L.	accepted	A. indica	L.	Indian acalypha, Indian nettle, threeseeded mercury; louyongorok; myakuralusa; akam, akkiniccalam, akkiniccivam, akkinicivam, anantakacceti, anantakam, anantam, ankuram…; lelatang, rumput kokosongan; rumput kokoskngan; chika mas, kucing galak, lis-lis, rumput lis-lis, rumput lislis, tjeka mas; bugos, maraotong, taptapinga; an maeo, haan maeo, lang ta kai, tam ye meao, tam ye tuapa, tamyae maeo, t…	English; Kenya; Tanzania; India; Indonesia; Java; Malaysia; Philippines; Thailand; Vietnam	Leaves	Not indicated	Medicine	Cathartic, anthelmintic, emetic, anodyne, pain-killer, sedative, antimicrobial	Infectious and parasitic diseases	-	Cathartic, anthelmintic, emetic, anodyne, antimalarial, pain-killer, sedative, antimicrobial, for skin deseases and eye inflammation, vipera bite	-	-	Quattrochi (2012)
A. hispida	Burm. F.	accepted	A. hispida	Burm.f.	Red Hot Cat-Tail, Chenille plant	Maharastra, India	Flowers	Not indicated	Medicine	-	Digestive tract	-	Diarrhea	India	North Maharashtra Region	Adsul et al. (2013)
A. indica	L.	accepted	A. indica	L.	Indian acalypha, Indian nettle, threeseeded mercury; louyongorok; myakuralusa; akam, akkiniccalam, akkiniccivam, akkinicivam, anantakacceti, anantakam, anantam, ankuram…; lelatang, rumput kokosongan; rumput kokoskngan; chika mas, kucing galak, lis-lis, rumput lis-lis, rumput lislis, tjeka mas; bugos, maraotong, taptapinga; an maeo, haan maeo, lang ta kai, tam ye meao, tam ye tuapa, tamyae maeo, t…	English; Kenya; Tanzania; India; Indonesia; Java; Malaysia; Philippines; Thailand; Vietnam	Leaves	Not indicated	Medicine	Cathartic, anthelmintic, emetic, anodyne, pain-killer, sedative, antimicrobial	Reproductive system	Others	Cathartic, anthelmintic, emetic, anodyne, antimalarial, pain-killer, sedative, antimicrobial, for skin deseases and eye inflammation, vipera bite	-	-	Quattrochi (2012)
A. indica	L.	accepted	A. indica	L.	Indian acalypha, Indian nettle, threeseeded mercury; louyongorok; myakuralusa; akam, akkiniccalam, akkiniccivam, akkinicivam, anantakacceti, anantakam, anantam, ankuram…; lelatang, rumput kokosongan; rumput kokoskngan; chika mas, kucing galak, lis-lis, rumput lis-lis, rumput lislis, tjeka mas; bugos, maraotong, taptapinga; an maeo, haan maeo, lang ta kai, tam ye meao, tam ye tuapa, tamyae maeo, t…	English; Kenya; Tanzania; India; Indonesia; Java; Malaysia; Philippines; Thailand; Vietnam	Leaves	Not indicated	Medicine	Cathartic, anthelmintic, emetic, anodyne, pain-killer, sedative, antimicrobial	Symptoms	Pain-killer	Cathartic, anthelmintic, emetic, anodyne, antimalarial, pain-killer, sedative, antimicrobial, for skin deseases and eye inflammation, vipera bite	-	-	Quattrochi (2012)
A. indica	L.	accepted	A. indica	L.	Indian acalypha, Indian nettle, threeseeded mercury; louyongorok; myakuralusa; akam, akkiniccalam, akkiniccivam, akkinicivam, anantakacceti, anantakam, anantam, ankuram…; lelatang, rumput kokosongan; rumput kokoskngan; chika mas, kucing galak, lis-lis, rumput lis-lis, rumput lislis, tjeka mas; bugos, maraotong, taptapinga; an maeo, haan maeo, lang ta kai, tam ye meao, tam ye tuapa, tamyae maeo, t…	English; Kenya; Tanzania; India; Indonesia; Java; Malaysia; Philippines; Thailand; Vietnam	Leaves	Not indicated	Medicine	Cathartic, anthelmintic, emetic, anodyne, pain-killer, sedative, antimicrobial	Others	-	Cathartic, anthelmintic, emetic, anodyne, antimalarial, pain-killer, sedative, antimicrobial, for skin deseases and eye inflammation, vipera bite	-	-	Quattrochi (2012)
A. indica	L.	accepted	A. indica	L.	Indian acalypha, Indian nettle, threeseeded mercury; louyongorok; myakuralusa; akam, akkiniccalam, akkiniccivam, akkinicivam, anantakacceti, anantakam, anantam, ankuram…; lelatang, rumput kokosongan; rumput kokoskngan; chika mas, kucing galak, lis-lis, rumput lis-lis, rumput lislis, tjeka mas; bugos, maraotong, taptapinga; an maeo, haan maeo, lang ta kai, tam ye meao, tam ye tuapa, tamyae maeo, t…	English; Kenya; Tanzania; India; Indonesia; Java; Malaysia; Philippines; Thailand; Vietnam	Leaves	Not indicated	Medicine	Cathartic, anthelmintic, emetic, anodyne, pain-killer, sedative, antimicrobial	Skin	-	Cathartic, anthelmintic, emetic, anodyne, antimalarial, pain-killer, sedative, antimicrobial, for skin deseases and eye inflammation, vipera bite	-	-	Quattrochi (2012)
A. indica	L.	accepted	A. indica	L.	Indian acalypha, Indian nettle, threeseeded mercury; louyongorok; myakuralusa; akam, akkiniccalam, akkiniccivam, akkinicivam, anantakacceti, anantakam, anantam, ankuram…; lelatang, rumput kokosongan; rumput kokoskngan; chika mas, kucing galak, lis-lis, rumput lis-lis, rumput lislis, tjeka mas; bugos, maraotong, taptapinga; an maeo, haan maeo, lang ta kai, tam ye meao, tam ye tuapa, tamyae maeo, t…	English; Kenya; Tanzania; India; Indonesia; Java; Malaysia; Philippines; Thailand; Vietnam	Leaves	Not indicated	Medicine	Cathartic, anthelmintic, emetic, anodyne, pain-killer, sedative, antimicrobial	Injuries	Bites and stings	Cathartic, anthelmintic, emetic, anodyne, antimalarial, pain-killer, sedative, antimicrobial, for skin deseases and eye inflammation, vipera bite	-	-	Quattrochi (2012)
A. indica	L.	accepted	A. indica	L.	Indian acalypha, Indian nettle, threeseeded mercury; louyongorok; myakuralusa; akam, akkiniccalam, akkiniccivam, akkinicivam, anantakacceti, anantakam, anantam, ankuram…; lelatang, rumput kokosongan; rumput kokoskngan; chika mas, kucing galak, lis-lis, rumput lis-lis, rumput lislis, tjeka mas; bugos, maraotong, taptapinga; an maeo, haan maeo, lang ta kai, tam ye meao, tam ye tuapa, tamyae maeo, t…	English; Kenya; Tanzania; India; Indonesia; Java; Malaysia; Philippines; Thailand; Vietnam	Leaves	Crushed leaves applied	Medicine	-	Injuries	Wounds	wounds	-	-	Quattrochi (2012)
A. indica	L.	accepted	A. indica	L.	Indian acalypha, Indian nettle, threeseeded mercury; louyongorok; myakuralusa; akam, akkiniccalam, akkiniccivam, akkinicivam, anantakacceti, anantakam, anantam, ankuram…; lelatang, rumput kokosongan; rumput kokoskngan; chika mas, kucing galak, lis-lis, rumput lis-lis, rumput lislis, tjeka mas; bugos, maraotong, taptapinga; an maeo, haan maeo, lang ta kai, tam ye meao, tam ye tuapa, tamyae maeo, t…	English; Kenya; Tanzania; India; Indonesia; Java; Malaysia; Philippines; Thailand; Vietnam	Whole plant	Not indicated	Medicine	-	Digestive tract	-	Emetic, vermifuge, diuretic, laxative, larvicidal, anti-tubercular, antibacterial, antifungal, acaricidal, anti-hemorrhagic, anti-neurotoxic, antivenom, to treat coughs, naso-pharyngeal affections, pneumonia, bronchitis, asthma, bloody expectoration, jaundice, rheumatism, diarrhea, constipation, skin diseases, ringworm infections and skin related diseases	-	-	Quattrochi (2012)
A. indica	L.	accepted	A. indica	L.	Indian acalypha, Indian nettle, threeseeded mercury; louyongorok; myakuralusa; akam, akkiniccalam, akkiniccivam, akkinicivam, anantakacceti, anantakam, anantam, ankuram…; lelatang, rumput kokosongan; rumput kokoskngan; chika mas, kucing galak, lis-lis, rumput lis-lis, rumput lislis, tjeka mas; bugos, maraotong, taptapinga; an maeo, haan maeo, lang ta kai, tam ye meao, tam ye tuapa, tamyae maeo, t…	English; Kenya; Tanzania; India; Indonesia; Java; Malaysia; Philippines; Thailand; Vietnam	Leaves	Paste of leaves and lime applide	Medicine	-	Injuries	Bites and stings	centipede stings and burns	-	-	Quattrochi (2012)
A. indica	L.	accepted	A. indica	L.	Indian acalypha, Indian nettle, threeseeded mercury; louyongorok; myakuralusa; akam, akkiniccalam, akkiniccivam, akkinicivam, anantakacceti, anantakam, anantam, ankuram…; lelatang, rumput kokosongan; rumput kokoskngan; chika mas, kucing galak, lis-lis, rumput lis-lis, rumput lislis, tjeka mas; bugos, maraotong, taptapinga; an maeo, haan maeo, lang ta kai, tam ye meao, tam ye tuapa, tamyae maeo, t…	English; Kenya; Tanzania; India; Indonesia; Java; Malaysia; Philippines; Thailand; Vietnam	Leaves	Paste of leaves and lime applide	Medicine	-	Injuries	Burns	centipede stings and burns	-	-	Quattrochi (2012)
A. indica	L.	accepted	A. indica	L.	Indian acalypha, Indian nettle, threeseeded mercury; louyongorok; myakuralusa; akam, akkiniccalam, akkiniccivam, akkinicivam, anantakacceti, anantakam, anantam, ankuram…; lelatang, rumput kokosongan; rumput kokoskngan; chika mas, kucing galak, lis-lis, rumput lis-lis, rumput lislis, tjeka mas; bugos, maraotong, taptapinga; an maeo, haan maeo, lang ta kai, tam ye meao, tam ye tuapa, tamyae maeo, t…	English; Kenya; Tanzania; India; Indonesia; Java; Malaysia; Philippines; Thailand; Vietnam	Leaves	Decoction given	Medicine	-	Injuries	Bites and stings	pain after snakebite, scabies, earache	-	-	Quattrochi (2012)
A. indica	L.	accepted	A. indica	L.	Indian acalypha, Indian nettle, threeseeded mercury; louyongorok; myakuralusa; akam, akkiniccalam, akkiniccivam, akkinicivam, anantakacceti, anantakam, anantam, ankuram…; lelatang, rumput kokosongan; rumput kokoskngan; chika mas, kucing galak, lis-lis, rumput lis-lis, rumput lislis, tjeka mas; bugos, maraotong, taptapinga; an maeo, haan maeo, lang ta kai, tam ye meao, tam ye tuapa, tamyae maeo, t…	English; Kenya; Tanzania; India; Indonesia; Java; Malaysia; Philippines; Thailand; Vietnam	Leaves	Decoction given	Medicine	-	Skin	-	pain after snakebite, scabies, earache	-	-	Quattrochi (2012)
A. indica	L.	accepted	A. indica	L.	Indian acalypha, Indian nettle, threeseeded mercury; louyongorok; myakuralusa; akam, akkiniccalam, akkiniccivam, akkinicivam, anantakacceti, anantakam, anantam, ankuram…; lelatang, rumput kokosongan; rumput kokoskngan; chika mas, kucing galak, lis-lis, rumput lis-lis, rumput lislis, tjeka mas; bugos, maraotong, taptapinga; an maeo, haan maeo, lang ta kai, tam ye meao, tam ye tuapa, tamyae maeo, t…	English; Kenya; Tanzania; India; Indonesia; Java; Malaysia; Philippines; Thailand; Vietnam	Leaves	Decoction given	Medicine	-	Symptoms	Pain-killer	pain after snakebite, scabies, earache	-	-	Quattrochi (2012)
A. indica	L.	accepted	A. indica	L.	Indian acalypha, Indian nettle, threeseeded mercury; louyongorok; myakuralusa; akam, akkiniccalam, akkiniccivam, akkinicivam, anantakacceti, anantakam, anantam, ankuram…; lelatang, rumput kokosongan; rumput kokoskngan; chika mas, kucing galak, lis-lis, rumput lis-lis, rumput lislis, tjeka mas; bugos, maraotong, taptapinga; an maeo, haan maeo, lang ta kai, tam ye meao, tam ye tuapa, tamyae maeo, t…	English; Kenya; Tanzania; India; Indonesia; Java; Malaysia; Philippines; Thailand; Vietnam	Leaves	Crushed in salt and applied	Medicine	-	Infectious and parasitic diseases	-	maggot infected sores	-	-	Quattrochi (2012)
A. indica	L.	accepted	A. indica	L.	Indian acalypha, Indian nettle, threeseeded mercury; louyongorok; myakuralusa; akam, akkiniccalam, akkiniccivam, akkinicivam, anantakacceti, anantakam, anantam, ankuram…; lelatang, rumput kokosongan; rumput kokoskngan; chika mas, kucing galak, lis-lis, rumput lis-lis, rumput lislis, tjeka mas; bugos, maraotong, taptapinga; an maeo, haan maeo, lang ta kai, tam ye meao, tam ye tuapa, tamyae maeo, t…	English; Kenya; Tanzania; India; Indonesia; Java; Malaysia; Philippines; Thailand; Vietnam	Unknown	Not indicated	Veterinary medicine	-	Others	-	Fiven to fowls showing loss of appetite	-	-	Quattrochi (2012)
A. indica	L.	accepted	A. indica	L.	Indian acalypha, Indian nettle, threeseeded mercury; louyongorok; myakuralusa; akam, akkiniccalam, akkiniccivam, akkinicivam, anantakacceti, anantakam, anantam, ankuram…; lelatang, rumput kokosongan; rumput kokoskngan; chika mas, kucing galak, lis-lis, rumput lis-lis, rumput lislis, tjeka mas; bugos, maraotong, taptapinga; an maeo, haan maeo, lang ta kai, tam ye meao, tam ye tuapa, tamyae maeo, t…	English; Kenya; Tanzania; India; Indonesia; Java; Malaysia; Philippines; Thailand; Vietnam	Leaves	Not indicated	Medicine	Cathartic, anthelmintic, emetic, anodyne, pain-killer, sedative, antimicrobial	Eye problems	-	Cathartic, anthelmintic, emetic, anodyne, antimalarial, pain-killer, sedative, antimicrobial, for skin deseases and eye inflammation, vipera bite	-	-	Quattrochi (2012)
A. indica	L.	accepted	A. indica	L.	indian acalypha, indian nettle, three-seeded mercruy; ricinelle des indes, oreille de chatte, herbe chatte	English; French	Leaves	Leaf infusion together with a tuber infusion of Jumellea frafrans (Thouars) Schltr. And sweetened with honey is taken	Medicine	-	Respiratory system	-	bronchitis	-	-	Schmelzer et al. (2008)
A. indica	L.	accepted	A. indica	L.	Indian acalypha, Indian nettle, threeseeded mercury; louyongorok; myakuralusa; akam, akkiniccalam, akkiniccivam, akkinicivam, anantakacceti, anantakam, anantam, ankuram…; lelatang, rumput kokosongan; rumput kokoskngan; chika mas, kucing galak, lis-lis, rumput lis-lis, rumput lislis, tjeka mas; bugos, maraotong, taptapinga; an maeo, haan maeo, lang ta kai, tam ye meao, tam ye tuapa, tamyae maeo, t…	English; Kenya; Tanzania; India; Indonesia; Java; Malaysia; Philippines; Thailand; Vietnam	Whole plant	Not indicated	Medicine	-	Digestive tract	-	Emetic, vermifuge, diuretic, laxative, larvicidal, anti-tubercular, antibacterial, antifungal, acaricidal, anti-hemorrhagic, anti-neurotoxic, antivenom, to treat coughs, naso-pharyngeal affections, pneumonia, bronchitis, asthma, bloody expectoration, jaundice, rheumatism, diarrhea, constipation, skin diseases, ringworm infections and skin related diseases	-	-	Quattrochi (2012)
A. indica	L.	accepted	A. indica	L.	muktajhuri, muktajari, murkanta	-	Fruits	Not indicated	Medicine	-	Respiratory system	-	asthma, cough, bronchitis, earache	-	-	Das et al. (2005)
A. indica	L.	accepted	A. indica	L.	muktajhuri, muktajari, murkanta	-	Fruits	Not indicated	Medicine	-	Symptoms	Pain-killer	asthma, cough, bronchitis, earache	-	-	Das et al. (2005)
A. indica	L.	accepted	A. indica	L.	muktajhuri, muktajari, murkanta	-	Whole plant	Not indicated	Medicine	-	Respiratory system	-	Expectorant, laxative, diuretic. Used in pneumonia and rheumatism	-	-	Das et al. (2005)
A. indica	L.	accepted	A. indica	L.	Indian acalypha, Indian nettle, threeseeded mercury; louyongorok; myakuralusa; akam, akkiniccalam, akkiniccivam, akkinicivam, anantakacceti, anantakam, anantam, ankuram…; lelatang, rumput kokosongan; rumput kokoskngan; chika mas, kucing galak, lis-lis, rumput lis-lis, rumput lislis, tjeka mas; bugos, maraotong, taptapinga; an maeo, haan maeo, lang ta kai, tam ye meao, tam ye tuapa, tamyae maeo, t…	English; Kenya; Tanzania; India; Indonesia; Java; Malaysia; Philippines; Thailand; Vietnam	Leaves	Not indicated	Medicine	Cathartic, anthelmintic, emetic, anodyne, pain-killer, sedative, antimicrobial	Digestive tract	-	Cathartic, anthelmintic, emetic, anodyne, antimalarial, pain-killer, sedative, antimicrobial, for skin deseases and eye inflammation, vipera bite	-	-	Quattrochi (2012)
A. indica	L.	accepted	A. indica	L.	muktajhuri, muktajari, murkanta	-	Whole plant	Not indicated	Medicine	-	Urinary system	-	Expectorant, laxative, diuretic. Used in pneumonia and rheumatism	-	-	Das et al. (2005)
A. indica	L.	accepted	A. indica	L.	muktajhuri, muktajari, murkanta	-	Leaves	Not indicated	Medicine	-	Skin	-	skin diseases like scabies	-	-	Das et al. (2005)
A. indica	L.	accepted	A. indica	L.	Kuppaimeni	India	Herb	Not indicated	Medicine	-	Respiratory system	-	Cough associated with bleeding of the lungs (hemoptysis) and insipient phthisis	-	-	Ganesan and Xu (2017)
A. indica	L.	accepted	A. indica	L.	Indian acalypha, Indian nettle, threeseeded mercury; louyongorok; myakuralusa; akam, akkiniccalam, akkiniccivam, akkinicivam, anantakacceti, anantakam, anantam, ankuram…; lelatang, rumput kokosongan; rumput kokoskngan; chika mas, kucing galak, lis-lis, rumput lis-lis, rumput lislis, tjeka mas; bugos, maraotong, taptapinga; an maeo, haan maeo, lang ta kai, tam ye meao, tam ye tuapa, tamyae maeo, t…	English; Kenya; Tanzania; India; Indonesia; Java; Malaysia; Philippines; Thailand; Vietnam	Leaves	Aqueous extract of tender leaves taken orally	Medicine	-	Digestive tract	-	mild purgative	-	-	Quattrochi (2012)
A. indica	L.	accepted	A. indica	L.	copper-leaf, three-seeded mercury	English	Leaves	Applied externally	Medicine		Skin	-	Sores and ulcers	-	-	van Valkenburg and Bunyapraphatsara (2001)
A. indica	L.	accepted	A. indica	L.	copper-leaf, three-seeded mercury	English	Leaves	Expressed juice mixed with oil, lime or salt is externally applied	Medicine		Locomotor system	-	Rheumatoid arthritis, and to cure scabies and other skin affections	-	-	van Valkenburg and Bunyapraphatsara (2001)
A. indica	L.	accepted	A. indica	L.	copper-leaf, three-seeded mercury	English	Leaves	Expressed juice mixed with oil, lime or salt is externally applied	Medicine		Skin	-	Rheumatoid arthritis, and to cure scabies and other skin affections	-	-	van Valkenburg and Bunyapraphatsara (2001)
A. indica	L.	accepted	A. indica	L.	copper-leaf, three-seeded mercury	English	Whole plant	Not indicated	Medicine		Respiratory system	-	Expectorant	-	-	van Valkenburg and Bunyapraphatsara (2001)
A. indica	L.	accepted	A. indica	L.	indian acalypha, indian nettle, three-seeded mercruy; ricinelle des indes, oreille de chatte, herbe chatte	English; French	Leaves	Ground leaves in water	Medicine	-	Eye problems	-	eye infections	-	East Africa	Schmelzer et al. (2008)
A. indica	L.	accepted	A. indica	L.	Indian Acalypha, Mukta-jhuri	Indian	not indicated	Not indicated	Medicine	-	Eye problems	-	Expectorant, emetic, substitute for ipecacuanha, eye diseases	India	-	Down et al. (1938)
A. indica	L.	accepted	A. indica	L.	-	-	Whole plant	Not indicated	Medicine	-	Respiratory system	-	Bronchitis in children	Bangladesh	Bangladesh	Senthilkumar et al. (2006)
A. indica	L.	accepted	A. indica	L.	-	-	Whole plant	Not indicated	Medicine	-	Respiratory system	-	Bronchitis in children	Bangladesh	Bangladesh	Seebaluck et al. (2015)
A. indica	L.	accepted	A. indica	L.	-	-	Leaves, flowers	Not indicated	Medicine	-	Urinary system	-	Laxative, diuretic, gonorrhea	Bangladesh	Bangladesh	Senthilkumar et al. (2006)
A. indica	L.	accepted	A. indica	L.	-	-	Leaves, flowers	Not indicated	Medicine	-	Urinary system	-	Laxative, diuretic, gonorrhea	Bangladesh	Bangladesh	Seebaluck et al. (2015)
A. indica	L.	accepted	A. indica	L.	-	-	Leaves, flowers	Not indicated	Medicine	-	STDs	-	Laxative, diuretic, gonorrhea	Bangladesh	Bangladesh	Senthilkumar et al. (2006)
A. indica	L.	accepted	A. indica	L.	-	-	Leaves, flowers	Not indicated	Medicine	-	STDs	-	Laxative, diuretic, gonorrhea	Bangladesh	Bangladesh	Seebaluck et al. (2015)
A. indica	L.	accepted	A. indica	L.	-	-	not indicated	Not indicated	Medicine	-	Respiratory system	-	Pneumonia, asthma, rheumatism	Bangladesh	Bangladesh	Down et al. (1938)
A. indica	L.	accepted	A. indica	L.	-	-	Leaves	Leaf decoction	Medicine	-	Symptoms	Pain-killer	Ear ache	Bangladesh	-	Zahidin et al. (2017)
A. indica	L.	accepted	A. indica	L.	Muktajhuri	Bangladesh	Leaves, roots	Not indicated	Medicine	-	Symptoms	Diarrhea	Diarrhea	Bangladesh?	Bangladesh	Das et al. (2012)
A. indica	L.	accepted	A. indica	L.	Muktajhuri	Bangladesh	Leaves, roots	Not indicated	Medicine	-	Symptoms	Diarrhea	Diarrhea	Bangladesh?	Bangladesh	Seebaluck et al. (2015)
A. indica	L.	accepted	A. indica	L.	indian acalypha, indian nettle, three-seeded mercruy; ricinelle des indes, oreille de chatte, herbe chatte	English; French	Leaves	Leaf sap is used as eye drops	Medicine	-	Eye problems	-	eye infections	Namibia	-	Schmelzer et al. (2008)
A. indica	L.	accepted	A. indica	L.	indian acalypha, indian nettle, three-seeded mercruy; ricinelle des indes, oreille de chatte, herbe chatte	English; French	Leaves	Leaf decoction used as a massage cream	Medicine	-	Locomotor system	-	pain of the joints	Comoras	Comoros	Schmelzer et al. (2008)
A. indica	L.	accepted	A. indica	L.	-	-	not indicated	Not indicated	Medicine	-	Locomotor system	-	Pneumonia, asthma, rheumatism	Djibouti	Djibouti	Down et al. (1938)
A. indica	L.	accepted	A. indica	L.	Indian Acalypha, Mukta-jhuri	Indian	not indicated	Not indicated	Medicine	-	Respiratory system	-	Expectorant, emetic, substitute for ipecacuanha, eye diseases	Djibouti	Djibouti	Down et al. (1938)
A. indica	L.	accepted	A. indica	L.	-	-	Not indicated	Powder or decoction	Medicine	-	Mouth problems	-	Gum and teeth disease	Djibouti	-	Zahidin et al. (2017)
A. indica	L.	accepted	A. indica	L.	Indian acalypha, Indian nettle, threeseeded mercury; louyongorok; myakuralusa; akam, akkiniccalam, akkiniccivam, akkinicivam, anantakacceti, anantakam, anantam, ankuram…; lelatang, rumput kokosongan; rumput kokoskngan; chika mas, kucing galak, lis-lis, rumput lis-lis, rumput lislis, tjeka mas; bugos, maraotong, taptapinga; an maeo, haan maeo, lang ta kai, tam ye meao, tam ye tuapa, tamyae maeo, t…	English; Kenya; Tanzania; India; Indonesia; Java; Malaysia; Philippines; Thailand; Vietnam	Not indicated	Not indicated	Medicine	-	Not indicated	-	Not indicated	India	Ayurveda, Sidha	Quattrochi (2012)
A. indica	L.	accepted	A. indica	L.	Khokali	India	Whole plant	Not indicated	Medicine	-	Gynecological problems	-	Emmenagogue	India	-	Kumar et al. (2012)
A. indica	L.	accepted	A. indica	L.	Khokali	India	Whole plant	Not indicated	Medicine	-	Gynecological problems	-	Emmenagogue	India	-	Kirtikar and Bsu (1946)
A. indica	L.	accepted	A. indica	L.	Khokali	India	Whole plant	Not indicated	Medicine	-	Gynecological problems	-	Emmenagogue	India	-	Nadkami (1982)
A. indica	L.	accepted	A. indica	L.	Khokali	India	Whole plant	Not indicated	Medicine	-	Gynecological problems	-	Emmenagogue	India	-	Seebaluck et al. (2015)
A. indica	L.	accepted	A. indica	L.	Muktajhuri	Bangladesh	Leaves, roots	Not indicated	Medicine	-	Symptoms	Diarrhea	Diarrhea	India	-	Das et al. (2012)
A. indica	L.	accepted	A. indica	L.	Muktajhuri	Bangladesh	Leaves, roots	Not indicated	Medicine	-	Symptoms	Diarrhea	Diarrhea	India	-	Seebaluck et al. (2015)
A. indica	L.	accepted	A. indica	L.	indian acalypha, indian nettle, three-seeded mercruy; ricinelle des indes, oreille de chatte, herbe chatte	English; French	Leaves	Leaves	Medicine	-	Digestive tract	-	Emetic	-	-	Schmelzer et al. (2008)
A. indica	L.	accepted	A. indica	L.	muktajhuri, muktajari, murkanta	-	Whole plant	Not indicated	Medicine	-	Digestive tract	-	Expectorant, laxative, diuretic. Used in pneumonia and rheumatism	-	-	Das et al. (2005)
A. indica	L.	accepted	A. indica	L.	Machelikoane	N. Transvaal	not indicated	Not indicated	Medicine	-	Poisoning	-	Expectorant, emetic, substitute for ipecacuanha, eye diseases	India	-	Down et al. (1938)
A. indica	L.	accepted	A. indica	L.	Muktajhuri, Mulinkara	Bengal	Leaves, roots	Crushed together and administered to the cattle along with food	Veterinary medicine	-	Infectious and parasitic diseases	-	intestinal worms	India	-	Bandyopadhyay and Mukherjee (2005)
A. indica	L.	accepted	A. indica	L.	Muktajhuri, Mulinkara	Bengal	Leaves, roots	Crushed together and administered to the cattle along with food	Veterinary medicine	-	Infectious and parasitic diseases	-	intestinal worms	India	-	Lakshminarayana and Narasimharao (2013)
A. indica	L.	accepted	A. indica	L.	Muktajhuri, Mulinkara	Bengal	Leaves, roots	Crushed together and administered to the cattle along with food	Veterinary medicine	-	Infectious and parasitic diseases	-	intestinal worms	India	-	Seebaluck et al. (2015)
A. indica	L.	accepted	A. indica	L.	Muktajhuri, Mulinkara	Bengal	Leaves, roots	Crushed together and administered to the cattle along with food	Veterinary medicine	-	Infectious and parasitic diseases	-	intestinal worms	India	-	Bandyopadhyay and Mukherjee (2005)
A. indica	L.	accepted	A. indica	L.	Muktajhuri, Mulinkara	Bengal	Leaves, roots	Crushed together and administered to the cattle along with food	Veterinary medicine	-	Infectious and parasitic diseases	-	intestinal worms	India	-	Lakshminarayana and Narasimharao (2013)
A. indica	L.	accepted	A. indica	L.	Muktajhuri, Mulinkara	Bengal	Leaves, roots	Crushed together and administered to the cattle along with food	Veterinary medicine	-	Infectious and parasitic diseases	-	intestinal worms	India	-	Seebaluck et al. (2015)
A. indica	L.	accepted	A. indica	L.	copper-leaf, three-seeded mercury	English	Leaves	Decoction or powdered	Medicine		Digestive tract	-	Laxative properties	-	-	van Valkenburg and Bunyapraphatsara (2001)
A. indica	L.	accepted	A. indica	L.	Kuppaimeni	India	Leaves	Leaf paste with pepper are applied for skin diseases	Veterinary medicine	-	Skin	-	Skin diseases	India	Tribal regions of Andhra Pradesh, India	Kiruba et al. (2006)
A. indica	L.	accepted	A. indica	L.	Kuppaimeni	India	Leaves	Leaf paste with pepper are applied for skin diseases	Veterinary medicine	-	Skin	-	Skin diseases	India	Tribal regions of Andhra Pradesh, India	Seebaluck et al. (2015)
A. indica	L.	accepted	A. indica	L.	-	-	Leaves, flowers	Not indicated	Medicine	-	Digestive tract	-	Laxative, diuretic, gonorrhea	India	Tamil Nadu, India	Senthilkumar et al. (2006)
A. indica	L.	accepted	A. indica	L.	-	-	Leaves, flowers	Not indicated	Medicine	-	Digestive tract	-	Laxative, diuretic, gonorrhea	India	Tamil Nadu, India	Seebaluck et al. (2015)
A. indica	L.	accepted	A. indica	L.	Kuppai meni	India	Leaves	Leaves of Acalypha and Leucas, bulb of Allium and seeds of Pipper are ground and fed to animals.	Veterinary medicine	-	Infectious and parasitic diseases	-	Black quarter	India	Villagers of Usilampatti Taluk of Madurai District, India	Eswaran et al. (2013)
A. indica	L.	accepted	A. indica	L.	Kuppai meni	India	Leaves	Leaves of Acalypha and Leucas, bulb of Allium and seeds of Pipper are ground and fed to animals.	Veterinary medicine	-	Infectious and parasitic diseases	-	Black quarter	India	Villagers of Usilampatti Taluk of Madurai District, India	Seebaluck et al. (2015)
A. indica	L.	accepted	A. indica	L.	-	-	Leaves	Leaf paste is mixed with lemon juice and applied on scabies area	Veterinary medicine	-	Skin	-	Scabies	India	Villagers of Usilampatti Taluk of Madurai District, India	Mallik et al. (2012)
A. indica	L.	accepted	A. indica	L.	-	-	Leaves	Leaf paste is mixed with lemon juice and applied on scabies area	Veterinary medicine	-	Skin	-	Scabies	India	Villagers of Usilampatti Taluk of Madurai District, India	Seebaluck et al. (2015)
A. indica	L.	accepted	A. indica	L.	-	-	Not found	Not found	Veterinary medicine	-	Infectious and parasitic diseases	-	Bovine mastitis in cattle	India	Kalahandi district, Odisha, India	Mubarack et al. (2012)
A. indica	L.	accepted	A. indica	L.	-	-	Not found	Not found	Veterinary medicine	-	Infectious and parasitic diseases	-	Bovine mastitis in cattle	India	Kalahandi district, Odisha, India	Seebaluck et al. (2015)
A. indica	L.	accepted	A. indica	L.	-	-	Leaves	Crushed leaves are applied to wounds externally till cured	Veterinary medicine	-	Injuries	Wounds	Wounds	India	Coimbatore, India	Vijigiri and Sharma (2012)
A. indica	L.	accepted	A. indica	L.	-	-	Leaves	Leaf paste is mixed with common salt and applied externally on wounded cow, goat and chicken	Veterinary medicine	-	Injuries	Wounds	Wounds	India	Nizamabad district, India	Selvaraju et al. (2011)
A. indica	L.	accepted	A. indica	L.	-	-	Leaves	Leaf paste is mixed with common salt and applied externally on wounded cow, goat and chicken	Veterinary medicine	-	Injuries	Wounds	Wounds	India	Nizamabad district, India	Seebaluck et al. (2015)
A. indica	L.	accepted	A. indica	L.	Mukjajhuri	India	Leaves	Not indicated	Veterinary medicine	-	Respiratory system	-	Constipation, maggot wound	India	Malayali healers in Peddanaickenpalayam block of Salem district, Tamil Nadu, India	Pandit (2010)
A. indica	L.	accepted	A. indica	L.	Mukjajhuri	India	Leaves	Not indicated	Veterinary medicine	-	Respiratory system	-	Constipation, maggot wound	India	Malayali healers in Peddanaickenpalayam block of Salem district, Tamil Nadu, India	Seebaluck et al. (2015)
A. indica	L.	accepted	A. indica	L.	Mukjajhuri	India	Leaves	Not indicated	Veterinary medicine	-	Infectious and parasitic diseases	-	Constipation, maggot wound	India	Jhargram Division, West Bengal, India	Pandit (2010)
A. indica	L.	accepted	A. indica	L.	Mukjajhuri	India	Leaves	Not indicated	Veterinary medicine	-	Infectious and parasitic diseases	-	Constipation, maggot wound	India	Jhargram Division, West Bengal, India	Seebaluck et al. (2015)
A. indica	L.	accepted	A. indica	L.	-	-	Leaves	Leaf juice mixed with 5g of Ferula assa-foetida L. is used against constipation.	Veterinary medicine	-	Respiratory system	-	Constipation	India	Area of the River Papagni in the Chittor and Ananthapur Districts of Andhra Pradesh, India	Rao et al. (2008)
A. indica	L.	accepted	A. indica	L.	-	-	Leaves	Leaf juice mixed with 5g of Ferula assa-foetida L. is used against constipation.	Veterinary medicine	-	Respiratory system	-	Constipation	India	Area of the River Papagni in the Chittor and Ananthapur Districts of Andhra Pradesh, India	Seebaluck et al. (2015)
A. indica	L.	accepted	A. indica	L.	-	-	Leaves	a PASTE OF FEW LEAVES, 4 BLACK PEPPER AND 3 CLOVES IS APPLIED EXTERNALLY TO CURE MAGGOT WOUNDS	Veterinary medicine	-	Infectious and parasitic diseases	-	Maggot wounds	India	Area of the River Papagni in the Chittor and Ananthapur Districts of Andhra Pradesh, India	Rao et al. (2008)
A. indica	L.	accepted	A. indica	L.	-	-	Leaves	a PASTE OF FEW LEAVES, 4 BLACK PEPPER AND 3 CLOVES IS APPLIED EXTERNALLY TO CURE MAGGOT WOUNDS	Veterinary medicine	-	Infectious and parasitic diseases	-	Maggot wounds	India	Area of the River Papagni in the Chittor and Ananthapur Districts of Andhra Pradesh, India	Seebaluck et al. (2015)
A. indica	L.	accepted	A. indica	L.	Pippi aku	India	Leaves	Collect handful leaves and squeze out the juice, add 5g of Inguva in it. Drench this medicine to the animal to get relief from constipation.	Veterinary medicine	-	Respiratory system	-	Constipation	India	Area of the River Papagni in the Chittor and Ananthapur Districts of Andhra Pradesh, India	Rao et al. (2008)
A. indica	L.	accepted	A. indica	L.	Murakunda	India	Leaves	Collect handful leaves and add 4 black pepper and 3 cloves of garlic and grind together to make a paste. Apply this medicine externally for maggot wounds once daily until cured.	Veterinary medicine	-	Infectious and parasitic diseases	-	Maggot wounds	India	Area of the River Papagni in the Chittor and Ananthapur Districts of Andhra Pradesh, India	Rao et al. (2008)
A. indica	L.	accepted	A. indica	L.	-	-	Leaves	Not indicated	Medicine	-	Reproductive system	Abortifacient / Cpmtraceptive	Abortifacient	India	Area of the River Papagni in the Chittor and Ananthapur Districts of Andhra Pradesh, India	Zahidin et al. (2017)
A. indica	L.	accepted	A. indica	L.	-	-	Leaves	Leaf paste with lime juice	Medicine	Anthelmintic	Infectious and parasitic diseases	-	Anthelmintic	India	-	Zahidin et al. (2017)
A. indica	L.	accepted	A. indica	L.	-	-	Not indicated	Decoction with garlic	Medicine	Anthelmintic	Infectious and parasitic diseases	-	Anthelmintic	India	-	Zahidin et al. (2017)
A. indica	L.	accepted	A. indica	L.	-	-	Leaves	Powder of dry leaves	Medicine	Anthelmintic	Infectious and parasitic diseases	-	Anthelmintic	India	-	Zahidin et al. (2017)
A. indica	L.	accepted	A. indica	L.	-	-	Leaves	Leaves are ground with either common salt, quicklime or lime juice for external uses	Medicine	-	Not indicated	-	Not indicated	India	-	Zahidin et al. (2017)
A. indica	L.	accepted	A. indica	L.	-	-	Leaves	Dried leaves decoction	Medicine	-	Reproductive system	Others	Aphrodisiac	India	-	Zahidin et al. (2017)
A. indica	L.	accepted	A. indica	L.	-	-	Whole plant	Crushed and the juice is applied	Medicine	-	Respiratory system	-	Bronchitis	India	-	Zahidin et al. (2017)
A. indica	L.	accepted	A. indica	L.	-	-	Leaves	Leaves ground into a paste and make into a ball-shape. The paste is introduced into dhe rectum to relax the sphincter and produces relief motions	Medicine	-	Skin	-	Constipation	India	-	Zahidin et al. (2017)
A. indica	L.	accepted	A. indica	L.	-	-	Leaves	Not indicated	Medicine	-	Skin	-	Dermatology ailment	India	-	Zahidin et al. (2017)
A. indica	L.	accepted	A. indica	L.	-	-	Leaves	Dried leaves poultice	Medicine	-	Skin	-	Dermatology ailment	India	-	Zahidin et al. (2017)
A. indica	L.	accepted	A. indica	L.	-	-	Leaves	Leaf juice is prepared with either oil or lime	Medicine	-	Skin	-	Dermatology ailment	India	-	Zahidin et al. (2017)
A. indica	L.	accepted	A. indica	L.	-	-	Leaves	Leaf juice is prepared by using nine leaves of A. indica and pepper to the two gram size tablet	Medicine	-	Skin	-	Dermatology ailment	India	-	Zahidin et al. (2017)
A. indica	L.	accepted	A. indica	L.	-	-	Leaves	Leaf paste is prepared by using leaves and black cuminum then applied as a balm	Medicine	-	Skin	-	Dermatology ailment	India	-	Zahidin et al. (2017)
A. indica	L.	accepted	A. indica	L.	-	-	Leaves	Crush leaves poultice is mixed with Cardiospermum halicacabum	Medicine	-	Skin	-	Dermatology ailment	India	-	Zahidin et al. (2017)
A. indica	L.	accepted	A. indica	L.	-	-	Whole plant	Decoction given orally	Medicine	-	Symptoms	Pain-killer	Ear ache	India	-	Zahidin et al. (2017)
A. indica	L.	accepted	A. indica	L.	-	-	Whole plant	Not indicated	Medicine	-	Gynecological problems	-	Emenagogue	India	-	Zahidin et al. (2017)
A. indica	L.	accepted	A. indica	L.	-	-	Leaves	Leaves ground with garlic, pepper and leaves of Leucas aspera, extract given orally	Medicine	-	Nervous system	-	Epilepsy	India	-	Zahidin et al. (2017)
A. indica	L.	accepted	A. indica	L.	-	-	Leaves	Leaves mixed with Cardiospermum halicacabum and boiled in Azadirachta indica oil. Extract is consumed	Medicine	-	Nervous system	-	Epilepsy	India	-	Zahidin et al. (2017)
A. indica	L.	accepted	A. indica	L.	-	-	Whole plant	Not indicated	Medicine	-	Respiratory system	-	Expectorant	India	-	Zahidin et al. (2017)
A. indica	L.	accepted	A. indica	L.	-	-	Roots	Not indicated	Medicine	-	Symptoms	Fever	Fever	India	-	Zahidin et al. (2017)
A. indica	L.	accepted	A. indica	L.	-	-	Leaves	Leaf paste is applied	Medicine	-	Others	-	Ganglion	India	-	Zahidin et al. (2017)
A. indica	L.	accepted	A. indica	L.	-	-	Whole plant	Not indicated	Medicine	-	Mouth problems	-	Gum and teeth disease	India	-	Zahidin et al. (2017)
A. indica	L.	accepted	A. indica	L.	-	-	Whole plant	whole plant decoction given orally	Medicine	-	Symptoms	Pain-killer	Headache	India	-	Zahidin et al. (2017)
A. indica	L.	accepted	A. indica	L.	-	-	Leaves	In congestive headache, a piece of cotton saturated with the pressed juice of the plant or leaves is inserted into each nostril. They say it can relieve a headache by causing a hemorrhage from the nose	Medicine	-	Symptoms	Pain-killer	Headache	India	-	Zahidin et al. (2017)
A. indica	L.	accepted	A. indica	L.	-	-	Leaves	Crushing and leaf decoction	Medicine	-	Others	-	Hemorrhoids	India	-	Zahidin et al. (2017)
A. indica	L.	accepted	A. indica	L.	Indian Acalypha, Mukta-jhuri	Indian	not indicated	Not indicated	Medicine	-	Digestive tract	-	Expectorant, emetic, substitute for ipecacuanha, eye diseases	India	-	Down et al. (1938)
A. indica	L.	accepted	A. indica	L.	-	-	Whole plant	Decoction	Medicine	-	Mouth problems	-	Mouth ulcer	India	-	Zahidin et al. (2017)
A. indica	L.	accepted	A. indica	L.	-	-	Not indicated	Blend with Ficus benghalensis, Morus albaand Tridax procumbens	Medicine	-	Injuries	Wounds	Wound healing	India	-	Zahidin et al. (2017)
A. indica	L.	accepted	A. indica	L.	-	-	Not indicated	eaten as vegetables	Medicine	-	Injuries	Wounds	Wound healing	India	-	Zahidin et al. (2017)
A. indica	L.	accepted	A. indica	L.	Muripindi	India	Leaves, roots	Roots and leaves are crushed in 1:2 ratio and administered once daily for 5 days	Veterinary medicine	-	Digestive tract	-	Intestinal problem	India	Andhra Pradesh, India	Pragada et al. (2012)
A. indica	L.	accepted	A. indica	L.	Muripindi	India	Leaves, roots	Roots and leaves are crushed in 1:2 ratio and administered once daily for 5 days	Veterinary medicine	-	Digestive tract	-	Intestinal problem	India	Andhra Pradesh, India	Seebaluck et al. (2015)
A. indica	L.	accepted	A. indica	L.	Indian Acalypha, Brennkraut, Alcalifa, Ricinela	English, German, Brazil, Spanish	Leaves	Mixture of garlic and powder of Acalypha indica	Medicine	-	Infectious and parasitic diseases	-	anthelmintic in worms	India	Ayurveda	Dineshkumar et al. (2010)
A. indica	L.	accepted	A. indica	L.	Indian Acalypha, Brennkraut, Alcalifa, Ricinela	English, German, Brazil, Spanish	Not indicated	Powder of Acalypha indica mixed with salt are applied	Medicine	-	Skin	-	Scabies	India	Ayurveda	Dineshkumar et al. (2010)
A. indica	L.	accepted	A. indica	L.	Indian Acalypha, Brennkraut, Alcalifa, Ricinela	English, German, Brazil, Spanish	Leaves	Juice	Medicine	-	Locomotor system	-	Rheumatic arthirtis	India	Ayurveda	Dineshkumar et al. (2010)
A. indica	L.	accepted	A. indica	L.	Kuppaimeni	India	Leaves	Leaves and seeds of Acorus are ground and the extract is fed to animals	Veterinary medicine	-	Digestive tract	-	Vomiting	India	Tamilnadu, India	Eswaran et al. (2013)
A. indica	L.	accepted	A. indica	L.	Kuppaimeni	India	Leaves	Leaves and seeds of Acorus are ground and the extract is fed to animals	Veterinary medicine	-	Digestive tract	-	Vomiting	India	Tamilnadu, India	Seebaluck et al. (2015)
A. indica	L.	accepted	A. indica	L.	Indian Acalypha, Brennkraut, Alcalifa, Ricinela	English, German, Brazil, Spanish	Leaves	Juice	Medicine	-	Respiratory system	-	Emetic for children, expectorant in smaller doses, chronic bronchitis, asthma, relieve pain of snake bites	India	Ayurveda	Dineshkumar et al. (2010)
A. indica	L.	accepted	A. indica	L.	Indian Acalypha, Brennkraut, Alcalifa, Ricinela	English, German, Brazil, Spanish	Leaves	Juice	Medicine	-	Injuries	Bites and stings	Emetic for children, expectorant in smaller doses, chronic bronchitis, asthma, relieve pain of snake bites	India	Ayurveda	Dineshkumar et al. (2010)
A. indica	L.	accepted	A. indica	L.	Indian Acalypha, Brennkraut, Alcalifa, Ricinela	English, German, Brazil, Spanish	Not indicated	Decoction	Medicine	-	Symptoms	Pain-killer	Ear-ache	India	Ayurveda	Dineshkumar et al. (2010)
A. indica	L.	accepted	A. indica	L.	Indian Acalypha, Brennkraut, Alcalifa, Ricinela	English, German, Brazil, Spanish	Leaves	Cataplasm of the bruised leaves	Medicine	-	STDs	-	Syphilitic ulcers	India	Ayurveda	Dineshkumar et al. (2010)
A. indica	L.	accepted	A. indica	L.	Indian Acalypha, Brennkraut, Alcalifa, Ricinela	English, German, Brazil, Spanish	Leaves	Powder of dry leaves	Medicine	-	Injuries	Ulcers, sores	Bed sores	India	Ayurveda	Dineshkumar et al. (2010)
A. indica	L.	accepted	A. indica	L.	-	-	Roots	Root infusion	Medicine	-	Digestive tract	-	Laxative	India	-	Zahidin et al. (2017)
A. indica	L.	accepted	A. indica	L.	Kuppaimeni	India	Leaves	Juice	Medicine	-	Skin	-	Juice employed for cutaneous troubles reliable emetic found useful in cases of croup	India	Nainamalai, Namakkal District, Tamil Nadu	Ganesan and Xu (2017)
A. indica	L.	accepted	A. indica	L.	Indian Acalypha, Brennkraut, Alcalifa, Ricinela	English, German, Brazil, Spanish	Leaves	Powder	Medicine	-	Digestive tract	-	Laxative	India	Ayurveda	Dineshkumar et al. (2010)
A. indica	L.	accepted	A. indica	L.	Indian Acalypha, Brennkraut, Alcalifa, Ricinela	English, German, Brazil, Spanish	Leaves	Juice	Medicine	-	Digestive tract	-	Emetic for children, expectorant in smaller doses, chronic bronchitis, asthma, relieve pain of snake bites	India	Ayurveda	Dineshkumar et al. (2010)
A. indica	L.	accepted	A. indica	L.	Indian Acalypha, Brennkraut, Alcalifa, Ricinela	English, German, Brazil, Spanish	Roots	Infusion	Medicine	-	Digestive tract	-	Cathartic	India	Ayurveda	Dineshkumar et al. (2010)
A. indica	L.	accepted	A. indica	L.	Kuppaimeni	India	Roots	Not indicated	Medicine	-	Symptoms	Inflammation	Thermogenic, purgative, anti-inflammatory, anodyne, digestive, anthelmintic, diuretic, diaphoretic, rubefacient, febrifuge, dropsy, flatulence, jaundice, leucoderma, anemia, fever	India	Nainamalai, Namakkal District, Tamil Nadu	Ganesan and Xu (2017)
A. indica	L.	accepted	A. indica	L.	Kuppaimeni	India	Roots	Not indicated	Medicine	-	Symptoms	Pain-killer	Thermogenic, purgative, anti-inflammatory, anodyne, digestive, anthelmintic, diuretic, diaphoretic, rubefacient, febrifuge, dropsy, flatulence, jaundice, leucoderma, anemia, fever	India	Nainamalai, Namakkal District, Tamil Nadu	Ganesan and Xu (2017)
A. indica	L.	accepted	A. indica	L.	Kuppaimeni	India	Roots	Not indicated	Medicine	-	Infectious and parasitic diseases	-	Thermogenic, purgative, anti-inflammatory, anodyne, digestive, anthelmintic, diuretic, diaphoretic, rubefacient, febrifuge, dropsy, flatulence, jaundice, leucoderma, anemia, fever	India	Nainamalai, Namakkal District, Tamil Nadu	Ganesan and Xu (2017)
A. indica	L.	accepted	A. indica	L.	Kuppaimeni	India	Roots	Not indicated	Medicine	-	Urinary system	-	Thermogenic, purgative, anti-inflammatory, anodyne, digestive, anthelmintic, diuretic, diaphoretic, rubefacient, febrifuge, dropsy, flatulence, jaundice, leucoderma, anemia, fever	India	Nainamalai, Namakkal District, Tamil Nadu	Ganesan and Xu (2017)
A. indica	L.	accepted	A. indica	L.	Kuppaimeni	India	Roots	Not indicated	Medicine	-	Symptoms	Others	Thermogenic, purgative, anti-inflammatory, anodyne, digestive, anthelmintic, diuretic, diaphoretic, rubefacient, febrifuge, dropsy, flatulence, jaundice, leucoderma, anemia, fever	India	Nainamalai, Namakkal District, Tamil Nadu	Ganesan and Xu (2017)
A. indica	L.	accepted	A. indica	L.	Kuppaimeni	India	Roots	Not indicated	Medicine	-	Endocrine - metabolic system	-	Thermogenic, purgative, anti-inflammatory, anodyne, digestive, anthelmintic, diuretic, diaphoretic, rubefacient, febrifuge, dropsy, flatulence, jaundice, leucoderma, anemia, fever	India	Nainamalai, Namakkal District, Tamil Nadu	Ganesan and Xu (2017)
A. indica	L.	accepted	A. indica	L.	Kuppaimeni	India	Leaves	Paste	Medicine	-	Not indicated	-	-	India	Tribal people in palamalai region of Eastern Ghats	Ganesan and Xu (2017)
A. indica	L.	accepted	A. indica	L.	Kuppaimeni, naayuruvi, adathodai	India	Leaves, stem bark	Paste	Medicine	-	Not indicated	-	-	India	Kani tribals in Tirunelveli hills, India	Ayyanar and Ignacimuthu (2011)
A. indica	L.	accepted	A. indica	L.	Kuppinta, Haritamanjari, Kuppikhokli, Indian acalypha	"vernacular name", Sanskrit, Hindi, English	Leaves	Leaves with leaves of Azadirachta indica, tuberous root of Boerhavia chinensis are taken in equal quantitites and ground. 2 spoonfuls of paste mixed in a glass of buttermilk is administered daily twice for 10 days	Medicine	-	Not indicated	-	-	India	Tribals of East Godavari District, Andhra Pradesh	Suneetha et al. (2013)
A. indica	L.	accepted	A. indica	L.	kuppai meni	Irula tribes	Leaves	Leaves crushed like paste and apply it on head	Medicine	-	Symptoms	Pain-killer	Headache	India	Irula tribes of soungananjanallur village, Karamadai forest beat, Coimbatore district, India	Sudheer et al. (2019)
A. indica	L.	accepted	A. indica	L.	Kuppaimeni	India	Leaves	Juice	Medicine	-	Digestive tract	-	Juice employed for cutaneous troubles reliable emetic found useful in cases of croup	India	Nainamalai, Namakkal District, Tamil Nadu	Ganesan and Xu (2017)
A. indica	L.	accepted	A. indica	L.	kuppai meni	Irula tribes	Leaves	Leaves grinded with tumeric and salt, taken it orally in empty stomach for 3 days	Medicine	-	Symptoms	Pain-killer	Gas troubles as well as hip and back pains	India	Irula tribes of soungananjanallur village, Karamadai forest beat, Coimbatore district, India	Sudheer et al. (2019)
A. indica	L.	accepted	A. indica	L.	Kuppaimeni	India	Leaves	Juice	Medicine	-	Digestive tract	-	Juice employed for cutaneous troubles reliable emetic found useful in cases of croup	India	Nainamalai, Namakkal District, Tamil Nadu	Ganesan and Xu (2017)
A. indica	L.	accepted	A. indica	L.	Indian Acalypha, Brennkraut, Alcalifa, Ricinela	English, German, Brazil, Spanish	Leaves, roots, stalks, flowers	Powder, succus (expressed juice), tincture, liquid extract, cataplasm and decoction	Medicine	-	Not indicated	-	Not indicated	Indonesia	-	Dineshkumar et al. (2010)
A. indica	L.	accepted	A. indica	L.	Indian acalypha, three-seeded mercury; lelatang, rumput koksongan; rumput lislis, tjeka mas; bugos, maraotong, taptapingar; tamyae tuaphuu, tamyae mae, haan maer; tai t(uw)(owj)ng (aas)n, tai t(uw)(owj)ng xanh	English; Indonesia; Malaysia; Philippines; Thailand; Vietnam	Roots	Not indicated	Veterinary medicine	-	Not indicated	-	Cats	Indonesia		van Valkenburg and Bunyapraphatsara (2001)
A. indica	L.	accepted	A. indica	L.	Indian acalypha, three-seeded mercury; lelatang, rumput koksongan; rumput lislis, tjeka mas; bugos, maraotong, taptapingar; tamyae tuaphuu, tamyae mae, haan maer; tai t(uw)(owj)ng (aas)n, tai t(uw)(owj)ng xanh	English; Indonesia; Malaysia; Philippines; Thailand; Vietnam	Leaves	Externally applied	Medicine		Skin	-	Sores and swellings	Indonesia		van Valkenburg and Bunyapraphatsara (2001)
A. indica	L.	accepted	A. indica	L.	Indian acalypha, three-seeded mercury; lelatang, rumput koksongan; rumput lislis, tjeka mas; bugos, maraotong, taptapingar; tamyae tuaphuu, tamyae mae, haan maer; tai t(uw)(owj)ng (aas)n, tai t(uw)(owj)ng xanh	English; Indonesia; Malaysia; Philippines; Thailand; Vietnam	Leaves	Externally applied	Medicine		Skin	-	Sores and swellings	Thailand		van Valkenburg and Bunyapraphatsara (2001)
A. indica	L.	accepted	A. indica	L.	indian acalypha, indian nettle, three-seeded mercruy; ricinelle des indes, oreille de chatte, herbe chatte	English; French	Leaves	Crushed aerial parts are applied	Medicine	-	Skin	-	skin parasites	Madagascar	Madagascar	Schmelzer et al. (2008)
A. indica	L.	accepted	A. indica	L.	Kuppaimeni	India	Roots	Not indicated	Medicine	-	Digestive tract	-	Thermogenic, purgative, anti-inflammatory, anodyne, digestive, anthelmintic, diuretic, diaphoretic, rubefacient, febrifuge, dropsy, flatulence, jaundice, leucoderma, anemia, fever	India	Nainamalai, Namakkal District, Tamil Nadu	Ganesan and Xu (2017)
A. indica	L.	accepted	A. indica	L.	indian acalypha, indian nettle, three-seeded mercruy; ricinelle des indes, oreille de chatte, herbe chatte	English; French	Aerial parts	Infusion	Medicine	-	Infectious and parasitic diseases	-	purgative, vermifuge	Madagascar	Madagascar	Schmelzer et al. (2008)
A. indica	L.	accepted	A. indica	L.	-	-	Not indicated	Decoction, 50 ml taken per day, for 1 week by mouth	Medicine	-	Respiratory system	-	Asthma	Malaysia	-	Zahidin et al. (2017)
A. indica	L.	accepted	A. indica	L.	-	-	Leaves	Leaves are ground with ginger	Medicine	-	Skin	-	Pimples	Malaysia	-	Zahidin et al. (2017)
A. indica	L.	accepted	A. indica	L.	-	-	Leaves	Fresh leaf juice is drunk	Medicine	-	Locomotor system	-	Rheumatoid arthritis	Malaysia	-	Zahidin et al. (2017)
A. indica	L.	accepted	A. indica	L.	kuppai meni	Irula tribes	Leaves	Leaves grinded with tumeric and salt, taken it orally in empty stomach for 3 days	Medicine	-	Digestive tract	-	Gas troubles as well as hip and back pains	India	Irula tribes of soungananjanallur village, Karamadai forest beat, Coimbatore district, India	Sudheer et al. (2019)
A. indica	L.	accepted	A. indica	L.	indian acalypha, indian nettle, three-seeded mercruy; ricinelle des indes, oreille de chatte, herbe chatte	English; French	Leaves	Juice of the crushed leaves mixed with salt	Medicine	-	Skin	-	scabies, skin problems	Mauritius	Mauritius	Schmelzer et al. (2008)
A. indica	L.	accepted	A. indica	L.	indian acalypha, indian nettle, three-seeded mercruy; ricinelle des indes, oreille de chatte, herbe chatte	English; French	Whole plant	Poultice made with the whole plant is applied	Medicine	-	Symptoms	Pain-killer	headache	Mauritius	Mauritius	Schmelzer et al. (2008)
A. indica	L.	accepted	A. indica	L.	-	-	Not indicated	Grinding, decoction and maceration	Medicine	-	Digestive tract	-	Laxative	India	-	Zahidin et al. (2017)
A. indica	L.	accepted	A. indica	L.	indian acalypha, indian nettle, three-seeded mercruy; ricinelle des indes, oreille de chatte, herbe chatte	English; French	Aerial parts	Infusion	Medicine	-	Digestive tract	-	purgative, vermifuge	Madagascar	Madagascar	Schmelzer et al. (2008)
A. indica	L.	accepted	A. indica	L.	-	-	Not indicated	Not indicated	Medicine	expectorant	Locomotor system	-	rheumatism, constipation	Mauritius	Mauritius	Odugbemi (2008)
A. indica	L.	accepted	A. indica	L.	-	-	Not indicated	Not indicated	Medicine	expectorant	Respiratory system	-	rheumatism, constipation	Mauritius	Mauritius	Odugbemi (2008)
A. indica	L.	accepted	A. indica	L.	-	-	Leaves. Roots, seeds	Not indicated	Medicine	-	Symptoms	Diarrhea	Diarrhea	Mauritius	-	Zahidin et al. (2017)
A. indica	L.	accepted	A. indica	L.	-	-	Leaves	Leaf poultice	Medicine	-	Injuries	Bites and stings	Insect bites	Mozambique	-	Zahidin et al. (2017)
A. indica	L.	accepted	A. indica	L.	-	-	Roots	Root extract	Medicine	-	Endocrine - metabolic system	-	Lowered blood sugar	Mozambique	-	Zahidin et al. (2017)
A. indica	L.	accepted	A. indica	L.	indian acalypha, indian nettle, three-seeded mercruy; ricinelle des indes, oreille de chatte, herbe chatte	English; French	Leaves	Leaf powder applied	Medicine	-	Infectious and parasitic diseases	-	maggot infected sores	Namibia	-	Schmelzer et al. (2008)
A. indica	L.	accepted	A. indica	L.	-	-	Not indicated	Grinding, decoction and maceration	Medicine	-	Digestive tract	-	Laxative	Malaysia	-	Zahidin et al. (2017)
A. indica	L.	accepted	A. indica	L.	Indian acalypha, three-seeded mercury; lelatang, rumput koksongan; rumput lislis, tjeka mas; bugos, maraotong, taptapingar; tamyae tuaphuu, tamyae mae, haan maer; tai t(uw)(owj)ng (aas)n, tai t(uw)(owj)ng xanh	English; Indonesia; Malaysia; Philippines; Thailand; Vietnam	Whole plant	Decoction	Medicine		Digestive tract	-	Purgative	Malaysia		van Valkenburg and Bunyapraphatsara (2001)
A. indica	L.	accepted	A. indica	L.	-	-	Leaves	Leaf decoction	Medicine	-	Symptoms	Pain-killer	Headache	Nepal	-	Zahidin et al. (2017)
A. indica	L.	accepted	A. indica	L.	-	-	Leaves	Leaf decoction	Medicine	-	STDs	-	Syphilitic ulcer	Nepal	-	Zahidin et al. (2017)
A. indica	L.	accepted	A. indica	L.	anting-anting	Indonesia	Not indicated	Not indicated	Medicine	Antibacterial	Infectious and parasitic diseases	-	Antibacterial properties	Oman	-	Noriko et al. (2013)
A. indica	L.	accepted	A. indica	L.	Baro berbere		Whole plant	Taken orally	Veterinary medicine	-	Infectious and parasitic diseases	-	Anthrax. Treated in camels and cattles.	Papua New Guinea	Morobe Province, Papua New Guinea	Giday and Teklehaymanot (2013)
A. indica	L.	accepted	A. indica	L.	Baro berbere		Whole plant	Taken orally	Veterinary medicine	-	Infectious and parasitic diseases	-	Anthrax. Treated in camels and cattles.	Papua New Guinea	Morobe Province, Papua New Guinea	Seebaluck et al. (2015)
A. indica	L.	accepted	A. indica	L.	Indian acalypha, three-seeded mercury; lelatang, rumput koksongan; rumput lislis, tjeka mas; bugos, maraotong, taptapingar; tamyae tuaphuu, tamyae mae, haan maer; tai t(uw)(owj)ng (aas)n, tai t(uw)(owj)ng xanh	English; Indonesia; Malaysia; Philippines; Thailand; Vietnam	Leaves, roots	Fresh juice or a decoction of roots and leaves is, depending on dosage, given to children	Medicine		Respiratory system	-	Emetic, expectorant in bronchitis and asthma	Philippines		van Valkenburg and Bunyapraphatsara (2001)
A. indica	L.	accepted	A. indica	L.	indian acalypha, indian nettle, three-seeded mercruy; ricinelle des indes, oreille de chatte, herbe chatte	English; French	Leaves: leaf-sap	Leaf sap is taken	Medicine	-	Digestive tract	-	emetic	Mauritius	Mauritius	Schmelzer et al. (2008)
A. indica	L.	accepted	A. indica	L.	indian acalypha, indian nettle, three-seeded mercruy; ricinelle des indes, oreille de chatte, herbe chatte	English; French	Roots	Root decoction	Medicine	-	Digestive tract	-	laxative	Mauritius	Mauritius	Schmelzer et al. (2008)
A. indica	L.	accepted	A. indica	L.	indian acalypha, indian nettle, three-seeded mercruy; ricinelle des indes, oreille de chatte, herbe chatte	English; French	Leaves	infusion together with the roots of Tylophora indica (Burm.f.) Merr. Is taken	Medicine	-	Poisoning	-	Poisonig	Réunion	Réunion	Schmelzer et al. (2008)
A. indica	L.	accepted	A. indica	L.	-	-	Leaves	Leaf juices	Medicine	-	Digestive tract	-	Emetic	Nepal	-	Zahidin et al. (2017)
A. indica	L.	accepted	A. indica	L.	Indian acalypha, three-seeded mercury; lelatang, rumput koksongan; rumput lislis, tjeka mas; bugos, maraotong, taptapingar; tamyae tuaphuu, tamyae mae, haan maer; tai t(uw)(owj)ng (aas)n, tai t(uw)(owj)ng xanh	English; Indonesia; Malaysia; Philippines; Thailand; Vietnam	Leaves, roots	Fresh juice or a decoction of roots and leaves is, depending on dosage, given to children	Medicine		Digestive tract	-	Emetic, expectorant in bronchitis and asthma	Philippines		van Valkenburg and Bunyapraphatsara (2001)
A. indica	L.	accepted	A. indica	L.	indian acalypha, indian nettle, three-seeded mercruy; ricinelle des indes, oreille de chatte, herbe chatte	English; French	Roots	Root decoction taken	Medicine	-	Symptoms	Pain-killer	intestinal worms, stomachace	Seychelles	Seychelles	Schmelzer et al. (2008)
A. indica	L.	accepted	A. indica	L.	Indian acalypha, three-seeded mercury; lelatang, rumput koksongan; rumput lislis, tjeka mas; bugos, maraotong, taptapingar; tamyae tuaphuu, tamyae mae, haan maer; tai t(uw)(owj)ng (aas)n, tai t(uw)(owj)ng xanh	English; Indonesia; Malaysia; Philippines; Thailand; Vietnam	Whole plant	Decoction	Medicine		Digestive tract	-	Purgative	Thailand		van Valkenburg and Bunyapraphatsara (2001)
A. indica	L.	accepted	A. indica	L.	indian acalypha, indian nettle, three-seeded mercruy; ricinelle des indes, oreille de chatte, herbe chatte	English; French	Roots	Root infusion or decoction taken	Medicine	-	Respiratory system	-	asthma, clean liver and kidneys	Seychelles	Seychelles, Réunion	Schmelzer et al. (2008)
A. indica	L.	accepted	A. indica	L.	Indian acalypha, three-seeded mercury; lelatang, rumput koksongan; rumput lislis, tjeka mas; bugos, maraotong, taptapingar; tamyae tuaphuu, tamyae mae, haan maer; tai t(uw)(owj)ng (aas)n, tai t(uw)(owj)ng xanh	English; Indonesia; Malaysia; Philippines; Thailand; Vietnam	Leaves	Paste of fresh leaves is applied	Medicine		Digestive tract	-	Suppository to loosen the bowels of children	Philippines		van Valkenburg and Bunyapraphatsara (2001)
A. indica	L.	accepted	A. indica	L.	Indian acalypha, three-seeded mercury; lelatang, rumput koksongan; rumput lislis, tjeka mas; bugos, maraotong, taptapingar; tamyae tuaphuu, tamyae mae, haan maer; tai t(uw)(owj)ng (aas)n, tai t(uw)(owj)ng xanh	English; Indonesia; Malaysia; Philippines; Thailand; Vietnam	Leaves	Not indicated	Medicine		Infectious and parasitic diseases	-	Anthelmintic	Vietnam		van Valkenburg and Bunyapraphatsara (2001)
A. indica	L.	accepted	A. indica	L.	indian acalypha, indian nettle, three-seeded mercruy; ricinelle des indes, oreille de chatte, herbe chatte	English; French	Leaves	Leaf infusion taken	Medicine	-	Digestive tract	-	purgative	Réunion	Réunion	Schmelzer et al. (2008)
A. spicata	Forssk.	synonym	A. indica	L.	Muktajhuri	Bangladesh	Leaves, roots	Not indicated	Medicine	-	Symptoms	Diarrhea	Diarrhea	Madagascar	-	Das et al. (2012)
A. spicata	Forssk.	synonym	A. indica	L.	Muktajhuri	Bangladesh	Leaves, roots	Not indicated	Medicine	-	Symptoms	Diarrhea	Diarrhea	Madagascar	-	Seebaluck et al. (2015)
A. insulana	Müll. Arg.	accepted	A. insulana	Mull. Arg.	bluwa, anasuwe; pupuiono	Papua New Guinea; Samoa	Leaves	Not indicated	Medicine	-	Skin	-	wounds, sores and ulcers	-	-	Quattrochi (2012)
A. insulana	Müll. Arg.	accepted	A. insulana	Mull. Arg.	bluwa, anasuwe; pupuiono	Papua New Guinea; Samoa	Leaves	Not indicated	Medicine	-	Injuries	Wounds	wounds, sores and ulcers	-	-	Quattrochi (2012)
A. insulana	Müll. Arg.	accepted	A. insulana	Mull. Arg.	bluwa, anasuwe; pupuiono	Papua New Guinea; Samoa	Leaves	Not indicated	Medicine	-	Injuries	Ulcers, sores	wounds, sores and ulcers	-	-	Quattrochi (2012)
A. insulana	Müll. Arg.	accepted	A. insulana	Mull. Arg.	bluwa, anasuwe; pupuiono	Papua New Guinea; Samoa	Unknown	Infusion used to bathe	Rituals	Possesion	-	-	people possessed by spirits	-	-	Quattrochi (2012)
A. insulana	Muell Arg.	accepted	A. insulana	Mull. Arg.	bluwa, anasuwe; pupuiono	Papua New Guinea; Samoa	Leaves	Leaves are used to hold a strongly heated quartz pebble and water is directed onto a sore through a funnel of leaves	Medicine	-	Skin	-	Sore	Indonesia	-	Worth and Sakulas (1987)
A. integrifolia	Willd.	accepted	A. integrifolia	Willd.	bois queue de rat, bois de creve coeur, bois de Charles	French	Leaves	Bath in the leaf decoction taken	Medicine	-	skin	-	skin infections	-	-	Schmelzer et al. (2008)
A. indica	L.	accepted	A. indica	L.	indian acalypha, indian nettle, three-seeded mercruy; ricinelle des indes, oreille de chatte, herbe chatte	English; French	Roots	Root decoction taken	Medicine	-	Digestive tract	-	intestinal worms, stomachace	Seychelles	Seychelles	Schmelzer et al. (2008)
A. integrifolia	Willd.	accepted	A. integrifolia	Willd.	-	-	Leaves	Leaf decoction taken	Medicine	-	Infectious and parasitic diseases	-	Intestinal worms	-	-	Quattrochi (2012)
A. integrifolia	Willd.	accepted	A. integrifolia	Willd.	-	-	Leaves	Leaf decoction for a bath	Medicine	-	skin	-	skin infections	-	-	Quattrochi (2012)
A. indica	L.	accepted	A. indica	L.	indian acalypha, indian nettle, three-seeded mercruy; ricinelle des indes, oreille de chatte, herbe chatte	English; French	Roots	Root infusion or decoction taken	Medicine	-	Digestive tract	-	asthma, clean liver and kidneys	Seychelles	Seychelles, Réunion	Schmelzer et al. (2008)
A. indica	L.	accepted	A. indica	L.	indian acalypha, indian nettle, three-seeded mercruy; ricinelle des indes, oreille de chatte, herbe chatte	English; French	Roots	Root infusion or decoction taken	Medicine	-	Digestive tract	-	asthma, clean liver and kidneys	Réunion	Seychelles, Réunion	Schmelzer et al. (2008)
A. integrifolia	Willd.	accepted	A. integrifolia	Willd.	bois queue de rat, bois de creve coeur, bois de Charles	French	Leaves	Leaf decoction taken	Medicine	Astringent, purgative	Infectious and parasitic diseases	-	intestinal worms	Réunion	-	Schmelzer et al. (2008)
A. integrifolia	Willd.	accepted	A. integrifolia	Willd.	bois queue de rat, bois de creve coeur, bois de Charles	French	Leaves	Leaf decoction taken	Medicine	Astringent, purgative	Infectious and parasitic diseases	-	intestinal worms	Mauritius	-	Schmelzer et al. (2008)
A. lanceolata	Willd.	accepted	A. lanceolata	Willd.	daun brahman, klatang, pulus hayam; tamyae sifan laem; tai t(uw)(owj) thon; ogo mumu	Indonesia; Thailand; Vietnam; Samoa	Leaves	Leaves applied	Medicine	Antiseptic	Injuries	Burns	boils, swellings	-	-	Quattrochi (2012)
A. lanceolata	Willd.	accepted	A. lanceolata	Willd.	daun brahman, klatang, pulus hayam; tamyae sifan laem; tai t(uw)(owj) thon; ogo mumu	Indonesia; Thailand; Vietnam; Samoa	Leaves	Leaves applied	Medicine	Antiseptic	Symptoms	Inflammation	boils, swellings	-	-	Quattrochi (2012)
A. lanceolata	Willd.	accepted	A. lanceolata	Willd.	daun brahman, klatang, pulus hayam; tamyae sifan laem; tai t(uw)(owj) thon; ogo mumu	Indonesia; Thailand; Vietnam; Samoa	Leaves	Leaf powder mixed with castor oil	Medicine	-	Skin	-	scabies	-	-	Quattrochi (2012)
A. lanceolata	Willd.	accepted	A. lanceolata	Willd.	daun brahman, klatang, pulus hayam; tamyae sifan laem; tai t(uw)(owj) thon; ogo mumu	Indonesia; Thailand; Vietnam; Samoa	Whole plant	Not indicated	Medicine	-	Injuries	Ulcers, sores	Headache, sores	-	-	Quattrochi (2012)
A. lanceolata	Willd.	accepted	A. lanceolata	Willd.	daun brahman, klatang, pulus hayam; tamyae sifan laem; tai t(uw)(owj) thon; ogo mumu	Indonesia; Thailand; Vietnam; Samoa	Whole plant	Not indicated	Medicine	-	Symptoms	Pain-killer	Headache, sores	-	-	Quattrochi (2012)
A. indica	L.	accepted	A. indica	L.	Indian acalypha, three-seeded mercury; lelatang, rumput koksongan; rumput lislis, tjeka mas; bugos, maraotong, taptapingar; tamyae tuaphuu, tamyae mae, haan maer; tai t(uw)(owj)ng (aas)n, tai t(uw)(owj)ng xanh	English; Indonesia; Malaysia; Philippines; Thailand; Vietnam	Roots	Not indicated	Medicine	Cathartic	Digestive tract	-	Cathartic	Vietnam		van Valkenburg and Bunyapraphatsara (2001)
A. lanceolata	Willd.	accepted	A. lanceolata	Willd.	daun brahman, klatang, pulus hayam; tamyae sifan laem; tai t(uw)(owj) thon; ogo mumu	Indonesia; Thailand; Vietnam; Samoa	Whole plant	Not indicated	Medicine	-	Injuries	Ulcers, sores	sores	-	-	Quattrochi (2012)
Acalypha indica	L.	accepted	A. indica	L.	Kuppi, Khokli, Kuppaimeni	Hind., Comb., Tam.	Not indicated	Juice together with that of the tender shoots is occasionally mixed with a small portion of margosa oil, and rubbed on the tongues of infants for the purpose of sickening them and clearing their stomachs of viscid phlegm	Medicine	-	Digestive tract	-	The powder of the dry leaves is given to children in worm cases, also a decoction of them with the addition of a little garlic. The juice of the same part of the plant, together with that of the tender shoots, is occasionally mixed with a small portion of margosa oil, and rubbed on the tongues of infants for the purpose of sickening them and celaring their stomachs of viscid phlegm.	India	Hindus	Dymock (1884)
A. lanceolata	Willd.	accepted	A. lanceolata	Willd.	klatang, pulus hayam, daun brahman, tai t(uw)(owj) thon	Javanese, Sundanese, Malay, Vietnam	Leaves	Applied	Medicine	-	Injuries	Burns	Antiseptic on boils and swellings	Indonesia	Moluccas	van Valkenburg and Bunyapraphatsara (2001)
A. langiana	Müll. Arg.	accepted	A. langiana	Mull. Arg.	-	-	Unknown	Not indicated	Medicine	-	Injuries	Wounds	wound healing in diabetes mellitus	Samoa		Quattrochi (2012)
A. hederacea	Torr.	synonym	A. monostachya	Cav.	Hierba del pastor		Aerial parts	Cooked together with the bathing water (bath)	Medicine	-	Pregnancy, childbirth and puerperium	-	Woman in labour	Mexico	San Rafael Coxcatlán, Puebla	Canales et al. (2005)
A. hederacea	Torr.	synonym	A. monostachya	Cav.	Hierba del pastor		Aerial parts	Tea, the affected part is washed with it and then covered with a hot poultice (topical)	Medicine	-	Injuries	Wounds	Spots, wounds, inflammation	Mexico	San Rafael Coxcatlán, Puebla	Canales et al. (2005)
A. hederacea	Torr.	synonym	A. monostachya	Cav.	Hierba del pastor		Aerial parts	Tea, the affected part is washed with it and then covered with a hot poultice (topical)	Medicine	-	Symptoms	Inflammation	Spots, wounds, inflammation	Mexico	San Rafael Coxcatlán, Puebla	Canales et al. (2005)
A. multicaulis	Muell Arg.	accepted	A. multicaulis	Mull. Arg.	Canela-de-nambu	Brazil	Bast	Not indicated	Medicine	-	Cardiovascular system	-	Stroke, odontalgia, inflammations in general	Brazil	Northeastern Brazil	De Albuquerque et al. (2007)
A. multicaulis	Muell Arg.	accepted	A. multicaulis	Mull. Arg.	Canela-de-nambu	Brazil	Bast	Not indicated	Medicine	-	Mouth problems	-	Stroke, odontalgia, inflammations in general	Brazil	Northeastern Brazil	De Albuquerque et al. (2007)
A. multicaulis	Muell Arg.	accepted	A. multicaulis	Mull. Arg.	Canela-de-nambu	Brazil	Bast	Not indicated	Medicine	-	Symptoms	Inflammation	Stroke, odontalgia, inflammations in general	Brazil	Northeastern Brazil	De Albuquerque et al. (2007)
A. neptunica	Muell Arg.	accepted	A. neptunica	Mull. Arg.	Muvundza-jembe	Duruma	Leaves, roots	Not indicated	Rituals	-	-	-	The Girama use the leaves and roots to make magical charms against witchcraft spells	Kenya	-	Pakia et al. (2003)
A. neptunica	Muell Arg.	accepted	A. neptunica	Mull. Arg.	Mutsatsa-ulume, mubarawa	Giriama	Leaves, roots	Not indicated	Rituals	-	-	-	The Girama use the leaves and roots to make magical charms against witchcraft spells	Kenya	Midzichenda tribes of the coastal forest areas	Pakia et al. (2003)
A. neptunica	Muell Arg.	accepted	A. neptunica	Mull. Arg.	Mvundza-jembe	Digo	Leaves, roots	Not indicated	Rituals	-	-	-	The Girama use the leaves and roots to make magical charms against witchcraft spells	Kenya	Midzichenda tribes of the coastal forest areas	Pakia et al. (2003)
A. neptunica var. neptunica	Müll. Arg.	accepted	A. neptunica	Mull. Arg.	-	-	Roots	Root decoction	Medicine	diuretic	Not indicated	-	Not indicated	Kenya	Midzichenda tribes of the coastal forest areas	Quattrochi (2012)
A. novoguineensis	Warb.	accepted	A. novoguineensis	Warb.	-	-	Leaves	Rubbed	Medicine	-	Injuries	Wounds	wounds	-	-	Quattrochi (2012)
A. novoguineensis	Warb.	accepted	A. novoguineensis	Warb.	-	-	Leaves	Steam fro mboiled leaves applied	Medicine	-	Eye problems	-	sore eyes	-	-	Quattrochi (2012)
A. novoguineensis	Not indicated	accepted	A. novoguineensis	Warb.	-	-	Leaves	Leaves are rubbed	Medicine	-	Eye problems	-	Wounds, sore eyes	Papua New Guinea	Morobe Province	Worth and Sakulas (1987)
A. novoguineensis	Warb.	accepted	A. novoguineensis	Warb.			Leaves	Not indicated	Medicine	Antiseptic	Not indicated	-	Antiseptic	Solomon Islands		van Valkenburg and Bunyapraphatsara (2001)
A. novoguineensis	Warb.	accepted	A. novoguineensis	Warb.			Leaves	Externally applied	Medicine		Symptoms	Inflammation	Reduce swellings	Solomon Islands		van Valkenburg and Bunyapraphatsara (2001)
A. novoguineensis	Not indicated	accepted	A. novoguineensis	Warb.	-	-	Leaves	Leaves are rubbed	Medicine	-	Injuries	Wounds	Wounds, sore eyes	-	-	Worth and Sakulas (1987)
A. ornata	Hochst. ex A. Rich.	accepted	A. ornata	Hochst. ex A. Rich.	huhunga, lushete, mchacha, mchakati, mckakari, mfulwe, mjiakhati, msindo	Tanzania	Roots	Roots boiled and the liwuid drunk and used for a steam bath	Medicine	-	Infectious and parasitic diseases	-	leprosy	-	-	Quattrochi (2012)
A. ornata	Hochst. ex A. Rich.	accepted	A. ornata	Hochst. ex A. Rich.	huhunga, lushete, mchacha, mchakati, mckakari, mfulwe, mjiakhati, msindo	Tanzania	Roots	Roots boiled and the liquid is drunk	Medicine	-	Gynecological problems	-	menstrual pain	-	-	Quattrochi (2012)
Acalypha indica	L.	accepted	A. indica	L.	Koopamaynee	India	Roots	Crushed root taken with warm water	Medicine	Purgative	Digestive tract	-	The crushed root, taken with warm water, acts as a cathartic	India	Malabar Coast / Hakims	Dymock (1884)
A. ornata	Hochst. ex A. Rich.	accepted	A. ornata	Hochst. ex A. Rich.	huhunga, lushete, mchacha, mchakati, mckakari, mfulwe, mjiakhati, msindo	Tanzania	Leaves	Cooked leaves are eaten	Medicine	-	Pregnancy, childbirth and puerperium	-	postpartum pain	-	-	Quattrochi (2012)
A. ornata	Hochst. ex A. Rich.	accepted	A. ornata	Hochst. ex A. Rich.	huhunga, lushete, mchacha, mchakati, mckakari, mfulwe, mjiakhati, msindo	Tanzania	Whole plant	Plant ash rubbed on the chest	Medicine	-	Symptoms	Pain-killer	chest pain	-	-	Quattrochi (2012)
A. ornata	Hochst. ex A. Rich.	accepted	A. ornata	Hochst. ex A. Rich.	huhunga, lushete, mchacha, mchakati, mckakari, mfulwe, mjiakhati, msindo	Tanzania	Leaves	Powdered leaves together with powdered flowers of Psorospermum febrifugum sprinkled	Medicine	-	Reproductive system	Others	circumcision wounds	-	-	Quattrochi (2012)
A. ornata	Hochst. ex A. Rich.	accepted	A. ornata	Hochst. ex A. Rich.	huhunga, lushete, mchacha, mchakati, mckakari, mfulwe, mjiakhati, msindo	Tanzania	Leaves, roots	Leaves and roots extracts	Plaguicide	Molluscicidal	-	-	Slight molluscicidal activity against Bulinus globulus	-	-	Quattrochi (2012)
Acalypha indica	L.	accepted	A. indica	L.	Koopamaynee	India	Leaves	Crushed leaves drunk with water	Medicine	Loosen the bowels	Digestive tract	-	The crushed leaves, drunk with water, loosen teh bowels	India	Malabar Coast / Hakims	Dymock (1884)
Acalypha indica	L.	accepted	A. indica	L.	Cupameni	India	Leaves	Expressed juice of the leaves	Medicine	-	Digestive tract	-	Is in great repute, wherever the plant grows, as an emetic for children, and is safe, certain, and speedy in its action. Like Ipecacuanha, it seems to have little tendency to act on the bowels or depress the vital powers ,and it decidedly increases the secretion of the pulmonary organs. The dose of the expressed juic for an infant is a teaspoonful	India	Chennai	Dymock (1884)
A. ornata	Hochst. ex A. Rich.	accepted	A. ornata	Hochst. ex A. Rich.	-	-	Aerial parts	Infusion of th aerial parts is applied to an infected navel	Medicine	-	Perinatal period	-	Infected navel in new-borns	-	-	Schmelzer et al. (2008)
A. ornata	Hochst. ex A. Rich.	accepted	A. ornata	Hochst. ex A. Rich.	-	-	Roots	Fresh root decoction is drunk and used as a wash	Medicine	-	Infectious and parasitic diseases	-	Leprosy	-	-	Schmelzer et al. (2008)
A. ornata	Hochst. ex A. Rich.	accepted	A. ornata	Hochst. ex A. Rich.	-	-	Roots	Fresh root decoction is drunk and used as a wash	Medicine		Gynecological problems	-	menstrual pain	-	-	Schmelzer et al. (2008)
A. ornata	Hochst. ex A. Rich.	accepted	A. ornata	Hochst. ex A. Rich.	-	-	Whole plant	Plant ash rubbed on the chest	Medicine		Symptoms	Pain-killer	Treat pain (chest)	-	-	Schmelzer et al. (2008)
A. ornata	Hochst. ex A. Rich.	accepted	A. ornata	Hochst. ex A. Rich.	-	-	Leaves	Powdered leaves together with powdered flowers of Psorospermum febrifugum are sprinkled	Medicine		Reproductive system	Others	circumcision wounds	-	-	Schmelzer et al. (2008)
A. ornata	Hochst. ex A. Rich.	accepted	A. ornata	Hochst. ex A. Rich.	era	Africa	Leaves	Cooked leave	Medicine	-	Pregnancy, childbirth and puerperium	-	post-partum pains	-	-	Aboaba et al. (2012)
A. ornata	Hochst. ex A. Rich.	accepted	A. ornata	Hochst. ex A. Rich.	era	Africa	Leaves	Cooked leave	Medicine	-	Pregnancy, childbirth and puerperium	-	post-partum pains	-	-	Burkill (1994)
A. ornata	Hoschst. Ex A. Rich.	accepted	A. ornata	Hochst. ex A. Rich.	-	-	Roots	Not indicated	Medicine	-	Reproductive system	Others	circumcision wounds	-	-	Aboaba et al. (2012)
A. ornata	Hoschst. Ex A. Rich.	accepted	A. ornata	Hochst. ex A. Rich.	-	-	Roots	Not indicated	Medicine	-	Reproductive system	Others	circumcision wounds	-	-	Burkill (1994)
A. ornata	Hoschst. Ex A. Rich.	accepted	A. ornata	Hochst. ex A. Rich.	-	-	Roots	Not indicated	Medicine	-	Infectious and parasitic diseases	-	leprosy	-	-	Aboaba et al. (2012)
A. ornata	Hoschst. Ex A. Rich.	accepted	A. ornata	Hochst. ex A. Rich.	-	-	Roots	Not indicated	Medicine	-	Infectious and parasitic diseases	-	leprosy	-	-	Burkill (1994)
A. ornata	Hoschst. Ex A. Rich.	accepted	A. ornata	Hochst. ex A. Rich.	-	-	Not indicated	Not indicated	Medicine	-	Infectious and parasitic diseases	-	infections of the umbilibus of newborn babies	-	-	Aboaba et al. (2012)
A. ornata	Hoschst. Ex A. Rich.	accepted	A. ornata	Hochst. ex A. Rich.	-	-	Not indicated	Not indicated	Medicine	-	Infectious and parasitic diseases	-	infections of the umbilibus of newborn babies	-	-	Burkill (1994)
Acalypha indica	L.	accepted	A. indica	L.	Khokli	India	Roots	Not indicated	Medicine	-	Digestive tract	-	In Bombay the plant has a reputation as an expectorant, hence the native name Khokli (cough)	India	Bombay	Dymock (1884)
A. ornata	Hochst.	accepted	A. ornata	Hochst. ex A. Rich.	-	-	Leaves, roots	Not indicated	Medicine	-	Pregnancy, childbirth and puerperium	-	postpartum pain	-	East Africa	Quds et al. (2012)
A. ornata	Hochst.	accepted	A. ornata	Hochst. ex A. Rich.	-	-	Leaves, roots	Not indicated	Medicine	-	Pregnancy, childbirth and puerperium	-	postpartum pain	-	East Africa	Newton-Fisher et al. (2006)
A. ornata	Hochst.	accepted	A. ornata	Hochst. ex A. Rich.	-	-	Not indicated	Not indicated	Medicine	-	Skin	-	rabies	-	-	Odugbemi (2008)
A. ornata	Hochst. Ex A. Rich.	accepted	A. ornata	Hochst. ex A. Rich.			Leaves	Cooked leaves	Medicine	-	Pregnancy, childbirth and puerperium	-	Relief of post partum pain	-	-	Sabrina et al. (2005)
A. indica	L.	accepted	A. indica	L.	indian acalypha, indian nettle, three-seeded mercruy; ricinelle des indes, oreille de chatte, herbe chatte	English; French	Roots	Root infusion or decoction taken	Medicine	-	Respiratory system	-	asthma, clean liver and kidneys	Réunion	Seychelles, Réunion	Schmelzer et al. (2008)
A. ornata	Hochst. ex A. Rich.	accepted	A. ornata	Hochst. ex A. Rich.	-	-	Leaves	Cooked leaves	Medicine	-	Pregnancy, childbirth and puerperium	-	postpartum pain	Central African Republic?	-	Schmelzer et al. (2008)
Acalypa indica	Linn.	accepted	A. indica	L.	Indian Acalypha, Koopa-,ani, Cupamani, Koopi, Mukto-juri	English, Mal., Tam., Duk., Beng.	Roots	Bruised and stepped in hot water	Medicine	Cathartic	Digestive tract	-	The root, bruised and steeped in hot water, is used as a cathartic	India	-	Drury (1873)
A. ornata	Hoschst. Ex A. Rich.	accepted	A. ornata	Hochst. ex A. Rich.	-	-	Leaves	Leaf decoction	Medicine	-	Skin	-	scabies on children	DR Congo	Tanganyika	Aboaba et al. (2012)
A. ornata	Hoschst. Ex A. Rich.	accepted	A. ornata	Hochst. ex A. Rich.	-	-	Leaves	Leaf decoction	Medicine	-	Skin	-	scabies on children	DR Congo	Tanganyika	Burkill (1994)
A. ornata	Hoschst. Ex A. Rich.	accepted	A. ornata	Hochst. ex A. Rich.	-	-	Leaves	Mashed leaves are applied	Medicine	-	Injuries	Ulcers, sores	sores	DR Congo	Ubangi	Aboaba et al. (2012)
A. ornata	Hoschst. Ex A. Rich.	accepted	A. ornata	Hochst. ex A. Rich.	-	-	Leaves	Mashed leaves are applied	Medicine	-	Injuries	Ulcers, sores	sores	DR Congo	Ubangi	Burkill (1994)
A. ornata	Hoschst. Ex A. Rich.	accepted	A. ornata	Hochst. ex A. Rich.	-	-	Roots	Root infusion	Medicine	-	Infectious and parasitic diseases	-	schistosomiasis	Ghana?	Ghana	Aboaba et al. (2012)
A. ornata	Hoschst. Ex A. Rich.	accepted	A. ornata	Hochst. ex A. Rich.	-	-	Roots	Root infusion	Medicine	-	Infectious and parasitic diseases	-	schistosomiasis	Ghana?	Ghana	Burkill (1994)
A. ornata	Hochst. ex A. Rich.	accepted	A. ornata	Hochst. ex A. Rich.	-	-	Leaves	Leaves are pounded together with those of other plants in water, and the liquid is given to children with rabies	Medicine	-	Infectious and parasitic diseases	-	Given to children with rabies	Nigeria	Southern Nigeria	Schmelzer et al. (2008)
A. ornata	Hochst. ex A. Rich.	accepted	A. ornata	Hochst. ex A. Rich.	-	-	Leaves	Water in which leaves have been soaked	Medicine	-	Skin	-	scabies in children	Papua New Guinea	Morobe Province	Schmelzer et al. (2008)
Acalypa indica	Linn.	accepted	A. indica	L.	Indian Acalypha, Koopa-,ani, Cupamani, Koopi, Mukto-juri	English, Mal., Tam., Duk., Beng.	Leaves	Decoction	Medicine	Laxative	Digestive tract	-	And the leaves as a laxative, in decoction	India	-	Drury (1873)
A. ornata	Hochst. ex A. Rich.	accepted	A. ornata	Hochst. ex A. Rich.	-	-	Aerial parts	Infusion of the aerial parts	Medicine	-	Infectious and parasitic diseases	-	infected navel in new-borns	Tanzania	Tanzania	Schmelzer et al. (2008)
A. ornata	Hochst. ex A. Rich.	accepted	A. ornata	Hochst. ex A. Rich.	-	-	Leaves	Water in which leaves have been soaked is used to wash children with scabies	Medicine	-	Skin	-	children with scabies	Tanzania	-	Schmelzer et al. (2008)
A. ornata	Hochst. ex A. Rich.	accepted	A. ornata	Hochst. ex A. Rich.	mfulwe	Saambaa	Stem bark	Stem is burnt on broken pot. Inhalation.	Medicine		Nervous system	-	Smoke is inhaled twice a day to treat epilepsy	Tanzania	Sambaa tribe	Moshi et al. (2005)
A. ornata	Not indicated	accepted	A. ornata	Hochst. ex A. Rich.	mfulwe; mfulwe, msindo; huhunga; mchacha; lushete; mfulwe, msindo	Bondei; sambaa; sukuma; swahili; tongwe; zigua	Roots	Roots are boiled and the liquid drunk twice a day and some of the liquid is used for a steam bath	Medicine	-	Infectious and parasitic diseases	-	Leprosy	Tanzania	Sukuma, Nyamwezi	Ruffo, Birnie and Tegnas (2002)
A. ornata	Not indicated	accepted	A. ornata	Hochst. ex A. Rich.	mfulwe; mfulwe, msindo; huhunga; mchacha; lushete; mfulwe, msindo	Bondei; sambaa; sukuma; swahili; tongwe; zigua	Roots	Liquid of boiled roots can also be drunk	Medicine	-	Gynecological problems	-	menstrual pain	Tanzania	-	Ruffo, Birnie and Tegnas (2002)
A. ornate	Hochst. ex A. Rich.	accepted	A. ornata	Hochst. ex A. Rich.	mfulwe	Tanzania	Stems	Smoke inhalated	Medicine		Nervous system	-	Anticonvulsive	Tanzania	-	Moshi et al. (2005)
A. ornate	Hochst. ex A. Rich.	accepted	A. ornata	Hochst. ex A. Rich.	mfulwe	Tanzania	Stems	Smoke inhalated	Medicine		Nervous system	-	Anticonvulsive	Tanzania	-	Mohagheghzadeh et al. (2006)
A. paniculata	Miq.	accepted	A. paniculata	Miq.	odukwe; adavi kuppinta, kuppaimeni, paruva thazhai	Nigeria; India	Not indicated	Not indicated	Medicine	-	Others	-	Tonic, generally healing	-	Central Africa	Quattrochi (2012)
A. paniculata	Miq.	accepted	A. paniculata	Miq.	odukwe; adavi kuppinta, kuppaimeni, paruva thazhai	Nigeria; India	Leaves	Leaf paste applied	Medicine	-	Skin	-	pimples	-	-	Quattrochi (2012)
A. paniculata	Miq.	accepted	A. paniculata	Miq.	odukwe; adavi kuppinta, kuppaimeni, paruva thazhai	Nigeria; India	Leaves	Juice of leaves taken orally	Medicine	-	Symptoms	Pain-killer	stomachache	-	-	Quattrochi (2012)
A. paniculata	Miq.	accepted	A. paniculata	Miq.	Paruva thazhai	India	Leaves	Juice of leaves is taken orally	Medicine	-	Symptoms	Pain-killer	Stomachache	-	-	Ignacimuthu et al. (2006)
A. paniculata	Miq.	accepted	A. paniculata	Miq.	Paruva thazhai	India	Leaves	Leave paste is applied once a day until cure	Medicine	-	Skin	-	Pimples	India	Tamil Nadu, India	Ignacimuthu et al. (2006)
A. paniculata	Miq.	accepted	A. paniculata	Miq.	-	-	Leaves	Leaf juice	Medicine		Locomotor system	-	Leaf juice taken to prevent lose motion	India	Malayali tribes in Vattal Hills of Dharmapuri	Ramya et al.(2008)
A. racemosa	Wall. Ex Baill.	synonym	A. paniculata	Miq.	mzundu	Tanzania	Leaves	Not indicated	Medicine	Cathartic, sedative	Infectious and parasitic diseases	-	cathartic, anthelmintic, emetic, anodyne, antimalarial, analgesic, sedative, antimicrobial, for skin diseases, vipera biteantimalarial, for skin diseases	-	-	Quattrochi (2012)
Acalypa indica	Linn.	accepted	A. indica	L.	Indian Acalypha, Koopa-,ani, Cupamani, Koopi, Mukto-juri	English, Mal., Tam., Duk., Beng.	Leaves	Expressed juice	Medicine	emetic	Digestive tract	-	The expressed juice of the leaves is a safe and certain emetic for children	India	-	Drury (1873)
A. racemosa	Wall. Ex Baill.	synonym	A. paniculata	Miq.	mzundu	Tanzania	Leaves	Not indicated	Medicine	Cathartic, sedative	Symptoms	Pain-killer	cathartic, anthelmintic, emetic, anodyne, antimalarial, analgesic, sedative, antimicrobial, for skin diseases, vipera biteantimalarial, for skin diseases	-	-	Quattrochi (2012)
A. racemosa	Wall. Ex Baill.	synonym	A. paniculata	Miq.	mzundu	Tanzania	Leaves	Not indicated	Medicine	Cathartic, sedative	Others	-	cathartic, anthelmintic, emetic, anodyne, antimalarial, analgesic, sedative, antimicrobial, for skin diseases, vipera biteantimalarial, for skin diseases	-	-	Quattrochi (2012)
A. racemosa	Wall. Ex Baill.	synonym	A. paniculata	Miq.	mzundu	Tanzania	Leaves	Not indicated	Medicine	Cathartic, sedative	Skin	-	cathartic, anthelmintic, emetic, anodyne, antimalarial, analgesic, sedative, antimicrobial, for skin diseases, vipera biteantimalarial, for skin diseases	-	-	Quattrochi (2012)
A. racemosa	Wall. Ex Baill.	synonym	A. paniculata	Miq.	mzundu	Tanzania	Leaves	Not indicated	Medicine	Cathartic, sedative	Injuries	Bites and stings	cathartic, anthelmintic, emetic, anodyne, antimalarial, analgesic, sedative, antimicrobial, for skin diseases, vipera biteantimalarial, for skin diseases	-	-	Quattrochi (2012)
A. racemosa	Wall. Ex Baill.	synonym	A. paniculata	Miq.	mzundu	Tanzania	Fruits	Not indicated	Medicine	-	Respiratory system	-	asthma, cough, bronchitis, earache	-	-	Quattrochi (2012)
A. racemosa	Wall. Ex Baill.	synonym	A. paniculata	Miq.	mzundu	Tanzania	Fruits	Not indicated	Medicine	-	Symptoms	Pain-killer	asthma, cough, bronchitis, earache	-	-	Quattrochi (2012)
A. peduncularis	Meisn. Ex C. Krauss	accepted	A. peduncularis	Meisn. ex C. Krauss	brooms and brushes, wild acalypha	English	Roots	Not indicated	Medicine	-	Respiratory system	-	chest complaints	-	-	Quattrochi (2012)
A. peduncularis	Meisn. Ex C. Krauss	accepted	A. peduncularis	Meisn. ex C. Krauss	uSununundu	South Africa	Unknown	Not indicated	Medicine	-	Respiratory system	-	expectoration of blood	-	-	Quattrochi (2012)
A. phleoides	Cav.	accepted	A. phleoides	Cav.	Hierba del cáncer	Spanish (Mexico)	Aerial parts	Not indicated	Medicine	-	Symptoms	Inflammation	Inflamatory diseases	Mexico	-	Alonso-Castro et al. (2010)
A. phleoides	Cav.	accepted	A. phleoides	Cav.	Hierba del cáncer	Spanish (Mexico)	Aerial parts	Not indicated	Medicine	-	Symptoms	Inflammation	Inflamatory diseases	Mexico	-	Gispert and Rodríguez (1998)
A. phleoides	Cav.	accepted	A. phleoides	Cav.	-	-	Not indicated	Not indicated	Medicine	-	Pregnancy, childbirth and puerperium	-	Pospartum cleaning	Mexico	-	Hurtado and Rodríguez (2006)
A. platyphylla	Müll. Arg.	accepted	A. platyphylla	Mull. Arg.	-	-	Unknown	Not indicated	Medicine	Antioxidant, antimicrobial, cytotoxic	Others	-	Antioxidant, antimicrobial, cytotoxic	-	-	Quattrochi (2012)
A. poiretii	Spreng	accepted	A. poiretii	Spreng.	Parietaria	Brazil	Not indicated	Not indicated	Medicine	-	Not indicated	-	-	Brazil	Bahia, Mato Grosso, Minas Gerais, Pará, Rio de Janeiro, Sergipe	De Sousa Trindade et al. (2014)
A. polymorpha	Müll. Arg.	accepted	A. polymorpha	Mull. Arg.	mwiza	Tanzania	Aerial parts	Dry powdered aerial parts infusion used to prepare porridge from wheat which is eaten	Medicine	-	Symptoms	Diarrhea	diarrhea	-	-	Quattrochi (2012)
A. psilostachya	Hochst. Ex A. Rich.	accepted	A. psilostachya	Hochst. ex A. Rich.	endemelwa	Tanzania	Unknown	Not indicated	Medicine	-	Poisoning	-	intoxication, tonic for pregnant women	-		Quattrochi (2012)
A. psilostachya	Hochst. Ex A. Rich.	accepted	A. psilostachya	Hochst. ex A. Rich.	endemelwa	Tanzania	Unknown	Not indicated	Medicine	-	Pregnancy, childbirth and puerperium	-	intoxication, tonic for pregnant women	-	-	Quattrochi (2012)
A. psilostachya	Hochst. Ex A. Rich.	accepted	A. psilostachya	Hochst. ex A. Rich.	endemelwa	Tanzania	Leaves	Leaf decoction taken	Medicine	-	Symptoms	Pain-killer	headache, diarrhea, intestinal parasites, to expel a retained placenta	-	-	Quattrochi (2012)
A. psilostachya	Hochst. Ex A. Rich.	accepted	A. psilostachya	Hochst. ex A. Rich.	endemelwa	Tanzania	Leaves	Leaf decoction taken	Medicine	-	Symptoms	Diarrhea	headache, diarrhea, intestinal parasites, to expel a retained placenta	-	-	Quattrochi (2012)
A. psilostachya	Hochst. Ex A. Rich.	accepted	A. psilostachya	Hochst. ex A. Rich.	endemelwa	Tanzania	Leaves	Leaf decoction taken	Medicine	-	Infectious and parasitic diseases	-	headache, diarrhea, intestinal parasites, to expel a retained placenta	-	-	Quattrochi (2012)
A. psilostachya	Hochst. Ex A. Rich.	accepted	A. psilostachya	Hochst. ex A. Rich.	endemelwa	Tanzania	Leaves	Not indicated	Medicine	-	Pregnancy, childbirth and puerperium	-	stop bleeding during pregnancy, amenorrhea	-	-	Quattrochi (2012)
A. psilostachya	Hochst. Ex A. Rich.	accepted	A. psilostachya	Hochst. ex A. Rich.	-	-	Leaves	Leaf decoction taken	Medicine	-	Pregnancy, childbirth and puerperium	-	headache, diarrhea, intestinal parasites, to expel a retained placenta	-	-	Quattrochi (2012)
A. psilostachya	Hochst. Ex A. Rich.	accepted	A. psilostachya	Hochst. ex A. Rich.	-	-	Leaves	Leaf decoction taken	Medicine	-	Symptoms	Pain-killer	Headache, to expel a retained placenta, as a tonic for pregnant women	Burundi	-	Schmelzer et al. (2008)
A. psilostachya	Hochst. Ex A. Rich.	accepted	A. psilostachya	Hochst. ex A. Rich.	-	-	Leaves	Leaf decoction taken	Medicine	-	Symptoms	Pain-killer	Headache, to expel a retained placenta, as a tonic for pregnant women	Burundi	-	Neuwinger (2000)
A. psilostachya	Hochst. Ex A. Rich.	accepted	A. psilostachya	Hochst. ex A. Rich.	-	-	Leaves	Leaf decoction taken	Medicine	-	Pregnancy, childbirth and puerperium	-	Headache, to expel a retained placenta, as a tonic for pregnant women	Burundi	-	Schmelzer et al. (2008)
A. psilostachya	Hochst. Ex A. Rich.	accepted	A. psilostachya	Hochst. ex A. Rich.	-	-	Leaves	Leaf decoction taken	Medicine	-	Pregnancy, childbirth and puerperium	-	Headache, to expel a retained placenta, as a tonic for pregnant women	Burundi	-	Neuwinger (2000)
A. psilostachya	Hochst. Ex A. Rich.	accepted	A. psilostachya	Hochst. ex A. Rich.	-	-	Leaves	Leaf sap taken	Medicine	-	Pregnancy, childbirth and puerperium	-	stop bleeding during pregnancy, treat amenorrhoea	Burundi	-	Schmelzer et al. (2008)
A. psilostachya	Hochst. Ex A. Rich.	accepted	A. psilostachya	Hochst. ex A. Rich.	-	-	Leaves	Leaf sap taken	Medicine	-	Pregnancy, childbirth and puerperium	-	stop bleeding during pregnancy, treat amenorrhoea	Burundi	-	Neuwinger (2000)
A. psilostachya	Hochst. Ex A. Rich.	accepted	A. psilostachya	Hochst. ex A. Rich.	-	-	Leaves	Leaf sap taken	Medicine	-	Gynecological problems	-	stop bleeding during pregnancy, treat amenorrhoea	Burundi	-	Schmelzer et al. (2008)
A. psilostachya	Hochst. Ex A. Rich.	accepted	A. psilostachya	Hochst. ex A. Rich.	-	-	Leaves	Leaf sap taken	Medicine	-	Gynecological problems	-	stop bleeding during pregnancy, treat amenorrhoea	Burundi	-	Neuwinger (2000)
A. psilostachya	Hochst. Ex A. Rich.	accepted	A. psilostachya	Hochst. ex A. Rich.	-	-	Twigs	Decoction of leafy twigs used as an eye bath	Medicine	-	Not indicated	-	Not indicated	Burundi	-	Schmelzer et al. (2008)
A. psilostachya	Hochst. Ex A. Rich.	accepted	A. psilostachya	Hochst. ex A. Rich.	-	-	Twigs	Decoction of leafy twigs used as an eye bath	Medicine	-	Not indicated	-	Not indicated	Burundi	-	Neuwinger (2000)
A. psilostachya	Hochst. Ex A. Rich.	accepted	A. psilostachya	Hochst. ex A. Rich.	-	-	Leaves or twigs	Leaf decoction is drunk or the ash of leafy twigs is sniffed	Medicine	-	Symptoms	Pain-killer	Treat pain in the side	Burundi	-	Schmelzer et al. (2008)
A. psilostachya	Hochst. Ex A. Rich.	accepted	A. psilostachya	Hochst. ex A. Rich.	-	-	Leaves or twigs	Leaf decoction is drunk or the ash of leafy twigs is sniffed	Medicine	-	Symptoms	Pain-killer	Treat pain in the side	Burundi	-	Neuwinger (2000)
A. psilostachya	Hochst. Ex A. Rich.	accepted	A. psilostachya	Hochst. ex A. Rich.	-	-	Twigs, stems	Infusion of the leafy twigs is drunk and steam is inhaled	Medicine	-	Symptoms	Dizziness	dizziness	Burundi	-	Schmelzer et al. (2008)
A. psilostachya	Hochst. Ex A. Rich.	accepted	A. psilostachya	Hochst. ex A. Rich.	-	-	Twigs, stems	Infusion of the leafy twigs is drunk and steam is inhaled	Medicine	-	Symptoms	Dizziness	dizziness	Burundi	-	Neuwinger (2000)
A. psilostachya	Hochst. Ex A. Rich.	accepted	A. psilostachya	Hochst. ex A. Rich.	-	-	Leaves	Leaf decoction used as an enema	Medicine	-	Symptoms	Diarrhea	Diarrhoea	Burundi	-	Schmelzer et al. (2008)
A. psilostachya	Hochst. Ex A. Rich.	accepted	A. psilostachya	Hochst. ex A. Rich.	-	-	Leaves	Leaf decoction used as an enema	Medicine	-	Symptoms	Diarrhea	Diarrhoea	Burundi	-	Neuwinger (2000)
A. psilostachya	Hochst. Ex A. Rich.	accepted	A. psilostachya	Hochst. ex A. Rich.	-	-	Leaves	Leaf decoction is drunk	Medicine	-	Infectious and parasitic diseases	-	Intestinal parasites	Burundi	-	Schmelzer et al. (2008)
A. psilostachya	Hochst. Ex A. Rich.	accepted	A. psilostachya	Hochst. ex A. Rich.	-	-	Leaves	Leaf decoction is drunk	Medicine	-	Infectious and parasitic diseases	-	Intestinal parasites	Burundi	-	Neuwinger (2000)
A. psilostachya	Hochst. Ex A. Rich.	accepted	A. psilostachya	Hochst. ex A. Rich.	endemelwa	Tanzania	Leaves	Leaf sap used as eye drops	Medicine	-	Eye problems	-	conjuctivitis	-	-	Quattrochi (2012)
A. psilostachya	Hochst. Ex A. Rich.	accepted	A. psilostachya	Hochst. ex A. Rich.	-	-	Leaves	Leaf sap is used as eye drops	Medicine	-	Eye problems	-	conjuctivitis	Burundi	-	Schmelzer et al. (2008)
A. psilostachya	Hochst. Ex A. Rich.	accepted	A. psilostachya	Hochst. ex A. Rich.	-	-	Leaves	Leaf sap is used as eye drops	Medicine	-	Eye problems	-	conjuctivitis	Burundi	-	Neuwinger (2000)
A. radula	Baill.	synonym	A. radula	Baker	-	-	Aerial parts or stem bark	Decoction with A. andringitrensis taken or inhaled	Medicine	-	Symptoms	Fever	fever, syphilis	-	-	Quattrochi (2012)
A. radula	Baill.	synonym	A. radula	Baker	-	-	Aerial parts or stem bark	Decoction with A. andringitrensis taken or inhaled	Medicine	-	STDs	-	fever, syphilis	-	-	Quattrochi (2012
A. radula	Baill.	synonym	A. radula	Baker	-	-	Leaves	Crushed leaves topically applied	Medicine	-	Skin	-	scrabies	-	-	Quattrochi (2012)
A. mandonii	Muell Arg.	synonym	A. reflexa	Mull. Arg.	Chilca Dulce	Perú	Whole plant	Fresh or dried	Medicine	-	Cardiovascular system	-	Liver inflammation, clean blood from toxins	Perú	Perú	Bussmann et al. (2010)
A. mandonii	Muell Arg.	synonym	A. reflexa	Mull. Arg.	Chilca Dulce	Perú	Whole plant	Fresh or dried	Medicine	-	Cardiovascular system	-	Liver inflammation, clean blood from toxins	Perú	Perú	Seebaluck et al. (2015)
A. segetalis	Müll. Arg.	accepted	A. segetalis	Mull. Arg.	-	-	Whole plant	Essential oil	Plaguicide	Larvicidal	-	-	Larvicidal	-	-	Quattrochi (2012)
A. siamensis	Oliv. Ex Gage	accepted	A. siamensis	Oliv. ex Gage	wild tea	English	Unknown	Not indicated	Medicine	Antioxidant, antimicrobial, cytotoxic	Others	-	Antioxidant, antimicrobial, cytotoxic	-	-	Quattrochi (2012)
Acalypha indica	L.	accepted	A. indica	L.	-	-	Not indicated	Not indicated	Medicine	diuretic	Urinary system	-	Diuretic action	India	-	Kirtikar and Basu (1935)
A. siamensis	Oliv. Ex Gage	accepted	A. siamensis	Oliv. ex Gage	taè préi	Cambodia	Leaves	Hot infusion of dried leaves drunk as a tea	Medicine	-	Urinary system	-	diuretic	-	-	Quattrochi (2012)
A. siamensis	Oliv. Ex Gage	accepted	A. siamensis	Oliv. ex Gage	te, teh hutan, teh kampung, tumput	Malaysia	Leaves	Not indicated	Medicine	-	Symptoms	Fever	antipyertic, fever, bowel complants, kidney diseases	-	-	Quattrochi (2012)
A. siamensis	Oliv. Ex Gage	accepted	A. siamensis	Oliv. ex Gage	pokok teh, teh-tehan	Indonesia	Leaves, flowers	Infusion of the leaves and flowers taken	Medicine	-	Urinary system	-	diuretic	-	-	Quattrochi (2012)
Acalypha indica	L.	accepted	A. indica	L.	-	-	Leaves	Leaf juice or boiling herbal vegetation is prepared and given in dose of 1-2 tablespoon full for small children 15-30ml in case of an adult	Medicine	-	Digestive tract	-	Induce purgation and expel the intestinal worms and mucus from intestine	India	-	Aishwayra et al. (2024)
Acalypha indica	L.	accepted	A. indica	L.	-	-	Leaves	Leaf juice or boiling herbal vegetation is prepared and given in dose of 1-2 tablespoon full for small children 15-30ml in case of an adult	Medicine	-	Digestive tract	-	Induce purgation and expel the intestinal worms and mucus from intestine	India	-	Venkateshwarlu and Sridhar (2017)
A. siamensis	Oliv. Ex Gage	accepted	A. siamensis	Oliv. ex Gage	te, teh hutan, teh kampung, tumput	Malaysia	Leaves	Not indicated	Medicine	-	Urinary system	-	antipyertic, fever, bowel complants, kidney diseases	-	-	Quattrochi (2012)
A. siamensis	Oliv. Ex Gage	accepted	A. siamensis	Oliv. ex Gage	-	-	Not indicated	Not indicated	Medicine	-	Symptoms	Fever	Heal putrefied wounds, is diuretic, laxative and antipyretic	-	South-East Asia	Wiart et al. (2004)
A. siamensis	Oliv. Ex Gage	accepted	A. siamensis	Oliv. ex Gage	-	-	Not indicated	Not indicated	Medicine	-	Symptoms	Fever	Heal putrefied wounds, is diuretic, laxative and antipyretic	-	South-East Asia	Seebaluck et al. (2015)
Acalypha indica	L.	accepted	A. indica	L.	-	-	Roots	Boiling herbal of roots	Medicine	-	Digestive tract	-	tobring on purgation	India	-	Aishwayra et al. (2024)
Acalypha indica	L.	accepted	A. indica	L.	-	-	Roots	Boiling herbal of roots	Medicine	-	Digestive tract	-	tobring on purgation	India	-	Venkateshwarlu and Sridhar (2017)
A. siamensis	Oliv. ex Gage	accepted	A. siamensis	Oliv. ex Gage	Wild tea; pokok teh; teh-tehan; teh hutan, teh kampung, tumput; taè préi; cha-khoi; charuesei; phakduk; tr(af) c(oj)c r(af)o, tai t(uw)(owj)mg xi(ee)m, ch(ef) m(ax)n h(ar)o	English; Sumatra; Javanese; Malaysia; Cambodia; northern Thailand; central Thailand; south-western Thailand; Vietnam	Leaves	Not indicated	Medicine	Emetic, expectorant	Infectious and parasitic diseases	-	Remedy for worms, an emetic and expectorant	-	-	van Valkenburg and Bunyapraphatsara (2001)
Acalypha indica	L.	accepted	A. indica	L.	-	-	Leaves, shoots	The juice of the same part of the plant, together with that of the tender shoots, is occasionally mixed with a small portion of margosa oil, and rubbed on the tongues of infants	Medicine	-	Digestive tract	-	Purpose of sickening them and clearing their stomachs of viscid phlegm	India	-	Kirtikar and Basu (1935)
A. siamensis	Oliv. ex Gage	accepted	A. siamensis	Oliv. ex Gage	Wild tea; pokok teh; teh-tehan; teh hutan, teh kampung, tumput; taè préi; cha-khoi; charuesei; phakduk; tr(af) c(oj)c r(af)o, tai t(uw)(owj)mg xi(ee)m, ch(ef) m(ax)n h(ar)o	English; Sumatra; Javanese; Malaysia; Cambodia; northern Thailand; central Thailand; south-western Thailand; Vietnam	Leaves	Not indicated	Medicine	Emetic, expectorant	Respiratory system	-	Remedy for worms, an emetic and expectorant	-	-	van Valkenburg and Bunyapraphatsara (2001)
A. siamensis	Oliv. ex Gage	accepted	A. siamensis	Oliv. ex Gage	Wild tea; pokok teh; teh-tehan; teh hutan, teh kampung, tumput; taè préi; cha-khoi; charuesei; phakduk; tr(af) c(oj)c r(af)o, tai t(uw)(owj)mg xi(ee)m, ch(ef) m(ax)n h(ar)o	English; Sumatra; Javanese; Malaysia; Cambodia; northern Thailand; central Thailand; south-western Thailand; Vietnam	Leaves	Poultice of the leaves	Medicine	-	Symptoms	Fever	Febrifuge	-	-	van Valkenburg and Bunyapraphatsara (2001)
A. siamensis	Oliv. Ex Gage	accepted	A. siamensis	Oliv. ex Gage	-	-	Not indicated	Not indicated	Medicine	-	Urinary system	-	Heal putrefied wounds, is diuretic, laxative and antipyretic	-	South-East Asia	Wiart et al. (2004)
A. siamensis	Oliv. Ex Gage	accepted	A. siamensis	Oliv. ex Gage	-	-	Not indicated	Not indicated	Medicine	-	Urinary system	-	Heal putrefied wounds, is diuretic, laxative and antipyretic	-	South-East Asia	Seebaluck et al. (2015)
A. siamensis	Oliv. Ex Gage	accepted	A. siamensis	Oliv. ex Gage	-	-	Leaves	Not indicated	Medicine	-	Symptoms	Fever	Treat fever, bowel complaints and kidney diseases. Antipyretic properties	Indonesia	-	Ng and Songkhla (2000)
A. siamensis	Oliv. Ex Gage	accepted	A. siamensis	Oliv. ex Gage	-	-	Leaves	Not indicated	Medicine	-	Symptoms	Fever	Treat fever, bowel complaints and kidney diseases. Antipyretic properties	Indonesia	-	Seebaluck et al. (2015)
Acalypha indica	L.	accepted	A. indica	L.	-	-	Leaves	The expressed juice of the leaves	Medicine	Emetic	Digestive tract	-	Emetic for children	India	-	Kirtikar and Basu (1935)
A. siamensis	Oliv. ex Gage	accepted	A. siamensis	Oliv. ex Gage	Wild tea; pokok teh; teh-tehan; teh hutan, teh kampung, tumput; taè préi; cha-khoi; charuesei; phakduk; tr(af) c(oj)c r(af)o, tai t(uw)(owj)mg xi(ee)m, ch(ef) m(ax)n h(ar)o	English; Sumatra; Javanese; Malaysia; Cambodia; northern Thailand; central Thailand; south-western Thailand; Vietnam	Leaves, flowers	Infusion of the leaves and lfowers is taken	Medicine	-	Urinary system	-	diuretic	Indo-China		van Valkenburg and Bunyapraphatsara (2001)
A. siamensis	Oliv. Ex Gage	accepted	A. siamensis	Oliv. ex Gage	-	-	Leaves	Not indicated	Medicine	-	Symptoms	Fever	Treat fever, bowel complaints and kidney diseases. Antipyretic properties	Indonesia	-	Ng and Songkhla (2000)
A. siamensis	Oliv. Ex Gage	accepted	A. siamensis	Oliv. ex Gage	-	-	Leaves	Not indicated	Medicine	-	Symptoms	Fever	Treat fever, bowel complaints and kidney diseases. Antipyretic properties	Indonesia	-	Seebaluck et al. (2015)
Acalypha indica	L.	accepted	A. indica	L.	-	-	Leaves	Fresh leaves ground into a paste, made into a ball to the size of a large marble, and introduced into the rectum	Medicine	-	Digestive tract	-	Relieving obstinate constipation of children	India	-	Kirtikar and Basu (1935)
A. siamensis	Oliv. Ex Gage	accepted	A. siamensis	Oliv. ex Gage	-	-	Leaves	Not indicated	Medicine	-	Urinary system	-	Treat fever, bowel complaints and kidney diseases. Antipyretic properties	Indonesia	-	Ng and Songkhla (2000)
A. siamensis	Oliv. Ex Gage	accepted	A. siamensis	Oliv. ex Gage	-	-	Leaves	Not indicated	Medicine	-	Urinary system	-	Treat fever, bowel complaints and kidney diseases. Antipyretic properties	Indonesia	-	Seebaluck et al. (2015)
A. siamensis	Oliv. Ex Gage	accepted	A. siamensis	Oliv. ex Gage	cha-khoi, cha pa, cha-ruesei, cha ruesi, cha yuan, ka nam, phak duk, phak dut, phakduk	Thailand	Leaves	Not indicated	Not indicated	-	Not indicated	-	Not indicated	Malaysia	-	Quattrochi (2012)
A. integrifolia	Willd.	accepted	A. integrifolia	Willd.	-	-	Leaves	Leaf decoction taken	Medicine	Astringent, purgative	Digestive tract	-	Astringent, purgative	-	-	Quattrochi (2012)
A. siamensis	Oliv. Ex Gage	accepted	A. siamensis	Oliv. ex Gage	ch(ef) m(ax)n h(ar)o, tai t(uw)(owj)ng xi(ee)m, tr(af) c(oj)c r(af)o, tr(af) h(af)ng r(af)o, tr(af) r(uwf)ng	Vietnam	Leaves	Not indicated	Not indicated	-	Not indicated	-	Not indicated	Thailand	-	Quattrochi (2012)
A. integrifolia	Willd.	accepted	A. integrifolia	Willd.	bois queue de rat, bois de creve coeur, bois de Charles	French	Leaves	Leaf decoction taken	Medicine	Astringent, purgative	Digestive tract	-	Astringent, purgative	Réunion	-	Schmelzer et al. (2008)
A. integrifolia	Willd.	accepted	A. integrifolia	Willd.	bois queue de rat, bois de creve coeur, bois de Charles	French	Leaves	Leaf decoction taken	Medicine	Astringent, purgative	Digestive tract	-	Astringent, purgative	Mauritius	-	Schmelzer et al. (2008)
A. siamensis	Oliv. Ex Gage	accepted	A. siamensis	Oliv. ex Gage	-	-	Not indicated	Not indicated	Medicine	-	Injuries	Wounds	Heal putrefied wounds, is diuretic, laxative and antipyretic	Vietnam	-	Wiart et al. (2004)
A. siamensis	Oliv. Ex Gage	accepted	A. siamensis	Oliv. ex Gage	-	-	Not indicated	Not indicated	Medicine	-	Injuries	Wounds	Heal putrefied wounds, is diuretic, laxative and antipyretic	Vietnam	-	Seebaluck et al. (2015)
A. spachiana	Baill.	accepted	A. spachiana	Baill.	-	-	Stems	Decoction of the leafy stems	Medicine	-	STDs	-	venereal diseases	-	-	Quattrochi (2012)
A. brachiata	Krauss	synonym	A. villicaulis	Hochst. ex A. Rich.	Chaodabi; kamimura, kaminura; umugonampili; chiTambura, pendulo; shembawa; ayila	Botswana; Burundi; Rwanda; Southern Africa; Tanzania; Uganda	Roots	Root decoction	Medicine	-	Symptoms	Diarrhea	Diarrhea, bloody diarrhea, asthma, male sterility, cough, dysentery, aphrodisiac, to prevent premature ejaculation, abortifacient, contraceptive	-	-	Quattrochi (2012)
A. brachiata	Krauss	synonym	A. villicaulis	Hochst. ex A. Rich.	Chaodabi; kamimura, kaminura; umugonampili; chiTambura, pendulo; shembawa; ayila	Botswana; Burundi; Rwanda; Southern Africa; Tanzania; Uganda	Roots	Root decoction	Medicine	-	Reproductive system	Abortifacient / Cpmtraceptive	Diarrhea, bloody diarrhea, asthma, male sterility, cough, dysentery, aphrodisiac, to prevent premature ejaculation, abortifacient, contraceptive	-	-	Quattrochi (2012)
A. brachiata	Krauss	synonym	A. villicaulis	Hochst. ex A. Rich.	Chaodabi; kamimura, kaminura; umugonampili; chiTambura, pendulo; shembawa; ayila	Botswana; Burundi; Rwanda; Southern Africa; Tanzania; Uganda	Roots	Root decoction	Medicine	-	Reproductive system	Fertility	Diarrhea, bloody diarrhea, asthma, male sterility, cough, dysentery, aphrodisiac, to prevent premature ejaculation, abortifacient, contraceptive	-	-	Quattrochi (2012)
A. brachiata	Krauss	synonym	A. villicaulis	Hochst. ex A. Rich.	Chaodabi; kamimura, kaminura; umugonampili; chiTambura, pendulo; shembawa; ayila	Botswana; Burundi; Rwanda; Southern Africa; Tanzania; Uganda	Roots	Root decoction	Medicine	-	Reproductive system	Others	Diarrhea, bloody diarrhea, asthma, male sterility, cough, dysentery, aphrodisiac, to prevent premature ejaculation, abortifacient, contraceptive	-	-	Quattrochi (2012)
A. brachiata	Krauss	synonym	A. villicaulis	Hochst. ex A. Rich.	Chaodabi; kamimura, kaminura; umugonampili; chiTambura, pendulo; shembawa; ayila	Botswana; Burundi; Rwanda; Southern Africa; Tanzania; Uganda	Roots	Root decoction	Medicine	-	Respiratory system	-	Diarrhea, bloody diarrhea, asthma, male sterility, cough, dysentery, aphrodisiac, to prevent premature ejaculation, abortifacient, contraceptive	-	-	Quattrochi (2012)
A. brachiata	Krauss	synonym	A. villicaulis	Hochst. ex A. Rich.	Chaodabi; kamimura, kaminura; umugonampili; chiTambura, pendulo; shembawa; ayila	Botswana; Burundi; Rwanda; Southern Africa; Tanzania; Uganda	Roots	Root decoction	Medicine	-	Infectious and parasitic diseases	-	Diarrhea, bloody diarrhea, asthma, male sterility, cough, dysentery, abortifacient, contraceptive	-	-	Quattrochi (2012)
A. brachiata	Krauss	synonym	A. villicaulis	Hochst. ex A. Rich.	Chaodabi; kamimura, kaminura; umugonampili; chiTambura, pendulo; shembawa; ayila	Botswana; Burundi; Rwanda; Southern Africa; Tanzania; Uganda	Roots	Root decoction	Medicine	-	Respiratory system	-	Diarrhea, bloody diarrhea, asthma, male sterility, cough, dysentery, abortifacient, contraceptive	-	-	Quattrochi (2012)
A. brachiata	Krauss	synonym	A. villicaulis	Hochst. ex A. Rich.	Chaodabi; kamimura, kaminura; umugonampili; chiTambura, pendulo; shembawa; ayila	Botswana; Burundi; Rwanda; Southern Africa; Tanzania; Uganda	Leaves	Not indicated	Medicine	-	Symptoms	Diarrhea	Diarrhea, snakebite, fever, elephantiasis	-	-	Quattrochi (2012)
A. brachiata	Krauss	synonym	A. villicaulis	Hochst. ex A. Rich.	Chaodabi; kamimura, kaminura; umugonampili; chiTambura, pendulo; shembawa; ayila	Botswana; Burundi; Rwanda; Southern Africa; Tanzania; Uganda	Leaves	Not indicated	Medicine	-	Injuries	Bites and stings	Diarrhea, snakebite, fever, elephantiasis	-	-	Quattrochi (2012)
A. brachiata	Krauss	synonym	A. villicaulis	Hochst. ex A. Rich.	Chaodabi; kamimura, kaminura; umugonampili; chiTambura, pendulo; shembawa; ayila	Botswana; Burundi; Rwanda; Southern Africa; Tanzania; Uganda	Leaves	Not indicated	Medicine	-	Lymphatic system	-	Diarrhea, snakebite, fever, elephantiasis	-	-	Quattrochi (2012)
A. brachiata	Krauss	synonym	A. villicaulis	Hochst. ex A. Rich.	Chaodabi; kamimura, kaminura; umugonampili; chiTambura, pendulo; shembawa; ayila	Botswana; Burundi; Rwanda; Southern Africa; Tanzania; Uganda	Leaves	Leaf infusion applied	Medicine	-	Injuries	Wounds	Wounds and sores	-	-	Quattrochi (2012)
A. brachiata	Krauss	synonym	A. villicaulis	Hochst. ex A. Rich.	Chaodabi; kamimura, kaminura; umugonampili; chiTambura, pendulo; shembawa; ayila	Botswana; Burundi; Rwanda; Southern Africa; Tanzania; Uganda	Leaves	Leaf infusion applied	Medicine	-	Injuries	Ulcers, sores	Wounds and sores	-	-	Quattrochi (2012)
A. brachiata	Krauss	synonym	A. villicaulis	Hochst. ex A. Rich.	Chaodabi; kamimura, kaminura; umugonampili; chiTambura, pendulo; shembawa; ayila	Botswana; Burundi; Rwanda; Southern Africa; Tanzania; Uganda	Leaves	Chopped leaves on wounds	Medicine	-	Injuries	Wounds	Improve wound healing	-	-	Quattrochi (2012)
A. brachiata	Krauss	synonym	A. villicaulis	Hochst. ex A. Rich.	Chaodabi; kamimura, kaminura; umugonampili; chiTambura, pendulo; shembawa; ayila	Botswana; Burundi; Rwanda; Southern Africa; Tanzania; Uganda	Leaves, twigs, flowers	Pounded	Medicine	-	Injuries	Bites and stings	Snakebite	-	-	Quattrochi (2012)
A. brachiata	Krauss	synonym	A. villicaulis	Hochst. ex A. Rich.	Chaodabi; kamimura, kaminura; umugonampili; chiTambura, pendulo; shembawa; ayila	Botswana; Burundi; Rwanda; Southern Africa; Tanzania; Uganda	Leaves	Pounded	Medicine	-	Injuries	Bites and stings	Wasp stings	-	-	Quattrochi (2012)
A. brachiata	Krauss	synonym	A. villicaulis	Hochst. ex A. Rich.	Chaodabi; kamimura, kaminura; umugonampili; chiTambura, pendulo; shembawa; ayila	Botswana; Burundi; Rwanda; Southern Africa; Tanzania; Uganda	Not indicated	Not indicated	Veterinary medicine	-	Not indicated	-	-	-	-	Quattrochi (2012)
A. villicaulis	Hochst.	accepted	A. villicaulis	Hochst. ex A. Rich.	-	-	Leaves	Leaf infusion applied	Medicine	-	Injuries	Ulcers, sores	sores, wounds	-	East and Southern Africa	Schmelzer et al. (2008)
A. siamensis	Oliv. Ex Gage	accepted	A. siamensis	Oliv. ex Gage	-	-	Leaves	Not indicated	Medicine	-	Urinary system	-	Treat fever, bowel complaints and kidney diseases. Antipyretic properties	Indonesia	-	Ng and Songkhla (2000)
A. siamensis	Oliv. Ex Gage	accepted	A. siamensis	Oliv. ex Gage	-	-	Leaves	Not indicated	Medicine	-	Urinary system	-	Treat fever, bowel complaints and kidney diseases. Antipyretic properties	Indonesia	-	Seebaluck et al. (2015)
A. villicaulis	Hochst.	accepted	A. villicaulis	Hochst. ex A. Rich.	-	-	Roots	Root decoction drunk	Medicine	abortifacient, contraceptive	Reproductive system	Fertility	abortifacient, contraceptive	-	Southern Africa	Schmelzer et al. (2008)
A. villicaulis	Hochst.	accepted	A. villicaulis	Hochst. ex A. Rich.	-	-	Roots	Root powder or paste with fat applied	Medicine	-	Skin	-	itch	-	Southern Africa	Schmelzer et al. (2008)
A. villicaulis	Hochst.	accepted	A. villicaulis	Hochst. ex A. Rich.	-	-	Roots	Root decoction taken	Medicine	-	Respiratory system	-	cough	-	Southern Africa	Schmelzer et al. (2008)
A. villicaulis	Hochst.	accepted	A. villicaulis	Hochst. ex A. Rich.	-	-	Leaves	Leaves chopped	Medicine	-	Injuries	Wounds	wounds	China		Schmelzer et al. (2008)
A. villicaulis	Hochst.	accepted	A. villicaulis	Hochst. ex A. Rich.	-	-	Leaves	Leaves chopped	Medicine	-	Injuries	Wounds	wounds	China		Seebaluck et al. (2015)
A. villicaulis	Hochst.	accepted	A. villicaulis	Hochst. ex A. Rich.	-	-	Leaves	Pounded and heated leaves applied	Medicine	-	Injuries	Bites and stings	stings	Namibia?	Namibia	Schmelzer et al. (2008)
A. villicaulis	Hochst.	accepted	A. villicaulis	Hochst. ex A. Rich.	-	-	Roots	Root decoction taken	Medicine	-	Symptoms	Diarrhea	bloody diarrhoea, asthma, male sterility	Namibia?	Namibia	Schmelzer et al. (2008)
A. lanceolata	Willd.	accepted	A. lanceolata	Willd.	daun brahman, klatang, pulus hayam; tamyae sifan laem; tai t(uw)(owj) thon; ogo mumu	Indonesia; Thailand; Vietnam; Samoa	Whole plant	Not indicated	Medicine	vermicide, carminative	Digestive tract	-	vermicide, carminative	-	-	Quattrochi (2012)
A. villicaulis	Hochst.	accepted	A. villicaulis	Hochst. ex A. Rich.	-	-	Leaves	Leaf infusion applied	Medicine	-	Injuries	Wounds	sores, wounds	Rwanda?		Schmelzer et al. (2008)
A. villicaulis	Hochst.	accepted	A. villicaulis	Hochst. ex A. Rich.	-	-	Leaves	Leaf infusion applied	Medicine	-	Injuries	Wounds	sores, wounds	Rwanda?		Seebaluck et al. (2015)
A. villicaulis	Hochst.	accepted	A. villicaulis	Hochst. ex A. Rich.	-	-	Leaves	The steam of a leaf decoction is inhaled	Medicine	-	Symptoms	Fever	fever	Senegal	Tenda, Senegal	Schmelzer et al. (2008)
A. villicaulis	Hochst.	accepted	A. villicaulis	Hochst. ex A. Rich.	-	-	Leaves	Leave ash in water is taken	Medicine	-	Lymphatic system	-	elephantiasis	Senegal	Tenda, Senegal	Schmelzer et al. (2008)
A. villicaulis	Hochst.	accepted	A. villicaulis	Hochst. ex A. Rich.	-	-	Leaves, twigs, flowers	Pounded leaves, twigs and flowers applied	Medicine	-	Injuries	Bites and stings	Snakebite	Senegal	Tenda, Senegal	Schmelzer et al. (2008)
A. villicaulis	A. Rich.	synonym	A. villicaulis	Hochst. ex A. Rich.	Kaiso kampanga	Bulamogi	Roots	Decoction drunk, chew, toothbrush	Medicine	-	Not indicated	-	Not indicated	Senegal	Senegal, Zimbabwe	Tabuti et al. (2003)
A. villicaulis	A. Rich.	synonym	A. villicaulis	Hochst. ex A. Rich.	Kaiso kampanga	Bulamogi	Roots	Decoction drunk, chew, toothbrush	Medicine	-	Not indicated	-	Not indicated	Zimbabwe	Senegal, Zimbabwe	Tabuti et al. (2003)
A. villicaulis	Hochst.	accepted	A. villicaulis	Hochst. ex A. Rich.	-	-	Roots	Root decoction taken	Medicine	-	Respiratory system	-	diarrheoea, cough,	Uganda?	-	Schmelzer et al. (2008)
A. villicaulis	Hochst.	accepted	A. villicaulis	Hochst. ex A. Rich.	-	-	Roots	Root decoction taken	Medicine	-	Symptoms	Diarrhea	diarrheoea, cough,	Uganda?	-	Schmelzer et al. (2008)
A. villicaulis	Hochst.	accepted	A. villicaulis	Hochst. ex A. Rich.	-	-	Roots	Root decoction drunk	Medicine	abortifacient, contraceptive	Reproductive system	Abortifacient / Cpmtraceptive	abortifacient, contraceptive	Uganda?	-	Schmelzer et al. (2008)
A. villicaulis	A. Rich.	synonym	A. villicaulis	Hochst. ex A. Rich.	kaiso kampanga	Uganda	Leaves	Smoke in social settings	Medicine		Others	-	Non-medicinal smoke with health benefits	Uganda?	-	Mohagheghzadeh et al. (2006)
A. villicaulis	A. Rich.	synonym	A. villicaulis	Hochst. ex A. Rich.	kaiso kampanga	Uganda	Leaves	Smoke in social settings	Medicine		Others	-	Non-medicinal smoke with health benefits	Uganda?	-	Tabuti et al. (2003)
A. villicaulis	Hochst.	accepted	A. villicaulis	Hochst. ex A. Rich.	-	-	Roots	Root decoction taken	Medicine	-	Respiratory system	-	bloody diarrhoea, asthma, male sterility	Zimbabwe?	Zimbabwe	Schmelzer et al. (2008)
A. villicaulis	Hochst.	accepted	A. villicaulis	Hochst. ex A. Rich.	-	-	Roots	Root decoction taken	Medicine	-	Reproductive system	Fertility	bloody diarrhoea, asthma, male sterility	Zimbabwe?	Zimbabwe	Schmelzer et al. (2008)
A. villicaulis	Hochst.	accepted	A. villicaulis	Hochst. ex A. Rich.	-	-	Roots	Roots are soaked in water and used to bathe and drink	Medicine	-	Respiratory system	-	constipated babies	Zimbabwe?	Zimbabwe	Schmelzer et al. (2008)
A. volkensii	Pax	accepted	A. volkensii	Pax	gomei, kaparasamugh, kasilaya, kembirwo, tapakapow	Kenya	Roots	Roots decoction	Medicine	-	STDs	-	syphilis, gonorrhea	-	-	Quattrochi (2012)
A. volkensii	Pax	accepted	A. volkensii	Pax	feendili, uringa	Tanzania	Roots	Roots juice	Medicine	-	Injuries	Ulcers, sores	sores	-	-	Quattrochi (2012)
A. villicaulis	Hochst.	accepted	A. villicaulis	Hochst. ex A. Rich.	-	-	Leaves	Leaf maceration given to children	Medicine	-	Urinary system	-	burning urine	-	East and Southern Africa	Schmelzer et al. (2008)
A. villicaulis	Hochst.	accepted	A. villicaulis	Hochst. ex A. Rich.	-	-	Leaves	Leaf maceration given to children	Medicine	-	Urinary system	-	burning urine	-	East and Southern Africa	Seebaluck et al. (2015)
A. lanceolata	Willd.	accepted	A. lanceolata	Willd.	klatang, pulus hayam, daun brahman, tai t(uw)(owj) thon	Javanese, Sundanese, Malay, Vietnam	Whole plant	Not indicated	Medicine	Carminative	Digestive tract	-	Carminative, and is also applied to sores	Indo-China		van Valkenburg and Bunyapraphatsara (2001)
A. volkensii	Pax	accepted	A. volkensii	Pax	-	-	Roots	Root infusion	Medicine	-	Others	-	diuretic, purgative, tonic	-	-	Quattrochi (2012)
A. volkensii	Pax	accepted	A. volkensii	Pax	-	-	Whole plant	Ground whole plant	Medicine	-	Skin	-	scrabies	-	-	Quattrochi (2012)
A. volkensii	Pax	accepted	A. volkensii	Pax	-	-	Leaves	Ground leaves inhaled	Medicine	-	Respiratory system	-	severe cough	-	-	Quattrochi (2012)
A. volkensii	Pax	accepted	A. volkensii	Pax	-	-	Leaves	Infusion or crushed leaves	Medicine	-	Respiratory system	-	coughs	-	-	Quattrochi (2012)
A. ornata	Hochst. ex A. Rich.	accepted	A. ornata	Hochst. ex A. Rich.	huhunga, lushete, mchacha, mchakati, mckakari, mfulwe, mjiakhati, msindo	Tanzania	Roots	Roots decoction	Medicine	-	Digestive tract	-	laxative	-	-	Quattrochi (2012)
A. godseffiana	Not indicated	synonym	A. wilkesiana	Mull. Arg.	Jinwinini	Nigeria	Leaves, twigs	Not indicated	Medicine	antimicrobial	Respiratory system	-	Cholera, live problems, venereal diseases, stomach problems, whooping cough	India	Nigeria	Odugbemi (2008)
A. godseffiana	Muell Arg.	non-existent	A. wilkesiana	Mull. Arg.	-	-	Fruits	Fruits boiled with water	Medicine	-	Cardiovascular system	-	Hypertension	Nigeria	Edo State	Gbodale (2012)
A. godseffiana	Muell Arg.	non-existent	A. wilkesiana	Mull. Arg.	-	-	Leaves	Cook snail and eat it, and drink the water that was used to cook it, and eat the leaves of Acalypha godseffiana	Medicine	-	Cardiovascular system	-	Hypertension	Nigeria	Edo State	Gbodale (2012)
A. godseffiana	Muell Arg.	non-existent	A. wilkesiana	Mull. Arg.	-	-	Leaves	Carica papaya root, Acalypha godseffiana leaf and Aloe vera leaf are boiled in cold water	Medicine	-	Cardiovascular system	-	Hypertension	Nigeria	Edo State	Gbodale (2012)
A. godseffiana	Muell Arg.	non-existent	A. wilkesiana	Mull. Arg.	-	-	Leaves	Leaves of Acalpha godseffiana, and root and stem of Gongronema latifolium were soaked in water for 3 day	Medicine	-	Cardiovascular system	-	Hypertension	Nigeria	Edo State	Gbodale (2012)
A. godseffiana	Muell Arg.	non-existent	A. wilkesiana	Mull. Arg.	-	-	Leaves	Minced Zingiber officinale rhizome and blended leaves of Acalypha godseffiana and add a teaspoonfull of honey	Medicine	-	Cardiovascular system	-	Hypertension	Nigeria	Edo State	Gbodale (2012)
A. godseffiana	Muell Arg.	non-existent	A. wilkesiana	Mull. Arg.	-	-	Leaves	Boil leaves and seeds of Persea americana, and leaves of Acalypha godseffiana in water	Medicine	-	Cardiovascular system	-	Hypertension	Nigeria	Edo State	Gbodale (2012)
A. godseffiana	Muell Arg.	non-existent	A. wilkesiana	Mull. Arg.	-	-	Leaves	Fresh leaves of Persea americana are ground, boiled in water with the leaves of Acalypha godseffiana	Medicine	-	Cardiovascular system	-	Hypertension	Nigeria	Edo State	Gbodale (2012)
A. godseffiana	Muell Arg.	non-existent	A. wilkesiana	Mull. Arg.	-	-	Leaves	Ground leaves of Acalypha godseffiana and Viscum album squeezed in clean water	Medicine	-	Cardiovascular system	-	Hypertension	Nigeria	Edo State	Gbodale (2012)
A. godseffiana	Not indicated	synonym	A. wilkesiana	Mull. Arg.	Jinwinini	Nigeria	Leaves, twigs	Not indicated	Medicine	antimicrobial	Infectious and parasitic diseases	-	Cholera, live problems, venereal diseases, stomach problems, whooping cough	Tanzania	Tanzania	Odugbemi (2008)
A. wilkesiana	Müll. Arg.	accepted	A. wilkesiana	Mull. Arg.	beefsteak plant, carpet, copperleaf, fire dragon, Jacob's coat, Joseph's coat, match-me-if-you-can, painted copperleaf	English	Leaves	Not indicated	Medicine	Antibacterial, antioxidant, antimicrobial, cytotoxic, antifungal,analgesic,	Injuries	Others	antimalarial, wound dressing	-	-	Quattrochi (2012)
A. wilkesiana	Müll. Arg.	accepted	A. wilkesiana	Mull. Arg.	beefsteak plant, carpet, copperleaf, fire dragon, Jacob's coat, Joseph's coat, match-me-if-you-can, painted copperleaf	English	Leaves	Not indicated	Medicine	Antibacterial, antioxidant, antimicrobial, cytotoxic, antifungal,analgesic,	Infectious and parasitic diseases	-	antimalarial, wound dressing	-	-	Quattrochi (2012)
A. wilkesiana	Müll. Arg.	accepted	A. wilkesiana	Mull. Arg.	akarifa, fekurin-akarifa, heri-tori-akarifa	Japan	Leaves	Young leaves squeezed into water and the solution drunk	Medicine	-	Symptoms	Diarrhea	diarrhea, dysentery	-	-	Quattrochi (2012)
A. wilkesiana	Müll. Arg.	accepted	A. wilkesiana	Mull. Arg.	akarifa, fekurin-akarifa, heri-tori-akarifa	Japan	Leaves	Young leaves squeezed into water and the solution drunk	Medicine	-	Infectious and parasitic diseases	-	diarrhea, dysentery	-	-	Quattrochi (2012)
A. wilkesiana	Müll. Arg.	accepted	A. wilkesiana	Mull. Arg.	eseue, haunuana, kavus, kokoai, kuligou, lep, titik, wamala	Papua New Guinea	Leaves	Leaves boiled and used to massage the body	Medicine	-	Symptoms	Fever	fever	-	-	Quattrochi (2012)
A. wilkesiana	Müll. Arg.	accepted	A. wilkesiana	Mull. Arg.	bai ngoen, hu kratai, pho daang, pho daeng, pho dang, pho lai, pho ngoen, pho thong, saeng thong	Thailand	Leaves	Leaf poultice	Medicine	-	Symptoms	Pain-killer	headache, colds, swellings	-	-	Quattrochi (2012)
A. wilkesiana	Müll. Arg.	accepted	A. wilkesiana	Mull. Arg.	bai ngoen, hu kratai, pho daang, pho daeng, pho dang, pho lai, pho ngoen, pho thong, saeng thong	Thailand	Leaves	Leaf poultice	Medicine	-	Respiratory system	-	headache, colds, swellings	-	-	Quattrochi (2012)
A. wilkesiana	Müll. Arg.	accepted	A. wilkesiana	Mull. Arg.	bai ngoen, hu kratai, pho daang, pho daeng, pho dang, pho lai, pho ngoen, pho thong, saeng thong	Thailand	Leaves	Leaf poultice	Medicine	-	Symptoms	Inflammation	headache, colds, swellings	-	-	Quattrochi (2012)
A. wilkesiana	Müll. Arg.	accepted	A. wilkesiana	Mull. Arg.	tai t(uw)(owj)ng d(or)	Vietnam	Leaves	Leaves juice drunk	Medicine	-	Respiratory system	-	soothe throat infections, laryngitis, diarrhea, dysentery	-	-	Quattrochi (2012)
A. wilkesiana	Müll. Arg.	accepted	A. wilkesiana	Mull. Arg.	tai t(uw)(owj)ng d(or)	Vietnam	Leaves	Leaves juice drunk	Medicine	-	Symptoms	Diarrhea	soothe throat infections, laryngitis, diarrhea, dysentery	-	-	Quattrochi (2012)
A. wilkesiana	Müll. Arg.	accepted	A. wilkesiana	Mull. Arg.	tai t(uw)(owj)ng d(or)	Vietnam	Leaves	Leaves juice drunk	Medicine	-	Infectious and parasitic diseases	-	soothe throat infections, laryngitis, diarrhea, dysentery	-	-	Quattrochi (2012)
A. wilkesiana	Müll. Arg.	accepted	A. wilkesiana	Mull. Arg.	folha de cobre	Portuguese	Leaves, bark	Infusion of leaves and bark drunk	Medicine	-	Respiratory system	-	pleurisy	-	-	Quattrochi (2012)
A. ornata	Hochst. ex A. Rich.	accepted	A. ornata	Hochst. ex A. Rich.	-	-	Leaves	Leaf decoction is used as a bath	Medicine	-	Digestive tract	-	haemorrhoids	-	-	Schmelzer et al. (2008)
A. wilkesiana	Müll. Arg.	accepted	A. wilkesiana	Mull. Arg.	hoja sangre	Spanish (Ecuador)	Leaves	Leaves decoction	Medicine	-	Lymphatic system	-	gastritis, lymphoid swellings	-	-	Quattrochi (2012)
A. wilkesiana	Mull Arg.	accepted	A. wilkesiana	Mull. Arg.	-	-	Not indicated	Not indicated	Medicine	-	Symptoms	Pain-killer	headache, swellings, colds, measles, chicken pox, ezcema	-	-	Odugbemi (2008)
A. wilkesiana	Mull Arg.	accepted	A. wilkesiana	Mull. Arg.	-	-	Not indicated	Not indicated	Medicine	-	Respiratory system	-	headache, swellings, colds, measles, chicken pox, ezcema	-	-	Odugbemi (2008)
A. wilkesiana	Mull Arg.	accepted	A. wilkesiana	Mull. Arg.	-	-	Not indicated	Not indicated	Medicine	-	Symptoms	Inflammation	headache, swellings, colds, measles, chicken pox, ezcema	-	-	Odugbemi (2008)
A. wilkesiana	Mull Arg.	accepted	A. wilkesiana	Mull. Arg.	-	-	Not indicated	Not indicated	Medicine	-	Skin	-	headache, swellings, colds, measles, chicken pox, ezcema	-	-	Odugbemi (2008)
A. wilkesiana	Mull Arg.	accepted	A. wilkesiana	Mull. Arg.	jiwene, jinwinini		Leaves, twigs	Not indicated	Medicine	antimicrobial	Skin	-	skin rashes, flatulence, constipation	-	-	Odugbemi (2008)
A. ornata	Hochst. ex A. Rich.	accepted	A. ornata	Hochst. ex A. Rich.	-	-	Roots	Root decoction is drunk	Medicine	-	Digestive tract	-	haemorrhoids	-	-	Schmelzer et al. (2008)
A. wilkesiana	Mull Arg.	accepted	A. wilkesiana	Mull. Arg.	jiwene, jinwinini		Leaves, twigs	Not indicated	Medicine	antimicrobial	Respiratory system	-	skin rashes, flatulence, constipation	-	-	Odugbemi (2008)
A. wilkesiana	Mull Arg.	accepted	A. wilkesiana	Mull. Arg.	-	-	Leaves	Not indicated	Medicine	-	Respiratory system	-	constipation, flatulence, skin disease	-	-	Odugbemi (2008)
A. ornata	Hoschst. Ex A. Rich.	accepted	A. ornata	Hochst. ex A. Rich.	-	-	Leaves	Leaf decoction used in a hip-bath	Medicine	-	Digestive tract	-	piles	-	-	Aboaba et al. (2012)
A. ornata	Hoschst. Ex A. Rich.	accepted	A. ornata	Hochst. ex A. Rich.	-	-	Leaves	Leaf decoction used in a hip-bath	Medicine	-	Digestive tract	-	piles	-	-	Burkill (1994)
A. wilkesiana	Muell Arg.	accepted	A. wilkesiana	Mull. Arg.	-	-	Not indicated	Expressed juice od boiled decoction	Medicine	-	Infectious and parasitic diseases	-	gastrointestinal disorders, fungal skin infections	-	-	Ikewuchi et al. (2009a)
A. wilkesiana	Muell Arg.	accepted	A. wilkesiana	Mull. Arg.	-	-	Not indicated	Expressed juice od boiled decoction	Medicine	-	Infectious and parasitic diseases	-	gastrointestinal disorders, fungal skin infections	-	-	Seebaluck et al. (2015)
A. wilkesiana	Muell Arg.	accepted	A. wilkesiana	Mull. Arg.	-	-	Leaves	eaten as vegetables	Medicine	-	Cardiovascular system	-	hypertension	-	-	Ikewuchi et al. (2009a)
A. wilkesiana	Muell Arg.	accepted	A. wilkesiana	Mull. Arg.	-	-	Leaves	eaten as vegetables	Medicine	-	Cardiovascular system	-	hypertension	-	-	Seebaluck et al. (2015)
A. wilkesiana	Muell Arg.	accepted	A. wilkesiana	Mull. Arg.	lep, eseue	Mendi, Southern Highlands	Leaves	Fresh leaf juice is drunk	Medicine	-	Respiratory system	-	Laryngitis	-	-	WHO (2009)
A. wilkesiana	Muell Arg.	accepted	A. wilkesiana	Mull. Arg.	lep, eseue	Mendi, Southern Highlands	Leaves	Fresh leaf juice is drunk	Medicine	-	Respiratory system	-	Laryngitis	-	-	Seebaluck et al. (2015)
A. wilkesiana	Muell Arg.	accepted	A. wilkesiana	Mull. Arg.	wamala	Aroma, Central pROVINCE	Leaves	Leaves are boiled in water and used to masage the body	Medicine	-	Symptoms	Fever	Fever	-	-	WHO (2009)
A. wilkesiana	Muell Arg.	accepted	A. wilkesiana	Mull. Arg.	wamala	Aroma, Central pROVINCE	Leaves	Leaves are boiled in water and used to masage the body	Medicine	-	Symptoms	Fever	Fever	-	-	Seebaluck et al. (2015)
A. wilkesiana	Muell Arg.	accepted	A. wilkesiana	Mull. Arg.	titik	Mt. Hagen, Western Highlands	Leaves	Fresh young leaves of A. wilkesiana, Ocimum basilicum, Hibiscus rosa-sinensis, and Euodia hortensis are placed together and placed in a bowl of hot water. Patient is exposed to hot vapour	Medicine	-	Respiratory system	-	pneumonia, malaria, pain, fever	-	-	WHO (2009)
A. wilkesiana	Muell Arg.	accepted	A. wilkesiana	Mull. Arg.	titik	Mt. Hagen, Western Highlands	Leaves	Fresh young leaves of A. wilkesiana, Ocimum basilicum, Hibiscus rosa-sinensis, and Euodia hortensis are placed together and placed in a bowl of hot water. Patient is exposed to hot vapour	Medicine	-	Respiratory system	-	pneumonia, malaria, pain, fever	-	-	Seebaluck et al. (2015)
A. wilkesiana	Muell Arg.	accepted	A. wilkesiana	Mull. Arg.	titik	Mt. Hagen, Western Highlands	Leaves	Fresh young leaves of A. wilkesiana, Ocimum basilicum, Hibiscus rosa-sinensis, and Euodia hortensis are placed together and placed in a bowl of hot water. Patient is exposed to hot vapour	Medicine	-	Infectious and parasitic diseases	-	pneumonia, malaria, pain, fever	-	-	WHO (2009)
A. wilkesiana	Muell Arg.	accepted	A. wilkesiana	Mull. Arg.	titik	Mt. Hagen, Western Highlands	Leaves	Fresh young leaves of A. wilkesiana, Ocimum basilicum, Hibiscus rosa-sinensis, and Euodia hortensis are placed together and placed in a bowl of hot water. Patient is exposed to hot vapour	Medicine	-	Infectious and parasitic diseases	-	pneumonia, malaria, pain, fever	-	-	Seebaluck et al. (2015)
A. wilkesiana	Muell Arg.	accepted	A. wilkesiana	Mull. Arg.	titik	Mt. Hagen, Western Highlands	Leaves	Fresh young leaves of A. wilkesiana, Ocimum basilicum, Hibiscus rosa-sinensis, and Euodia hortensis are placed together and placed in a bowl of hot water. Patient is exposed to hot vapour	Medicine	-	Symptoms	Fever	pneumonia, malaria, pain, fever	-	-	WHO (2009)
A. wilkesiana	Muell Arg.	accepted	A. wilkesiana	Mull. Arg.	titik	Mt. Hagen, Western Highlands	Leaves	Fresh young leaves of A. wilkesiana, Ocimum basilicum, Hibiscus rosa-sinensis, and Euodia hortensis are placed together and placed in a bowl of hot water. Patient is exposed to hot vapour	Medicine	-	Symptoms	Fever	pneumonia, malaria, pain, fever	-	-	Seebaluck et al. (2015)
A. wilkesiana	Muell Arg.	accepted	A. wilkesiana	Mull. Arg.	titik	Mt. Hagen, Western Highlands	Leaves	Fresh young leaves of A. wilkesiana, Ocimum basilicum, Hibiscus rosa-sinensis, and Euodia hortensis are placed together and placed in a bowl of hot water. Patient is exposed to hot vapour	Medicine	-	Symptoms	Fever	pneumonia, malaria, pain, fever	-	-	WHO (2009)
A. wilkesiana	Muell Arg.	accepted	A. wilkesiana	Mull. Arg.	titik	Mt. Hagen, Western Highlands	Leaves	Fresh young leaves of A. wilkesiana, Ocimum basilicum, Hibiscus rosa-sinensis, and Euodia hortensis are placed together and placed in a bowl of hot water. Patient is exposed to hot vapour	Medicine	-	Symptoms	Fever	pneumonia, malaria, pain, fever	-	-	Seebaluck et al. (2015)
A. ornata	Hochst. ex A. Rich.	accepted	A. ornata	Hochst. ex A. Rich.	-	-	Roots	Root decoction	Medicine		Digestive tract	-	laxative	Central African Republic?	-	Schmelzer et al. (2008)
A. wilkesiana	Muell Arg.	accepted	A. wilkesiana	Mull. Arg.	copper leaf, beef steak plant, joseph's coat	English	Shoots	Fresh shoots are squeezed into water and solution drunk	Medicine	-	Reproductive system	Abortifacient / Cpmtraceptive	Abortifacient	-	-	WHO (2009)
A. wilkesiana	Muell Arg.	accepted	A. wilkesiana	Mull. Arg.	copper leaf, beef steak plant, joseph's coat	English	Shoots	Fresh shoots are squeezed into water and solution drunk	Medicine	-	Reproductive system	Abortifacient / Cpmtraceptive	Abortifacient	-	-	Seebaluck et al. (2015)
A. wilkesiana	Muell Arg.	accepted	A. wilkesiana	Mull. Arg.	Copper leaf	Papua New Guinea	Whole plant without root	Not indicated	Medicine	-	Reproductive system	Abortifacient / Cpmtraceptive	Contraceptive	-	-	Kumar et al. (2012)
A. wilkesiana	Muell Arg.	accepted	A. wilkesiana	Mull. Arg.	Copper leaf	Papua New Guinea	Whole plant without root	Not indicated	Medicine	-	Reproductive system	Abortifacient / Cpmtraceptive	Contraceptive	-	-	Seebaluck et al. (2015)
A. wilkesiana	Müll. Arg.	accepted	A. wilkesiana	Mull. Arg.	kavus; kokai; haunuana; pho ngoen, pho daang; bai ngoen; tai t(uw)(owj)ng d(or)	Lamasong New Ireland; Raluana Gazelle Peninsula New Britain; Delena Central Province; central Thailand, southesatern Thailand; Vietnam	Branches	Fresh leafy branches are externally applied	Medicine		Skin	-	Induce perspiration, apparently for their rubefacient effect	-	Central America	van Valkenburg and Bunyapraphatsara (2001)
A. wilkesiana	Müll. Arg.	accepted	A. wilkesiana	Mull. Arg.	kavus; kokai; haunuana; pho ngoen, pho daang; bai ngoen; tai t(uw)(owj)ng d(or)	Lamasong New Ireland; Raluana Gazelle Peninsula New Britain; Delena Central Province; central Thailand, southesatern Thailand; Vietnam	Leaves	Heated leaves are applied	Medicine		Symptoms	Fever	Fever	-	Central America	van Valkenburg and Bunyapraphatsara (2001)
A. wilkesiana	Müll. Arg.	accepted	A. wilkesiana	Mull. Arg.	kavus; kokai; haunuana; pho ngoen, pho daang; bai ngoen; tai t(uw)(owj)ng d(or)	Lamasong New Ireland; Raluana Gazelle Peninsula New Britain; Delena Central Province; central Thailand, southesatern Thailand; Vietnam	Leaves	Fresh or heated leaves are externally applied	Medicine		Locomotor system	-	Relieve rheumatic pains, inflammations and swellings	-	Central America	van Valkenburg and Bunyapraphatsara (2001)
A. wilkesiana	Müll. Arg.	accepted	A. wilkesiana	Mull. Arg.	kavus; kokai; haunuana; pho ngoen, pho daang; bai ngoen; tai t(uw)(owj)ng d(or)	Lamasong New Ireland; Raluana Gazelle Peninsula New Britain; Delena Central Province; central Thailand, southesatern Thailand; Vietnam	Leaves	Fresh or heated leaves are externally applied	Medicine		Symptoms	Inflammation	Relieve rheumatic pains, inflammations and swellings	-	Central America	van Valkenburg and Bunyapraphatsara (2001)
A. wilkesiana	Müll. Arg.	accepted	A. wilkesiana	Mull. Arg.	kavus; kokai; haunuana; pho ngoen, pho daang; bai ngoen; tai t(uw)(owj)ng d(or)	Lamasong New Ireland; Raluana Gazelle Peninsula New Britain; Delena Central Province; central Thailand, southesatern Thailand; Vietnam	Reddish form	Water extract of the reddish form is tradittionally used	Medicine		Skin	-	Skin problems	-	West Africa	van Valkenburg and Bunyapraphatsara (2001)
A. wilkesiana	Müll. Arg.	accepted	A. wilkesiana	Mull. Arg.	kavus; kokai; haunuana; pho ngoen, pho daang; bai ngoen; tai t(uw)(owj)ng d(or)	Lamasong New Ireland; Raluana Gazelle Peninsula New Britain; Delena Central Province; central Thailand, southesatern Thailand; Vietnam	Leaves, bark	Infusion of leaves and bark is drunk.	Medicine		Respiratory system	-	Pleurisy	Fiji		van Valkenburg and Bunyapraphatsara (2001)
A. wilkesiana	Müll. Arg.	accepted	A. wilkesiana	Mull. Arg.	kavus; kokai; haunuana; pho ngoen, pho daang; bai ngoen; tai t(uw)(owj)ng d(or)	Lamasong New Ireland; Raluana Gazelle Peninsula New Britain; Delena Central Province; central Thailand, southesatern Thailand; Vietnam	Leaves	The leaves are squeezed and mixed with water, and drunk to regulate menstruation	Medicine		Gynecological problems	-	Regulate menstruation	Fiji		van Valkenburg and Bunyapraphatsara (2001)
A. ornata	Hochst. ex A. Rich.	accepted	A. ornata	Hochst. ex A. Rich.	-	-	Leaves	Leaf decoction used as a bath	Medicine	-	Digestive tract	-	haemorrhoids	Tanzania	Tanzania	Schmelzer et al. (2008)
A. wilkesiana	Müll. Arg.	accepted	A. wilkesiana	Mull. Arg.	kavus; kokai; haunuana; pho ngoen, pho daang; bai ngoen; tai t(uw)(owj)ng d(or)	Lamasong New Ireland; Raluana Gazelle Peninsula New Britain; Delena Central Province; central Thailand, southesatern Thailand; Vietnam	Leaves	Decoction of the leaves	Medicine		Lymphatic system	-	Gastritis, lymphoid swellings	Fiji		van Valkenburg and Bunyapraphatsara (2001)
A. wilkesiana	Not indicated	accepted	A. wilkesiana	Mull. Arg.	-	-	Leaves	Decoction, maceration	Medicine	-	Symptoms	Pain-killer	Headache, diabetes, fever, hypertension	Gabon	Oyem	Mendame et al. (2022)
A. wilkesiana	Not indicated	accepted	A. wilkesiana	Mull. Arg.	-	-	Leaves	Decoction, maceration	Medicine	-	Symptoms	Fever	Headache, diabetes, fever, hypertension	Gabon	Oyem	Mendame et al. (2022)
A. wilkesiana	Not indicated	accepted	A. wilkesiana	Mull. Arg.	-	-	Leaves	Decoction, maceration	Medicine	-	Endocrine - metabolic system	-	Headache, diabetes, fever, hypertension	Gabon	Oyem	Mendame et al. (2022)
A. wilkesiana	Not indicated	accepted	A. wilkesiana	Mull. Arg.	-	-	Leaves	Decoction, maceration	Medicine	-	Cardiovascular system	-	Headache, diabetes, fever, hypertension	Gabon	Oyem	Mendame et al. (2022)
A. racemosa	Wall. Ex Baill.	synonym	A. paniculata	Miq.	mzundu	Tanzania	Leaves	Not indicated	Medicine	Cathartic, sedative	Digestive tract	-	cathartic, anthelmintic, emetic, anodyne, antimalarial, analgesic, sedative, antimicrobial, for skin diseases, vipera biteantimalarial, for skin diseases	-	-	Quattrochi (2012)
A. wilkesiana	Muell. -rg.	accepted	A. wilkesiana	Mull. Arg.	Copper leaf	Maharastra, India	Whole plant	Expressed juice or boiled decoction is used for the treatment of gastrointestinal disorders and fungal infections	Medicine	-	Skin	-	Treatment of gastrointestinal disorders and fungal skin infections	India	North Maharashtra Region	Adsul et al. (2013)
A. wilkesiana	Muell. -rg.	accepted	A. wilkesiana	Mull. Arg.	Copper leaf	Maharastra, India	Leaves	Are eaten as vegeables in the management of hypertension	Medicine	-	Cardiovascular system	-	Management of hypertension	India	North Maharashtra Region	Adsul et al. (2013)
A. siamensis	Oliv. Ex Gage	accepted	A. siamensis	Oliv. ex Gage	te, teh hutan, teh kampung, tumput	Malaysia	Leaves	Not indicated	Medicine	-	Digestive tract	-	antipyertic, fever, bowel complants, kidney diseases	-	-	Quattrochi (2012)
A. wilkesiana	Mull Arg.	accepted	A. wilkesiana	Mull. Arg.	-	-	Leaves	Not indicated	Medicine	-	Skin	-	constipation, flatulence, skin disease	Nigeria	Yoruba tribe, Nigeria	Odugbemi (2008)
A. wilkesiana	Mull Arg.	accepted	A. wilkesiana	Mull. Arg.	-	-	Leaves	Not indicated	Medicine	-	Symptoms	Fever	fever, immune boster, skin infection, rashes, eczema	Nigeria	Yoruba tribe, Nigeria	Odugbemi (2008)
A. wilkesiana	Mull Arg.	accepted	A. wilkesiana	Mull. Arg.	-	-	Leaves	Not indicated	Medicine	-	Immune system	-	fever, immune boster, skin infection, rashes, eczema	Nigeria	Nigeria, all tribes	Odugbemi (2008)
A. wilkesiana	Mull Arg.	accepted	A. wilkesiana	Mull. Arg.	-	-	Leaves	Not indicated	Medicine	-	Skin	-	fever, immune boster, skin infection, rashes, eczema	Nigeria	Nigeria, all tribes	Odugbemi (2008)
A. wilkesiana	Muell Arg.	accepted	A. wilkesiana	Mull. Arg.	kokoai	Kokopo, East New Britain	Leaves	Leaves are squeezed into water and the resulting solution drunk	Medicine	-	Symptoms	Diarrhea	Diarrhea and dysentery	Nigeria	Southern Nigeria	WHO (2009)
A. wilkesiana	Muell Arg.	accepted	A. wilkesiana	Mull. Arg.	kokoai	Kokopo, East New Britain	Leaves	Leaves are squeezed into water and the resulting solution drunk	Medicine	-	Symptoms	Diarrhea	Diarrhea and dysentery	Nigeria	Southern Nigeria	Seebaluck et al. (2015)
A. wilkesiana	Muell Arg.	accepted	A. wilkesiana	Mull. Arg.	-	-	Leaves	Leaf juice, obtained by rubbing the leaves between the palms of the hands, is smeared on parts affected. The decoction of leaves may also be drunk by itself or incombination with other remedies	Medicine	-	Infectious and parasitic diseases	-	Pityriasis versicolar or similar types of fungal infection	Papua New Guinea	-	Oliver-Bever (1986)
A. wilkesiana	Müll. Arg.	accepted	A. wilkesiana	Mull. Arg.	kavus; kokai; haunuana; pho ngoen, pho daang; bai ngoen; tai t(uw)(owj)ng d(or)	Lamasong New Ireland; Raluana Gazelle Peninsula New Britain; Delena Central Province; central Thailand, southesatern Thailand; Vietnam	Leaves	Leaves are heated over a fire and squeezed when soft. The juice is drunk	Medicine		Infectious and parasitic diseases	-	Soothe throat infections such as laryngitis	Papua New Guinea	New Ireland	van Valkenburg and Bunyapraphatsara (2001)
A. wilkesiana	Müll. Arg.	accepted	A. wilkesiana	Mull. Arg.	kavus; kokai; haunuana; pho ngoen, pho daang; bai ngoen; tai t(uw)(owj)ng d(or)	Lamasong New Ireland; Raluana Gazelle Peninsula New Britain; Delena Central Province; central Thailand, southesatern Thailand; Vietnam	Leaves	Not indicated	Medicine		Symptoms	Diarrhea	Diarrhoea	Papua New Guinea	New Britain	van Valkenburg and Bunyapraphatsara (2001)
A. wilkesiana	Müll. Arg.	accepted	A. wilkesiana	Mull. Arg.	kavus; kokai; haunuana; pho ngoen, pho daang; bai ngoen; tai t(uw)(owj)ng d(or)	Lamasong New Ireland; Raluana Gazelle Peninsula New Britain; Delena Central Province; central Thailand, southesatern Thailand; Vietnam	Leaves	Leaf juice	Medicine		Symptoms	Diarrhea	Diarrhoea and dysentery	Papua New Guinea	Gazelle Peninsula	van Valkenburg and Bunyapraphatsara (2001)
A. wilkesiana	Müll. Arg.	accepted	A. wilkesiana	Mull. Arg.	kavus; kokai; haunuana; pho ngoen, pho daang; bai ngoen; tai t(uw)(owj)ng d(or)	Lamasong New Ireland; Raluana Gazelle Peninsula New Britain; Delena Central Province; central Thailand, southesatern Thailand; Vietnam	Leaves	Leaf juice	Medicine		Infectious and parasitic diseases	-	Diarrhoea and dysentery	Papua New Guinea	Gazelle Peninsula	van Valkenburg and Bunyapraphatsara (2001)
A. wilkesiana	Müll. Arg.	accepted	A. wilkesiana	Mull. Arg.	kavus; kokai; haunuana; pho ngoen, pho daang; bai ngoen; tai t(uw)(owj)ng d(or)	Lamasong New Ireland; Raluana Gazelle Peninsula New Britain; Delena Central Province; central Thailand, southesatern Thailand; Vietnam	Leaves	Boiled leaves are used to massage	Medicine		Symptoms	Fever	Massage people suffering from fever	Papua New Guinea	Central Province	van Valkenburg and Bunyapraphatsara (2001)
A. wilkesiana	Müll. Arg.	accepted	A. wilkesiana	Mull. Arg.	kavus; kokai; haunuana; pho ngoen, pho daang; bai ngoen; tai t(uw)(owj)ng d(or)	Lamasong New Ireland; Raluana Gazelle Peninsula New Britain; Delena Central Province; central Thailand, southesatern Thailand; Vietnam	Bark	Not indicated	Medicine	-	Poisoning	-	poison	Papua New Guinea	Southern Highlands	van Valkenburg and Bunyapraphatsara (2001)
A. wilkesiana cv. Godseffiana	Muell Arg.	accepted	A. wilkesiana	Mull. Arg.	-	-	Seeds	Powder of at least five different plants. Mixture with coconut oil, applied both locally and orally. Among the powder, at least two biologically active plants, Cryptolepsis sanguinolenta and seeds of Acalypha wilkesiana	Medicine	-	Neoplasm	-	breast tumors or inflammation	Nigeria	South-west nigeria	Quds et al. (2012)
A. wilkesiana cv. Godseffiana	Muell Arg.	accepted	A. wilkesiana	Mull. Arg.	-	-	Seeds	Powder of at least five different plants. Mixture with coconut oil, applied both locally and orally. Among the powder, at least two biologically active plants, Cryptolepsis sanguinolenta and seeds of Acalypha wilkesiana	Medicine	-	Neoplasm	-	breast tumors or inflammation	Nigeria	South-west nigeria	Bussing et al. (1999)
A. wilkesiana cv. Godseffiana	Muell Arg.	accepted	A. wilkesiana	Mull. Arg.	-	-	Seeds	Powder of at least five different plants. Mixture with coconut oil, applied both locally and orally. Among the powder, at least two biologically active plants, Cryptolepsis sanguinolenta and seeds of Acalypha wilkesiana	Medicine	-	Neoplasm	-	breast tumors or inflammation	Nigeria	South-west nigeria	Akinpelu (1994)
A. wilkesiana cv. Godseffiana	Muell Arg.	accepted	A. wilkesiana	Mull. Arg.	-	-	Leaves	Not indicated	Medicine	-	Endocrine - metabolic system	-	diabetes mellitus, gastrointestinal disorders, hypertension, malaria, skin infections	Nigeria	South-West Nigerian unorthodox medicine	Quds et al. (2012)
A. wilkesiana cv. Godseffiana	Muell Arg.	accepted	A. wilkesiana	Mull. Arg.	-	-	Leaves	Not indicated	Medicine	-	Endocrine - metabolic system	-	diabetes mellitus, gastrointestinal disorders, hypertension, malaria, skin infections	Nigeria	South-West Nigerian unorthodox medicine	Akinyemi et al. (2005)
A. wilkesiana cv. Godseffiana	Muell Arg.	accepted	A. wilkesiana	Mull. Arg.	-	-	Leaves	Not indicated	Medicine	-	Endocrine - metabolic system	-	diabetes mellitus, gastrointestinal disorders, hypertension, malaria, skin infections	Nigeria	South-West Nigerian unorthodox medicine	Seebaluck et al. (2015)
A. siamensis	Oliv. Ex Gage	accepted	A. siamensis	Oliv. ex Gage	-	-	Not indicated	Not indicated	Medicine	-	Digestive tract	-	Heal putrefied wounds, is diuretic, laxative and antipyretic	-	South-East Asia	Wiart et al. (2004)
A. siamensis	Oliv. Ex Gage	accepted	A. siamensis	Oliv. ex Gage	-	-	Not indicated	Not indicated	Medicine	-	Digestive tract	-	Heal putrefied wounds, is diuretic, laxative and antipyretic	-	South-East Asia	Seebaluck et al. (2015)
A. wilkesiana cv. Godseffiana	Muell Arg.	accepted	A. wilkesiana	Mull. Arg.	-	-	Leaves	Not indicated	Medicine	-	Cardiovascular system	-	diabetes mellitus, gastrointestinal disorders, hypertension, malaria, skin infections	Nigeria	South-West Nigerian unorthodox medicine	Quds et al. (2012)
A. wilkesiana cv. Godseffiana	Muell Arg.	accepted	A. wilkesiana	Mull. Arg.	-	-	Leaves	Not indicated	Medicine	-	Cardiovascular system	-	diabetes mellitus, gastrointestinal disorders, hypertension, malaria, skin infections	Nigeria	South-West Nigerian unorthodox medicine	Akinyemi et al. (2005)
A. wilkesiana cv. Godseffiana	Muell Arg.	accepted	A. wilkesiana	Mull. Arg.	-	-	Leaves	Not indicated	Medicine	-	Cardiovascular system	-	diabetes mellitus, gastrointestinal disorders, hypertension, malaria, skin infections	Nigeria	South-West Nigerian unorthodox medicine	Seebaluck et al. (2015)
A. wilkesiana cv. Godseffiana	Muell Arg.	accepted	A. wilkesiana	Mull. Arg.	-	-	Leaves	Not indicated	Medicine	-	Skin	-	diabetes mellitus, gastrointestinal disorders, hypertension, malaria, skin infections	Nigeria	South-West Nigerian unorthodox medicine	Quds et al. (2012)
A. wilkesiana cv. Godseffiana	Muell Arg.	accepted	A. wilkesiana	Mull. Arg.	-	-	Leaves	Not indicated	Medicine	-	Skin	-	diabetes mellitus, gastrointestinal disorders, hypertension, malaria, skin infections	Nigeria	South-West Nigerian unorthodox medicine	Akinyemi et al. (2005)
A. wilkesiana cv. Godseffiana	Muell Arg.	accepted	A. wilkesiana	Mull. Arg.	-	-	Leaves	Not indicated	Medicine	-	Skin	-	diabetes mellitus, gastrointestinal disorders, hypertension, malaria, skin infections	Nigeria	South-West Nigerian unorthodox medicine	Seebaluck et al. (2015)
A. wilkesiana cv. Godseffiana	Muell Arg.	accepted	A. wilkesiana	Mull. Arg.	-	-	Leaves	Not indicated	Medicine	-	Infectious and parasitic diseases	-	diabetes mellitus, gastrointestinal disorders, hypertension, malaria, skin infections	Nigeria	South-West Nigerian unorthodox medicine	Quds et al. (2012)
A. wilkesiana cv. Godseffiana	Muell Arg.	accepted	A. wilkesiana	Mull. Arg.	-	-	Leaves	Not indicated	Medicine	-	Infectious and parasitic diseases	-	diabetes mellitus, gastrointestinal disorders, hypertension, malaria, skin infections	Nigeria	South-West Nigerian unorthodox medicine	Akinyemi et al. (2005)
A. wilkesiana cv. Godseffiana	Muell Arg.	accepted	A. wilkesiana	Mull. Arg.	-	-	Leaves	Not indicated	Medicine	-	Infectious and parasitic diseases	-	diabetes mellitus, gastrointestinal disorders, hypertension, malaria, skin infections	Nigeria	South-West Nigerian unorthodox medicine	Seebaluck et al. (2015)
A. wilkesiana cv. Godseffiana	Muell Arg.	accepted	A. wilkesiana	Mull. Arg.	-	-	Not indicated	Not indicated	Medicine	antihypertensitive, antimicrobial, diuretic, hypoglycaemic, hypolipidaemic	Cardiovascular system	-	antihypertensitive, antimicrobial, diuretic, hypoglycaemic, hypolipidaemic	Nigeria	-	Ikewuchi et al. (2009)
A. wilkesiana cv. Godseffiana	Muell Arg.	accepted	A. wilkesiana	Mull. Arg.	-	-	Not indicated	Not indicated	Medicine	antihypertensitive, antimicrobial, diuretic, hypoglycaemic, hypolipidaemic	Cardiovascular system	-	antihypertensitive, antimicrobial, diuretic, hypoglycaemic, hypolipidaemic	Nigeria	-	Adesina et al. (2000)
A. wilkesiana cv. Godseffiana	Muell Arg.	accepted	A. wilkesiana	Mull. Arg.	-	-	Not indicated	Not indicated	Medicine	antihypertensitive, antimicrobial, diuretic, hypoglycaemic, hypolipidaemic	Cardiovascular system	-	antihypertensitive, antimicrobial, diuretic, hypoglycaemic, hypolipidaemic	Nigeria	-	Ikewuchi et al. (2009b)
A. wilkesiana cv. Godseffiana	Muell Arg.	accepted	A. wilkesiana	Mull. Arg.	-	-	Not indicated	Not indicated	Medicine	antihypertensitive, antimicrobial, diuretic, hypoglycaemic, hypolipidaemic	Cardiovascular system	-	antihypertensitive, antimicrobial, diuretic, hypoglycaemic, hypolipidaemic	Nigeria	-	Ikewuchi et al.(2011)
A. wilkesiana cv. Godseffiana	Muell Arg.	accepted	A. wilkesiana	Mull. Arg.	-	-	Not indicated	Not indicated	Medicine	antihypertensitive, antimicrobial, diuretic, hypoglycaemic, hypolipidaemic	Cardiovascular system	-	antihypertensitive, antimicrobial, diuretic, hypoglycaemic, hypolipidaemic	Nigeria	-	Ikewuchi et al. (2010a)
A. wilkesiana cv. Godseffiana	Muell Arg.	accepted	A. wilkesiana	Mull. Arg.	-	-	Not indicated	Not indicated	Medicine	antihypertensitive, antimicrobial, diuretic, hypoglycaemic, hypolipidaemic	Cardiovascular system	-	antihypertensitive, antimicrobial, diuretic, hypoglycaemic, hypolipidaemic	Nigeria	-	Oliver (1960)
A. wilkesiana cv. Godseffiana	Muell Arg.	accepted	A. wilkesiana	Mull. Arg.	-	-	Not indicated	Not indicated	Medicine	antihypertensitive, antimicrobial, diuretic, hypoglycaemic, hypolipidaemic	Cardiovascular system	-	antihypertensitive, antimicrobial, diuretic, hypoglycaemic, hypolipidaemic	Nigeria	-	Seebaluck et al. (2015)
A. wilkesiana cv. Godseffiana	Muell Arg.	accepted	A. wilkesiana	Mull. Arg.	-	-	Not indicated	Not indicated	Medicine	antihypertensitive, antimicrobial, diuretic, hypoglycaemic, hypolipidaemic	Infectious and parasitic diseases	-	antihypertensitive, antimicrobial, diuretic, hypoglycaemic, hypolipidaemic	Nigeria	-	Ikewuchi et al. (2009)
A. wilkesiana cv. Godseffiana	Muell Arg.	accepted	A. wilkesiana	Mull. Arg.	-	-	Not indicated	Not indicated	Medicine	antihypertensitive, antimicrobial, diuretic, hypoglycaemic, hypolipidaemic	Infectious and parasitic diseases	-	antihypertensitive, antimicrobial, diuretic, hypoglycaemic, hypolipidaemic	Nigeria	-	Adesina et al. (2000)
A. wilkesiana cv. Godseffiana	Muell Arg.	accepted	A. wilkesiana	Mull. Arg.	-	-	Not indicated	Not indicated	Medicine	antihypertensitive, antimicrobial, diuretic, hypoglycaemic, hypolipidaemic	Infectious and parasitic diseases	-	antihypertensitive, antimicrobial, diuretic, hypoglycaemic, hypolipidaemic	Nigeria	-	Ikewuchi et al. (2009b)
A. wilkesiana cv. Godseffiana	Muell Arg.	accepted	A. wilkesiana	Mull. Arg.	-	-	Not indicated	Not indicated	Medicine	antihypertensitive, antimicrobial, diuretic, hypoglycaemic, hypolipidaemic	Infectious and parasitic diseases	-	antihypertensitive, antimicrobial, diuretic, hypoglycaemic, hypolipidaemic	Nigeria	-	Ikewuchi et al.(2011)
A. wilkesiana cv. Godseffiana	Muell Arg.	accepted	A. wilkesiana	Mull. Arg.	-	-	Not indicated	Not indicated	Medicine	antihypertensitive, antimicrobial, diuretic, hypoglycaemic, hypolipidaemic	Infectious and parasitic diseases	-	antihypertensitive, antimicrobial, diuretic, hypoglycaemic, hypolipidaemic	Nigeria	-	Ikewuchi et al. (2010a)
A. wilkesiana cv. Godseffiana	Muell Arg.	accepted	A. wilkesiana	Mull. Arg.	-	-	Not indicated	Not indicated	Medicine	antihypertensitive, antimicrobial, diuretic, hypoglycaemic, hypolipidaemic	Infectious and parasitic diseases	-	antihypertensitive, antimicrobial, diuretic, hypoglycaemic, hypolipidaemic	Nigeria	-	Oliver (1960)
A. wilkesiana cv. Godseffiana	Muell Arg.	accepted	A. wilkesiana	Mull. Arg.	-	-	Not indicated	Not indicated	Medicine	antihypertensitive, antimicrobial, diuretic, hypoglycaemic, hypolipidaemic	Infectious and parasitic diseases	-	antihypertensitive, antimicrobial, diuretic, hypoglycaemic, hypolipidaemic	Nigeria	-	Seebaluck et al. (2015)
A. wilkesiana cv. Godseffiana	Muell Arg.	accepted	A. wilkesiana	Mull. Arg.	-	-	Not indicated	Not indicated	Medicine	antihypertensitive, antimicrobial, diuretic, hypoglycaemic, hypolipidaemic	Endocrine - metabolic system	-	antihypertensitive, antimicrobial, diuretic, hypoglycaemic, hypolipidaemic	Nigeria	-	Ikewuchi et al. (2009)
A. wilkesiana cv. Godseffiana	Muell Arg.	accepted	A. wilkesiana	Mull. Arg.	-	-	Not indicated	Not indicated	Medicine	antihypertensitive, antimicrobial, diuretic, hypoglycaemic, hypolipidaemic	Endocrine - metabolic system	-	antihypertensitive, antimicrobial, diuretic, hypoglycaemic, hypolipidaemic	Nigeria	-	Adesina et al. (2000)
A. wilkesiana cv. Godseffiana	Muell Arg.	accepted	A. wilkesiana	Mull. Arg.	-	-	Not indicated	Not indicated	Medicine	antihypertensitive, antimicrobial, diuretic, hypoglycaemic, hypolipidaemic	Endocrine - metabolic system	-	antihypertensitive, antimicrobial, diuretic, hypoglycaemic, hypolipidaemic	Nigeria	-	Ikewuchi et al. (2009b)
A. wilkesiana cv. Godseffiana	Muell Arg.	accepted	A. wilkesiana	Mull. Arg.	-	-	Not indicated	Not indicated	Medicine	antihypertensitive, antimicrobial, diuretic, hypoglycaemic, hypolipidaemic	Endocrine - metabolic system	-	antihypertensitive, antimicrobial, diuretic, hypoglycaemic, hypolipidaemic	Nigeria	-	Ikewuchi et al.(2011)
A. wilkesiana cv. Godseffiana	Muell Arg.	accepted	A. wilkesiana	Mull. Arg.	-	-	Not indicated	Not indicated	Medicine	antihypertensitive, antimicrobial, diuretic, hypoglycaemic, hypolipidaemic	Endocrine - metabolic system	-	antihypertensitive, antimicrobial, diuretic, hypoglycaemic, hypolipidaemic	Nigeria	-	Ikewuchi et al. (2010a)
A. wilkesiana cv. Godseffiana	Muell Arg.	accepted	A. wilkesiana	Mull. Arg.	-	-	Not indicated	Not indicated	Medicine	antihypertensitive, antimicrobial, diuretic, hypoglycaemic, hypolipidaemic	Endocrine - metabolic system	-	antihypertensitive, antimicrobial, diuretic, hypoglycaemic, hypolipidaemic	Nigeria	-	Oliver (1960)
A. wilkesiana cv. Godseffiana	Muell Arg.	accepted	A. wilkesiana	Mull. Arg.	-	-	Not indicated	Not indicated	Medicine	antihypertensitive, antimicrobial, diuretic, hypoglycaemic, hypolipidaemic	Endocrine - metabolic system	-	antihypertensitive, antimicrobial, diuretic, hypoglycaemic, hypolipidaemic	Nigeria	-	Seebaluck et al. (2015)
Acalypha virginica	L.	accepted	A. virginica	L.	-	-	Not indicated	Not indicated	Medicine	-	Urinary system	-	The herb is expectorant and diuretic	EEUU	North Carolina	Hyams (1898)
A. wilkesiana cv. Godseffiana	Muell Arg.	accepted	A. wilkesiana	Mull. Arg.	-	-	Seeds	Not indicated	Medicine	-	Neoplasm	-	creast tumours	Nigeria	-	Quds et al. (2012)
A. wilkesiana cv. Godseffiana	Muell Arg.	accepted	A. wilkesiana	Mull. Arg.	-	-	Seeds	Not indicated	Medicine	-	Neoplasm	-	creast tumours	Nigeria	-	Bussing et al. (1999)
A. wilkesiana cv. Godseffiana	Muell Arg.	accepted	A. wilkesiana	Mull. Arg.	-	-	Seeds	Not indicated	Medicine	-	Neoplasm	-	creast tumours	Nigeria	-	Seebaluck et al. (2015)
A. siamensis	Oliv. ex Gage	accepted	A. siamensis	Oliv. ex Gage	Wild tea; pokok teh; teh-tehan; teh hutan, teh kampung, tumput; taè préi; cha-khoi; charuesei; phakduk; tr(af) c(oj)c r(af)o, tai t(uw)(owj)mg xi(ee)m, ch(ef) m(ax)n h(ar)o	English; Sumatra; Javanese; Malaysia; Cambodia; northern Thailand; central Thailand; south-western Thailand; Vietnam	Leaves	Not indicated	Medicine	Emetic, expectorant	Digestive tract	-	Remedy for worms, an emetic and expectorant	-	-	van Valkenburg and Bunyapraphatsara (2001)
Acalypha fruticosa	Forsk.	accepted	A. fruticosa	Forssk.	Birch-leaved Aalypha, Sinnie, Chinnie, Tsinnie	English, Tam., Duk., Tkl.	Leaves	Not indicated	Medicine	Stomachic	Infectious and parasitic diseases	-	The leaves are prescribed by the natie doctors as a stomachic in dyspeptic affections and cholera	India	-	Drury (1873)
Acalypha fruticosa	Forsk.	accepted	A. fruticosa	Forssk.	Birch-leaved Aalypha, Sinnie, Chinnie, Tsinnie	English, Tam., Duk., Tkl.	Leaves	Infussion	Medicine	-	Others	-	Attenuant and alterative	India	-	Drury (1873)
A. siamensis	Oliv. Ex Gage	accepted	A. siamensis	Oliv. ex Gage	-	-	Leaves	Not indicated	Medicine	-	Digestive tract	-	Treat fever, bowel complaints and kidney diseases. Antipyretic properties	Indonesia	-	Ng and Songkhla (2000)
A. siamensis	Oliv. Ex Gage	accepted	A. siamensis	Oliv. ex Gage	-	-	Leaves	Not indicated	Medicine	-	Digestive tract	-	Treat fever, bowel complaints and kidney diseases. Antipyretic properties	Indonesia	-	Seebaluck et al. (2015)
Acalypha betulina	Retzius	synonym	A. fruticosa	Forssk.	-	-	Leaves	Not indicated	Medicine	-	Infectious and parasitic diseases	-	The leaves are employed in dyspepsia and in cholera	-	-	Todd (1888)
Acalypha fruticosa	Forsk.	accepted	A. fruticosa	Forssk.	chinni, sinni	-	Leaves	Not indicated	Medicine	-	Nervous system	-	Attenuant and alterative	India	Vaidyas (Southern India)	Kirtikar and Basu (1935)
A. siamensis	Oliv. Ex Gage	accepted	A. siamensis	Oliv. ex Gage	-	-	Leaves	Not indicated	Medicine	-	Digestive tract	-	Treat fever, bowel complaints and kidney diseases. Antipyretic properties	Indonesia	-	Ng and Songkhla (2000)
A. siamensis	Oliv. Ex Gage	accepted	A. siamensis	Oliv. ex Gage	-	-	Leaves	Not indicated	Medicine	-	Digestive tract	-	Treat fever, bowel complaints and kidney diseases. Antipyretic properties	Indonesia	-	Seebaluck et al. (2015)
Acalypha hispida	Miq.	accepted	A. hispida	Burm. f.	Vattattali	Malayalam	Flowers	Boiled in water or administered in the form of a conserve	Medicine	-	Symptoms	Diarrhea	Diarrhoea and similar disorders	India	-	Kirtikar and Basu (1935)
Acalypha hispida	Miq.	accepted	A. hispida	Burm. f.	Vattattali	Malayalam	Leaves	Leaves are beaten up with green tobacco leaf and infusion of rice and applied to inveterate ulcers	Medicine	-	Injuries	Ulcers, sores	Inveterate ulcers	India	-	Kirtikar and Basu (1935)
Acalypha indica	L.	accepted	A. indica	L.	Kuppymainy	Sri Lanka	Not indicated	The juice is used in the form of liniment with other medicines in snake-bite. It is also mixed with other medicines in decoction for rheumatism	Medicine	-	Injuries	Bites and stings	The juice is used in the form of liniment with other medicines in snake-bite. It is also mixed with other medicines in decoction for rheumatism	Sri Lanka	-	Cooper (1842)
Acalypha indica	L.	accepted	A. indica	L.	Kuppymainy	Sri Lanka	Not indicated	The juice is used in the form of liniment with other medicines in snake-bite. It is also mixed with other medicines in decoction for rheumatism	Medicine	-	Locomotor system	-	The juice is used in the form of liniment with other medicines in snake-bite. It is also mixed with other medicines in decoction for rheumatism	Sri Lanka	-	Cooper (1842)
Acalypha indica	L.	accepted	A. indica	L.	Kuppi, Khokli, Kuppaimeni	Hind., Comb., Tam.	Leaves	The powder of the dry leaves is given to children in worm cases. Also a decoction of them with the addition of a little garlic	Medicine	-	Infectious and parasitic diseases	-	The powder of the dry leaves is given to children in worm cases, also a decoction of them with the addition of a little garlic. The juice of the same part of the plant, together with that of the tender shoots, is occasionally mixed with a small portion of margosa oil, and rubbed on the tongues of infants for the purpose of sickening them and celaring their stomachs of viscid phlegm.	India	Hindus	Dymock (1884)
A. siamensis	Oliv. Ex Gage	accepted	A. siamensis	Oliv. ex Gage	-	-	Leaves	Not indicated	Medicine	-	Digestive tract	-	Intestinal complaints	Thailand	-	Siregar (2001)
A. siamensis	Oliv. Ex Gage	accepted	A. siamensis	Oliv. ex Gage	-	-	Leaves	Not indicated	Medicine	-	Digestive tract	-	Intestinal complaints	Thailand	-	Seebaluck et al. (2015)
A. siamensis	Oliv. ex Gage	accepted	A. siamensis	Oliv. ex Gage	Wild tea; pokok teh; teh-tehan; teh hutan, teh kampung, tumput; taè préi; cha-khoi; charuesei; phakduk; tr(af) c(oj)c r(af)o, tai t(uw)(owj)mg xi(ee)m, ch(ef) m(ax)n h(ar)o	English; Sumatra; Javanese; Malaysia; Cambodia; northern Thailand; central Thailand; south-western Thailand; Vietnam	Leaves	Hot infusion of dried leaves drunk as a tea	Medicine	-	Digestive tract	-	Beneficial for intestinal complaints	Thailand	Thais, Malays	van Valkenburg and Bunyapraphatsara (2001)
A. siamensis	Oliv. ex Gage	accepted	A. siamensis	Oliv. ex Gage	Wild tea; pokok teh; teh-tehan; teh hutan, teh kampung, tumput; taè préi; cha-khoi; charuesei; phakduk; tr(af) c(oj)c r(af)o, tai t(uw)(owj)mg xi(ee)m, ch(ef) m(ax)n h(ar)o	English; Sumatra; Javanese; Malaysia; Cambodia; northern Thailand; central Thailand; south-western Thailand; Vietnam	Leaves	Hot infusion of dried leaves drunk as a tea	Medicine	-	Digestive tract	-	Beneficial for intestinal complaints	Malaysia	Thais, Malays	van Valkenburg and Bunyapraphatsara (2001)
A. villicaulis	Hochst.	accepted	A. villicaulis	Hochst. ex A. Rich.	-	-	Aerial parts	Fresh or dried aerial plants crushed and the decoction dunk	Medicine	-	Digestive tract	-	liver diseases	Rwanda?		Schmelzer et al. (2008)
Acalypha indica	L.	accepted	A. indica	L.	Cupameni	India	Leaves	Decoction introduced into the ears	Medicine	-	Ear problems	-	Their decoction, introduced into the ears, alleviates pain	India	Malabar Coast / Hakims	Dymock (1884)
A. volkensii	Pax	accepted	A. volkensii	Pax	-	-	Roots	Root infusion	Medicine	-	Digestive tract	-	diuretic, purgative, tonic	-	-	Quattrochi (2012)
Acalypha indica	L.	accepted	A. indica	L.	Cupameni	India	Leaves	Expressed juice of the leaves	Medicine	-	Respiratory system	-	Is in great repute, wherever the plant grows, as an emetic for children, and is safe, certain, and speedy in its action. Like Ipecacuanha, it seems to have little tendency to act on the bowels or depress the vital powers ,and it decidedly increases the secretion of the pulmonary organs. The dose of the expressed juic for an infant is a teaspoonful	India	Chennai	Dymock (1884)
Acalypha indica	L.	accepted	A. indica	L.	-	India	Not indicated	Not indicated	Medicine	-	Respiratory system	-	Dr. Ross speaks highly of its use as an expectorant, ranking it in this respect with senega; he found it specially useful in the bronochitis of children	India	-	Dymock (1884)
A. godseffiana	Not indicated	synonym	A. wilkesiana	Mull. Arg.	Jinwinini	Nigeria	Leaves, twigs	Not indicated	Medicine	antimicrobial	Digestive tract	-	Cholera, live problems, venereal diseases, stomach problems, whooping cough	India	Nigeria	Odugbemi (2008)
A. wilkesiana	Müll. Arg.	accepted	A. wilkesiana	Mull. Arg.	hoja sangre	Spanish (Ecuador)	Leaves	Leaves decoction	Medicine	-	Digestive tract	-	gastritis, lymphoid swellings	-	-	Quattrochi (2012)
A. wilkesiana	Mull Arg.	accepted	A. wilkesiana	Mull. Arg.	jiwene, jinwinini		Leaves, twigs	Not indicated	Medicine	antimicrobial	Digestive tract	-	skin rashes, flatulence, constipation	-	-	Odugbemi (2008)
Acalypa indica	Linn.	accepted	A. indica	L.	Indian Acalypha, Koopa-,ani, Cupamani, Koopi, Mukto-juri	English, Mal., Tam., Duk., Beng.	Leaves	Mixed with common salt and applied externally	Medicine	-	Skin	-	Are applied externally in scabies	India	-	Drury (1873)
Acalypa indica	Linn.	accepted	A. indica	L.	Indian Acalypha, Koopa-,ani, Cupamani, Koopi, Mukto-juri	English, Mal., Tam., Duk., Beng.	Whole plant	Mixed with oil	Medicine	Antarthirtic	Locomotor system	-	A decoction of the whole plant mixed with oil is antarthritic	India	-	Drury (1873)
Acalypa indica	Linn.	accepted	A. indica	L.	Indian Acalypha, Koopa-,ani, Cupamani, Koopi, Mukto-juri	English, Mal., Tam., Duk., Beng.	Whole plant	Mixed with chunam, external application in cutaneous diseases	Medicine	-	Skin	-	Mixed with chunam, forms a good external application in cutaneous diseases	India	-	Drury (1873)
Acalypa indica	Linn.	accepted	A. indica	L.	Indian Acalypha, Koopa-,ani, Cupamani, Koopi, Mukto-juri	English, Mal., Tam., Duk., Beng.	Leaves	Simple decoction is given	Medicine	-	Ear problems	-	A simple decoction of the leaves is given in ear-ache	India	-	Drury (1873)
A. wilkesiana	Muell Arg.	accepted	A. wilkesiana	Mull. Arg.	-	-	Not indicated	Expressed juice od boiled decoction	Medicine	-	Digestive tract	-	gastrointestinal disorders, fungal skin infections	-	-	Ikewuchi et al. (2009a)
A. wilkesiana	Muell Arg.	accepted	A. wilkesiana	Mull. Arg.	-	-	Not indicated	Expressed juice od boiled decoction	Medicine	-	Digestive tract	-	gastrointestinal disorders, fungal skin infections	-	-	Seebaluck et al. (2015)
Acalypa indica	Linn.	accepted	A. indica	L.	Indian Acalypha, Koopa-,ani, Cupamani, Koopi, Mukto-juri	English, Mal., Tam., Duk., Beng.	Leaves	Not indicated	Medicine	expectorant	Respiratory system	-	It has also been usefully administered as an expectorant, and in bronchitis in children	India	-	Drury (1873)
Acalypa indica	Linn.	accepted	A. indica	L.	Indian Acalypha, Koopa-,ani, Cupamani, Koopi, Mukto-juri	English, Mal., Tam., Duk., Beng.	Leaves	Cataplasm is applied as a local application	Medicine	-	Injuries	Ulcers, sores	A cataplasm of the leaves is applied as a local application to syphilitic ulcers	India	-	Drury (1873)
Acalypa indica	Linn.	accepted	A. indica	L.	Indian Acalypha, Koopa-,ani, Cupamani, Koopi, Mukto-juri	English, Mal., Tam., Duk., Beng.	Leaves	Cataplasm is applied as a local application	Medicine	pain-killer	Injuries	Bites and stings	A cataplasm of the leaves is applied as a local application to syphilitic ulcers, and as a means of relieving the pain attendant on the bites of venomous insects	India	-	Drury (1873)
Acalypha indica	Linne	accepted	A. indica	L.	-	-	Leaves	Decoction of the leaves to which a little garlic is added, being employed	Medicine	Anthelmintic	Infectious and parasitic diseases	-	Is used in India as an anthelmintic, a decoction of the leaves, to which a little garlic is added, being employed	-	-	Todd (1888)
Acalypha indica	Linne	accepted	A. indica	L.	-	-	Whole plant	Expressed juice of the plant, mixed with oil has the reputation of being an excellent liniment	Medicine	-	Locomotor system	-	The expressed juice of the plant, mixed with oil, has the reputation of being an excellent liniment in arthirtic and syphilitc affections	-	-	Todd (1888)
Acalypha indica	Linne	accepted	A. indica	L.	-	-	Whole plant	Expressed juice of the plant, mixed with oil has the reputation of being an excellent liniment	Medicine	-	Injuries	Ulcers, sores	The expressed juice of the plant, mixed with oil, has the reputation of being an excellent liniment in arthirtic and syphilitc affections	-	-	Todd (1888)
A. wilkesiana	Muell Arg.	accepted	A. wilkesiana	Mull. Arg.	kuligou	Rigo, Central Province	Leaves	Leaves are chewed	Medicine	-	Digestive tract	-	ruptured appendicitis	-	-	WHO (2009)
A. wilkesiana	Muell Arg.	accepted	A. wilkesiana	Mull. Arg.	kuligou	Rigo, Central Province	Leaves	Leaves are chewed	Medicine	-	Digestive tract	-	ruptured appendicitis	-	-	Seebaluck et al. (2015)
Acalypha indica	L.	accepted	A. indica	L.	-	-	Leaves	Leaf juice or boiling herbal vegetation is prepared and given in dose of 1-2 tablespoon full for small children 15-30ml in case of an adult	Medicine	-	Infectious and parasitic diseases	-	Induce purgation and expel the intestinal worms and mucus from intestine	India	-	Aishwayra et al. (2024)
Acalypha indica	L.	accepted	A. indica	L.	-	-	Leaves	Leaf juice or boiling herbal vegetation is prepared and given in dose of 1-2 tablespoon full for small children 15-30ml in case of an adult	Medicine	-	Infectious and parasitic diseases	-	Induce purgation and expel the intestinal worms and mucus from intestine	India	-	Venkateshwarlu and Sridhar (2017)
Acalypha indica	L.	accepted	A. indica	L.	-	-	Not indicated	The juice of tree is boil by the side of be ginger an dhis apply outwarly over ache areas of body	Medicine	-	Skin	-	apply over ache areas of body	India	-	Aishwayra et al. (2024)
Acalypha indica	L.	accepted	A. indica	L.	-	-	Not indicated	The juice of tree is boil by the side of be ginger an dhis apply outwarly over ache areas of body	Medicine	-	Skin	-	apply over ache areas of body	India	-	Venkateshwarlu and Sridhar (2017)
Acalypha indica	L.	accepted	A. indica	L.	-	-	Leaves	The leafs are grind with salt and externally above	Medicine	-	Skin	-	Skin infection like scabies	India	-	Aishwayra et al. (2024)
Acalypha indica	L.	accepted	A. indica	L.	-	-	Leaves	The leafs are grind with salt and externally above	Medicine	-	Skin	-	Skin infection like scabies	India	-	Venkateshwarlu and Sridhar (2017)
Acalypha indica	L.	accepted	A. indica	L.	-	-	Leaves	The paste of leaves along with quick lime is externally applied	Medicine	-	Locomotor system	-	applied over painful arthritis	India	-	Aishwayra et al. (2024)
Acalypha indica	L.	accepted	A. indica	L.	-	-	Leaves	The paste of leaves along with quick lime is externally applied	Medicine	-	Locomotor system	-	applied over painful arthritis	India	-	Venkateshwarlu and Sridhar (2017)
Acalypha indica	L.	accepted	A. indica	L.	-	-	Leaves	Leaf liquid is externally applied	Medicine	-	Symptoms	Pain-killer	applied over head ache	India	-	Aishwayra et al. (2024)
Acalypha indica	L.	accepted	A. indica	L.	-	-	Leaves	Leaf liquid is externally applied	Medicine	-	Symptoms	Pain-killer	applied over head ache	India	-	Venkateshwarlu and Sridhar (2017)
Acalypha indica	L.	accepted	A. indica	L.	-	-	Leaves	The dry leaf fine particles is bandaged above the bed sore areas and therefore produce anthelmintic action	Medicine	-	Infectious and parasitic diseases	-	anthelmintic action	India	-	Aishwayra et al. (2024)
Acalypha indica	L.	accepted	A. indica	L.	-	-	Leaves	The dry leaf fine particles is bandaged above the bed sore areas and therefore produce anthelmintic action	Medicine	-	Infectious and parasitic diseases	-	anthelmintic action	India	-	Venkateshwarlu and Sridhar (2017)
A. wilkesiana	Müll. Arg.	accepted	A. wilkesiana	Mull. Arg.	kavus; kokai; haunuana; pho ngoen, pho daang; bai ngoen; tai t(uw)(owj)ng d(or)	Lamasong New Ireland; Raluana Gazelle Peninsula New Britain; Delena Central Province; central Thailand, southesatern Thailand; Vietnam	Leaves	Decoction of the leaves	Medicine		Digestive tract	-	Gastritis, lymphoid swellings	Fiji		van Valkenburg and Bunyapraphatsara (2001)
Acalypha indica	L.	accepted	A. indica	L.	-	-	Not indicated	Not indicated	Medicine	expectorant	Respiratory system	-	Expectorant	India	-	Kirtikar and Basu (1935)
Acalypha indica	L.	accepted	A. indica	L.	-	-	Not indicated	Not indicated	Medicine	-	Respiratory system	-	Used as expectorant	India	-	Kirtikar and Basu (1935)
Acalypha virginica	L.	accepted	A. virginica	L.	-	-	Not indicated	Not indicated	Medicine	-	Urinary system	-	Expectorant and diuretic	EEUU	North Carolina	Raleigh (1898)
Acalypha indica	L.	accepted	A. indica	L.	-	-	Not indicated	Not indicated	Medicine	-	Respiratory system	-	Useful remedy for bronchitis, asthma and pneumonia	India	-	Kirtikar and Basu (1935)
Acalypha indica	L.	accepted	A. indica	L.	-	-	Not indicated	Not indicated	Medicine	-	Locomotor system	-	Useful remedy for rheumatism	India	-	Kirtikar and Basu (1935)
Acalypha indica	L.	accepted	A. indica	L.	-	-	Leaves	Not indicated	Medicine	-	Skin	-	Scabies	India	-	Kirtikar and Basu (1935)
Acalypha indica	L.	accepted	A. indica	L.	-	-	Leaves	Mixed with chunam	Medicine	-	Skin	-	Other cutaneous diseases	India	-	Kirtikar and Basu (1935)
Acalypha indica	L.	accepted	A. indica	L.	-	-	Leaves	Powder of the dry leaves is given to children	Medicine	-	Infectious and parasitic diseases	-	Worm cases	India	-	Kirtikar and Basu (1935)
Acalypha indica	L.	accepted	A. indica	L.	-	-	Leaves	Decoction of the leaves with the addition of a little garlic	Medicine	-	Infectious and parasitic diseases	-	Worm cases	India	-	Kirtikar and Basu (1935)
A. wilkesiana	Muell. -rg.	accepted	A. wilkesiana	Mull. Arg.	Copper leaf	Maharastra, India	Whole plant	Expressed juice or boiled decoction is used for the treatment of gastrointestinal disorders and fungal infections	Medicine	-	Digestive tract	-	Treatment of gastrointestinal disorders and fungal skin infections	India	North Maharashtra Region	Adsul et al. (2013)
A. wilkesiana	Mull Arg.	accepted	A. wilkesiana	Mull. Arg.	-	-	Leaves	Not indicated	Medicine	-	Digestive tract	-	constipation, flatulence, skin disease	Nigeria	Yoruba tribe, Nigeria	Odugbemi (2008)
Acalypha indica	L.	accepted	A. indica	L.	-	-	Leaves	Decoction of the leaves	Medicine	-	Symptoms	Pain-killer	Earache	India	-	Kirtikar and Basu (1935)
Acalypha indica	L.	accepted	A. indica	L.	-	-	Leaves	Cataplasm of the leaves is applied	Medicine	-	Injuries	Ulcers, sores	Applied as a local application to syphilitic ulcers	India	-	Kirtikar and Basu (1935)
Acalypha indica	L.	accepted	A. indica	L.	-	-	Leaves	Cataplasm of the leaves is applied	Medicine	-	Injuries	Bites and stings	Relieveing the pain of snake-bite	India	-	Kirtikar and Basu (1935)
Acalypha indica	L.	accepted	A. indica	L.	-	-	Leaves	Cataplasm of the leaves is applied	Medicine	-	Injuries	Bites and stings	Irritationi caused by the bite of the centipede	India	-	Kirtikar and Basu (1935)
A. wilkesiana cv. Godseffiana	Muell Arg.	accepted	A. wilkesiana	Mull. Arg.	-	-	Leaves	Not indicated	Medicine	-	Digestive tract	-	diabetes mellitus, gastrointestinal disorders, hypertension, malaria, skin infections	Nigeria	South-West Nigerian unorthodox medicine	Quds et al. (2012)
A. wilkesiana cv. Godseffiana	Muell Arg.	accepted	A. wilkesiana	Mull. Arg.	-	-	Leaves	Not indicated	Medicine	-	Digestive tract	-	diabetes mellitus, gastrointestinal disorders, hypertension, malaria, skin infections	Nigeria	South-West Nigerian unorthodox medicine	Akinyemi et al. (2005)
A. wilkesiana cv. Godseffiana	Muell Arg.	accepted	A. wilkesiana	Mull. Arg.	-	-	Leaves	Not indicated	Medicine	-	Digestive tract	-	diabetes mellitus, gastrointestinal disorders, hypertension, malaria, skin infections	Nigeria	South-West Nigerian unorthodox medicine	Seebaluck et al. (2015)
Acalypha indica	L.	accepted	A. indica	L.	-	-	Not indicated	A piece of cotton is saturated with the expressed juice and inserted in to each nostril, relieving head symptoms by causing haemorrhage from the nose	Medicine	-	Symptoms	Pain-killer	Is used in congestive headaches. Relieves head symptoms by causing haemorrhage from the nose	India	-	Kirtikar and Basu (1935)
Acalypha indica	L.	accepted	A. indica	L.	-	-	Leaves	Powder of the dry leaves	Medicine	-	Injuries	Ulcers, sores	Bed sores	India	-	Kirtikar and Basu (1935)
Acalypha indica	L.	accepted	A. indica	L.	-	-	Leaves	Powder of the dry leaves	Medicine	-	Injuries	Wounds	Wounds attacked by worms	India	-	Kirtikar and Basu (1935)
Acalypha indica	L.	accepted	A. indica	L.	-	-	Leaves	Applied externally ground with common salt or quiclime or lime juice. A paste of the leaves with lime juice was prescribed	Medicine	-	Infectious and parasitic diseases	-	Prescribed for cases of ringworm	India	-	Kirtikar and Basu (1935)
Acalypha paniculata	Burm. Fl.	accepted	A. paniculata	Miq.	-	-	-	-	Medicine	-	Not indicated	-	Used as a substitute for Acalypha indica	India	-	Kirtikar and Basu (1935)
Acalypha sp.	-	Acalypha sp.	Acalypha sp.	-	Canela-de-nambu	Brazil	Roots	Not indicated	Medicine	-	STDs	-	STDs	Brazil	Northeastern Brazil	De Albuquerque et al. (2007)
Acalypha sp.	-	Acalypha sp.	Acalypha sp.	-	Baaxobarbare	Ethiopia	Leaves	Infusion of the fresh leaf of the plant is administered intranasally and also taken orally	Medicine	-	Injuries	Bites and stings	Snakebite	Ethiopia	Afar people, North Eastern Ethiopia	Tesfaye et al. (2006)
Acalypha sp.	-	Acalypha sp.	Acalypha sp.	-	Baaxobarbare	Ethiopia	Roots	Infusion of fresh root is administered intranasally	Medicine	-	Injuries	Bites and stings	Snakebite	Ethiopia	Afar people, North Eastern Ethiopia	Tesfaye et al. (2006)
Acalypha sp.	-	Acalypha sp.	Acalypha sp.	-	Baaxobarbare	Ethiopia	Leaves	Infusion of fresh root is administered intranasally	Medicine	-	Infectious and parasitic diseases	-	Baxalitta (Anthrax)	Ethiopia	Afar people, North Eastern Ethiopia	Tesfaye et al. (2006)
Acalypha sp.	-	Acalypha sp.	Acalypha sp.	-	Subaci	Ethiopia	Leaves	The infusion of the fresh leaf is administered intranasally	Medicine	-	Not indicated	-	Urribaqla	Ethiopia	Afar people, North Eastern Ethiopia	Tesfaye et al. (2006)
Acalypha sp.	-	Acalypha sp.	Acalypha sp.	-	Subaci	Ethiopia	Leaves	The dried leaves are pounded and then added into a dish containing water, and heated over fire and the smoke inhaled	Medicine	-	Symptoms	Pain-killer	Head ache, arthritis, malaria	Ethiopia	Afar people, North Eastern Ethiopia	Tesfaye et al. (2006)
Acalypha sp.	-	Acalypha sp.	Acalypha sp.	-	Subaci	Ethiopia	Leaves	The dried leaves are pounded and then added into a dish containing water, and heated over fire and the smoke inhaled	Medicine	-	Locomotor system	-	Head ache, arthritis, malaria	Ethiopia	Afar people, North Eastern Ethiopia	Tesfaye et al. (2006)
Acalypha sp.	-	Acalypha sp.	Acalypha sp.	-	Subaci	Ethiopia	Leaves	The dried leaves are pounded and then added into a dish containing water, and heated over fire and the smoke inhaled	Medicine	-	Infectious and parasitic diseases	-	Head ache, arthritis, malaria	Ethiopia	Afar people, North Eastern Ethiopia	Tesfaye et al. (2006)
Acalypha sp.	-	Acalypha sp.	Acalypha sp.	-	Subaci	Ethiopia	Leaves	The infusion of the fresh leaves, the root of Cissus quadrangularis and Balanites aegyptica is administered orally or intranasally	Medicine	-	Infectious and parasitic diseases	-	Anthrax	Ethiopia	Afar people, North Eastern Ethiopia	Tesfaye et al. (2006)
Acalypha sp.	-	Acalypha sp.	Acalypha sp.	-	Subaci	Ethiopia	Roots	The root of the plant is attached to the abdomen of the patient	Medicine	-	Gynecological problems	-	Bleeding due to abortion	Ethiopia	Afar people, North Eastern Ethiopia	Tesfaye et al. (2006)
Acalypha virginica	L.	accepted	A. virginica	L.	-	-	Not indicated	Not indicated	Medicine	-	Respiratory system	-	The herb is expectorant and diuretic	EEUU	North Carolina	Hyams (1898)
A. volkensii	Pax	accepted	A. volkensii	Pax	-	-	Roots	Root infusion	Medicine	-	Urinary system	-	diuretic, purgative, tonic	-	-	Quattrochi (2012)
Acalypha virginica	L.	accepted	A. virginica	L.	-	-	Not indicated	Not indicated	Medicine	-	Respiratory system	-	Expectorant and diuretic	EEUU	North Carolina	Raleigh (1898)
A. wilkesiana cv. Godseffiana	Muell Arg.	accepted	A. wilkesiana	Mull. Arg.	-	-	Not indicated	Not indicated	Medicine	antihypertensitive, antimicrobial, diuretic, hypoglycaemic, hypolipidaemic	Urinary system	-	antihypertensitive, antimicrobial, diuretic, hypoglycaemic, hypolipidaemic	Nigeria	-	Ikewuchi et al. (2009)
A. wilkesiana cv. Godseffiana	Muell Arg.	accepted	A. wilkesiana	Mull. Arg.	-	-	Not indicated	Not indicated	Medicine	antihypertensitive, antimicrobial, diuretic, hypoglycaemic, hypolipidaemic	Urinary system	-	antihypertensitive, antimicrobial, diuretic, hypoglycaemic, hypolipidaemic	Nigeria	-	Adesina et al. (2000)
A. wilkesiana cv. Godseffiana	Muell Arg.	accepted	A. wilkesiana	Mull. Arg.	-	-	Not indicated	Not indicated	Medicine	antihypertensitive, antimicrobial, diuretic, hypoglycaemic, hypolipidaemic	Urinary system	-	antihypertensitive, antimicrobial, diuretic, hypoglycaemic, hypolipidaemic	Nigeria	-	Ikewuchi et al. (2009b)
A. wilkesiana cv. Godseffiana	Muell Arg.	accepted	A. wilkesiana	Mull. Arg.	-	-	Not indicated	Not indicated	Medicine	antihypertensitive, antimicrobial, diuretic, hypoglycaemic, hypolipidaemic	Urinary system	-	antihypertensitive, antimicrobial, diuretic, hypoglycaemic, hypolipidaemic	Nigeria	-	Ikewuchi et al.(2011)
A. wilkesiana cv. Godseffiana	Muell Arg.	accepted	A. wilkesiana	Mull. Arg.	-	-	Not indicated	Not indicated	Medicine	antihypertensitive, antimicrobial, diuretic, hypoglycaemic, hypolipidaemic	Urinary system	-	antihypertensitive, antimicrobial, diuretic, hypoglycaemic, hypolipidaemic	Nigeria	-	Ikewuchi et al. (2010a)
A. wilkesiana cv. Godseffiana	Muell Arg.	accepted	A. wilkesiana	Mull. Arg.	-	-	Not indicated	Not indicated	Medicine	antihypertensitive, antimicrobial, diuretic, hypoglycaemic, hypolipidaemic	Urinary system	-	antihypertensitive, antimicrobial, diuretic, hypoglycaemic, hypolipidaemic	Nigeria	-	Oliver (1960)
A. wilkesiana cv. Godseffiana	Muell Arg.	accepted	A. wilkesiana	Mull. Arg.	-	-	Not indicated	Not indicated	Medicine	antihypertensitive, antimicrobial, diuretic, hypoglycaemic, hypolipidaemic	Urinary system	-	antihypertensitive, antimicrobial, diuretic, hypoglycaemic, hypolipidaemic	Nigeria	-	Seebaluck et al. (2015)
Acalypha virginica	L.	accepted	A. virginica	L.	-	-	Not indicated	Not indicated	Medicine	expectorant	Respiratory system	-	Expectorant properties, and asthma	EEUU	Massachussetts	Williams (1849)
Acalypha virginica	L.	accepted	A. virginica	L.	-	-	Not indicated	Not indicated	Medicine		Lymphatic system	-	Various species of dropsy	EEUU	Massachussetts	Williams (1849)
Acalypha virginica	L.	accepted	A. virginica	L.	-	-	Not indicated	Not indicated	Medicine	expectorant	Respiratory system	-	Expectorant and diuretic	EEUU	South Carolina	Porcher (1845)
Acalypha virginica	L.	accepted	A. virginica	L.	-	-	Not indicated	Not indicated	Medicine		Respiratory system	-	Cases of humid asthma	EEUU	South Carolina	Porcher (1845)
Acalypha virginica	L.	accepted	A. virginica	L.	-	-	Not indicated	Not indicated	Medicine		Lymphatic system	-	Ascites and anasarca	EEUU	South Carolina	Porcher (1845)
Acalypha hispida	Not indicated					Java	Roots	Joined to the bark of the Tabernaemontana utrifolia Poole and to the root of Cyperus rotundus (a useful emollient)	Medicine	-	Respiratory system	-	Has been found useful in Hemoptisis	Indonesia	Java	Horsfield (1816)
Acalypha fruiticosa var. egandulosa	Forsk.	accepted	A. fruticosa	Forssk.	siaiti	Kenya	Roots	Root boiled in goat bone soup and the soup is drunk	Medicine	-	Digestive tract	-	Used as a medicine for the liver; also used as medicine after eating too much honey	Kenya	Suei Dorobo	Ichikawa (1987)
Acalypha manniana	Müell. - Arg.	accepted	A. manniana	Mull. Arg.	-	-	Not indicated	Not indicated	Medicine	-	Symptoms	Diarrhea	Not indicated	Uganda	Kabale	Hamill et al. (2000)
Acalypha villicaulis	A. Rich.	invalid	A. villicaulis	Hochst. ex A. Rich.	umugonampiri	Rwanda	Not indicated	Fresh or dried herb is crushed, boiled and the decoction is used	Medicine	-	Digestive tract	-	Liver diseases	Rwanda	-	Ramathal and Ngassapa (2001)
Acalypha villicaulis	A. Rich.	invalid	A. villicaulis	Hochst. ex A. Rich.	umugonampiri	Rwanda	Roots	Decotion	Medicine	-	Urinary system	-	micturation in children	Rwanda	-	Ramathal and Ngassapa (2001)
Acalypha alnifolia	Klein ex Willd.	accepted	A. alnifolia	J. G. Klein ex Willd.	-	-	Leaves	Not indicated	Medicine	-	Infectious and parasitic diseases	-	Dysentery	India	Andhra Pradesh, India	Rao, Rao and Sudharshanam (2006)
Acalypha fruticosa	Forsk.	accepted	A. fruticosa	Forssk.	-	-	Leaves	Not indicated	Medicine	-	Infectious and parasitic diseases	-	Cholera	Tanzania	-	Khan (2001)
Acalypha fruticosa	Forsk.	accepted	A. fruticosa	Forssk.	-	-	Leaves	Not indicated	Medicine	-	Symptoms	Pain-killer	Stomach ache, chest pains	Tanzania	-	Khan (2001)
Acalypha fruticosa	Forsk.	accepted	A. fruticosa	Forssk.	-	-	Leaves	Not indicated	Medicine	-	Respiratory system	-	coughs	Tanzania	-	Khan (2001)
A. langiana	Not indicated	Doubt	?	?	-	-	Not indicated	Not indicated	Medicine	-	Injuries	Wounds	Wound dressing on diabetes miellitus	Not indicated	-	Latiff et al. (2010)
Acalypha indica	L.	accepted	A. indica	L.	murupinda	Andhra Pradesh, India	Leaves	Leaf paste mixed with turmeric powder on the affected areas till cure	Medicine	-	Skin	-	Leaf paste mixed with turmeric powder on the affected areas till cure	India	Andhra Pradesh, India	Kumar et al. (2015)
Acalypha australis	Not indicated	Doubt	?	?	铁苋菜	China	Not indicated	Cut up and cook throughly or feed freshly	Medicine	-	Not indicated	-	Cut up and cook throughly or feed freshly	China	Biku Yao	Ren-chuan et al. (2023)
Acalypha indica	L.	accepted	A. indica	L.	muktajhuri	-	Leaves	Leaf paste with lime juice	Medicine	-	Infectious and parasitic diseases	-	ringworm	Not indicated	-	Islam et al. (2019)
Acalypha indica	L.	accepted	A. indica	L.	muktajhuri	-	Leaves	Leaf juice	Medicine	-	Digestive tract	-	emetic for children	Not indicated	-	Islam et al. (2019)
Acalypha indica	L.	accepted	A. indica	L.	muktajhuri	-	Leaves	Powder of the dry leaves is given to children	Medicine	-	Infectious and parasitic diseases	-	given to children to expel worms	Not indicated	-	Islam et al. (2019)
Acalypha indica	L.	accepted	A. indica	L.	muktajhuri	-	Leaves	Decoction with little garlic	Medicine	-	Infectious and parasitic diseases	-	given to children to expel worms	Not indicated	-	Islam et al. (2019)
Acalypha indica	L.	accepted	A. indica	L.	muktajhuri	-	Not indicated	Not indicated	Medicine	-	Respiratory system	-	Used in severe cough associated with bleeding from lungs, hameoptysis and incipient phthisis	Not indicated	-	Islam et al. (2019)
Acalypha indica	L.	accepted	A. indica	L.	muktajhuri	-	Leaves	Fresh leaf juice	Medicine	-	Locomotor system	-	Useful in arthritis and scabies	Not indicated	-	Islam et al. (2019)
Acalypha indica	L.	accepted	A. indica	L.	muktajhuri	-	Leaves	Fresh leaf juice	Medicine	-	Skin	-	Useful in arthritis and scabies	Not indicated	-	Islam et al. (2019)
Acalypha indica	L.	accepted	A. indica	L.	muktajhuri	-	Leaves	Fresh leaf juice	Medicine	-	Skin	-	Useful in arthritis and scabies	Not indicated	-	Islam et al. (2019)
Acalypha indica	L.	accepted	A. indica	L.	muktajhuri	-	Leaves	Fresh leaf juice	Medicine	-	Injuries	Wounds	Bed sores	Not indicated	-	Islam et al. (2019)

## Sheet: In vivo 
Original name (species)	Original name (Author)	Name status	Accepted name (species)	Accepted name (Author)	Part of the plant	Collected (original text)	Collected: country	Collected: City	Collected: Latitude (N-S)	Collected: Longitude (W-E)	Specimen identification	General use	Type of disease	Extract	Activity (standardized)	Activity (original)	Study	Effect	Animals code	Animals	Voucher	Voucher information	References
A. alnifolia	Klein ez Willd.	accepted	A. alnifolia	J. G. Klein ex Willd.	Leaves	Bharathiar University campus	India	Tamilnadu	11.0389	76.8806	Botanical Survey of India, Southern Circle, Coimbatore, India	Medicine	Symptoms	Methanol, Acetone	Painkiller	Analgesic	Tail flick analgesic effect		-	Mice	Yes	BSI/SRC/5/23/2011-12/Tech.-1137 Botanical Survey of India, Southern Circle, Coimbatore	Ponnusamy and Thangaraj (2014)
A. alnifolia	Klein ez Willd.	accepted	A. alnifolia	J. G. Klein ex Willd.	Leaves	Bharathiar University campus	India	Tamilnadu	11.0389	76.8806	Botanical Survey of India, Southern Circle, Coimbatore, India	Medicine	Symptoms	Methanol, Acetone	Painkiller	Analgesic	Hot-plate analgesic effect		-	Mice	Yes	BSI/SRC/5/23/2011-12/Tech.-1137 Botanical Survey of India, Southern Circle, Coimbatore	Ponnusamy and Thangaraj (2014)
A. alnifolia	Klein ez Willd.	accepted	A. alnifolia	J. G. Klein ex Willd.	Leaves	Bharathiar University campus	India	Tamilnadu	11.0389	76.8806	Botanical Survey of India, Southern Circle, Coimbatore, India	Medicine	Symptoms	Methanol, Acetone	Anti-inflammatory	Anti-inflammatory	Carrageenan-induced paw edema		-	Mice	Yes	BSI/SRC/5/23/2011-12/Tech.-1137 Botanical Survey of India, Southern Circle, Coimbatore	Ponnusamy and Thangaraj (2014)
A. alnifolia	Klein ez Willd.	accepted	A. alnifolia	J. G. Klein ex Willd.	Leaves	Bharathiar University campus	India	Tamilnadu	11.0389	76.8806	Botanical Survey of India, Southern Circle, Coimbatore, India	Medicine	Symptoms	Methanol, Acetone	Anti-inflammatory	Anti-inflammatory	Egg albumin induced paw edema		-	Rats	Yes	BSI/SRC/5/23/2011-12/Tech.-1137 Botanical Survey of India, Southern Circle, Coimbatore	Ponnusamy and Thangaraj (2014)
A. alnifolia	Klein ez Willd.	accepted	A. alnifolia	J. G. Klein ex Willd.	Leaves	Bharathiar University campus	India	Tamilnadu	11.0389	76.8806	Botanical Survey of India, Southern Circle, Coimbatore, India	Medicine	Symptoms	Methanol, Acetone	Anti-pyretic	Antipyretic	Yeast-induced pyrexia experiment		-	Rats	Yes	BSI/SRC/5/23/2011-12/Tech.-1137 Botanical Survey of India, Southern Circle, Coimbatore	Ponnusamy and Thangaraj (2014)
A. alopecuroidea	Jacq.	accepted	A. alopecuroidea	Jacq.	Aerial parts	Fortín de las Flores, Veracruz State, Mexico	Mexico	Fortín de las Flores	18.8994	-96.9935	MS Aurora Chimal of the Department of Hombre y su Ambiente, Universidad Autónoma Metropolitana-Xochimilco	Medicine	Symptoms	Chloroform, methanol, aqueous	Anti-inflammatory	Anti-inflammatory	Carrageenan-induced paw edema		-	Wistar rats	Yes	MSP73 Department of El Hombre y su Ambiente, Universidad Autónoma Metropolitana-Xochimilco	Zavala-Sánchez et al. (2009)
A. alopecuroidea	Jacq.	accepted	A. alopecuroidea	Jacq.	Aerial parts	Fortín de las Flores, Veracruz State, Mexico	Mexico	Fortín de las Flores	18.8994	-96.9935	MS Aurora Chimal of the Department of Hombre y su Ambiente, Universidad Autónoma Metropolitana-Xochimilco	Medicine	Symptoms	Chloroform, methanol, aqueous	Anti-inflammatory	Anti-inflammatory	Carrageenan-induced paw edema		-	Wistar rats	Yes	MSP73 Department of El Hombre y su Ambiente, Universidad Autónoma Metropolitana-Xochimilco	Seebaluck et al. (2015)
A. alopecuroidea	Jacq.	accepted	A. alopecuroidea	Jacq.	Aerial parts	Fortín de las Flores, Veracruz State, Mexico	Mexico	Fortín de las Flores	18.8994	-96.9935	MS Aurora Chimal of the Department of Hombre y su Ambiente, Universidad Autónoma Metropolitana-Xochimilco	Medicine	Symptoms	Chloroform, methanol, aqueous	Anti-inflammatory	Anti-inflammatory	Cotton pellet-induced granuloma		-	Wistar rats	Yes	MSP73 Department of El Hombre y su Ambiente, Universidad Autónoma Metropolitana-Xochimilco	Zavala-Sánchez et al. (2009)
A. alopecuroidea	Jacq.	accepted	A. alopecuroidea	Jacq.	Aerial parts	Fortín de las Flores, Veracruz State, Mexico	Mexico	Fortín de las Flores	18.8994	-96.9935	MS Aurora Chimal of the Department of Hombre y su Ambiente, Universidad Autónoma Metropolitana-Xochimilco	Medicine	Symptoms	Chloroform, methanol, aqueous	Anti-inflammatory	Anti-inflammatory	Cotton pellet-induced granuloma		-	Wistar rats	Yes	MSP73 Department of El Hombre y su Ambiente, Universidad Autónoma Metropolitana-Xochimilco	Seebaluck et al. (2015)
A. alopecuroidea	Jacq.	accepted	A. alopecuroidea	Jacq.	Aerial parts	Fortín de las Flores, Veracruz State, Mexico	Mexico	Fortín de las Flores	18.8994	-96.9935	MS Aurora Chimal of the Department of Hombre y su Ambiente, Universidad Autónoma Metropolitana-Xochimilco	Medicine	Symptoms	Chloroform, methanol, aqueous	Anti-inflammatory	Anti-inflammatory, anti-arthritic	Adjuvant-induced arthritis		-	Wistar rats	Yes	MSP73 Department of El Hombre y su Ambiente, Universidad Autónoma Metropolitana-Xochimilco	Zavala-Sánchez et al. (2009)
A. alopecuroidea	Jacq.	accepted	A. alopecuroidea	Jacq.	Aerial parts	Fortín de las Flores, Veracruz State, Mexico	Mexico	Fortín de las Flores	18.8994	-96.9935	MS Aurora Chimal of the Department of Hombre y su Ambiente, Universidad Autónoma Metropolitana-Xochimilco	Medicine	Locomotor system	Chloroform, methanol, aqueous	Anti-arthritic	Anti-inflammatory, anti-arthritic	Adjuvant-induced arthritis		-	Wistar rats	Yes	MSP73 Department of El Hombre y su Ambiente, Universidad Autónoma Metropolitana-Xochimilco	Zavala-Sánchez et al. (2009)
A. capitata	Willd.	synonym	A. alnifolia	J. G. Klein ex Willd.	Leaves	-	-	-	-	-	-	Medicine	Endocrine - metabolic system	Aqueous	Hypolipidemic	Hypolipidemic			-	Wistar rats	No	-	Johnkennedy et al. (2011)
A. capitata	Willd.	synonym	A. alnifolia	J. G. Klein ex Willd.	Leaves	-	-	-	-	-	-	Medicine	Endocrine - metabolic system	Aqueous	Hypolipidemic	Hypolipidemic			-	Wistar rats	No	-	Seebaluck et al. (2015)
A. ciliata	Forssk.	accepted	A. ciliata	Forssk.	Leaves	-	-	-	-	-	-	Plaguicide	-	Essential oils	Larvicide	Larvicide			-		No	-	Aboaba et al. (2012)
A. ciliata	Forssk.	accepted	A. ciliata	Forssk.	Leaves	-	-	-	-	-	-	Plaguicide	-	Essential oils	Larvicide	Larvicide			-		No	-	Seebaluck et al. (2015)
A. communis	Müll. Arg.	accepted	A. communis	Mull. Arg.	Leaves	Malappuram District, Kerala, India	India	Malappuram	11.1724	76.1497	Dr. Pradeep Botanist Calicut University, Kozhikode	Medicine	Digestive tract	-	Anti-hepatotoxic	Hepatoprotective	Acute toxicity study	Active (low and medium doses)	-	Female rats	Yes	Our laboratory for future reference	Rajasekaran and Anandan (2015)
A. fimbriata	Schumach. And Thonn.	accepted	A. fimbriata	Schumach. And Thonn.	Leaves	Forest of Ibadan, Nigeria	Nigeria	-	7.38212	3.89268	Mr. Felix Usang of Forest Research Institute of Nigeria (FRIN)	Medicine	Digestive tract	Methanol	Anti-emetic	Antiemetic	Antiemetic study	Highest activity	-	chicks	Yes	No. 107318	Quds et al. (2012)
A. fimbriata	Schumach. And Thonn.	accepted	A. fimbriata	Schumach. And Thonn.	Leaves	Forest of Ibadan, Nigeria	Nigeria	-	7.38212	3.89268	Mr. Felix Usang of Forest Research Institute of Nigeria (FRIN)	Medicine	Digestive tract	Methanol	Anti-emetic	Antiemetic	Antiemetic study	Highest activity	-	chicks	Yes	No. 107318	Seebaluck et al. (2015)
A. fimbriata	Schumach. And Thonn.	accepted	A. fimbriata	Schumach. And Thonn.	Stems	Forest of Ibadan, Nigeria	Nigeria	-	7.38212	3.89268	Mr. Felix Usang of Forest Research Institute of Nigeria (FRIN)	Medicine	Digestive tract	Methanol	Anti-emetic	Antiemetic	Antiemetic study	Lowest activity	-	chicks	No	-	Quds et al. (2012)
A. fimbriata	Schumach. And Thonn.	accepted	A. fimbriata	Schumach. And Thonn.	Stems	Forest of Ibadan, Nigeria	Nigeria	-	7.38212	3.89268	Mr. Felix Usang of Forest Research Institute of Nigeria (FRIN)	Medicine	Digestive tract	Methanol	Anti-emetic	Antiemetic	Antiemetic study	Lowest activity	-	chicks	No	-	Seebaluck et al. (2015)
A. fruticosa	Forssk.	accepted	A. fruticosa	Forssk.	Leaves	-	-	-	-	-	-	Medicine	Symptoms	Methanol	Anti-inflammatory	Anti-inflammatory	Not indicated		-	Rats	No	-	Schmelzer et al. (2008)
A. fruticosa	Forssk.	accepted	A. fruticosa	Forssk.	Leaves	-	-	-	-	-	-	Medicine	Neoplasm	Methanol	Anti-tumor	Anti-tumor against EAC		Antioxidant and anti-tumor activities	-	Swiss albino mice	No	-	Sivakumar et al. (2010)
A. fruticosa	Forssk.	accepted	A. fruticosa	Forssk.	Leaves	-	-	-	-	-	-	Medicine	Symptoms	Not found	Anti-inflammatory	Anti-inflamatory			-	Rats	No	-	Schmelzer (2007)
A. fruticosa	Forssk.	accepted	A. fruticosa	Forssk.	Leaves	-	-	-	-	-	-	Medicine	Symptoms	Not found	Anti-inflammatory	Anti-inflamatory			-	Rats	No	-	Seebaluck et al. (2015)
A. fruticosa	Forssk.	accepted	A. fruticosa	Forssk.	Aerial parts	Kenya: Baringo district in the Rift Valley Province	Kenya	Baringo	0.64379	35.9416	National Museums of Kenya Herbarium	Medicine	Infectious and parasitic diseases	Methanol	Insecticide	Insecticide	Adulticidal bioassays	-	-	P. duboscqi sandflies	Yes	National Museums of Kenya Herbarium	Ireri et al. (2010)
A. fruticosa	Forssk.	accepted	A. fruticosa	Forssk.	Aerial parts	Kenya: Baringo district in the Rift Valley Province	Kenya	Baringo	0.64379	35.9416	National Museums of Kenya Herbarium	Medicine	Infectious and parasitic diseases	Methanol	Insecticide	Insecticide	Adulticidal bioassays	-	-	P. duboscqi sandflies	Yes	National Museums of Kenya Herbarium	Seebaluck et al. (2015)
A. fruticosa	Forssk.	accepted	A. fruticosa	Forssk.	Aerial parts	Kenya: Baringo district in the Rift Valley Province	Kenya	Baringo	0.64379	35.9416	National Museums of Kenya Herbarium	Medicine	Infectious and parasitic diseases	Ethyl acetate	Insecticide	insecticide	Adulticidal bioassays	-	-	P. duboscqi sandflies	Yes	National Museums of Kenya Herbarium	Ireri et al. (2010)
A. fruticosa	Forssk.	accepted	A. fruticosa	Forssk.	Aerial parts	Kenya: Baringo district in the Rift Valley Province	Kenya	Baringo	0.64379	35.9416	National Museums of Kenya Herbarium	Medicine	Infectious and parasitic diseases	Ethyl acetate	Insecticide	insecticide	Adulticidal bioassays	-	-	P. duboscqi sandflies	Yes	National Museums of Kenya Herbarium	Seebaluck et al. (2015)
A. fruticosa	Forssk.	accepted	A. fruticosa	Forssk.	Not indicated	-	-	-	-	-	Kenya Medical Researach Institute's Centre for Biotechnology Research and Development	Medicine	Infectious and parasitic diseases	Methanol	Insecticide	insecticide	Diet study	The flies that had fed on A. fruticosa did not lay eggs at 10mg/ml concentration	-	P. duboscqi sandflies	No	-	Mong'are et al. (2012)
A. fruticosa	Forssk.	accepted	A. fruticosa	Forssk.	Not indicated	-	-	-	-	-	Kenya Medical Researach Institute's Centre for Biotechnology Research and Development	Medicine	Infectious and parasitic diseases	Methanol	Insecticide	insecticide	Diet study	The flies that had fed on A. fruticosa did not lay eggs at 10mg/ml concentration	-	P. duboscqi sandflies	No	-	Seebaluck et al. (2015)
A. gaumeri	Not indicated	accepted	A. gaumeri	Pax and K. Hoffm.	Leaves	Yucatan peninsula, Mexico	Mexico	Yucatan peninsula	19.1425	-89.4271	Not indicated	Plaguicide	-	Ethanol	Insecticide	Insecticide	Bioassay	Active	-	Bemisia tabaci eggs	Yes	PS 2584 Herbarium at Unidad de Recursos Naturales of Centro de Investigación Científica de Yucatán	Cruz-Estrada et al. (2013)
A. gaumeri	Not indicated	accepted	A. gaumeri	Pax and K. Hoffm.	Leaves	Yucatan peninsula, Mexico	Mexico	Yucatan peninsula	19.1425	-89.4271	Not indicated	Plaguicide	-	Aqueous	Insecticide	Insecticide	Bioassay	Less active	-	Bemisia tabaci eggs	Yes	PS 2584 Herbarium at Unidad de Recursos Naturales of Centro de Investigación Científica de Yucatán	Cruz-Estrada et al. (2013)
A. gaumeri	Not indicated	accepted	A. gaumeri	Pax and K. Hoffm.	Leaves	Yucatan peninsula, Mexico	Mexico	Yucatan peninsula	19.1425	-89.4271	Not indicated	Plaguicide	-	Ethanol	Insecticide	Insecticide	Bioassay	Active	-	Bemisia tabaci nymphs	Yes	PS 2584 Herbarium at Unidad de Recursos Naturales of Centro de Investigación Científica de Yucatán	Cruz-Estrada et al. (2013)
A. hispida	Not indicated	accepted	A. hispida	Burm. f.	Flowers	Botanical Gardens, university of Ibadan	Nigeria	Ibadan	7.45448	3.89701	Botany and Microbiology Department, University of Ibadan, Oyo State, Nigeria	Medicine	Infectious and parasitic diseases	-	Larvicide	Cytotoxic	Brine Shrimp lethality test (BST)	-	-	brine shrimp larvae	No	-	Onocha et al. (2011c)
A. hispida	Not indicated	accepted	A. hispida	Burm. f.	Flowers	Botanical Gardens, university of Ibadan	Nigeria	Ibadan	7.45448	3.89701	Botany and Microbiology Department, University of Ibadan, Oyo State, Nigeria	Medicine	Infectious and parasitic diseases	-	Larvicide	Cytotoxic	Brine Shrimp lethality test (BST)	-	-	brine shrimp larvae	No	-	Seebaluck et al. (2015)
A. hispida	Not indicated	accepted	A. hispida	Burm. f.	Leaves	-	-	-	-	-	Forestry Research Institute of Nigeria, Ibadan	Medicine	Infectious and parasitic diseases	Methanol	Larvicide	Cytotoxic	Brine Shrimp lethality test (BST)	-	-	-	Yes	FHI107319 Forestry Research Institute of Nigeria, Ibadan	Onocha et al. (2011)
A. hispida	Not indicated	accepted	A. hispida	Burm. f.	Leaves	-	-	-	-	-	Forestry Research Institute of Nigeria, Ibadan	Medicine	Infectious and parasitic diseases	Methanol	Larvicide	Cytotoxic	Brine Shrimp lethality test (BST)	-	-	-	Yes	FHI107319 Forestry Research Institute of Nigeria, Ibadan	Seebaluck et al. (2015)
A. hispida	Not indicated	accepted	A. hispida	Burm. f.	Not indicated	Boyra, Khulna, Bangladesh	Bangladesh	Khulna	22.8413	89.5331	Bangladesh National Herbarium, Mirpur, Dhaka, Bangladesh	Medicine	Infectious and parasitic diseases	Ethanol	Larvicide	Cytotoxic	Brine Shrimp lethality test (BST)	-	-	brine shrimp larvae	Yes	Pharmacy discipline, Khulna University, Khulna, Bangladesh	Bokshi et al. (2012)
A. hispida	Not indicated	accepted	A. hispida	Burm. f.	Not indicated	Boyra, Khulna, Bangladesh	Bangladesh	Khulna	22.8413	89.5331	Bangladesh National Herbarium, Mirpur, Dhaka, Bangladesh	Medicine	Infectious and parasitic diseases	Ethanol	Larvicide	Cytotoxic	Brine Shrimp lethality test (BST)	-	-	brine shrimp larvae	Yes	Pharmacy discipline, Khulna University, Khulna, Bangladesh	Seebaluck et al. (2015)
A. hispida	Not indicated	accepted	A. hispida	Burm. f.	Flowers	Botanical Gardens, university of Ibadan	Nigeria	Ibadan	7.45448	3.89701	Botany and Microbiology Department, University of Ibadan, Oyo State, Nigeria	Medicine	Neoplasm	Methanol	Antioxidant	Antioxidant	DPPH	-	-	-	No	-	Onocha et al. (2011c)
A. hispida	Not indicated	accepted	A. hispida	Burm. f.	Flowers	Botanical Gardens, university of Ibadan	Nigeria	Ibadan	7.45448	3.89701	Botany and Microbiology Department, University of Ibadan, Oyo State, Nigeria	Medicine	Neoplasm	Methanol	Antioxidant	Antioxidant	DPPH	-	-	-	No	-	Seebaluck et al. (2015)
A. indica	L.	accepted	A. indica	L.	Leaves	-	-	-	-	-	-	Medicine	Poisoning		Anti-venom	inhibition to Viper russelli venom-induced lethality, haemorrhage, necrotizing and mast cell degranulation			-	rats	No	-	Schmelzer et al. (2008)
A. indica	L.	accepted	A. indica	L.	Leaves	-	-	-	-	-	-	Medicine	Poisoning	Ethanol	-	cardiotoxic, neurotoxic	Not indicated		-	frog tissue	No	-	Schmelzer et al. (2008)
A. indica	L.	accepted	A. indica	L.	Whole plant	Fields in and around Gulbarga	Bangladesh	Gulbarga	17.3385	76.836	Herbarium, Department of Botany, Gulbarga University, GUlbarga	Medicine	Reproductive system	Petroleum ether	Anti-fertility	Antifertility	Nº implantation sites	-	-	Female wistar rats	Yes	HGUG No. 279	Hiremath et al. (1999)
A. indica	L.	accepted	A. indica	L.	Whole plant	Fields in and around Gulbarga	Bangladesh	Gulbarga	17.3385	76.836	Herbarium, Department of Botany, Gulbarga University, GUlbarga	Medicine	Reproductive system	Chloroform	Anti-fertility	Antifertility	Nº implantation sites	-	-	Female wistar rats	Yes	HGUG No. 280	Hiremath et al. (1999)
A. indica	L.	accepted	A. indica	L.	Whole plant	Fields in and around Gulbarga	Bangladesh	Gulbarga	17.3385	76.836	Herbarium, Department of Botany, Gulbarga University, GUlbarga	Medicine	Reproductive system	Ethanol	Anti-fertility	Antifertility	Nº implantation sites	-	-	Female wistar rats	Yes	HGUG No. 281	Hiremath et al. (1999)
A. indica	L.	accepted	A. indica	L.	Whole plant	Fields in and around Gulbarga	Bangladesh	Gulbarga	17.3385	76.836	Herbarium, Department of Botany, Gulbarga University, GUlbarga	Medicine	Reproductive system	Distilled water	Anti-fertility	Antifertility	Uterine weight, vaginal cornification	-	-	Female wistar rats	Yes	HGUG No. 282	Hiremath et al. (1999)
A. indica	L.	accepted	A. indica	L.	Whole plant	Fields in and around Gulbarga	Bangladesh	Gulbarga	17.3385	76.836	Herbarium, Department of Botany, Gulbarga University, GUlbarga	Medicine	Gynecological problems	Petroleum ether	Estrogenic modulator	Estrogenic and anti-estrogenic	Uterine weight, vaginal cornification	-	-	Female wistar rats	Yes	HGUG No. 283	Hiremath et al. (1999)
A. indica	L.	accepted	A. indica	L.	Whole plant	Fields in and around Gulbarga	Bangladesh	Gulbarga	17.3385	76.836	Herbarium, Department of Botany, Gulbarga University, GUlbarga	Medicine	Gynecological problems	Ethanol	Estrogenic modulator	Estrogenic and anti-estrogenic	Uterine weight, vaginal cornification	-	-	Female wistar rats	Yes	HGUG No. 285	Hiremath et al. (1999)
A. indica	L.	accepted	A. indica	L.	Not found	Not found	-	-	-	-	-	Medicine	Injuries	Not found	Wound healing	Wound healing: increase of TNF-alpha levels	-	-	-	Rats	No	-	Moorthy et al. (2012)
A. indica	L.	accepted	A. indica	L.	Not found	Not found	-	-	-	-	-	Medicine	Injuries	Not found	Wound healing	Wound healing: increase of TFG-beta1	-	-	-	Rats	No	-	Seebaluck et al. (2015)
A. indica	L.	accepted	A. indica	L.	Not found	Not found	-	-	-	-	-	Medicine	Injuries	Not found	Wound healing	Wound healing: increase of Col 1 alpha (I)	-	-	-	Rats	No	-	Moorthy et al. (2012)
A. indica	L.	accepted	A. indica	L.	Not found	Not found	-	-	-	-	-	Medicine	Injuries	Not found	Wound healing	Wound healing: increase of Col 3 alpha (I)	-	-	-	Rats	No	-	Seebaluck et al. (2015)
A. indica	Not indicated	Doubt	A. indica / A. lanceolata	-	Leaves	Suburbs of Thiruvananthapuram and Kanyakumari Districts	India	Thiruvananthapuram	8.52622	76.9281	-	Medicine	Digestive tract	Ethanol	Hepatoprotective	Improvement of hepatotoxicity: reduction of enzymes AST, ALT, ALKP	-	-	-	Adult wistar rats	No	-	Mathew and Joy (2008)
A. indica	Not indicated	Doubt	A. indica / A. lanceolata	-	Leaves	Suburbs of Thiruvananthapuram and Kanyakumari Districts	India	Thiruvananthapuram	8.52622	76.9281	-	Medicine	Digestive tract		Hepatoprotective	Hepatoprotective	-	-	-	Adult wistar rats	No	-	Mathew and Joy (2008)
A. indica	L.	accepted	A. indica	L.	Leaves	Vittaloor, Kumbakonam taluk, Thanjavur District, Tamilnadu, India	India	Thiruvananthapuram	8.52622	76.9281	Dr. V. Venkatesalu. Reader in Botany, Annamalai University, Annamalainagar, Tamil Nadu, India	Medicine	Plaguicide	Benzene	Larvicide	Larvicide	-	-	-	Anopheles stephensi	Yes	Department of Zoology, Annamalai University, Annamalainagar, Tamil Nadu, India	Govindarajan et al. (2008a)
A. indica	L.	accepted	A. indica	L.	Leaves	Vittaloor, Kumbakonam taluk, Thanjavur District, Tamilnadu, India	India	Thiruvananthapuram	8.52622	76.9281	Dr. V. Venkatesalu. Reader in Botany, Annamalai University, Annamalainagar, Tamil Nadu, India	Medicine	Plaguicide	Chloroform	Larvicide	Larvicide	-	-	-	Anopheles stephensi	Yes	Department of Zoology, Annamalai University, Annamalainagar, Tamil Nadu, India	Govindarajan et al. (2008a)
A. indica	L.	accepted	A. indica	L.	Leaves	Vittaloor, Kumbakonam taluk, Thanjavur District, Tamilnadu, India	India	Thiruvananthapuram	8.52622	76.9281	Dr. V. Venkatesalu. Reader in Botany, Annamalai University, Annamalainagar, Tamil Nadu, India	Medicine	Plaguicide	Ethyl acetate	Larvicide	Larvicide	-	-	-	Anopheles stephensi	Yes	Department of Zoology, Annamalai University, Annamalainagar, Tamil Nadu, India	Govindarajan et al. (2008a)
A. indica	L.	accepted	A. indica	L.	Leaves	Vittaloor, Kumbakonam taluk, Thanjavur District, Tamilnadu, India	India	Thiruvananthapuram	8.52622	76.9281	Dr. V. Venkatesalu. Reader in Botany, Annamalai University, Annamalainagar, Tamil Nadu, India	Medicine	Plaguicide	Methanol	Larvicide	Larvicide	-	Most efective	-	Anopheles stephensi	Yes	Department of Zoology, Annamalai University, Annamalainagar, Tamil Nadu, India	Govindarajan et al. (2008a)
A. indica	L.	accepted	A. indica	L.	Not indicated	Khulna district, Bangladesh	Bangladesh	Khulna	22.4919	89.4044	Bangladesh National Herbarium, Dhaka, Bangladesh	Medicine	Symptoms	Methanol	Painkiller	Analgesic	Writhing reflex method	-	-	Swiss albino mice	Yes	Specimen No. DABC No. 29,635	Rahman et al. (2010)
A. indica	L.	accepted	A. indica	L.	Not indicated	Khulna district, Bangladesh	Bangladesh	Khulna	22.4919	89.4044	Bangladesh National Herbarium, Dhaka, Bangladesh	Medicine	Symptoms	Methanol	Anti-inflammatory	Antiinflamatory	Carrageenan-induced paw edema	-	-	Long Evans rats	Yes	Specimen No. DABC No. 29,636	Rahman et al. (2010)
A. indica	L.	accepted	A. indica	L.	Aerial parts	Campus of VITU, Vellore, India	India	Vellora	12.9723	79.161	Department of Plant Biotechnology, School of Biosciences and Technology, VITU, Vellore, India	Medicine	Poisoning	-	Antioxidant	Antioxidant	-	-	-	Adult male Swiss albino mice	No	-	Mandal and Khora (2013)
A. indica	L.	accepted	A. indica	L.	Stems	Seshachalam forest area (40 35'02'N7943'19'N) Chittoor district, Andhra Pradesh, India	India	Andhra Pradesh	13.4724	79.0035	Dr. P. Jayaraman, Director, Institute of herbal botany, Plant Anatomy Research Centre, Chennai, India	Medicine	Endocrine - metabolic system		Anti-hyperglycemic	Antihyperglycemic	Induction of diabetes. Then postprandial antihyperglycemic effect of the extract was evaluated against carbohydrates challenged Albino-Wistar rats in normal and diabetic rats	Active	-	Adult male albino-Wistar rats	Yes	PARe/2013/2146 Ins	Priya and Rao (2016)
A. indica	L.	accepted	A. indica	L.	Stems	Seshachalam forest area (40 35'02'N7943'19'N) Chittoor district, Andhra Pradesh, India	India	Andhra Pradesh	13.4724	79.0035	Dr. P. Jayaraman, Director, Institute of herbal botany, Plant Anatomy Research Centre, Chennai, India	Medicine	Antioxidant		Antioxidant	Antioxidant	Induction of diabetes	Active	-	Adult male albino-Wistar rats	Yes	PARe/2013/2146 Ins	Priya and Rao (2016)
A. indica	Not indicated	Doubt	A. indica / A. lanceolata	?	Leaves	Khammam District, Andhra Pradesh, India	India	Andhra Pradesh	17.2401	80.3132	Botanist Dr. Gopalakrishna Bhat, Professor of Botany, Pooma Prajna College, Udupi, India	Medicine	Poisoning	Ethanol	Anti-venom	Antivenom	-	Active	-	Wistar albino rats and Swiss albino mice	Yes	PP. 523 Department of Pharmacognosy, College of Pharmaceutical Sciences, Manipal, India	Shirwaikar et al. (2004)
A. indica	Not indicated	Doubt	A. indica / A. lanceolata	?	Not indicated	Not indicated	-	-	-	-	Not indicated	Medicine	Injuries	Alcoholic	Wound healing	Wound healing	-	Active	-	Lewis wister albino rats	No	-	Suresh Reddy et al. (2001)
A. indica	Not indicated	Doubt	A. indica / A. lanceolata	?	Leaves	Not indicated	-	-	-	-	Not indicated	Plaguicide	-	Ether	Insecticide	Acaricidal	Livable mite count and lesion score	Active	-	Rabbits	No	-	Singh et al. (2004)
A. indica	L.	accepted	A. indica	L.	Aerial parts	District of Khulna	Bangladesh	Khulna	22.8487	89.5259	Experts at Bangladesh National Herbarium	Medicine	Urinary system	Methanol	Diuretic	Diuretic	-	Analyze urine samples	-	Albino mice	Yes	29635 Bangladesh National Herbarium	Das et al. (2005)
A. indica	L.	accepted	A. indica	L.	Aerial parts	District of Khulna	Bangladesh	Khulna	22.8487	89.5259	Experts at Bangladesh National Herbarium	Medicine	Urinary system	Methanol	Diuretic	Diuretic	-	Analyze urine samples	-	Albino mice	Yes	29635 Bangladesh National Herbarium	Seebaluck et al. (2015)
A. langiana	Muell.	accepted	A. langiana	Mull. Arg.	Leaves	State of Colima, Mexico	Mexico	Colima	19.2431	-103.719	Department of Botany ENEP-Iztacala UNAM	Medicine	Injuries	-	Wound healing	Wound healing	Epithelialization time	significant and dose dependent effect	-	Wistar rats	Yes	7912, Herbarium of Department of Botany of ENEP-Iztacala UNAM	Pérez and Vargas (2006)
A. ornata	Hochst. Ex A. Rich.	accepted	A. ornata	Hochst. Ex A. Rich.	Leaves, roots	-	-	-	-	-	-	Plaguicide	-	Not indicated	Plaguicide	Molluscicidal activity			-	against fresh water snail Bulinus globulus	No	-	Schmelzer et al. (2008)
A. ornata	Hochst. Ex A. Rich.	accepted	A. ornata	Hochst. Ex A. Rich.	Leaves, roots	-	-	-	-	-	-	Plaguicide	-	Not indicated	Plaguicide	Molluscicidal activity			-	against fresh water snail Bulinus globulus	No	-	Aboaba et al. (2012)
A. ornata	Hochst. Ex A. Rich.	accepted	A. ornata	Hochst. Ex A. Rich.	Leaves, roots	-	-	-	-	-	-	Plaguicide	-	Not indicated	Plaguicide	Molluscicidal activity			-	against fresh water snail Bulinus globulus	No	-	Schmelzer et al. (2008)
A. ornata	Hochst. Ex A. Rich.	accepted	A. ornata	Hochst. Ex A. Rich.	Leaves, roots	-	-	-	-	-	-	Plaguicide	-	Not indicated	Plaguicide	Molluscicidal activity			-	against fresh water snail Bulinus globulus	No	-	Aboaba et al. (2012)
A. ornata	Hochst. Ex A. Rich.	accepted	A. ornata	Hochst. Ex A. Rich.	Leaves	-	-	-	-	-	-	Plaguicide	-	Essential oils	Larvicide	Larvicide			-		No	-	Aboaba et al. (2012)
A. ornata	Hochst.	accepted	A. ornata	Hochst. Ex A. Rich.	Leaves	-	-	-	-	-	-	Medicine	Digestive tract	Methanol	Antiemetic	Antiemetic	Antiemetic study	Active	-	chicks	No	-	Quds et al. (2012)
A. ornata	Hochst.	accepted	A. ornata	Hochst. Ex A. Rich.	Leaves	-	-	-	-	-	-	Medicine	Digestive tract	Methanol	Antiemetic	Antiemetic	Antiemetic study	Active	-	chicks	No	-	Seebaluck et al. (2015)
A. ornata	Hochst.	accepted	A. ornata	Hochst. Ex A. Rich.	Stems	-	-	-	-	-	-	Medicine	Digestive tract	Methanol	Anti-emetic	Antiemetic	Antiemetic study	Active	-	chicks	No	-	Quds et al. (2012)
A. ornata	Hochst.	accepted	A. ornata	Hochst. Ex A. Rich.	Stems	-	-	-	-	-	-	Medicine	Digestive tract	Methanol	Anti-emetic	Antiemetic	Antiemetic study	Active	-	chicks	No	-	Seebaluck et al. (2015)
A. phleoides	Cav.	accepted	A. phleoides	Cav.	Aerial parts	San Juan Tepecoculco, Estado de México	Mexico	San Juan Tepecoculco	18.9844	-98.7882	Dr R. Bye, one of the authors	Medicine	Digestive tract	MeOH-CHCl3	Prokinetic	Gastrointestinal motility	Intestinal motility test	Reduces gastrotintestinal transit	NIH	NIH Mice	Yes	Bye and Linares 18780 Herbario Nacional de México (MEXU), Instituto de Biología UNAM	Astudillo et al.(2004)
A. phleoides	Cav.	accepted	A. phleoides	Cav.	Aerial parts	San Juan Tepecoculco, Estado de México	Mexico	San Juan Tepecoculco	18.9844	-98.7882	Dr R. Bye, one of the authors	Medicine	Digestive tract	MeOH-CHCl3	Prokinetic	Gastrointestinal motility	Intestinal motility test	Reduces gastrotintestinal transit	NIH	NIH Mice	Yes	Bye and Linares 18780 Herbario Nacional de México (MEXU), Instituto de Biología UNAM	Seebaluck et al. (2015)
A. torta	Not indicated	synonym	A. wilkesiana	Mull. Arg.	Leaves	Awka, Anambra State, Nigeria	Nigeria	Anambra	6.22215	7.06953	Taxonomist Prof. J. C. Okafor, of the Agroforest Research Institute, Enugu	Medicine	Endocrine - metabolic system	-	Anti-diabetic	Antidiabetic	Lipid peroxidation activity	All the extracts produced decreases in blood sugar levels after 4 days	-	Wistar albino rats	Yes	Agroforest Research Institute, Enugu	Ezekwesili and Ogbunugafor (2015)
A. torta	Not indicated	synonym	A. wilkesiana	Mull. Arg.	Leaves	Awka, Anambra State, Nigeria	Nigeria	Anambra	6.22215	7.06953	Taxonomist Prof. J. C. Okafor, of the Agroforest Research Institute, Enugu	Medicine	Endocrine - metabolic system	-	Anti-diabetic	Antidiabetic	Superoxide dismutase activity	All the extracts produced decreases in blood sugar levels after 4 days	-	Wistar albino rats	Yes	Agroforest Research Institute, Enugu	Ezekwesili and Ogbunugafor (2015)
A. torta	Not indicated	synonym	A. wilkesiana	Mull. Arg.	Leaves	Awka, Anambra State, Nigeria	Nigeria	Anambra	6.22215	7.06953	Taxonomist Prof. J. C. Okafor, of the Agroforest Research Institute, Enugu	Medicine	Endocrine - metabolic system	-	Anti-diabetic	Antidiabetic	Catalase activity	All the extracts produced decreases in blood sugar levels after 4 days	-	Wistar albino rats	Yes	Agroforest Research Institute, Enugu	Ezekwesili and Ogbunugafor (2015)
A. torta	Not indicated	synonym	A. wilkesiana	Mull. Arg.	Leaves	Awka, Anambra State, Nigeria	Nigeria	Anambra	6.22215	7.06953	Taxonomist Prof. J. C. Okafor, of the Agroforest Research Institute, Enugu	Medicine	Endocrine - metabolic system	-	Anti-diabetic	Antidiabetic	Glucokinase activity	All the extracts produced decreases in blood sugar levels after 4 days	-	Wistar albino rats	Yes	Agroforest Research Institute, Enugu	Ezekwesili and Ogbunugafor (2015)
A. torta	Not indicated	synonym	A. wilkesiana	Mull. Arg.	Leaves	Abagana, Anambra state	Nigeria	Abagana	6.18553	6.97855	Department of Botany, University of Nigeria, Nsukka, by a taxonomist Mr. E.C. Ekekwe	Medicine	Symptoms	Ethanol	Anti-inflammatory	Antiinflamatory	Superoxide dismutase activity	-	-	Normal albino rats	Yes	8256 Herbarium of the International Centre of Ethnomedicine and Drug Development (INTERCED), Nsukka	Ogbunugafor et al. (2011)
A. torta	Not indicated	synonym	A. wilkesiana	Mull. Arg.	Leaves	Abagana, Anambra state	Nigeria	Abagana	6.18553	6.97855	Department of Botany, University of Nigeria, Nsukka, by a taxonomist Mr. E.C. Ekekwe	Medicine	Symptoms	Ethanol	Anti-inflammatory	Antiinflamatory	Catalase activity	Significant higgher catalase activity than other plants used in this study	-	Normal albino rats	Yes	8257 Herbarium of the International Centre of Ethnomedicine and Drug Development (INTERCED), Nsukka	Ogbunugafor et al. (2011)
A. torta	Not indicated	synonym	A. wilkesiana	Mull. Arg.	Leaves	Abagana, Anambra state	Nigeria	Abagana	6.18553	6.97855	Department of Botany, University of Nigeria, Nsukka, by a taxonomist Mr. E.C. Ekekwe	Medicine	Symptoms	Ethanol	Anti-inflammatory	Antiinflamatory	Lipid peroxidation activity	-	-	Normal albino rats	Yes	8258 Herbarium of the International Centre of Ethnomedicine and Drug Development (INTERCED), Nsukka	Ogbunugafor et al. (2011)
A. torta	Not indicated	synonym	A. wilkesiana	Mull. Arg.	Leaves, roots, bark	Nnamidi Azikiwe University environment	Nigeria	Akwa	6.2458	7.11998	-	Medicine	Endocrine - metabolic system		Anti-diabetic	Antidiabetic	-	-	-	Wistar albino rats	No	-	Ezekwesili et al. (2018)
A. torta	Not indicated	synonym	A. wilkesiana	Mull. Arg.	Leaves	Abagana, Anambra state, Nigeria	Nigeria	Abagana	6.18553	6.97855	Mr E. C. Ekekwe in the Department of Botany, University of Nigeria, Nsukka	Medicine	Cardiovascular system	Chloroform	Antihypertensive	Reduction in the arterial blood presure	-	Inactive	-	Cats	Yes	8256 International Centre for Ethnomedicine and Drug Development (INTERCEDD) herbarium	Ezekwesili et al. (2012)
A. torta	Not indicated	synonym	A. wilkesiana	Mull. Arg.	Leaves	Abagana, Anambra state, Nigeria	Nigeria	Abagana	6.18553	6.97855	Mr E. C. Ekekwe in the Department of Botany, University of Nigeria, Nsukka	Medicine	Cardiovascular system	Chloroform	Antihypertensive	Reduction in the arterial blood presure	-	Inactive	-	Cats	Yes	8256 International Centre for Ethnomedicine and Drug Development (INTERCEDD) herbarium	Seebaluck et al. (2015)
A. torta	Not indicated	synonym	A. wilkesiana	Mull. Arg.	Leaves	Abagana, Anambra state, Nigeria	Nigeria	Abagana	6.18553	6.97855	Mr E. C. Ekekwe in the Department of Botany, University of Nigeria, Nsukka	Medicine	Cardiovascular system	Methanol	Antihypertensive	Reduction in the arterial blood presure	-	Inactive	-	Cats	Yes	8257 International Centre for Ethnomedicine and Drug Development (INTERCEDD) herbarium	Ezekwesili et al. (2012)
A. torta	Not indicated	synonym	A. wilkesiana	Mull. Arg.	Leaves	Abagana, Anambra state, Nigeria	Nigeria	Abagana	6.18553	6.97855	Mr E. C. Ekekwe in the Department of Botany, University of Nigeria, Nsukka	Medicine	Cardiovascular system	Methanol	Antihypertensive	Reduction in the arterial blood presure	-	Inactive	-	Cats	Yes	8257 International Centre for Ethnomedicine and Drug Development (INTERCEDD) herbarium	Seebaluck et al. (2015)
A. torta	Not indicated	synonym	A. wilkesiana	Mull. Arg.	Leaves	Abagana, Anambra state, Nigeria	Nigeria	Abagana	6.18553	6.97855	Mr E. C. Ekekwe in the Department of Botany, University of Nigeria, Nsukka	Medicine	Cardiovascular system	Ethanol	Antihypertensive	Reduction in the arterial blood presure	-	Active. Dose dependent and statistically significant	-	Cats	Yes	8258 International Centre for Ethnomedicine and Drug Development (INTERCEDD) herbarium	Ezekwesili et al. (2012)
A. torta	Not indicated	synonym	A. wilkesiana	Mull. Arg.	Leaves	Abagana, Anambra state, Nigeria	Nigeria	Abagana	6.18553	6.97855	Mr E. C. Ekekwe in the Department of Botany, University of Nigeria, Nsukka	Medicine	Cardiovascular system	Ethanol	Antihypertensive	Reduction in the arterial blood presure	-	Active. Dose dependent and statistically significant	-	Cats	Yes	8258 International Centre for Ethnomedicine and Drug Development (INTERCEDD) herbarium	Seebaluck et al. (2015)
A. torta	Not indicated	synonym	A. wilkesiana	Mull. Arg.	Leaves	Abagana, Anambra state, Nigeria	Nigeria	Abagana	6.18553	6.97855	Mr E. C. Ekekwe in the Department of Botany, University of Nigeria, Nsukka	Medicine	Cardiovascular system	Water	Antihypertensive	Reduction in the arterial blood presure	-	Inactive	-	Cats	Yes	8259 International Centre for Ethnomedicine and Drug Development (INTERCEDD) herbarium	Ezekwesili et al. (2012)
A. torta	Not indicated	synonym	A. wilkesiana	Mull. Arg.	Leaves	Abagana, Anambra state, Nigeria	Nigeria	Abagana	6.18553	6.97855	Mr E. C. Ekekwe in the Department of Botany, University of Nigeria, Nsukka	Medicine	Cardiovascular system	Water	Antihypertensive	Reduction in the arterial blood presure	-	Inactive	-	Cats	Yes	8259 International Centre for Ethnomedicine and Drug Development (INTERCEDD) herbarium	Seebaluck et al. (2015)
A. torta	Not indicated	synonym	A. wilkesiana	Mull. Arg.	Leaves	Abagana in Njikoka Local Government Area of Anambra State, Nigeria	Nigeria	Abagana	6.08716	7.00298	International Centre for Ethnomedicine and Drug Development (INTERCEDD)	Medicine	Cardiovascular system	Ethanol	Erythropoietic	Blood haemoglobin concentration	-	Increases in rat blood haemoglobin concentration, PCV and RBC counts. Decreases in white blood cell numbers	-	Wistar albino rats	Yes	8256 herbarium of International Centre for Ethnomedicine and Drug Development	Ezekwesili et al. (2013)
A. torta	Not indicated	synonym	A. wilkesiana	Mull. Arg.	Leaves	Abagana in Njikoka Local Government Area of Anambra State, Nigeria	Nigeria	Abagana	6.08716	7.00298	International Centre for Ethnomedicine and Drug Development (INTERCEDD)	Medicine	Cardiovascular system	Ethanol	Erythropoietic	Blood haemoglobin concentration	-	Increases in rat blood haemoglobin concentration, PCV and RBC counts. Decreases in white blood cell numbers	-	Wistar albino rats	Yes	8256 herbarium of International Centre for Ethnomedicine and Drug Development	Seebaluck et al. (2015)
A. wilkesiana	Muell Arg.	accepted	A. wilkesiana	Mull. Arg.	Leaves	Rall 1 of the Ugbowo campus of the University of Benin, Benin City, Nigeria	Nigeria	Benin	6.39986	5.60907	Department of Plant Science and Biotechnology, Faculty of Life sciences, University of Benin, Benin City, Nigeria	Medicine	Cardiovascular system	Ground into powder and used for compounding the test diet	Antihypertensive	Management of hypertension	Diet study. Blood pressure measurement	systolic and pulse pressure significantly lower	-	rats SD (Sprague Dawley)	No	-	Ikewuchi et al. (2009a)
A. wilkesiana	Muell Arg.	accepted	A. wilkesiana	Mull. Arg.	Leaves	Rall 1 of the Ugbowo campus of the University of Benin, Benin City, Nigeria	Nigeria	Benin	6.39986	5.60907	Department of Plant Science and Biotechnology, Faculty of Life sciences, University of Benin, Benin City, Nigeria	Medicine	Cardiovascular system	Ground into powder and used for compounding the test diet	Antihypertensive	Management of hypertension	Diet study. Aortic contration and relaxation	maximal contractile response of the aorta significantly higher	-	rats SD (Sprague Dawley)	No	-	Ikewuchi et al. (2009a)
A. wilkesiana	Muell Arg.	accepted	A. wilkesiana	Mull. Arg.	Leaves	Hall1 1 of the Ugbowo Campus of the University of Benin, Benin City, Nigeria	Nigeria	Benin	6.39986	5.60907	Department of Plant Science and Biotechnology, Faculty of Life sciences, University of Benin, Benin City, Nigeria	Medicine	Cardiovascular system	Ground into powder and used for compounding the test diet	Antihypertensive	Management of Edema, Obesity and Hypertension	Diet study	Weight reduction	-	Albino rats	No	-	Ikewuchi et al. (2009b)
A. wilkesiana	Muell Arg.	accepted	A. wilkesiana	Mull. Arg.	Leaves	-	-	-	-	-	Identified as in the previous report (Adesina et al.,2000)	Medicine	Skin	oinment	Anti-fungal		-	-	-	Tinea corporis	No	-	Oyelami et al. (2003)
A. wilkesiana	Muell Arg.	accepted	A. wilkesiana	Mull. Arg.	Leaves	-	-	-	-	-	Identified as in the previous report (Adesina et al.,2000)	Medicine	Skin	oinment	Anti-fungal		-	-	-	Tinea corporis	No	-	Seebaluck et al. (2015)
A. wilkesiana	Muell Arg.	accepted	A. wilkesiana	Mull. Arg.	Leaves	-	-	-	-	-	Identified as in the previous report (Adesina et al.,2000)	Medicine	Skin	oinment	Anti-fungal		-	Active	-	Tinea pedis	No	-	Oyelami et al. (2003)
A. wilkesiana	Muell Arg.	accepted	A. wilkesiana	Mull. Arg.	Leaves	-	-	-	-	-	Identified as in the previous report (Adesina et al.,2000)	Medicine	Skin	oinment	Anti-fungal		-	Active	-	Tinea pedis	No	-	Seebaluck et al. (2015)
A. wilkesiana	Muell Arg.	accepted	A. wilkesiana	Mull. Arg.	Leaves	-	-	-	-	-	Identified as in the previous report (Adesina et al.,2000)	Medicine	Skin	oinment	Anti-fungal		-	Active	-	Pityriasis versicolor	No	-	Oyelami et al. (2003)
A. wilkesiana	Muell Arg.	accepted	A. wilkesiana	Mull. Arg.	Leaves	-	-	-	-	-	Identified as in the previous report (Adesina et al.,2000)	Medicine	Skin	oinment	Anti-fungal		-	Active	-	Pityriasis versicolor	No	-	Seebaluck et al. (2015)
A. wilkesiana	Muell Arg.	accepted	A. wilkesiana	Mull. Arg.	Leaves	-	-	-	-	-	Identified as in the previous report (Adesina et al.,2000)	Medicine	Skin	oinment	Anti-fungal		-	Active	-	Candida intetrigo	No	-	Oyelami et al. (2003)
A. wilkesiana	Muell Arg.	accepted	A. wilkesiana	Mull. Arg.	Leaves	-	-	-	-	-	Identified as in the previous report (Adesina et al.,2000)	Medicine	Skin	oinment	Anti-fungal		-	Active	-	Candida intetrigo	No	-	Seebaluck et al. (2015)
A. wilkesiana	Muell Arg.	accepted	A. wilkesiana	Mull. Arg.	Leaves	Premises of the University of Uyo	Nigeria	Uyo	5.03765	5.03765	Dr. Margaret Bassey of the Department of Botany and Ecological Studies, University of Uyo	Medicine	Infectious and parasitic diseases	Ethanol	Anti-malarial	Antimalarial	-	-	-	Swiss albino mice	Yes	UUH 990 herbarium of the Department of Botany and Ecological Studies, University of Uyo	Udobang et al. (2010)
A. wilkesiana	Muell Arg.	accepted	A. wilkesiana	Mull. Arg.	Leaves	botanical garden of the National Veterinary Research Institute (NVRI) Dagwon Farm, Vom, Nigeria	Nigeria		9.72633	8.78284	Herbarium of the Forestry Institute	Medicine	Others	-	-	Toxicity	Oral subacute toxicity		-	Albino rats	Yes	FHJ145 Herbarium of the Forestry Institute	Makoshi et al. (2016)
A. wilkesiana cv. godseffiana	Muell Arg.	accepted	A. wilkesiana	Mull. Arg.	Leaves	-	-	-	-	-	-	Medicine	Digestive tract	Methanol	Anti-emetic	Antiemetic	Antiemetic study	Active	-	chicks	No	-	Quds et al. (2012)
A. wilkesiana cv. godseffiana	Muell Arg.	accepted	A. wilkesiana	Mull. Arg.	Leaves	-	-	-	-	-	-	Medicine	Digestive tract	Methanol	Anti-emetic	Antiemetic	Antiemetic study	Active	-	chicks	No	-	Seebaluck et al. (2015)
A. wilkesiana cv. godseffiana	Muell Arg.	accepted	A. wilkesiana	Mull. Arg.	Stems	-	-	-	-	-	-	Medicine	Digestive tract	Methanol	Anti-emetic	Antiemetic	Antiemetic study	Active	-	chicks	No	-	Quds et al. (2012)
A. wilkesiana cv. godseffiana	Muell Arg.	accepted	A. wilkesiana	Mull. Arg.	Stems	-	-	-	-	-	-	Medicine	Digestive tract	Methanol	Anti-emetic	Antiemetic	Antiemetic study	Active	-	chicks	No	-	Seebaluck et al. (2015)
A. wilkesiana cv. godseffiana	Muell Arg.	accepted	A. wilkesiana	Mull. Arg.	Leaves	Choba and Abuja Campuses of University of Port Harvourt Herbarium, Port Harcourt, Nigeria	Nigeria	Port Harcourt	4.89497	6.91506	University of Port Harcourt Herbarium, Port Harcourt, Nigeria	Medicine	Cardiovascular system	Ground into powder	Cardioprotective	Management of dyslipidemic conditions, protective mechanism against atherosclerosis and coronary heart disease	Diet study.	lower cardiac risk ratio and atherogenic coefficient	-	Albino rats	No	-	Ikewuchi and Chigozie (2010)
A. wilkesiana Godseffiana	Muell Arg.	accepted	A. wilkesiana	Mull. Arg.	Leaves	Choba and Abuja Cmpuses of University of Port Harvourt Herbarium, Port Harcourt	Nigeria	Port Harcourt	4.89497	6.91506	Dr. Michael C. Dike of Taxonomy Unit, Department of Forestry and Environmental Management, Michael Okpara University of Agriculture, Umudike, Abia State, Nigeria, and Mr. John Ibe, the Herbarium Manager of the Forestry Department, National Root Crops Research Institute (NRCRI), uMUAHIA, nIGERIA	Medicine	Cardiovascular system	Aqueous	Cardioprotective	Cardioprotective, management of diabetes mellitus	-	Hypoglycemic, positively affected hemopoietic system and integrity and function of the liver and kidney of diabetic rats. Dose dependent	-	Wistar albino rats (diabetic)	No	-	Ikewuchi et al. (2011)
A. wilkesiana Godseffiana	Muell Arg.	accepted	A. wilkesiana	Mull. Arg.	Leaves	Choba and Abuja Cmpuses of University of Port Harvourt Herbarium, Port Harcourt	Nigeria	Port Harcourt	4.89497	6.91506	Dr. Michael C. Dike of Taxonomy Unit, Department of Forestry and Environmental Management, Michael Okpara University of Agriculture, Umudike, Abia State, Nigeria, and Mr. John Ibe, the Herbarium Manager of the Forestry Department, National Root Crops Research Institute (NRCRI), uMUAHIA, nIGERIA	Medicine	Cardiovascular system	Aqueous	Cardioprotective	Cardioprotective, management of diabetes mellitus	-	Hypoglycemic, positively affected hemopoietic system and integrity and function of the liver and kidney of diabetic rats. Dose dependent	-	Wistar albino rats (diabetic)	No	-	Seebaluck et al. (2015)
A. wilkesiana Godseffiana	Muell Arg.	accepted	A. wilkesiana	Mull. Arg.	Leaves	Choba and Abuja Cmpuses of University of Port Harvourt Herbarium, Port Harcourt	Nigeria	Port Harcourt	4.89497	6.91506	Dr. Michael C. Dike of Taxonomy Unit, Department of Forestry and Environmental Management, Michael Okpara University of Agriculture, Umudike, Abia State, Nigeria, and Mr. John Ibe, the Herbarium Manager of the Forestry Department, National Root Crops Research Institute (NRCRI), uMUAHIA, nIGERIA	Medicine	Endocrine - metabolic system	Aqueous	Diabetes	Cardioprotective, management of diabetes mellitus	-	Hypoglycemic, positively affected hemopoietic system and integrity and function of the liver and kidney of diabetic rats. Dose dependent	-	Wistar albino rats (diabetic)	No	-	Ikewuchi et al. (2011)
A. wilkesiana Godseffiana	Muell Arg.	accepted	A. wilkesiana	Mull. Arg.	Leaves	Choba and Abuja Cmpuses of University of Port Harvourt Herbarium, Port Harcourt	Nigeria	Port Harcourt	4.89497	6.91506	Dr. Michael C. Dike of Taxonomy Unit, Department of Forestry and Environmental Management, Michael Okpara University of Agriculture, Umudike, Abia State, Nigeria, and Mr. John Ibe, the Herbarium Manager of the Forestry Department, National Root Crops Research Institute (NRCRI), uMUAHIA, nIGERIA	Medicine	Endocrine - metabolic system	Aqueous	Diabetes	Cardioprotective, management of diabetes mellitus	-	Hypoglycemic, positively affected hemopoietic system and integrity and function of the liver and kidney of diabetic rats. Dose dependent	-	Wistar albino rats (diabetic)	No	-	Seebaluck et al. (2015)
Acalypha australis	L.	accepted	A. australis	L.	Bark	Not indicated	-	-	-	-	-	Medicine	Digestive tract	-	-	Ameliorates ulcerative colitis by modulating gut microbiota	-	-	-	Mice	No	-	Tan et al. (2023)

## Sheet: Ex vivo
Original name (species)	Original name (Author)	Name status	Accepted name (species)	Accepted name (Author)	Part of the plant	Collected	Collected: country	Collected: City	Collected: Latitude (N-S)	Collected: Longitude (W-E)	Specimen identification	Extract	Assay	General use	Type of disease	General activity (estandardize)	General activity	Effect	Results	Cell lines purchase	Cell lines code	Cell lines	Voucher	Voucher information	References
A. fruticosa	Forssk.	accepted	A. fruticosa	Forssk.	Whole plant	India: Tamil Nadu, Marudhamalai hill region near Coimatore	India	Coimbatore	11.0417	76.8611	Botanical Survey of India, Southern Circle, Coimbatore, Tamil Nadu, India	Aquous	XTT assay	Medicine	Neoplasm	Anti-tumor	Cytotoxic	Inhibiting the proliferation and survival of the carcinoma cells	Moderate	-	Hep3B	Liver tissue with hepatitis B virus genome	Yes	BSI/SC/5/23/07-08tECH.-773	Rajkumar et al. (2010)
A. fruticosa	Forssk.	accepted	A. fruticosa	Forssk.	Whole plant	India: Tamil Nadu, Marudhamalai hill region near Coimatore	India	Coimbatore	11.0417	76.8611	Botanical Survey of India, Southern Circle, Coimbatore, Tamil Nadu, India	Aquous	XTT assay	Medicine	Neoplasm	Anti-tumor	Cytotoxic	Inhibiting the proliferation and survival of the carcinoma cells	Moderate	-	Hep3B	Liver tissue with hepatitis B virus genome	Yes	BSI/SC/5/23/07-08tECH.-773	Seebaluck et al. (2015)
A. fruticosa	Forssk.	accepted	A. fruticosa	Forssk.	Whole plant	India: Tamil Nadu, Marudhamalai hill region near Coimatore	India	Coimbatore	11.0417	76.8611	Botanical Survey of India, Southern Circle, Coimbatore, Tamil Nadu, India	Methanol	XTT assay	Medicine	Neoplasm	Anti-tumor	Cytotoxic	Inhibiting the proliferation and survival of the carcinoma cells	Moderate	-	Hep3B	Liver tissue with hepatitis B virus genome	Yes	BSI/SC/5/23/07-08tECH.-774	Rajkumar et al. (2010)
A. fruticosa	Forssk.	accepted	A. fruticosa	Forssk.	Whole plant	India: Tamil Nadu, Marudhamalai hill region near Coimatore	India	Coimbatore	11.0417	76.8611	Botanical Survey of India, Southern Circle, Coimbatore, Tamil Nadu, India	Methanol	XTT assay	Medicine	Neoplasm	Anti-tumor	Cytotoxic	Inhibiting the proliferation and survival of the carcinoma cells	Moderate	-	Hep3B	Liver tissue with hepatitis B virus genome	Yes	BSI/SC/5/23/07-08tECH.-774	Seebaluck et al. (2015)
A. phleoides	Cav.	accepted	A. phleoides	Cav.	Aerial parts	San Juan Tepecoculco, Estado de México	Mexico	San Juan Tepecoculco	18.9836	-98.7888	Dr R. Bye, one of the authors	MeOH-CHCl3	Contractions recorded	Medicine	Digestive tract	Antispasmodic	Antispasmodic	-	Initial contraction followed by a relaxant effect. Concentration dependent inhibition of the contractions but inable to inhibit the contractinos elicited vy acetylcholine, histamine, KCl and BaCl2		-	Guinea-pig ileum	Yes	Bye and Linares 18780 Herbario Nacional de México (MEXU), Instituto de Biología UNAM	Astudillo et al.(2004)
A. phleoides	Cav.	accepted	A. phleoides	Cav.	Aerial parts	San Juan Tepecoculco, Estado de México	Mexico	San Juan Tepecoculco	18.9836	-98.7888	Dr R. Bye, one of the authors	MeOH-CHCl3	Contractions recorded	Medicine	Digestive tract	Antispasmodic	Antispasmodic	-	Initial contraction followed by a relaxant effect. Concentration dependent inhibition of the contractions but inable to inhibit the contractinos elicited vy acetylcholine, histamine, KCl and BaCl2		-	Guinea-pig ileum	Yes	Bye and Linares 18780 Herbario Nacional de México (MEXU), Instituto de Biología UNAM	Seebaluck et al. (2015)
A. phleoides	Cav.	accepted	A. phleoides	Cav.	Aerial parts	San Juan Tepecoculco, Estado de México	Mexico	San Juan Tepecoculco	18.9836	-98.7888	Dr R. Bye, one of the authors	MeOH-CHCl4	Contractions recorded	Medicine	Digestive tract	Antispasmodic	Antispasmodic	-	Reversible concentration dependent inhibition of the spontaneous motility. The essential oil showed a more potent inhibitory effect. Inhibitory effect partially blocked by propanolol		-	Rabbit jejunum	Yes	Bye and Linares 18780 Herbario Nacional de México (MEXU), Instituto de Biología UNAM	Astudillo et al.(2004)
A. phleoides	Cav.	accepted	A. phleoides	Cav.	Aerial parts	San Juan Tepecoculco, Estado de México	Mexico	San Juan Tepecoculco	18.9836	-98.7888	Dr R. Bye, one of the authors	MeOH-CHCl4	Contractions recorded	Medicine	Digestive tract	Antispasmodic	Antispasmodic	-	Reversible concentration dependent inhibition of the spontaneous motility. The essential oil showed a more potent inhibitory effect. Inhibitory effect partially blocked by propanolol		-	Rabbit jejunum	Yes	Bye and Linares 18780 Herbario Nacional de México (MEXU), Instituto de Biología UNAM	Seebaluck et al. (2015)
A. phleoides	Cav.	accepted	A. phleoides	Cav.	Aerial parts	San Juan Tepecoculco, Estado de México	Mexico	San Juan Tepecoculco	18.9836	-98.7888	Dr R. Bye, one of the authors	MeOH-CHCl5	Isometric tension recorded	Medicine	Respiratory system	Bronchodilator	Bronchodilator	-		-	-	Guinea-pig trachea	Yes	Bye and Linares 18780 Herbario Nacional de México (MEXU), Instituto de Biología UNAM	Astudillo et al.(2004)
A. phleoides	Cav.	accepted	A. phleoides	Cav.	Aerial parts	San Juan Tepecoculco, Estado de México	Mexico	San Juan Tepecoculco	18.9836	-98.7888	Dr R. Bye, one of the authors	MeOH-CHCl5	Isometric tension recorded	Medicine	Respiratory system	Bronchodilator	Bronchodilator	-		-	-	Guinea-pig trachea	Yes	Bye and Linares 18780 Herbario Nacional de México (MEXU), Instituto de Biología UNAM	Seebaluck et al. (2015)
A. torta	Muell	synonym	A. wilkesiana	Mull. Arg.	Leaves	Abagana, Anambra state, Nigeria	Nigeria	Abagana	6.18557	6.97806	Mr E. C. Ekekwe in the Department of Botany, University of Nigeria, Nsukka	Ethanol	-	Medicine	Cardiovascular system	Anti-hypertensive	Blood pressure lowering activity	Active	Induced contraction	-	-	Isolated rabbit aortic strips	Yes	8256 International Centre for Ethnomedicine and Drug Development (INTERCEDD) herbarium	Ezekwesili et al. (2012)
A. torta	Muell	synonym	A. wilkesiana	Mull. Arg.	Leaves	Abagana, Anambra state, Nigeria	Nigeria	Abagana	6.18557	6.97806	Mr E. C. Ekekwe in the Department of Botany, University of Nigeria, Nsukka	Ethanol	-	Medicine	Cardiovascular system	Anti-hypertensive	Blood pressure lowering activity	Active	Induced contraction	-	-	Isolated rabbit aortic strips	Yes	8256 International Centre for Ethnomedicine and Drug Development (INTERCEDD) herbarium	Seebaluck et al. (2015)
A. torta	Muell	synonym	A. wilkesiana	Mull. Arg.	Leaves	Abagana, Anambra state, Nigeria	Nigeria	Abagana	6.18557	6.97806	Mr E. C. Ekekwe in the Department of Botany, University of Nigeria, Nsukka	Ethanol	-	Medicine	Cardiovascular system	Anti-hypertensive	Blood pressure lowering activity	Active	Increase in the rate of flow of physiologic fluid. Dose-dependent	-	-	Perfused rat-hindquarters preparation	Yes	8257 International Centre for Ethnomedicine and Drug Development (INTERCEDD) herbarium	Ezekwesili et al. (2012)
A. torta	Muell	synonym	A. wilkesiana	Mull. Arg.	Leaves	Abagana, Anambra state, Nigeria	Nigeria	Abagana	6.18557	6.97806	Mr E. C. Ekekwe in the Department of Botany, University of Nigeria, Nsukka	Ethanol	-	Medicine	Cardiovascular system	Anti-hypertensive	Blood pressure lowering activity	Active	Increase in the rate of flow of physiologic fluid. Dose-dependent	-	-	Perfused rat-hindquarters preparation	Yes	8257 International Centre for Ethnomedicine and Drug Development (INTERCEDD) herbarium	Seebaluck et al. (2015)
A. torta	Muell	synonym	A. wilkesiana	Mull. Arg.	Leaves	Abagana, Anambra state, Nigeria	Nigeria	Abagana	6.18557	6.97806	Mr E. C. Ekekwe in the Department of Botany, University of Nigeria, Nsukka	Ethanol	-	Medicine	Cardiovascular system	Anti-hypertensive	Blood pressure lowering activity	Inactive	Reduced the force of contraction	-	-	Rabbit heart preparation	Yes	8258 International Centre for Ethnomedicine and Drug Development (INTERCEDD) herbarium	Ezekwesili et al. (2012)
A. torta	Muell	synonym	A. wilkesiana	Mull. Arg.	Leaves	Abagana, Anambra state, Nigeria	Nigeria	Abagana	6.18557	6.97806	Mr E. C. Ekekwe in the Department of Botany, University of Nigeria, Nsukka	Ethanol	-	Medicine	Cardiovascular system	Anti-hypertensive	Blood pressure lowering activity	Inactive	Reduced the force of contraction	-	-	Rabbit heart preparation	Yes	8258 International Centre for Ethnomedicine and Drug Development (INTERCEDD) herbarium	Seebaluck et al. (2015)
A. torta	Muell	synonym	A. wilkesiana	Mull. Arg.	Leaves	Abagana in Njikoka Local Government Area of Anambra State, Nigeria	Nigeria	Abagana	6.0872	7.00284	International Centre for Ethnomedicine and Drug Development	-		Medicine	Digestive tract	Anticholinergic	-	Reversed the effect of acetylcholine		-	-	Rabbit gut contraction	Yes	8256 herbarium of International Centre for Ethnomedicine and Drug Development	Ezekwesili and Nwodo (2013)
A. torta	Muell	synonym	A. wilkesiana	Mull. Arg.	Leaves	Abagana in Njikoka Local Government Area of Anambra State, Nigeria	Nigeria	Abagana	6.0872	7.00284	International Centre for Ethnomedicine and Drug Development	-		Medicine	Digestive tract	Anticholinergic	-	Reversed the effect of acetylcholine		-	-	Rabbit gut contraction	Yes	8256 herbarium of International Centre for Ethnomedicine and Drug Development	Seebaluck et al. (2015)
A. torta	Muell	synonym	A. wilkesiana	Mull. Arg.	Leaves	Abagana in Njikoka Local Government Area of Anambra State, Nigeria	Nigeria	Abagana	6.0872	7.00284	International Centre for Ethnomedicine and Drug Development	-	Blood platelet aggregatory induced by CaCl2 activity study	Medicine	Cardiovascular system	Antiplatelet	Platelet aggregation	Inactive without CaCl2, active with CaCl2		-	-	Human blood	Yes	8256 herbarium of International Centre for Ethnomedicine and Drug Development	Ezekwesili and Nwodo (2013)
A. torta	Muell	synonym	A. wilkesiana	Mull. Arg.	Leaves	Abagana in Njikoka Local Government Area of Anambra State, Nigeria	Nigeria	Abagana	6.0872	7.00284	International Centre for Ethnomedicine and Drug Development	-	Blood platelet aggregatory induced by CaCl2 activity study	Medicine	Cardiovascular system	Antiplatelet	Platelet aggregation	Inactive without CaCl2, active with CaCl2		-	-	Human blood	Yes	8256 herbarium of International Centre for Ethnomedicine and Drug Development	Seebaluck et al. (2015)
A. wilkesiana	Muell. Arg.	accepted	A. wilkesiana	Mull. Arg.	Leaves		-	-	-	-	Herbarium of the Forestry Institute	-	Cytotoxicity test	Others	Others	-	Cytotoxic	Active		BHK-21	-	Baby hamster kidney cell line	Yes	FHJ145 Herbarium of the Forestry Institute	Makoshi et al. (2016)

## Sheet: In vitro
Original name (species)	Original name (Author)	Name status	Accepted name (species)	Accepted name (Author)	Part of the plant	Collected	Collected: country	Collected: City	Collected: Latitude (N-S)	Collected: Longitude (W-E)	Specimen identification	Extract	Assay	General use	Type of disease	General activity (standardized)	General activity	Effect	Results	Cell lines purchase	Cell lines code	Cell lines	Voucher	Voucher information	References
A. alopecuroidea	Jacq.	accepted	A. alopecuroidea	Jacq.	Roots	Botanical Garden of the Institute for Ethnobiology, playa Diana, San José, Petén, Guatemala	Guatemala	San José	16.9867	-89.9053	-	Ethanol, MeOH-THF	Calcein AM	Medicine	Neoplasm	Anti-tumor	Anti-cancer	Cytotoxicity	Active	ATCC	CEM	Human acute lymphoclastic leukemia	No	-	Madlener et al. (2009)
A. alopecuroidea	Jacq.	accepted	A. alopecuroidea	Jacq.	Roots	Botanical Garden of the Institute for Ethnobiology, playa Diana, San José, Petén, Guatemala	Guatemala	San José	16.9867	-89.9053	-	Ethanol, MeOH-THF	Calcein AM	Medicine	Neoplasm	Anti-tumor	Anti-cancer	Cytotoxicity	Active	ATCC	CEM	Human acute lymphoclastic leukemia	No	-	Seebaluck et al. (2015)
A. alopecuroidea	Jacq.	accepted	A. alopecuroidea	Jacq.	Stems	Botanical Garden of the Institute for Ethnobiology, playa Diana, San José, Petén, Guatemala	Guatemala	San José	16.9867	-89.9053	-	Ethanol, MeOH-THF	Calcein AM	Medicine	Neoplasm	Anti-tumor	Anti-cancer	Cytotoxicity	Least active	ATCC	CEM	Human acute lymphoclastic leukemia	No	-	Madlener et al. (2009)
A. alopecuroidea	Jacq.	accepted	A. alopecuroidea	Jacq.	Stems	Botanical Garden of the Institute for Ethnobiology, playa Diana, San José, Petén, Guatemala	Guatemala	San José	16.9867	-89.9053	-	Ethanol, MeOH-THF	Calcein AM	Medicine	Neoplasm	Anti-tumor	Anti-cancer	Cytotoxicity	Least active	ATCC	CEM	Human acute lymphoclastic leukemia	No	-	Seebaluck et al. (2015)
A. alopecuroidea	Jacq.	accepted	A. alopecuroidea	Jacq.	Leaves	Botanical Garden of the Institute for Ethnobiology, playa Diana, San José, Petén, Guatemala	Guatemala	San José	16.9867	-89.9053	-	Ethanol, MeOH-THF	Calcein AM	Medicine	Neoplasm	Anti-tumor	Anti-cancer	Cytotoxicity	Active	ATCC	CEM	Human acute lymphoclastic leukemia	No	-	Madlener et al. (2009)
A. alopecuroidea	Jacq.	accepted	A. alopecuroidea	Jacq.	Leaves	Botanical Garden of the Institute for Ethnobiology, playa Diana, San José, Petén, Guatemala	Guatemala	San José	16.9867	-89.9053	-	Ethanol, MeOH-THF	Calcein AM	Medicine	Neoplasm	Anti-tumor	Anti-cancer	Cytotoxicity	Active	ATCC	CEM	Human acute lymphoclastic leukemia	No	-	Seebaluck et al. (2015)
A. alopecuroidea	Jacq.	accepted	A. alopecuroidea	Jacq.	Leaves	Botanical Garden of the Institute for Ethnobiology, playa Diana, San José, Petén, Guatemala	Guatemala	San José	16.9867	-89.9053	-	Ethanol, MeOH-THF	Calcein AM	Medicine	Neoplasm	Anti-tumor	Anti-cancer	Cytotoxicity	Active	ATCC	MCF-7	Human breast adenocarcinoma	No	-	Madlener et al. (2009)
A. alopecuroidea	Jacq.	accepted	A. alopecuroidea	Jacq.	Leaves	Botanical Garden of the Institute for Ethnobiology, playa Diana, San José, Petén, Guatemala	Guatemala	San José	16.9867	-89.9053	-	Ethanol, MeOH-THF	Calcein AM	Medicine	Neoplasm	Anti-tumor	Anti-cancer	Cytotoxicity	Active	ATCC	MCF-7	Human breast adenocarcinoma	No	-	Seebaluck et al. (2015)
A. alopecuroidea	Jacq.	accepted	A. alopecuroidea	Jacq.	Roots	-	-	-	-	-	-	Ethanol, MeOH-THF	Calcein AM	Medicine	Neoplasm	Anti-tumor	Anti-cancer	Cytotoxicity	Most active	ATCC	CEM	Human acute lymphoclastic leukemia	No	-	Svacinova (2011)
A. alopecuroidea	Jacq.	accepted	A. alopecuroidea	Jacq.	Roots	-	-	-	-	-	-	Ethanol, MeOH-THF	Calcein AM	Medicine	Neoplasm	Anti-tumor	Anti-cancer	Cytotoxicity	Most active	ATCC	MCF-7	Human breast adenocarcinoma	No	-	Svacinova (2011)
A. alopecuroidea	Jacq.	accepted	A. alopecuroidea	Jacq.	Leaves	-	-	-	-	-	-	Ethanol, MeOH-THF	Calcein AM	Medicine	Neoplasm	Anti-tumor	Anti-cancer	Cytotoxicity	-	ATCC	CEM	Human acute lymphoclastic leukemia	No	-	Svacinova (2011)
A. alopecuroidea	Jacq.	accepted	A. alopecuroidea	Jacq.	Stems	-	-	-	-	-	-	Ethanol, MeOH-THF	Calcein AM	Medicine	Neoplasm	Anti-tumor	Anti-cancer	Cytotoxicity	Least active	ATCC	CEM	Human acute lymphoclastic leukemia	No	-	Svacinova (2011)
A. alopecuroidea	Jacq.	accepted	A. alopecuroidea	Jacq.	Inflorescences	-	-	-	-	-	-	Ethanol, MeOH-THF	Calcein AM	Medicine	Neoplasm	Anti-tumor	Anti-cancer	Cytotoxicity	-	ATCC	CEM	Human acute lymphoclastic leukemia	No	-	Svacinova (2011)
A. bipartita	Müll. Arg.	accepted	A. bipartita	Mull. Arg.	Leaves	Gulu and Kammuli districts in Uganda	Uganda		1.21056	32.3276	Herbarium at Makerere University	-	DPPH free radical scavengin	Medicine	Antioxidant	Anti-tumor	Antioxidant	Active		-	-	-	No	-	Andabati and Muyonga (2014)
A. californica	Benth.	accepted	A. californica	Benth.	Aerial parts	from wild environments located in the surrounding area of Hermosillo, Sonora	Mexico	Hermosillo	29.0844	-110.974	Herbarium of the University of Sonora by Professor Jesús Sánzhez-Escalante	Methanol	Alamar Blue redox	Medicine	Infectious and parasitic diseases	Anti-bacterial	Antibacterial	Inactive	Dose-dependent	-	H37Rv	Mycobacterium tuberculosis	Yes	Herbarium of the University of Sonora	Robles-Zepeda (2013)
A. californica	Benth.	accepted	A. californica	Benth.	Aerial parts	Around the city of Hermosillo, Sonora, Mexico 29º8'51.3''N, 110º57'0''W	Mexico	Hermosillo	29.1475	-110.95	Professor Jesús Sánchez Escalante, head of the Herbarium at the University of Sonora	Methanol	MTT reduction assay	Medicine	Neoplasm	Anti-tumor	Cytotoxic	Active	Dose-dependent	-	HeLa	cancer human cervical HeLa	Yes	USON 6686	Rascón-Valenzuela et al. (2015)
A. californica	Benth.	accepted	A. californica	Benth.	Aerial parts	Around the city of Hermosillo, Sonora, Mexico 29º8'51.3''N, 110º57'0''W	Mexico	Hermosillo	29.1475	-110.95	Professor Jesús Sánchez Escalante, head of the Herbarium at the University of Sonora	N-Hexane	MTT reduction assay	Medicine	Neoplasm	Anti-tumor	Cytotoxic	Active	Dose-dependent	-	HeLa	cancer human cervical HeLa	Yes	USON 6686	Rascón-Valenzuela et al. (2015)
A. californica	Benth.	accepted	A. californica	Benth.	Aerial parts	Around the city of Hermosillo, Sonora, Mexico 29º8'51.3''N, 110º57'0''W	Mexico	Hermosillo	29.1475	-110.95	Professor Jesús Sánchez Escalante, head of the Herbarium at the University of Sonora	Ethyl acetate	MTT reduction assay	Medicine	Neoplasm	Anti-tumor	Cytotoxic	Active	Dose-dependent	-	HeLa	cancer human cervical HeLa	Yes	USON 6686	Rascón-Valenzuela et al. (2015)
A. californica	Benth.	accepted	A. californica	Benth.	Aerial parts	Around the city of Hermosillo, Sonora, Mexico 29º8'51.3''N, 110º57'0''W	Mexico	Hermosillo	29.1475	-110.95	Professor Jesús Sánchez Escalante, head of the Herbarium at the University of Sonora	Ethanol	MTT reduction assay	Medicine	Neoplasm	Anti-tumor	Cytotoxic	Active	Dose-dependent	-	HeLa	cancer human cervical HeLa	Yes	USON 6686	Rascón-Valenzuela et al. (2015)
A. californica	Benth.	accepted	A. californica	Benth.	Aerial parts	Around the city of Hermosillo, Sonora, Mexico 29º8'51.3''N, 110º57'0''W	Mexico	Hermosillo	29.1475	-110.95	Professor Jesús Sánchez Escalante, head of the Herbarium at the University of Sonora	Methanol	MTT reduction assay	Medicine	Neoplasm	Anti-tumor	Cytotoxic	Active	Dose-dependent	-	RAW 264.4		Yes	USON 6687	Rascón-Valenzuela et al. (2015)
A. californica	Benth.	accepted	A. californica	Benth.	Aerial parts	Around the city of Hermosillo, Sonora, Mexico 29º8'51.3''N, 110º57'0''W	Mexico	Hermosillo	29.1475	-110.95	Professor Jesús Sánchez Escalante, head of the Herbarium at the University of Sonora	N-Hexane	MTT reduction assay	Medicine	Neoplasm	Anti-tumor	Cytotoxic	Active	Dose-dependent	-	RAW 264.4		Yes	USON 6687	Rascón-Valenzuela et al. (2015)
A. californica	Benth.	accepted	A. californica	Benth.	Aerial parts	Around the city of Hermosillo, Sonora, Mexico 29º8'51.3''N, 110º57'0''W	Mexico	Hermosillo	29.1475	-110.95	Professor Jesús Sánchez Escalante, head of the Herbarium at the University of Sonora	Ethyl acetate	MTT reduction assay	Medicine	Neoplasm	Anti-tumor	Cytotoxic	Active	Dose-dependent	-	RAW 264.4		Yes	USON 6687	Rascón-Valenzuela et al. (2015)
A. californica	Benth.	accepted	A. californica	Benth.	Aerial parts	Around the city of Hermosillo, Sonora, Mexico 29º8'51.3''N, 110º57'0''W	Mexico	Hermosillo	29.1475	-110.95	Professor Jesús Sánchez Escalante, head of the Herbarium at the University of Sonora	Ethanol	MTT reduction assay	Medicine	Neoplasm	Anti-tumor	Cytotoxic	Active	Dose-dependent	-	RAW 264.4		Yes	USON 6687	Rascón-Valenzuela et al. (2015)
A. californica	Benth.	accepted	A. californica	Benth.	Aerial parts	Around the city of Hermosillo, Sonora, Mexico 29º8'51.3''N, 110º57'0''W	Mexico	Hermosillo	29.1475	-110.95	Professor Jesús Sánchez Escalante, head of the Herbarium at the University of Sonora	Methanol	MTT reduction assay	Medicine	Neoplasm	Anti-tumor	Cytotoxic	Active	Dose-dependent	-	M12.AkC3.F6		Yes	USON 6688	Rascón-Valenzuela et al. (2015)
A. californica	Benth.	accepted	A. californica	Benth.	Aerial parts	Around the city of Hermosillo, Sonora, Mexico 29º8'51.3''N, 110º57'0''W	Mexico	Hermosillo	29.1475	-110.95	Professor Jesús Sánchez Escalante, head of the Herbarium at the University of Sonora	N-Hexane	MTT reduction assay	Medicine	Neoplasm	Anti-tumor	Cytotoxic	Active	Dose-dependent	-	M12.AkC3.F6		Yes	USON 6688	Rascón-Valenzuela et al. (2015)
[truncated: 1,114 more rows]
