# Supplementary material for: Revisiting Acalypha medicinal interest: ethnobotany, experimental studies, and the implications of taxonomic misuse pitfalls
Source: PhytoKeys. 2026 Jan 30;270:119–42. doi: 10.3897/phytokeys.270.169087 (PMC12881909; doi:10.3897/phytokeys.270.169087)
Supplement: Supplementary material 2 — Phylogenetic analysis [file phytokeys-270-119_article-169087__-s002.zip]

Archive with 15 entries (14 files):
- phylogenetic_analysis/
- phylogenetic_analysis/its_alignment.mafft.fasta
- phylogenetic_analysis/its_alignment.mafft.trimal.fasta
- phylogenetic_analysis/its_alignment.mafft.trimal.fasta.bionj
- phylogenetic_analysis/its_alignment.mafft.trimal.fasta.ckp.gz
- phylogenetic_analysis/its_alignment.mafft.trimal.fasta.contree
- phylogenetic_analysis/its_alignment.mafft.trimal.fasta.iqtree
- phylogenetic_analysis/its_alignment.mafft.trimal.fasta.log
- phylogenetic_analysis/its_alignment.mafft.trimal.fasta.mldist
- phylogenetic_analysis/its_alignment.mafft.trimal.fasta.model.gz
- phylogenetic_analysis/its_alignment.mafft.trimal.fasta.splits.nex
- phylogenetic_analysis/its_alignment.mafft.trimal.fasta.treefile
- phylogenetic_analysis/its_alignment.mafft.trimal.fasta.ufboot
- phylogenetic_analysis/passport_data.csv
- phylogenetic_analysis/phylogeny_with_names.pdf
