# Supplementary material for: Revisiting Acalypha medicinal interest: ethnobotany, experimental studies, and the implications of taxonomic misuse pitfalls
Source: PhytoKeys. 2026 Jan 30;270:119–42. doi: 10.3897/phytokeys.270.169087 (PMC12881909; doi:10.3897/phytokeys.270.169087)
Supplement: Supplementary material 2 — Phylogenetic analysis [file phytokeys-270-119_article-169087__-s002.zip › phylogenetic_analysis/its_alignment.mafft.fasta]

>Acalypha_acmophylla_KC_0331
TCGAAACCTGCACAGCAGAACGA-CCC-GTGAACGTGTTATC-AACAAATC-GAGGGAGCA--------TYCGCTCTCTCAATGCT-GCGGG-TGGGAT-GG------GTG-TCC-TAGTGATGTCCCTCTCATCCGTCGGCTT-AACAAC-CAACTCGGGCGCGGATTGCGCCAAGG---AACA-TTCAA-TG--AAAAGAGAGCGTTTGTTC-GGGACCCGGAGACGGTGCTCCT-GGGCTTGCG-TTTCCCTATTTC---T--AAATCTATAACGACTCTCGGCAACGGATATCTCGGCTCTCGCATCGATGAAGAACGCAGCAAAATGCGATACTTGGTGTGAATTGCAGAATCCCGTGAATCATCGAGTTTTTGAACGCAAGTTGCGCCCAAAGCCATTCGGCCGAGGGCACGTCTGCCTGGGTGTCACGTAAACGTCACTCCCAACC-AAA---TGCT----------------GG-TTGAAGGAGCGGAAATTGGCCTCCCATGAG-CCA-TGC--GCTCGTGGTTGGCCTAAATATCGAGTCCGTGGCTGAAC-GGCCTTCGACAATCGGTGGTTGT-AAAGACCCTCTGAAT-GTGTCG-------TTGCTCG-AACGCTGCAGGAA-TCTCAAGA-CCCT----------TTTATTT------ACAAAATCGCGACC
>Acalypha_kerrii_WHQ_W125
TCGAAACCTGCATAGCAGAACGA-CCC-GTGAACGTGTTAT--AACAAATC-GAGGGAGCA--------TCCGCTCTCTCAATGCT-GCGGG-TGGGAT-GG------GTG-TCC-TAGTGATGTCCTTCTCATCCGTCGGCTT-AACAAC-CAACTCGGGCGCGGATTGCGCCAAGG---AACA-TTCAA-TG--AAAAGAGAGCGTTTGCTC-GGGACCCGGAGACGGTGCTCCT-GGGCTTGCG-TTTCCCTCTTTC---T--AAATCTATAACGACTCTCGGCAACGGATATCTCGGCTCTCGCATCGATGAAGAACGCAGCAAAATGCGATACTTGGTGTGAATTGCAGAATCCCGTGAATCATCGAGTTTTTGAACGCAAGTTGCGCCCAAAGCCATTCGGCCGAGGGCACGTCTGCCTGGGTGTCACGTAAACGTCACTCCCAACC-AAA---TGCT----------------GG-TTGAAGGAGCGGAAATTGGCCTCCCATGAG-CCA-TGT--GTTCGTGGTTGGCCTAAATATCGAGTCCGTGGCTGAAC-GGCCTTCGACAATCGGTGGTTGT-AAAGACCCTCTGAAT-GTGTCG-------TTGCTCG-AACGCTGCAGGAA-TCTCAAGA-CCCT----------TTTATTT------ACAAAATCGCGACC
>Acalypha_matsudae_L_720
TCGAAACCTGCACAGCAGAACGA-CCC-GTGAACGTGTTATC-AACAAATC-GAGGGAGCA--------TCCGCTCTCTCAATGCT-GCGGG-TGGGAT-GG------GTG-TCC-TAGTGATTACCTTCTCATCCGTCGGCTT-AACAAC-CAACTCGGGCGCGGATTGCGCCAAGG---AACATTTCAA-TG--AAAAGAGAGCGTTTGCTC-GGGACCCGGAGACGGTGCTCCT-GGGCTTGCG-TTTCCCTCTTTC---T--AAATCTATAACGACTCTCGGCAACGGATATCTCGGCTCTCGCATCGATGAAGAACGCAGCAAAATGCGATACTTGGTGTGAATTGCAGAATCCCGTGAATCATCGAGTTTTTGAACGCAAGTTGCGCCCAAAGCCATTCGGCCGAGGGCACGTCTGCCTGGGTGTCACGTAAACGTCACTCCCAACC-AAA---TGCT----------------GG-TTGAAGGAGCGGAAATTGGCCTCCCATGAG-CCA-TGT--GCTCGTGGTTGGCCTAAATATCGAGTCCGTGGCTGAAC-GGCCTTCGACAATCGGTGGTTGT-AAAGACCCTCTGAAT-GTGTCG-------TTGCTCG-AACGCTGTAGGAA-TCTCAAGA-CCCT----------TTTATTT------ACAAAATCGCGACC
>Acalypha_siamensis_siamensis_VS_SR52
TCGAAACCTGCATAGCAGAACGA-CCC-GTGAACGTGTTAT--AACAAACC-GAGGGAGCA--------TCCGCTCTCTCAWTGCT-GCGGG-TGGGAT-GG------GTG-TCC-TAGTGACGTCCTTCTCATCCGTCGGCTT-AACAAC-CAACTCGGGCGCGGATTGCGCCAAGG---AACA-TTCAA-TG--AGAAGAGAGCGTTTGCTC-GGGACCCGGAGACGGTGCTCCT-GGGCTTGCG-TTTCCCTCTTTC---T--AAATCTATAACGACTCTCGGCAACGGATATCTCGGCTCTCGCATCGATGAAGAACGCAGCAAAATGCGATACTTGGTGTGAATTGCAGAATCCCGTGAATCATCGAGTTTTTGAACGCAAGTTGCGCCCAAAGCCATTCGGCCGAGGGCACGTCTGCCTGGGTGTCACGTAAACGTCACTCCCAACC-AAA---TGCT----------------GG-TTGAAGGAGCGGAAATTGGCCTCCCGTGAG-CCA-CGN--GCTCGTGGTTGGCCTAAATATCGAGTCCGCGGCNGAAC-GGCCTTCGACAATCGGTGGTTGT-AAANNCCNT-NNNAN-NNNNNN-------NTNNNNN-AANNNNWNNGGRA-CCTCAAGA-CCCT----------TTTATTT------ACAAAATCGCGACC
>Acalypha_glabrata_B_9316
TCGAAACCTGCATAGCAGAACGA-CCC-GTGAACGTGTTAT--AACAAATC-GAGGGAGCA--------TCTGCTCTCTCAATGCT-GCAGG-TGGGAT-GG------GGG-TCC-TTGTGATGTCCTTCTCACCCGTCGGCTT-AACAAC-CAACTCGGGCGCGGATTGCGCCAAGG---AACA-TTCAA-TG--AAAAGAGAGCGTTTGCTC-GGGACCCGGAGACGGTGCTCCT-GGGCTTGCG-TTTCCCTCTTTC---T--AAATCTATAACGACTCTCGGCAACGGATATCTCGGCTCTCGCATCGATGAAGAACGCAGCAAAATGCGATACTTGGTGTGAATTGCAGAATCCCGTGAATCATCGAGTTTTTGAACGCAAGTTGCGCCCAAAGCCATTCGGCCGAGGGCACGTCTGCCTGGGTGTCACGTAAACGTCACTCCCAACC-AAA---TGCC----------------GG-TTGAAGGAGCGGAAATTGGCCTCCCATGAA-CCC-CGT--GCTCGTGGTTGGCCTAAATATCGAGTCCGTGGCTGAAC-GGCCTTCGACAATCGGTGGTTGT-AAAGACCCTCTGAAT-ATGTCG-------TTGCTCG-AACGCTGCTGGAT-TCTCAAGA-CCCT----------TTTAGTTA-----CAAAAATCGCGACC
>Acalypha_gillespieae_LG_10693
TCGAAACCTGCATAGCAGAACGA-CCC-GTGAACGTGTTATC-AACAAACC-GAGGGAGCA--------TCCGCTCTCTCAATGCT-GCGGG-TGGGAT-GG------GTG-TCC-TAGTGATGCCCTTGTCATCCGTCGGCTT---TAAC-AAACTCGGGCGCGGATTGCGCCAAGG---AATA-TTCAT-TG--AAAAGAGAGCGTTTGTTC-GGGACCCGGAGACGGTGCTCCC-GGGCTTGCG-TTTCCCTCTTTC---T--AAATCTATAACGACTCTCGGCAACGGATATCTCGGCTCTCGCATCGATGAAGAACGCAGCAAAATGCGATACTTGGTGTGAATTGCAGAATCCCGTGAATCATCGAGTTTTTGAACGCAAGTTGCGCCCAAAGCCATTCGGCCGAGGGCACGTCTGCCTGGGTGTCACGTAAACGTCACTCCCAACC-AAA---TGCT----------------GG-TTGAAGGAGCGGAAATTGGCCTCCCATGAA-CCC-CGT--GCTCGTGGTTGGCCTAAATATCGAGTCCGTGGCTGAAC-GGCCTTCGACAATCGGTGGTTGT-AAAGACCCTCTGAAT-ATGTCG-------TTGCTCG-AACGCTGCAGGAA-TCTCAGGA-CCCT----------TTCAGTTA-----TCAAAATCGCGACC
>Acalypha_gillespieae_OM140898
TCGAAACCTGCATAGCAGAACGA-CCC-GTGAACGTGTTATC-AACAAACC-GAGGGAGCA--------TCCGCTCTCTCAATGCT-GCGGG-TGGGAT-GG------GTG-TCC-TAGTGATGCCCTTGTCATCCGTCGGCTT---TAAC-AAACTCGGGCGCGGATTGCGCCAAGG---AACA-TTCAT-TG--AAAAGAGAGCGTTTGCTC-GGGACCCGGAGACGGTGCTCCC-GGGCTTGCG-TTTCCCTCTTTC---T--AAATCTATAACGACTCTCGGCAACGGATATCTCGGCTCTCGCATCGATGAAGAACGCAGCAAAATGCGATACTTGGTGTGAATTGCAGAATCCCGTGAATCATCGAGTTTTTGAACGCAAGTTGCGCCCAAAGCCATTCGGCCGAGGGCACGTCTGCCTGGGTGTCACGTAAACGTCACTCCCAACC-AAA---TGST----------------GG-TTGAAGGARCGGAAATTGGCCTCCCATGAA-CCC-CGT--GCTCGTGGTTGGCCTAAATATCGAGTCCGTGGCTGAAC-GGCCTTCGACAATCGGTGGTTGT-AAAGACCCTCTGAAT-ATGTCG-------TTGCTCG-AACGCTGCAGGAA-TCTCAGGA-CCCT----------TTCAGTTA-----TCAAAATCGCGACC
>Acalypha_mayottensis_L_3268
TCGAAACCTGCATAGCAGAACGA-CCC-GTGAACGTGTTAT--AACAAACC-GAGGGAGCA--------TCCGCTCTCTCAATGCT-GCGGG-TGGGAT-GG------GTG-TCC-TAGTGATGCCCTTGTCATCCGTCGGCTT---TAAC-AAACTCGGGCGCGGATTGCGCCAAGG---AACA-TTCAT-TG--AAAAGAGAGCGTTTGCTC-GGGACCCGGAGACGGTGCTCCC-GTGCCTGCG-TTTCCCTCTTTC---T--AAATCTATAACGACTCTCGGCAACGGATATCTCGGCTCTCGCATCGATGAAGAACGCAGCAAAATGCGATACTTGGTGTGAATTGCAGAATCCCGTGAATCATCGAGTTTTTGAACGCAAGTTGCGCCCAAAGCCATTCGGCCGAGGGCACGTCTGCCTGGGTGTCACGTAAACGTCACTCCCAACCAAAA---TGCT----------------GG-TTGAAGGAGCGGAAATTGGCCTCCCATGAA-CCT-CGT--GCTCGTGGTTGGCCTAAATATCGAGTCCGTGGCTGAAC-GGCCTTCGACAATCGGTGGTTGT-AAAGACCCTCTGAAT-ATGTCG-------TTGCTCG-AACGCTGCAGGAA-TCTCAGGA-CCCT----------TTCAGTTA-----TCAAAATCGCGACC
>Acalypha_perrieri_LG_4123
TCGAAACCTGCATAGCAGAACGA-CCCGGTGAACGTGTTAT--AACAAACC-GAGGGAGCA--------TCCGCTCTCTCAATGCT-GCGGG-TGGGAT-GG------GTG-TCC-TAGTGATGCCCTTGTCATCCGTCGGCTT---TAAC-AAACTCGGGCGCGGATTGCGCCAAGG---AACA-TTCAT-TG--AAAAGAGAGCGTTTGCTC-GGGACCCGGAGACGGTGCTCCC-GGGCCTGCG-TTTCCCTCTTTC---T--AAATCTATAACGACTCTCGGCAACGGATATCTCGGCTCTCGCATCGATGAAGAACGCAGCAAAATGCGATACTTGGTGTGAATTGCAGAATCCCGTGAATCATCGAGTTTTTGAACGCAAGTTGCGCCCAAAGCCATTCGGCCGAGGGCACGTCTGCCTGGGTGTCACGTAAACGTCACTCCCAACCAAAA---TGCT----------------GG-TTGAAGGAGCGGAAATTGGCCTCCCATGAA-CCC-CGT--GCTCGTGGTTGGCCTAAATATCGAGTCCGTGGCTGAAC-GGCCTTCGACAATCGGTGGTTGT-AAAGACCCTCTGAAT-ATGTCG-------TTGCTCG-AACGCTGCAGGAA-TCTCAGGA-CCCT----------TTCAGTTA-----TCAAAATCGCGACC
>Acalypha_neptunica_A_436
TCGAAACCTGCACAGCAGAACGA-CCC-GTGAACGTGTTAT--AACAAATC-GAGGGAGCA--------TCCGCTCTCTCAATGCT-GCGGG-TGGGAT-GG------GCT-TCC-TAGCGATGTCCTTGTCATCCGTCGGCTT--CTAAC-TAACTCGGGCGCGGATTGCGCCAAGG---AACA-TTCAT-TG--AAAAGAGAGCGTTTGATC-GGGACCCGGAGACGGTGCTCCT-GAGCTTGCG-TTTCCCTCTTTC---T--AAATCTATAACGACTCTCGGCAACGGATATCTCGGCTCTCGCATCGATGAAGAACGCAGCAAAATGCGATACTTGGTGTGAATTGCAGAATCCCGTGAATCATCGAGTTTTTGAACGCAAGTTGCGCCCAAAGCCATTCGGCCGAGGGCACGTCTGCCTGGGTGTCACGTAAACGTCACTCCCAACC-AAA---TGCT----------------GG-TTGAAGGAGCGGAAATTGGCCTCCCATGAA-CCC-TGT--GCTCGTGGTTGGCCTAAATATCGAGTCCGTGGCTGAAC-GGCCTTCGACAATCGGTGGTTGT-AAAGACCCTCTGAAT-ATGTCG-------TTGCTCG-AACGCTGCAGGAA-CCCCAGGA-CCCT----------TTAAGTTA-----TCAAAATCGCGACC
>Acalypha_boinensis_LG_10813
TCGAAACCTGCACAGCAGAACGA-CCC-GTGAACGTGTTATCAAACATATC-GAGGGAGCA--------TTCGCTCTCTCAATGTC-GCGGG-TGGGAT-GG------GTT-TCC-TTGTGATGTCCCTCTCATCCGTCGGCTA-AACAAC-CAACTCGGGCGCGGATTGCGCCAAGG---AACA-TTCAT-TG-AAAAAGAGAGCGCTTGCTC-GGGACCCGGAGACGGTGCTTCT-GAGCCTGCG-TTTCCCTCTTTC---T--TAATCTATAACGACTCTCGGCAACGGATATCTCGGCTCTCGCATCGATGAAGAACGCAGCAAAATGCGATACTTGGTGTGAATTGCAGAATCCCGTGAATCATCGAGTTTTTGAACGCAAGTTGCGCCCAAAGCCATTCGGCCGAGGGCACGTCTGCCTGGGTGTCACGTAAACGTCTCTCCCGACC-AAT---TGCT----------------GG-TTGAAGGAGCGGAAATTGGCCTCCCATGAA-CCC-CGT--GCTCGTGGTTGGCCTAAATATCGAGTCCGTGGCCGGAC-GGCCTTCGACAATCGGTGGTTGT-AATGACCCTCTGAAC-GTGTCG-------TTGCTCG-AAAGCCGCGGGAA-CCTCAAAG-ACCC----------TTTAAGTT-----ACAAAATCGCGACC
>Acalypha_urophylla_LG_10809
TCGAAACCTGCACAGCAGAACGA-CCC-GTGAACGTGTTATCAAACATATC-GAGGGAGCA--------TTCGCTCTCTCAATGTC-GCGGG-TGGGAT-GG------GTT-TCC-TTGTGATGTCCCTCTCATCCGTCGGCTA-AACAAC-CAACTCGGGCGCGGATTGCGCCAAGG---AACA-TTCAT-TG-AAAAAGAGAGCGCTTGCTC-GGGACCCGGAGACGGTGCTTCT-GAGCCTGCG-TTTCCCTCTTTC---T--TAATCTATAACGACTCTCGGCAACGGATATCTCGGCTCTCGCATCGATGAAGAACGCAGCAAAATGCGATACTTGGTGTGAATTGCAGAATCCCGTGAATCATCGAGTTTTTGAACGCAAGTTGCGCCCAAAGCCATTCGGCCGAGGGCACGTCTGCCTGGGTGTCACGTAAACGTCTCTCCCAACC-AAT---TGCT----------------GG-TTGAAGGAGCGGAAATTGGCCTCCCATGAA-CCC-CGT--GCTCGTGGTTGGCCTAAATATCGAGTCCGTGGCCGGAC-GGCCTTCGACAATCGGTGGTTGT-AATGACCCTCTGAAC-GTGTCG-------TTGCTCG-AAAGCCGCGGGAA-CCTCAAAG-ACCC----------TTTAAGTT-----ACAAAATCGCGACC
>Acalypha_spachiana_LG_10856
TCGAAACCTGCACAGCAGAACGA-CCC-GTGAACGTGTTATCAAACATATC-GAGGGAGCA--------TTCGCTCTCTCAATGTC-GCGGG-TGGGAT-GG------GTT-TCC-TTGTGATGTCCCCCTCATCCGTCGGCTA-AACAAC-CAACTCGGGCGCGGATTGCGCCAAGG---AACA-TTCAT-TG-AAAAAGAGAGCGCTTGCTC-GGGACCCGGAGACGGTGCTTCT-GAGCCTGCG-TTTCCCTCTTTC---T--TAATCTATAACGACTCTCGGCAACGGATATCTCGGCTCTCGCATCGATGAAGAACGCAGCAAAATGCGATACTTGGTGTGAATTGCAGAATCCCGTGAATCATCGAGTTTTTGAACGCAAGTTGCGCCCAAAGCCATTCGGCCGAGGGCACGTCTGCCTGGGTGTCACGTAAACGTCTCTCCCAACC-AAT---TGCT----------------GG-TTGAAGGAGCGGAAATTGGCCTCCCATGAA-CCC-CGT--GCTCGTGGTTGGCCTAAATATCGAGTCCGTGGCCGGAC-GGCCTTCGACAATCGGTGGTTGT-AATGACCCTCTGAAC-GTGTCG-------TTGCTCG-AAAGCCGCGGGAA-CCTCAAAG-ACCC----------TTTAAGTT-----ACAAAATCGCGACC
>Acalypha_boinensis_OM140856
TCGAAACCTGCACAGCAGAACGA-CCC-GTGAACGTGTTATCAAACATATC-GAGGGAGCA--------TTCGCTCTCTCAATGTC-GCGGG-TGGGAT-GG------GTT-TCC-TTGTGATGTCCCTCTCATCCGTCGGCTA-AACAAC-CAACTCGGGCGCGGATTGCGCCAAGG---AACA-TTCAT-TG-AAAAAGAGAGCGCTTGCTC-GGGACCCGGAGACGGTGCTTCT-GAGCCTGCG-TTTCCCTCTTTC---T--TAATCTATAACGACTCTCGGCAACGGATATCTCGGCTCTCGCATCGATGAAGAACGCAGCAAAATGCGATACTTGGTGTGAATTGCAGAATCCCGTGAATCATCGAGTTTTTGAACGCAAGTTGCGCCCAAAGCCATTCGGCCGAGGGCACGTCTGCCTGGGTGTCACGTAAACGTCTCTCCCGACC-AAT---TGCW----------------GG-TTGAAGGAGCGGAAATTGGCCTCCCATGAA-CCC-CGT--GCTCGTGGTTGGCCTAAATATCGAGTCCGTGGCCGGAC-GGCCTTCGACAATCGGTGGTTGT-AATGACYCTCTGAAC-GTGTCG-------TTGCTCG-AAAGCCGCGGGAA-CCTCAAAG-ACCC----------TTTAAGTT-----ACAAAATCGCGACC
>Acalypha_lamiana_OM140917
TCGAAACCTGCACAGCAGAACGA-CCC-GTGAACGTGTTATCAAACATATC-GAGGGAGCA--------TTCGCTCTCTCAATGTC-GCGGG-TGGGAT-GG------GTT-TCC-TTGTGATGTCCCTCTCATCCGTCGGCTA-AACAAC-CAACTCGGGCGCGGATTGCGCCAAGG---AACA-TTCAT-TG-AAAAAGAGAGCGCTTGCTC-GGGACCCGGAGACGGTGCTTCT-GAGCCTGCG-TTTCCCTCTTTC---T--TAATCTATAACGACTCTCGGCAACGGATATCTCGGCTCTCGCATCGATGAAGAACGCAGCAAAATGCGATACTTGGTGTGAATTGCAGAATCCCGTGAATCATCGAGTTTTTGAACGCAAGTTGCGCCCAAAGCCATTCGGCCGAGGGCACGTCTGCCTGGGTGTCACGTAAACGTCTCTCCCAACC-AAA---TGCT----------------GG-TTGAAGGAGCGGAAATTGGCCTCCCATGAA-CCT-CGT--GCTCGTGGTTGGCCTAAATATCGAGTCCGCGGCTGGAC-AGCCTTCGACAATCGGTGGTTGT-AATGACCCTCTGAAC-GTGTCG-------TTGCTCG-AAAGCTGCGGGAA-GCTCAAAG-ACCC----------TTTAAGTT-----ACAAAATCGCGACC
>Acalypha_lamiana_LG_10691
TCGAAACCTGCATAGCAGAACGA-CCC-GTGAACGCGTTATCAAACATATC-GAGGGGGCA--------TTCGCTCTCTCAATGTC-GCGGG-TGGGAA-GG------GTT-TCC-TTGTGATGTCCCCCTCATCCGTCGGCTA-AACAAC-TAACTCGGGCGCGGATTGCGCCAAGG---AACA-TTCAT-TG-AAAAAGAGAGCGCTTGCTC-GGGACCCGGAGACGGTGCTCCT-GAGCCCGCG-TTTCCCTCTTTC---T--TAATCTATAACGACTCTCGGCAACGGATATCTCGGCTCTCGCATCGATGAAGAACGCAGCAAAATGCGATACTTGGTGTGAATTGCAGAATCCCGTGAATCATCGAGTTTTTGAACGCAAGTTGCGCCCAAAGCCATTCGGCCGAGGGCACGTCTGCCTGGGTGTCACGTAAACGTCTCTCCCAACC-AAA---CGCT----------------GG-TTGAAGGAGCGGAAATTGGCCTCCCATGAA-CCT-CGT--GCTCGTGGTTGGCCTAAATATCGAGTCCGCGGCTGGAC-AGCCTTCGACAATCGGTGGTTGT-AATGACCCTCTGAAC-GCGTCG-------TTGCTCG-AAAGCTGCGGGAA-GCTCAAAG-ACCC----------TTTAAGTT-----ACAAAATCGCGACC
>Acalypha_lamiana_OM140916
TCGAAACCTGCATAGCAGAACGA-CCC-GTGAACGCGTTATCAAACATATC-GAGGGGGCA--------TTCGCTCTCTCAATGTC-GCGGG-TGGGAA-GG------GTT-TCC-TTGTGATGTCCCCCTCATCCGTCGGCTA-AACAAC-TAACTCGGGCGCGGATTGCGCCAAGG---AACA-TTCAT-TG-AAAAAGAGAGCGCTTGCTC-GGGACCCGGAGACGGTGCTCCT-GAGCCCGCG-TTTCCCTCTTTC---T--TAATCTATAACGACTCTCGGCAACGGATATCTCGGCTCTCGCATCGATGAAGAACGCAGCAAAATGCGATACTTGGTGTGAATTGCAGAATCCCGTGAATCATCGAGTTTTTGAACGCAAGTTGCGCCCAAAGCCATTCGGCCGAGGGCACGTCTGCCTGGGTGTCACGTAAACGTCTCTCCCAACC-AAA---CGCT----------------GG-TTGAAGGAGCGGAAATTGGCCTCCCATGAA-CCT-CGT--GCTCGTGGTTGGCCTAAATATCGAGTCCGCGGCTGGAC-AGCCYTCGACAATCGGTGGTTGT-AATGACCCTCTGAAC-GCGTCG-------TTGCTCG-AAAGCTGCGGGAA-GCTCAAAG-ACCC----------TTTAAGTT-----ACAAAATCGCGACC
>Acalypha_lamiana_OM140918
TCGAAACCTGCATAGCAGAACGA-CCC-GTGAACGCGTTATCAAACATATC-GAGGGGGCA--------TTCGCTCTCTCAATGTC-GCGGG-TGGGAA-GG------GTT-TCC-TTGTGATGTCCCCCTCATCCGTCGGCTA-AACAAC-TAACTCGGGCGCGGATTGCGCCAAGG---AACA-TTCAT-TG-AAAAAGAGAGCGCTTGCTC-GGGACCCGGAGACGGTGCTCCT-GAGCCCGCG-TTTCCCTCTTTC---T--TAATCTATAACGACTCTCGGCAACGGATATCTCGGCTCTCGCATCGATGAAGAACGCAGCAAAATGCGATACTTGGTGTGAATTGCAGAATCCCGTGAATCATCGAGTTTTTGAACGCAAGTTGCGCCCAAAGCCATTCGGCCGAGGGCACGTCTGCCTGGGTGTCACGTAAACGTCTCTCCCAACC-AAA---CGCT----------------GG-TTGAAGGAGCGGAAATTGGCCTCCCATGAA-CCT-CGT--GCTCGTGGTTGGCCTAAATATCGAGTCCGCGGCTGGAC-AGCCYTCGACAATCGGTGGTTGT-AATGACCCTCTGAAC-GCGTCG-------TTGCTCG-AAAGCTGCGGGAA-GCTCAAAG-ACCC----------TTTAAGTT-----ACAAAATCGCGACC
>Acalypha_pervilleana_LG_10649
TCGAAACCTGCATAGCAGAACGA-CCT-GTGAACGTGTTATC-AACATATC-GAGGGAGCA--------TTCGCTCTCTCAATGTC-GCGGG-TGGGAT-GG------GTT-TCC-TTGTGATGTCCCTCTCATCCGTCGGCTA-AACAAC-TAACTCGGGCGCGGATTGCGCCAAGG---AACA-TTCAT-TG-AAAAAGAGAGCGCTTGCTC-GGGACCCGGAGACGGTGCTTCT-GAGCCTGCG-TTTCCCTCTTTC---T--TAATCTATAACGACTCTCGGCAACGGATATCTCGGCTCTCGCATCGATGAAGAACGCAGCAAAATGCGATACTTGGTGTGAATTGCAGAATCCCGTGAATCATCGAGTTTTTGAACGCAAGTTGCGCCTAAAGCCATTCGGCCGAGGGCACGTCTGCCTGGGTGTCACGTAAACGTCTCTCCCAACC-AAA---TGCT----------------GG-TTGAAGGAGCGGAAATTGGCCTCCCATGAG-CCT-TGT--GCTCGTGGTTGGCCTAAATATCGAGTCCGTGGCTGAAC-GGCCTTCGACAATCGGTGGTTGT-AATGACCCTCTGAAT-GTGTCG-------TTGCTCG-AAAGCTGCGGAAA-CCTCAAAG-ACCC----------TTTTAGTT-----ACAAAATCGCGACC
>Acalypha_pervilleana_OM140952
TCGAAACCTGCATAGCAGAACGA-CCT-GTGAACGTGTTATC-AACATATC-GAGGGAGCA--------TTCGCTCTCTCAATGTC-GCGGG-TGGGAT-GG------GTT-TCC-TTGTGATGTCCCTCTCATCCGTCGGCTA-AACAAC-TAACTCGGGCGCGGATTGCGCCAAGG---AACA-TTCAT-TG-AAAAAGAGAGCGCTTGCTC-GGGACCCGGAGACGGTGCTTCT-GAGCCTGCG-TTTCCCTCTTTC---T--TAATCTATAACGACTCTCGGCAACGGATATCTCGGCTCTCGCATCGATGAAGAACGCAGCAAAATGCGATACTTGGTGTGAATTGCAGAATCCCGTGAATCATCGAGTTTTTGAACGCAAGTTGCGCCTAAAGCCATTCGGCCGAGGGCACGTCTGCCTGGGTGTCACGTAAACGTCTCTCCCAACC-AAA---TGCT----------------GG-TTGAAGGAGCGGAAATTGGCCTCCCATGAA-CCT-TGT--GCTCGTGGTTGGCCTAAATATCGAGTCCGTGGCTGAAC-GGCCTTCGACAATCGGTGGTTGT-AATGACCCTCTGAAT-GTGTCG-------TTGCTCG-AAAGCTGCGGAAA-CCTCAAAG-ACCC----------TTTTAGTT-----ACAAAATCGCGACC
>Acalypha_urophylla_OM140983
TCGAAACCTGCATAGCAGAACGA-CCC-GTGAACGTGTTATC-AACATATC-GAGGGAGCA--------TTTGCTCTCTCAATGTC-GCGGG-TGGGAT-GG------GTT-TCC-TTGTGATGTCCCTCTCATTCGTCGGCAA-AACAAC-TAACTCGGGCGCGGATTGCGCCAAGG---AACA-TTCAT-TG--AAAAGAGAGCGCTTGCTC-GGGACCCGGAGACGGTGCTTCT-GAGCCTGCG-TTTCCCTCTTTC---T--TAATCTATAACGACTCTCGGCAACGGATATCTCGGCTCTCGCATCGATGAAGAACGCAGCAAAATGCGATACTTGGTGTGAATTGCAGAATCCCGTGAATCATCGAGTTTTTGAACGCAAGTTGCGCCCAAAGCCATTCGGCCGAGGGCACGTCTGCCTGGGTGTCACGTAAACGTCTCTCCCAACC-AAA---TGCT----------------GG-TTGAAGGAGCGAAAATTGGCCTCCCATGAA-CCC-CGT--GCTCGTGGTTGGCTTAAATATCGAGTCCGTGGCTGAAC-GGCCTTCGACAATCGGTGGTTGT-AATGACCCTCTGAAT-GTGTCG-------TTGCTCG-AAAGCTGCGGGAA-CCTCAAAG-GCCC----------TTTCAGTT-----ACAAAATCGCGACC
>Acalypha_capillipes_C_12414
TCGAAACCTGCATAGCAGAACGA-CCC-GCGAATGTGTTAT--AACATACC-GAGGGAGCA-------TTTTGCTCTCTCNACGCC-TCGGG-TGGGAT-GG------GTG-TCC-TAGCGACGTCCTTCTCGTCTGTTGGCTT-AACAAC-CAACTCGGGCGCGGATTGCGCCAAGG---AATA-TTCAA-TG--AAAAGAGAGCGTTTGCTC-GGGACCCGGAGACGGTGCTTCT-GGGCTTGCG-TTTCCCTCTTTC---T--AAATCTATAACGACTCTCGGCAACGGATATCTCGGCTCTCGCATCGATGAAGAACGCAGCAAAATGCGATACTTGATGTGAATTGCAGAATCCCGTGAATCATCGAGTTTTTGAACGCAAGTTGCGCCCAAAGCCTTTTGGCCGAGGGCACGTCTGCCTGGGTGTCACGTAAACGTCACTCTCAACC-AAA---TTTT----------------GG-TTGAAGGAGCGGAAATTGGCCTCCCATGAT-CCT-CGA--GCTCGTGGTTGGCCTAAATATCGAGTCCGTGGCTGAAC-GGCCTTCGACAATCGGTGGTTGT-AAAGACCCTCTGAGA-GTGTCG-------ATGCCAG-AACGCTGAGGGAC-TCTCAAGA-CCCT----------TAACGA-------AAAAAATCGCGACC
>Acalypha_lyonsii_GF_13086
TCGAAACCTGCATAGCAGAACGA-CCC-GCGAATGTGTTAT--AACATACC-GAGGGAGCA-------TTTTGCTCTCTCAATGCC-TCGGG-TGGGAT-GG------GTG-TCC-TAGTGACGTCCTTCTCATTTGCTGGCTT-AACAAC-CAACTCGGGCGCGGATTGCGCCAAGG---AATA-TTCAA-TG--AAAAGAGAGCGTATGCTC-GGGACCCGGAGACGGTGCTTCT-GGGCTTGCG-TTTCCCTCTTTC---T--AAATCTATAACGACTCTCGGCAACGGATATCTCGGCTCTCGCATCGATGAAGAACGCAGCAAAATGCGATACTTGATGTGAATTGCAGAATCCCGTGAATCATCGAGTTTTTGAACGCAAGTTGCGCCCAAAGCCTTTTGGCCGAGGGCACGTCTGCCTGGGTGTCACGTAAACGTCACTCTCAACC-AAA---TTTT----------------GG-TTGAAGGAGTGGAAATTGGCCTCCCATGAT-CCT-CGA--GCTCGTGGTTGGCCTAAATATCGAGTCCGTGGCTGAAC-GGCCTTCGACAATCGGTGGTTGT-AAAGACCCTCTGAGA-GTGTCG-------GTGCCAG-AACGCTGTGCGAC-TCTCAAGA-CCCT----------TATAGAT------AAAAAATCGCGACC
>Acalypha_cardiophylla_cardiophylla_E_14535
TCAAAACCTGCATAGCAGAACGA-CCC-GCGAACATGTTATC-AACATACT-GAGGGAGCA--------TTTGCTCTCTCAACGCC-TCGGG-TGGGAT-GG------GTG-TTT-TAGTGATGTCCTTCTCATTTGTTGGCTT-AACAAC-CAAGTCGGGCGCGGATTGCGCCAAGG---AATA-TTCAA-TG--AAAAGAGAGCGTTTGCTC-GGGACCCGGAGACGGTGCTTTT-GGGCTTGCG-CTTCCCTTTTTC---T--AAATCTATAACGACTCTCGGCAACGGATATCTCGGCTCTCGCATCGATGAAGAACGCAGCAAAATGCGATACTTGATGTGAATTGCAGAATCCCGTGAATCATCGAGTTTTTGAACGCAAGTTGCGCCCAAAGCCATTTGGCAGAGGGCACGTCTGCCTGGGTGTCACGTAAACGTCACTCCTGACC-AAT---TTTT----------------GG-TTGAAGGAGCGGAAATTGGCTTCCCATGAG-CCT-CGA--GCCCGTGGTTGGCCTAAATATCGAGTTCGTGGCTGAAC-GGCCTTCGACAATCGGTGGTTGT-AAAGACCCTCTGAGA-GTGTCG-------ATGCCAG-TTTGCTGCGCAAC-TTTCATGA-CCCT----------TATAATT------AAAAAATCGCGACC
>Acalypha_cardiophylla_cardiophylla_L_1631
TCAAAACCTGCATAGCAGAACGA-CCC-GCGAACATGTTAT--AACATACT-GAGGGAGCA--------TTTGCTCTCTCAACGCC-TCGGG-TGGGAT-GG------GTG-TTT-TAGTGATGTCCTTCTCATTTGTTGGCTT-AACAAC-CAAGTCGGGCGCGGATTGCGCCAAGG---AATA-TTCAA-TG--AAAAGAGAGCGTTTGCTC-GGGACCCGGAGACGGTGCTTTT-GGGCTTGCG-CTTCCCTTTTTC---T--AAATCTATAACGACTCTCGGCAACGGATATCTCGGCTCTCGCATCGATGAAGAACGCAGCAAAATGCGATACTTGATGTGAATTGCAGAATCCCGTGAATCATCGAGTTTTTGAACGCAAGTTGCGCCCAAAGCCATTTGGCAGAGGGCACGTCTGCCTGGGTGTCACGTAAACGTCACTCCTGACT-AAT---TTTT----------------GG-TTGAAGGAGCAGAAATTGGCTTCCCATGAG-CCT-CGA--GCCCGTGGTTGGCCTAAATATCGAGTTCGTGGCTGAAC-GGCCGTCGACAATCGGTGGTTGT-AAAGACCCTCTGAGA-GTGTCG-------ATGCCAG-TTTGCTGCGCAAC-TTTCATGA-CCCT----------TATAATT------AAAAAATCGCGACC
>Acalypha_longispica_P_948
TCGAAACCTGCATAGCAGAACGA-CCC-GCGAACATGTTAT--AACATACT-GAGGGAACA--------TTTGCTCTCTCAATGCC-TCGGG-TGGGAT-GG------GTG-TTT-TAGTGATGTCCTTCTCATTTGTTGGCTT-AACAAC-TAACTCGGGCGCGGATTGCGCCAAGG---AATA-TTCAA-TG--AAAAGAGAGCGTTTGCTT-GGGACCCGGAGACGGTGTTTTT-GGGCTTGCG-CTTCCCTTTTTC---T--AAATCTATAACGACTCTCGGCAACGGATATCTCGGCTCTCGCATCGATGAAGAACGCAGCAAAATGCGATACTTGATGTGAATTGCAGAATCCCGTGAATCATCGAGTTTTTGAACGCAAGTTGCGCCCAAAGCCATTTGGCAGAGGGCACGTCTGCCTGGGTGTCACGTAAACGTCACTCCTGACC-AAT---TTTT----------------GG-TTTATGGAGCGGAAATTGGCTTCCCATGAG-CCT-CGA--GCCCGTGGTTGGCCTAAATATCGAGTTCGTGGCTGAAC-GGCCTTCGACAATCGGTGGTTGT-AAAGACCCTCTACAA-GTGTCG-------ATGCCAG-ATTGCTGCGCAAC-TTTCATGA-CCCT----------TATAATT------AAAAAATCGCGACC
>Acalypha_novoguineensis_P_6928
TCGAAACCTGCATAGCAGAACGA-CCC-GCGAACGTGTTATC-AACATACC-GAGGGAGCA--------TTTGCTTTCTCAACGCC-TCGGG-TGGGAT-GG------GTG-TCT-TAGTGACGTCCTTCTCATTTGTTGGCTT-AACAAC-CAACTCGGGCGCGGATTGCGCCAAGG---AATA-TTCAA-TG--AAAAGAGAGCGTTTGCTC-AGGACCCGGAGACGGTGCTTCT-GGGCTTGCG-TTTCCCTCTTTC---T--AAATCTATAATGACTCTCGGCAACGGATATCTCGGCTCTCGCATCGATGAAGAACGCAGCAAAATGCGATACTTGGTGTGAATTGCAGAATCCCGTGAATCATCGAGTTTTTGAACGCAAGTTGCGCCCAAAGCCATTTGGCTGAGGGCACGTCTGCCTGGGTGTCACGTAAACGTCACTCTCAACC-AAA---TTTT----------------GG-TTGAAGGAGCGGAAATTGGCCTCCCATGAG-CTT-TGA--GCTCGTGGCTGGCCTAAATATCGAGTCCGTGGCTGAAC-GGCCTTCGACAATCGGTGGTTGC-AAAGACCCTCTGACA-GTGTCG-------TTGCCAG-AATGCTGCACAAC-TCTCAAGA-CCCT----------TATCGTT------AAAAAATCGCGACC
>Acalypha_caturus_J_160
TCGAAACCTGCATAGCAGAACGA-CCC-GCGAACGTGTTATC-AACATACT-GAGGGAGCA--------TTTGCTCTCTCAACGCC-TCGGG-TGGGAT-GG------GTG-TTT-TAGTGATGTCCTTCTCATTTGTTGGCTT-AACAAC-CAACTCGGGCGCGGATTGCGCCAAGG---AATA-TTCAA-TG--AAAAGAGAGCGTTTGCTC-GGGACCCGGAAACGGTGCT-TT-GGGCTTGCG-CTTCCCTTTTTC---T--AAATCTATAACGACTCTCGGCAACGGATATCTCGGCTCTCGCATCGATGAAGAACGCAGCAAAATGCGATACTTGATGTGAATTGCAGAATCCCGTGAATCATCGAGTTTTTGAACGCAAGTTGCGCCCAAAGCCATTTGGCCGAGGGCACGTCTGCCTGGGTGTCACGTCAACGTCACTCCCAACC-AAA---TTCT----------------GG-TTGAAGGAGCGGAAATTGGCTTCCCATGAG-CCT-CGA--GCTCGTGGTTGGCCTAAATATCGAGTTCGTGGCTCAAC-GGCCTTCGACAATCGGTGGTTGT-AAAGACCCTCTGAGA-GTGTCG-------ATGCCAG-ATTGCTGCGCAAC-TCAAATGA-CCCT----------TATAGTTA-----AAAAAATTGCGACC
>Acalypha_amentacea_amentacea_VS_SR54
TCGAAACCTGCATAGCAGAACGA-CCT-GTGAACGTGTTATC-AATTTATC-GAGAGAGTA--------TTCGCTCTCTCATCGCC-TCGGG-CGGGAC-GG------GTG-TCC-TAGCGATGCCCTTCTCATTCGTCGGCAC-AACAAC-TAACTCGGGCGCGGATTGCGCCAAGG---AACA-TTTAC-TG-AAAAAGAGAGTGTTTGCTC-TGGACCCGGAGACGGTGCTCCT-GGGCTTGCA-TTTTCCTCTTTC---T--AAATCTATAACGACTCTCGGCAACGGATATCTCGGCTCTCGCATCGATGAAGAACGCAGCAAAATGCGATACTTGGTGTGAATTGCAGAATCCCGTGAATCATCGAGTTTTTGAACGCAAGTTGCGCCCAAAGCCATTCGGCCGAGGGCACGTCTGCCTGGGTGTCACGTAAACGTCACTCCCAACC-AAA---TTTT----------------TG-TTGATGGAGCGGAAATTGGTCTCCCGTGAG-CCT-CGA--GCTTGTGGTTGGCCTAAATATCGAGTCTGCGGCTGAAC-GGCCTTCGACAATCGGTGGTTGT-AAAGACCCTCTGAGT-GTGTCG-------TTGCTTG-AAAGCTGTAGGAA-ATCTCAGA-CCC-----------TTTAACT------TAAAAATCGCGACC
>Acalypha_hellwigii_T_14288
TCGAAACCTGCACAGCAGAACGA-CCT-GTGAACGTGTTATC-AATTTATC-GAGAGAGCA--------TTCGTTCTCTCATCGCC-TCGGG-TGGGAC-GG------GTG-TCC-TAGCGATGCCCTTCTCATTCGTCGGCAC-AATAAC-YAACTCGGGCGCGGATTGCGCCAAGG---AACA-TTTAC-TG-AAAAAGAGAGTGTTTGCTC-TGGACCCGGAGACGGTGCTCCC-GGGCTTACA-TTTTCCTCTTTC---T--AAATCTATAACGACTCTCGGCAACGGATATCTCGGCTCTCGCATCGATGAAGAACGCAGCAAAATGCGATACTTGGTGTGAATTGCAGAATCCCGTGAATCATCGAGTTTTTGAACGCAAGTTGCGCCCAAARCCATCTGGCCGAGGGCACGTCTGCCTGGGTGTCACGTAAACGTCACTCCCAACC-AAA---TTTT----------------GG-TTGATGGAGCGGAAATTGGTCTCCCGTGAA-CCT-CGA--GTGCGTGGKTGACCTAAATATCGAGTCTGCGGCTGAAC-AGCCTTCGACAATCGGTGGTTGT-AAAGACCCTCTGAGT-GTGTCG-------TTGCTTG-AAAGTTGTTGGAAA--------------------------------------------------
>Acalypha_angatensis_C_434
TCGAAACCTGCATAGCAGAACGA-CCT-GTGAACGTGTTATC-AATTTATT-GAGAGAGTA--------TTCGCTCTCTCATCGCC-TCGGG-TGGGAC-GG------GTG-TCC-TAGC-ATGCCCATCTCATTCGTCGGCAC-AACAAC-TAACTCGGGCGCGGATTGCGCCAAGG---AACA-TTTAC-TG-AAAAAGAGAGTGTTTGCTT-TGGACCCGGAGACGGTGCTCCT-GGGCTTGCA-TTTTCTTCTTTC---T--CAATCTATAACGACTCTCGGCAACGGATATCTCGGCTCTCGCATCGATGAAGAACGCAGCAAAATGCGATACTTGGTGTGAATTGCAGAATCCCGTGAATCATCGAGTTTTTGAACGCAAGTTGCGCCCAAAGCCATTCGGCCGAGGGCACGTCTGCCTGGGTGTCACGTAAACGTCACTCCCAACC-AAA---TTTT----------------GG-TTGATGGAGCGGAAATTGGTCTCCCGTGAG-CCT-CGA--GCTCGTGGTTGGCCTAAATATTGAGTCTGCGGCTGAAT-GGCCTTCGACAATCGGTGGTTGT-AAAGACCCTCTGAGT-GTGTCG-------TTGCTTA-AAAGCTGTAGGAAATCTCAAAG-ACCC----------TTATATT------TACAAATCGCGACC
>Acalypha_grandibracteata_L_1209
TCGAAACCTGCATAGCAGAACGA-CCT-GTGAACGTGTTATC-AATTTATT-GAGAGAGTA--------TTCGCTCTCTCATCGCC-TCGGG-TGGGAC-GG------GTG-TCC-TAGC-ATGCCCATCTCATTCGTCGGCAC-AACAAC-TAACTCGGGCGCGGATTGCGCCAAGG---AACA-TTTAC-TG-AAAAAGAGAGTGTTTGCTT-TGGACCCGGAGACGGTGCTCCT-GGGCTTGCA-TTTTCTTCTTTC---T--CAATCTATAACGACTCTCGGCAACGGATATCTCGGCTCTCGCATCGATGAAGAACGCAGCAAAATGCGATACTTGGTGTGAATTGCAGAATCCCGTGAATCATCGAGTTTTTGAACGCAAGTTGCGCCCAAAGCCATTCGGCCGAGGGCACGTCTGCCTGGGTGTCACGTAAACGTCACTCCCAACC-AAA---TTTT----------------GG-TTGATGGAGCGGAAATTGGTCTCCCGTGAG-CCT-CGA--GCTCGTGGTTGGCCTAAATATTGAGTCTGCGGCTGAAT-GGCCTTCGACAATCGGTGGTTGT-AAAGACCCTCTGAGT-GTGTCG-------TTGCTTA-AAAGCTGTAGGAAATCTCAAAG-ACCC----------TTATATT------TACAAATCGCGACC
>Acalypha_amentacea_palauensis_E_LR22594
TCGAAACCTGCATAGCAGAACGA-CCT-GTGAATGTGTTATC-AATTTATC-GAGAGAGCA--------TTCGCTCTCTCATCGCC-TCGGG-TGGGAC-GG------GTG-TCC-TAGCGATGCTCTTCTCATTCGTCGGCAC-AACAAC-TAACTCGGGCGCGGATTGCGCCAAGG---AACA-TTTAC-TG-AAAAAGAGAGTGTTTGCTT-TGGACCCAGAGATGGTGCTCCA-GGGCTTACA-TTTTCCTCTTTC---T-AAAATCTATAACGACTCTCGGCAACGGATATCTCGGCTCTCGCATCGATGAAGAACGCAGCAAAATGCGATACTTGGTGTGAATTGCAGAATCACGTGAATCATCGAGTTTTTGAACGCAAGTTGCGCCCAAAGCCATTCGGCCGAGGGCACGTCTGCCTGGGTGTCACGTAAATGTCACTCCCAACC-AAA---TTTT----------------GG-TTGATGGAGTGGAAATTGGTCTCCCGTGAG-CTT-CGA--GTTTGTGGTTGACCTAAATATAGAGTCCGCGGCTGAAC-GGCCTTCGACAATCGGTGGTTGTAAAAGACCCTCTGAAT-GTGTCG-------TTGCTTG-AAAGCTGTTGGAATTCTCAAAG-ACCC----------TTTCATT------TAAAAATCGCGACC
>Acalypha_hispida_VWS_sn
TCGAAACCTGCATAGCAGAACGA-CCT-GTGAATGTGTTATC-AATTTATC-GAGAGAGCA--------TTCGCTCTCTCATCGCC-TCGGG-TGGGAC-GG------GTG-TCC-TAGCGATGCTCTTCTCATTCGTCGGCAC-AACAAC-TAACTCGGGCGCGGATTGCGCCAAGG---AACA-TTTAC-TG-AAAAAGAGAGTGTTTGCTT-TGGACCCAGAGATGGTGCTCCA-GGGCTTACA-TTTTCCTCTTTC---T-AAAATCTATAACGACTCTCGGCAACGGATATCTCGGCTCTCGCATCGATGAAGAACGCAGCAAAATGCGATACTTGGTGTGAATTGCAGAATCACGTGAATCATCGAGTTTTTGAACGCAAGTTGCGCCCAAAGCCATTCGGCCGAGGGCACGTCTGCCTGGGTGTCACGTAAATGTCACTCCCAACC-AAA---TTTT----------------GG-TTGATGGAGTGGAAATTGGTCTCCCGTGAG-CTT-CGA--GTTCGTGGTTGACCTAAATATAGAGTCCGCGGCTGAAC-GGCCTTCGACAATCGGTGGTTGTAAAAGACCCTCTGAAT-GTGTCG-------TTGCTTG-AAAGCTGTTGGAATTCTCAAAG-ACCC----------TTTCATT------TAAAAATCGCGACC
>Acalypha_wilkesiana_VWS_3196
TCGAAACCTGCATAGCAGAACGA-CCT-GTGAATGTGTTATC-AATTTATC-GAGAGAGCA--------TTCGCTCTCTCATCGCC-TCGGG-TGGGAC-GG------GTG-TCC-TAGCGATGCTCTTCTCATTCGTCGGCAC-AACAAC-TAACTCGGGCGCGGATTGCGCCAAGG---AACA-TTTAC-TG-AAAAAGAGAGTGTTTGCTT-TGGACCCAGAGATGGTGCTCCA-GGGCTTACA-TTTTCCTCTTTC---T-AAAATCTATAACGACTCTCGGCAACGGATATCTCGGCTCTCGCATCGATGAAGAACGCAGCAAAATGCGATACTTGGTGTGAATTGCAGAATCACGTGAATCATCGAGTTTTTGAACGCAAGTTGCGCCCAAAGCCATTCGGCCGAGGGCACGTCTGCCTGGGTGTCACGTAAATGTCACTCCCAACC-AAA---TTTT----------------GG-TTGATGGAGTGGAAATTGGTCTCCCGTGAG-CTT-CGA--GTTCGTGGTTGACCTAAATATAGAGTCCGCGGCTGAAC-GGCCTTCGACAATCGGTGGTTGTAAAAGACCCTCTGAAT-GTGTCG-------TTGCTTG-AAAGCTGTTGGAATTCTCAAAG-ACCC----------TTTCATT------TAAAAATCGCGACC
>Acalypha_grandis_M_573
TCGAAACCTGCATAGCAGAACGA-CCT-GTGAATGTGTTATC-AATTTATC-GAGAGAGCA--------TTAACTCTCTCATCGCC-TCGGG-TGGGAC-GG------GTG-TCT-TAGCGATGCTCTTCTCATTCGTCGGCAC-AACAAC-TAACTCGGGCGCGGATTGCGCCAAGG---AACA-TTTAC-TG-AAAAAGAGAGTGTTTGCTT-TGGACCCAGAGATGGTGCTCCA-GGGCTTACA-TTTTCCTCTTTC---T-AAAATCTATAACGACTCTCGGCAACGGATATCTCGGCTCTCGCATCGATGAAGAACGCAGCAAAATGCGATACTTGGTGNNNNNNGCAGAATCCCGTGAATCATCGAGTTTTTGAACGCAAGTTGCGCCCAAAGCCATTCGGCCGAGGGCACGTCTGCCTGGGTGTCACGTAAATGTCACTCCCAACC-AAA----TTT----------------GG-TTGATGGAGTGGAAATTGGTCTCCCGTGAG-CTT-CGA--GTTCGTGGTTGACCTAAATATAGAGTCCGCGGCTGAAC-GGCCTTCGACAATCGGTGGTTGTAAAAGACCCTCTGAAT-GTGTCG-------TTGCTTG-AAAGTTGTTGGAATTCTCAAAG-ACCC----------TTTCATT------TAAAAATCGCGACC
>Acalypha_nemorum_F_7634
TCGAAACCTGCAAAGCAGAACGA-CCT-GTGAACATGTTATC-AATTAATC-GAGAGCGCA--------TTCGCCCTCTCATCGCC-TCGGG-TGGGAC-GG------GTG-TCC-TAGCGATGCCTTTCTCATTCGTCGGCAC-AACAAC-CAACTCGGGCGCGGATTGCGCCAAGG---AACA-TTTAC-TG-AAAAAGAGAGTGTTTGCTC-CGGACCTGGAGACGGTGCTCCT-GGGCTTACA-TTTTTCTCTTTC---T--AAATCTATAACGACTCTCGGCAACGGATATCTCGGCTCTCGCATCGATGAAGAACGCAGCAAAATGCGATACTTGGTGTGAATTGCAGAATCCCGTGAATCATCGAGTTTTTGAACGCAAGTTGCGCCCAAAGCCATTCGGCCGAGGGCACGTCTGCCTGGGTGTCACGTAAACGTCACTCCCAACC-AAA---TTTT----------------GG-TTGAT-GAGCGGAAATTGGTCTCCCGTGAG-CCT-CGA--GTTCGTGGTTGGCCTAAATATCGAGTCTGCGGCTGAAA-GGCCTTCGACAATCGGTGGTTGT-AAAGACCCTCTGAGT-CTGTCG-------TTGCTTG-AAACCGTAGGAAA-TCTCTAAG-ACCC----------TTTCATT------GAAAAATCGCGACC
>Acalypha_andringitrensis_LG_10850
TCGAAACCTGCACAGCAGAACGA-CCC-GTGAACGTGTTATT-AACTTATC-GAGGGAGCT--------TTYGTTCTCTCACCGCC-TCGGG-TGGGAT-GG------GTG-TCC-TAGCGATGCCCTTCTCATCCGTCGGCAC-AACAAC-CAACTCGGGCGCGGATTGCGCCAAGG---AACA-TTTAC-TG--AAAAGAGAGCGTTTGCCC-AGGACCCGGAGACGGTATTCTT-GGGCTTCCG-TTTTCCTCTTTTT--T--AAATCTATAACGACTCTCGGCAACGGATATCTCGGCTCTCGCATCGATGAAGAACGCAGCAAAATGCGATACTTGGTGTGAATTGCAGAATCCCGTGAATCATCGAGTTTTTGAACGCAAGTTGCGCCCGAAGCCATTCGGCCGAGGGCACGTCTGCCTGGGTGTCACGTAAACGTCACTCCCAACC-AAT---TTCT----------------GG-TTGATGGAGCGGAAATTGGCTTCCCGTGAG-CCT-TGA--GCTCGTGGTTGGCCTAAATATCGAGTCTGCGGCTGAAA-GGCCTTCGACAATCGGTGGTTGT-AAAGACCCTCTGAGT-GTGTCG-------TTGCTCG-AAAGCTGTAGGAA-TCTCAAGA-CCCT----------TTCATGT------AACAAATCGCGACC
>Acalypha_andringitrensis_OM140847
TCGAAACCTGCACAGCAGAACGA-CCC-GTGAACRTGTTATT-AACTTATC-GAGGGAGCT--------TTTGTTCTCTCACCGCC-TCGGG-TGGGAT-GG------GTG-TCC-TAGCGATGCCCTTCTCAKCCGTMGGCAY-AACAAC-CAACTCGGGCGCGGATTGCGCCAAGG---AACA-TTTAC-TG--AAAAGAGAGCGTTTGCCC-AGGACCCGGAGACGGTATTCTT-GGGCTTCCG-TTTTCCTCTTTTT--T--AAATCTATAACGACTCTCGGCAACGGATATCTCGGCTCTCGCATCGATGAAGAACGCAGCAAAATGCGATACTTGGTGTGAATTGCAGAATCCCGTGAATCATCGAGTTTTTGAACGCAAGTTGCGCCCGAAGCCATTCGGCCGAGGGCACGTCTGCCTGGGTGTCACGTAAACGTCACTCCCAACC-AAT---TTCT----------------GG-TTGATGGAGCGGAAATTGGCTTCCCGTGAG-CCT-TGA--GCTCGTGGTTGGCCTAAATATCGAGTCYGYGGCTGAAM-GGCCTTCGACAATCGGTGGTTGT-AAAGACCCTCTGAGT-GTGTCG-------TTGCTCG-AAAGCTGYAGGAA-TCTCAAGA-CCCT----------TTCATGT------AACAAATCGCGACC
>Acalypha_radula_LG_10758
TCGAAACCTGCACAGCAGAACGA-CCC-GTGAACATGTTATT-AACTTATC-GAGGGAGCT--------TTTGTTCTCTCACCGCC-TCGGG-TGGGAT-GG------GTG-TCC-TAGCGATGCCCTTCTCAGCCGTAGGCAT-AACAAC-CAACTCGGGCGCGGATTGCGCCAAGG---AACA-TTTAC-TG--AAAAGAGAGCGTTTGCCC-AGGACCCGGAGACGGTATTCTT-GGGCTTCCG-TTTTCCTCTTTTT--T--AAATCTATAACGACTCTCGGCAACGGATATCTCGGCTCTCGCATCGATGAAGAACGCAGCAAAATGCGATACTTGGTGTGAATTGCAGAATCCCGTGAATCATCGAGTTTTTGAACGCAAGTTGCGCCCGAAGCCATTCGGCCGAGGGCACGTCTGCCTGGGTGTCACGTAAACGTCRCTCCCAACC-AAT---TTCT----------------GG-TTGATGGAGCGGAAATTGGCTTCCCGTGAG-CCT-TGA--GCTCGTGGTTGGCCTAAATATCGAGTCCGTGGCTGAAC-GGCCTTCGACAATCGGTGGTTGT-AAAGACCCTCTGAGT-GTGTCG-------TTGCTCG-AAAGCTGCAGGAA-TCTCAAGA-CCCT----------TTCATGT------AACAAATCGCGACC
>Acalypha_radula_OM140963
TCGAAACCTGCACAGCAGAACGA-CCC-GTGAACGTGTTATT-AACTTATC-GAGGGAGCT--------TTTGTTCTCTCACCGCC-TCGGG-TGGGAT-GG------GTG-TCC-TAGCGATGCCCTTYTCAGCCGTMGGCAT-AACAAC-CAACTCGGGCGCGGATTGCGCCAAGG---AACA-TTTAC-TG--AAAAGAGAGCGTTTGCCC-AGGACCCGGAGACGGTATTCTT-GGGCTTYCG-TTTTCCTCTTTTT--T--AAATCTATAACGACTCTCGGCAACGGATATCTCGGCTCTCGCATCGATGAAGAACGCAGCAAAATGCGATACTTGGTGTGAATTGCAGAATCCCGTGAATCATCGAGTTTTTGAACGCAAGTTGCGCCCGAAGCCATTCGGCYGAGGGCACGTCTGCCTGGGTGTCACGTAAACGTCACTCCCAACC-AAT---TTCT----------------GG-TTGATGGAGCGGAAATTGGCTTCCCGTGAG-CCT-TGA--GCTCGTGGYTGGCCTAAATATCGAGTCCGTGGCTGAAC-GGCCTTCGACAATCGGTGGTTGT-AAAGACCCTCTGAGT-GTGTCG-------TTGCTCG-AAAGCTGCAGGAA-TCTCAAGA-CCCT----------TTCATGT------AACAAATCGCGACC
>Acalypha_vulneraria_R_2110
TCGAAACCTGCATAGCAGAACGA-CCC-GTGAACGTGTTATT-AACTCATC-GAGGGAGCT--------TTCGTTCTCTCACCGCC-TCGGG-TGGGAT-GT------GTG-TCC-TTGCGATGCCCTTCTCATCCGTCGGCAT-AACAAC-CAACTCGGGCGCGGATTGCGCCAAGG---AACA-TTTAC-CG--AAAAGAGAGCGTTTGCCC-AGGACCCGGAGACGGTATTCTT-GGGCTTTCG-TTTTCCTCTTTTT--T--AAATCTATAACGACTCTCGGCAACGGATATCTCGGCTCTCGCATCGATGAAGAACGCAGCAAAATGCGATACTTGGTGTGAATTGCAGAATCCCGTGAATCATCGAGTTTTTGAACGCAAGTTGCGCCCGAAGCCATTCGGCCGAGGGCACGTCTGCCTGGGTGTCACGTAAACGTCACTCCCAACC-NAT---TTCT----------------GG-TTGATGGAGCGGAAATTGGCTTCCCGTGAG-CCT-CGA--GCTCGTGGTTGGCCTAAATATCGAGTCCGCGGCTGAAC-GGCCTTCGACAATCGGTGGTTGT-AAAGACCCTCTGAGT-GTGTCG-------TTGCTCG-AATGCTGCAGGAA-TCTCAAGA-CCCT----------CTCATGT------AACAAATCGCGACC
>Acalypha_decaryana_P_1751
TCGAAACCTGCATAGCAGAACGA-CCC-GTGAACGTGTTATC-AACTCATC-GAGGGAGCT--------TTCGTTCTCTCACCGCC-TCGGG-TGGGAC-GN------GTG-TCC-TCGCGATGCCCTTCCCATCCGTCGGCAT-AACAAC-CAACTCGGGCGCGGATTGCGCCAAGG---AACA-TNTAC-TG--AAAAGAGAGCGTTTGCCC-TGGACCCGGAGACGGTATTCTT-GGGCTCTCG-TTTTCCTCTTTTT--TTAAAATCTATAACGACTCTCGGCAACGGATATCTCGGCTCTCGCATCGATGAAGAACGCAGCAAAATGCGATACTTGGTGTGAATTGCAGAATCCCGTGAATCATCGAGTTTTTGAACGCAAGTTGCGCCCGAAGCCATTCGGCCGAGGGCACGTCTGCCTGGGTGTCACGTAAACGTCACTCCCGACC-AAT---TTCT----------------GG-TTGATGGAGCGGAAGTTGGCCTCCCGTGAG-CCT-CGA--GCTCGTGGTTGGCCTAAATATCGAGTCCGCGGCTGAAC-GGCCTTCGACAATCGGTGGTTGT-AAAGACCCTCTGAGN-GTGTCG-------TTGCTTG-AATGCTGCAGGAA-TCTCATGA-CCCT----------TTCATGT------AACAAATCGCGACC
>Acalypha_volkensii_M_1152
TCGAAACCTGCACAGCAGAACGA-CCC-GTGAACGTGTTATC-AACTCATC-GGGGGAGCT--------TTCGCTCTCTCACTGCC-TCGGG-TGGGAA-GT------GTG-TCC-TAGCGATGCGCTTCTCATTCGTCGGCAC-AACAAC-CAACTCGGGCGCGGATTGCGCCAAGG---AACA-ATTAC-TG--AAAAGAGAGTGTTTGCTC-GGGACCCGGAGACGGTGCTCCT-GGGCTTGCA-TTTTCCTTTTTC---T--AAATCTATAACGACTCTCGGCAACGGATATCTCGGCTCTCGCATCGATGAAGAACGCAGCAAAATGCGATACTTGGTGTGAATTGCAGAATCCCGTGAATCATCGAGTTTTTGAACGCAAGTTGCGCCCAAAGCCATTCGGCTGAGGGCACGTCTGCCTGGGTGTCACGTAAACGTCACTCCCAACC-AAA---TTTC----------------GG-TTGATGGAGCGGAAATTGGCCTCCNGTGAG-CCT-TGT--GCTCGTGGTTGGCCTAAATATCGAGTTCGCGGCTGAAC-GGCCTTCGACAATCGGTGGTTGT-AAAGACTCTCTGAGT-GTGTCG-------TTGCTCG-AAAGCCGCAGGAA-TCTCAAGG-GCCC----------TTTCATT------TAAAAATCGCGACC
>Acalypha_australis_X_4728
TCGAAACCTGCACAGCAGAACGA-CCC-GCGAACACGTTATC-AACTCATC-GAGGGAGCG--------TCAGCTCTCTCACAGCC-CCGGG-TGGGAC-GG------CTG-TCC-TAGCGATGCCCTTCTCACCCGACGGCAC-AACAAC-CAACTCGGGCGCGGATTGCGCCAAGG---AACA-TTCAC-TA--AAAAGAGAGCGTCTGCTC-GGGACCCGGAGACGGTGCTCCT-GGGCTTGCG-TTTTCCTCTTTC---T--AAATCTATAACGACTCTCGGCAACGGATATCTCGGCTCTCGCATCGATGAAGAACGTAGCAAAATGCGATACTTGGTGTGAATTGCAGAATCCCGTGAATCATCGAGTTTTTGAACGCAAGTTGCGCCCAAAGCCATTCGGCCGAGGGCACGTCTGCCTGGGTGTCACGTAAACGTCTCTCCCAACC-AAC---TTTC----------------GG-TTGACGGAGCGGATATTGGCCTCCCGTGAG-CCT-CGA--GCTCGTGGTTGGCCTAAATATCGAGTCCGCGGCCGGAC-GGCCTTCGACATTCGGTGGTTGT-AATGACTCTCTGAGC-GTGTCG-------TGGCCCG-AAAGCCGCGGGAA-TCTCAAGA-CCCT----------TCTATTT------AAAAAATCGCGACC
>Acalypha_ceraceopunctata_M_6179
TCGAAGCCTGCACAGCAGAACGA-CCC-GTGAACGTGTTATC-AACTCACC-GGGGGAGCG--------TTAGCTCTCTCGTAGCC-TCGGG-CGGGAT-GG------GTG-TCG-TAGCGATGCCCTTCTCATCCGTCGCCAA-AACAAC-CAACTCGGGCGCGGATTGCGCCAAGG---AACA-TTCAA-TA--AAAAGGGAGCGCATGCTC-GGGACCCGGAGACGGTGCTGCT-GGGCTTGCG-TTTTCCTCTTTC---T--AAATCTATAACGACTCTCGGCAACGGATATCTCGGCTCTCGCATCGATGAAGAACGCAGCAAAATGCGATACTTGGTGTGAATTGCAGAATCCCGTGAATCATCGAGTTTTTGAACGCAAGTTGCGCCCGAAGCCATTCGGCCGAGGGCACGTCTGCCTGGGTGTCACGTAAACGTCACTCCAAACC-AAT---TTAC----------------GG-TTGATGGAGCGGAAATTGGCCTCCCGTTGG-CCT-TGA--GCTCGTGGTTGGCCTAAATATCGAGTCCGTGGCTGAAC-GGCCCTCGACATTCGGTGGTTGT-AATGACTCTCTGAGC-ATGTCG-------TGGCCCG-AAAGTTGCAGGAC-TCTCAAGA-CCCT----------GTTATTCG-----CAAAAATCGCGACC
>Acalypha_emirnensis_N_225
TCGAAGCCTGCATAGCAGAACGA-CCC-GTGAACGTGTTATC-AACTCTTC-GGGGGAGCG--------TCAGCTCTCTCGTAGCC-TCGGG-TGGGAT-GG------GCG-TCC-TAGCGATGCCCTTCTCATCCGTCGGCAA-AACAAC-CAACTCGGGCGCGGATTGCGCCAAGG---AACA-TTCAA-TA--AAAAGGGATCGTACGCTC-GGTACCCGGAGACGGTGCTGCT-GGGCTTGCG-TTTTCCTCTTTC---T--AAATCTATAACGACTCTCGGCAACGGATATCTCGGCTCTCGCATCGATGAAGAACGCAGCAAAATGCGATACTTGGTGTGAATTGCAGAATCCCGTGAATCATCGAGTTTTTGAACGCAAGTTGCGCCCGAAGCCATTCGGCCGAGGGCACGTCTGCCTGGGTGTCACGTAAACGTCACTCCCAACC-ATT---TTAC----------------GG-TTGATGGAGCGGAAATTGGTCTCCCGTGGG-CCT-CGA--GCTCGTGGTTGGCCTAAATATCGAGTCCGTGGCTGAAC-GGCCTTCGACAATCGGTGGTTGT-AATGACTCTCTGAGC-GTGTCG-------TGGCCCG-AAAGCTGCAGGAT-TATCGAGA-CCCT----------GTTATTCA-----NCAAAATCGCGACC
>Acalypha_fasciculata_M_2118
TCGAAGCCTGCATAGCAGAACGA-CCC-GTGAACGTGTTATC-AACTCACC-GGGGGAGCG--------TCAGCTCTCTCGTAGCC-TCGGG-TGGGAT-GG------GCG-TCC-TAGCGATGNCCTTCTCATCCGTCGGCAA-AACAAC-CAACTCGGGCGCGGATTGCGCCAAGG---AACA-TTCAA-TA--AAAAGGGAGCGTACGCTC-GGTACCCGGAGACGGTGCTGCT-GGGCTTGCG-TTTTCCTCTTTC---T--AAATCTATAACGACTCTCGGCAACGGATATCTCGGCTCTCGCATCGATGAAGAACGCAGCAAAATGCGATACTTGGTGTGAATTGCAGAATCCCGTGAATCATCGAGTTTTTGAACGCAAGTTGCGCCCGAAGCCATTCGGCCGAGGGCACGTCTGCCTGGGTGTCACGCAAACGTCACTCCCAACC-ATT---TTAC----------------GG-TTGATGGAGCGGAAATTGGCCTCCCGTGGG-CCT-CGA--GCTCGTGGTTGGCCTAAATATCGAGTCCGTGGCTGAAC-GGCCTTCGACAATCGGTGGTTGT-AATGACTCTCTGAGC-GTGTCG-------TGGCCCG-AAAGCTGCAGGAT-TATCGAGA-CCCT----------GTTATTCA-----TAAAAATCGCGACC
>Acalypha_pubiflora_australica_GL_2370
TCGAAGCCTGCACAGCAGAACGA-CCC-GTGAACGTGTTATC-AACTCACT-GGGGGAGCG--------TCAGCTCTCTCGTAGCC-TCGGG-TGGGAT-GG------GCG-TCC-TAGCGATGCCCTTCTCATCCGTCGGCAA-AACAAC-CAACTCGGGCGCGGATTGCGCCAAGG---AACA-TTCAA-TA--AAAAGGGAGCGTACGCTC-GGTACCCGGAGACGGTGCTGCT-GGGCTTGCG-TTTTCCTCTTTC---T--AAATTTATAACGACTCTCGGCAACGGATATCTCGGCTCTCGCATCGATGAAGAACGCAGCAAAATGCGATACTTGGTGTGAATTGCAGAATCCCGTGAATCATCGAGTTTTTGAACGCAAGTTGCGCCCGAAGCCATTCGGCCGAGGGCACGTCTGCCTGGGTGTCACGTAAACGTCACTCCCAACC-ATT---TTAC----------------GG-TTGATGGAGCGGAAATTGGCCTCCCGTGGG-CCT-CGA--GCTCGTGGTTGGCCTAAATATTGAGTCCGTGGCTGAAC-GGCCTTCGACAATCGGTGGTTGT-AATGACTCTCTGAGCTTTGTCG-------TGGCCCG-AAAGTTGCAGGAT-CATCGAGA-CCCT----------GTTATTCA-----CAAAAATCGCGACC
>Acalypha_medibracteata_R_152
TCGAAGCCTGCATAGCAGAACGA-CCCGGTGAACGTGTTATC-AACTCACC-GGGGGAGCG--------TCAGCTCTCTCGTAGCC-TCGGG-TGGGAT-GG------GCG-TCC-TAGCGATGCCCTTCTCTTCCGTCGGCAA-AACAAC-CAACTCGGGCGCGGATTGCGCCAAGG---AACA-TTCAA-TA--AAAAGGGAGCGTACGCTC-GGTACCCGGAGACGGTGCTGCT-GGGCTTGCG-TTTTCCCCTTTC---T--AAATCTATAACGACTCTCGGCAACGGATATCTCGGCTCTCGCATCGATGAAGAACGCAGCAAAATGCGATACTTGGTGTGAATTGCAGAATCCCGTGAATCATCGAGTTTTTGAACGCAAGTTGCGCCCGAAGCCATTCGGCCGAGGGCACGTCTGCCTGGGTGTCACGTAAACGTCACTCCCAACC-ATT---TTAC----------------GG-TTGATGGAGCGGAAATTGGCCTCCCGTGGG-CCT-CGA--GCCCGTGGTTGGCCTAAATATCGAGTCCGTGGCTGAAC-GGCCTTCGACAATCGGTGGTTGT-AATGACTCTCTGAGC-GTGTCG-------TGGCCCG-AAAGCTGCAGGAT-TATCGAGAGCCCT----------GTTATTCA-----CAAAAATCGCGACC
>Acalypha_fruticosa_K_377
TCGAAACCTGCATAGCAGAACGA-CCC-GCGAACCTGTTATC-AACTTATC-GAGGGAGCG--------TTAGCTCTCTCATAGCC-TCGGG-TGGGAT-GG------GTG-TCC-TAGCGACGCCCTTCTCATCCGACGGCGC-AACAAC-CAACTCGGGCGCGGATTGCGCCAAGG---AACA-TTCAA-TA--AAAAGAGAGCGTCTGCTC-TGGACCCGGAGACGGTGCTCCA-GGGCTTGCG-TTTTCCTCTTTA---T--AAATCTATAACGACTCTCGGCAACGGATATCTCGGCTCTCGCATCGATGAAGAACGCAGCAAAATGCGATACTTGGTGTGAATTGCAGAATCCCGTGAATCATCGAGTTTTTGAACGCAAGTTGCGCCCGAAGCCATTCGGCCGAGGGCACGTCTGCCTGGGTGTCACGTAAACGTCACTCCCAACC-AAT---TTTT----------------GG-TTGATGGAGCGGAAATTGGCCTCCCGTGGG-CCT-CGA--GCTCGTGGTTGGCCTAAATATCGAGTCCGTGGCTGAAC-GGCCTTCGACAATCGGTGGTTGT-AATGACTCTCTGAGC-GTGTCG-------TGGCCCG-AAAGCTGCAGGAT-TCTCAAGA-CCCT----------TTCATTCA-----AAAAAATCGCGACC
>Acalypha_deamii_GL_2369
TCGAAACCTGCCTAGCAGAACGA-CCC-GTGAACGTGTTATA-AACTTACT-GAGGGATCA--------TTCGGTCTCTCATTGCC-CCGGG-CGGGATGGG------GTG-TCC-TAGCGACGCCCTTCTCGTCCGTCGGCAT-AACAAC-CAACTCGGGCGCGGATTGCGCCAAGG---AACA-ATTAC-TG-AAAAAGAGAGCGTTTGCTC-GGGACCCGGAGACGGTGCTCCT-GGGCTTGCG-TTGTCCTCTTTC---T--AAATCTATAACGACTCTCGGCAACGGATATCTCGGCTCTCGCATCGATGAAGAACGCAGCAAAATGCGATACTTGGTGTGAATTGCAGAATCCCGTGAATCATCGAGTTTTTGAACGCAAGTTGCGCCCAAAGCCTTTCGGCCGAGGGCACGTCTGCCTGGGTGTCACGTAAACGTCACTTCCAACC-AAA---TTTT----------------GG-TTGATGGAGCGGAAATTGGCCTCCCGTGAG-CCC-TGA--GCTCGTGGCTGGCCTAAATATCGAGTTCGCGGCTGAAC-GGCCTTCGACAATCGGTGGTTGT-AAAGACCCTCTGAGT-GTGTCG-------TCGATCG-AAAGCCGCGTGAA-TCTCGAGA-CCCT----------TTTTTTAA---AAAAAAAATCGCGACC
>Acalypha_rhomboidea_GL_2316
TCGAAACCTGCCTAGCAGAACGA-CCC-GTGAACGTGTTATA-AACTTACT-GAGGGATCA--------TTCGGTCTCTCATTGCC-CCGGG-CGGGATGGG------GTG-TCC-TAGCGACGCCCTTCTCGTCCGTCGGCAT-AACAAC-CAACTCGGGCGCGGATTGCGCCAAGG---AACA-ATTAC-TG-AAAAAGAGAGCGTTTGCTC-GGGACCCGGAGACGGTGCTCCT-GGGCTTGCG-TTGTCCTCTTTC---T--AAATCTATAACGACTCTCGGCAACGGATATCTCGGCTCTCGCATCGATGAAGAACGTAGCAAAATGCGATACTTGGTGTGAATTGCAGAATCCCGTGAATCATCGAGTTTTTGAACGCAAGTTGCGCCCAAAGCCATTCGGCCGAGGGCACGTCTGCCTGGGTGTCACGTAAACGTCACTTCCAACC-AAA---TTTT----------------GG-TTGATGGAGCGGAAATTGGCCTCCCGTGAG-CCC-TGA--GCTCGTGGCTGGCCTAAATATCGAGTTCGCGGCTGAAC-GGCCTTCGACAATCGGTGGTTGT-AAAGACCCTCTGAGT-GTGTCG-------TTGATCG-AAAGCCGCGTGAA-TCTCAAGA-CCCT----------TTTTTTAA---AAAAAAAATCGCGACC
>Acalypha_monococca_GL_2319
TCGAAACCTGCCTAGCAGAACGA-CCC-GCGAACGTGTTATA-AACTCACC-GAGGGATCA--------TTCGGTCTCTCATCGCC-CCGGG-CGGGATGGG------CTG-TCC-TAGCGATGCCCTTCTCGTCCGTCGGCAT-AACAAC-CAACTCGGGCGCGGATTGCGCCAAGG---AACA-ATTAC-TG-AAAAAGAGAGCGTTTGCTC-GGGACCCGGAGACGGTGCTCCC-GGGCTTGCG-NTGTCCTCTTTC---T--AAATCTATAACGACTCTCGGCAACGGATATCTCGGCTCTCGCATCGATGAAGAACGTAGCAAAATGCGATACTTGGTGTGAATTGCAGAATCCCGTGAATCATCGAGTTTTTGAACGCAAGTTGCGCCCAAAGCCATTCGGCCGAGGGCACGTCTGCCTGGGTGTCACGTAAACGTCACTTCCAACC-AAA---TTTT----------------GG-TTGATGGAGCGGAAATTGGCCTCCCGTGAG-CCC-TGA--GCTCGTGGCTGGCCTAAATATCGAGTTCGCGGCTGAAC-GGCCTTCGACAATCGGTGGTTGT-AAAGACCCTCTGAGT-GTGTCG-------TCGGTCG-AAAGCCGCGNGAA-TCTCAAGA-CCCT----------TTTTTTAA-----AAAAAATCGCGACC
>Acalypha_virginica_GL_2342
TCGAAACCTGCCTAGCAGAACGA-CCC-GTGAACGTGTTATA-AACTTACT-GAGGGATCA--------TTCGGTCTCTCATCGCC-CCGGG-CGGGATGGG------GCG-TCC-TAGGGATGCCCTTCTCGTCCGTCGGCAT-AACAAC-CAACTCGGGCGCGGATTGCGCCAAGG---AACA-ATTAC-TG-AAAAAGAGAGCGTTTGCTT-GGGACCCGGAGACGGTGCTCCC-GGGCTTGCG-TTATCCTCTTTC---T--AAATCTATAACGACTCTCGGCAACGGATATCTCGGCTCTCGCATCGATGAAGAACGTAGCAAAATGCGATACTTGGTGTGAATTGCAGAATCCCGTGAATCATCGAGTTTTTGAACGCAAGTTGCGCCCAAAGCCATTCGGCCGAGGGCACGTCTTCCTGGGTGTCACGTAAACGTCACTTCCAACC-AAA---TTTT----------------GG-TTGATGGAGCGGAAATTGGCCTCCCGTGAG-CCCCTGA--GCTCGTGGCTGGCCTAAATATCGAGTTCGCGGCCGAAC-GGCCTTCGACAATCGGTGGTTGT-AAAGACCCTCTGAGT-GTGTCG-------TTGATCG-AAAGCTGCAGAA--TCTCAAGA-CCCT----------TTTTTATA-AAAAAAAAAATCGCGACC
>Acalypha_membranacea_AR_6532
TCGAAACCTGCCTAGCAGAACAA-CCC-GTGAACATGTTATA-AACTTATT-GAGGGACCA--------TTCGGTCTCTCATCGCC-TCGGG-TGGGAT-GG------GTG-TCC-TAGTGATGCCCTTCTCATCCGTCGGCAT-AACAAC-CAACTCGGGCGCGGATTGCGCCAAGG---AACA-TTTAC-TG-AAAAAGAGAGCGCACGCTC-GGGACTCGGAGACGGTACTCCT-GGGCTTGTG-TTATCCTCTTTC---T--AAATCTATAACGACTCTCGGCAACGGATATCTCGGCTCTCGCATCGATGAAGAACGCAGCAAAATGCGATACTTGGTGTGAATTGCAGAATCCCGTGAATCATCGAGTTTTTGAACGCAAGTTGCGCCCAAAGCCATTCGGCCGAGGGCACGTCTGCCTGGGTGTCACGTAAACATCACTTCCAACC-AAA---TTAT----------------GG-TTGATGAAGCGGAAATTGGCCTCCCATGAG-CCT-CGA--GCTTGTGGTTGGCCTAAATATCGAGTTCGCGGCTGAAC-GGCCTTCGACAATCGGTGGTTGT-AAAGACCCTCTGAGT-GTGTCA-------TTGCTTG-AAAGCCGTAGGAA-TCTCAAGA-CCCT----------TTTTTACA----AAAAATATCGCGACC
>Acalypha_bisetosa_AL_33893
TCGAAACCTGCCTAGCAGAACAA-CCC-GCGAACGTGTT-TA-TACTTATC-GAGGGAACA--------TTCGTTCTCTCTTCGCC-TCGGG-TGGGCT-GG------GTG-TCC-TAGTGGTGCCCTTCTCATCCGTCGGCAT-AACAAC-CAACTCGGGCGCGGATTGCGCCAAGG---AACA-TTCAC-TG-AAAAAGAGAGCGTTTGCTC-ATGACCCGGAGACGGTGCTCTT-GGGCTTGCG-TTATCCTCTTTC---T--AAATCTATAACGACTCTCGGCAACGGATATCTCGGCTCTCGCATCGATGAAGAACGCAGCAAAATGCGATACTTGGTGTGAATTGCAGAATCCCGTGAATCATCGAGTTTTTGAACGCAAGTTGCGCCCAATGCCATTCGGCTGAGGGCACGTCTGCCTGGGTGTCACGTAAACGTCACTCCCAACC-AAT---TTAT----------------GG-TTGATGGAGCGGAAATTGGCATCCCGTGAG-CCT-ATA--GCTCGTGGTTTGCCTAAATATCGAGTTCGCGGCTAAAC--GCCTTCGACAATCGGTGGTTGT-AAAGACTCTCTGAGC-GTGTCG-------TTTGGTC-CCAAGCTGTTGAA-TCTCAAGA-CCCT----------CTGTA--------AAAAAATCGCGACC
>Acalypha_diversifolia_C_1296
TCGAAACCTGCCTAGCAGAACAA-CCC-GCGAACGTGTT-TA-TACTTATC-GAGGGAACA--------TTCGTTCTCTCTCCGCC-TCGGG-TGGGCT-GG------GCG-TCC-TAGTGGTGCCCTTCTCATCCGTCGGCAT-AACAAC-CAACTCGGGCGCGGATTGCGCCAAGG---AACA-TTCAC-TG-AAAAAGAGAGCGTTTGCTC-AGGACCCGGAGACGGTGCTCTT-GGGCTTGCG-TTACCCTCTTTC---T--AAATCTATAACGACTCTCGGCAACGGATATCTCGGCTCTCGCATCGATGAAGAACGCAGCAAAATGCGATACTTGGTGTGAATTGCAGAATCCCGTGAATCATCGAGTTTTTGAACGCAAGTTGCGCCCAACGCCATTCGGCTGAGGGCACGTCTGCCTGGGTGTCACGTAAACGTCACTCCCAACC-AAT---TTAT----------------GG-TTGATGGAGCGGAAATTGGCCTCCCGTGAG-CCC-ATA--GCTCGTGGTTGGCCTAAATATCGAGTTCGCGGCTNAAC--GCCTTCGACAATCGGTGGTTGT-AAAGACTCTCTGAGT-GTGTCG-------TTTGGTC-CCAAGCTGTTGAA-TCTCAAGA-CCCT----------TTTGTAA------AACAAATCGCGACC
>Acalypha_dictyoneura_TC_72193
TCGAAACCTGCCTAGCAGAACAA-CCC-GTGAACTTGTT-TA-TACTTATC-GAGGGAACA--------TTCGTTCTCTCATCGCC-TCGGG-TGGGAT-GG------GAG-TCC-TAGTGGTGCCCTTCTCATCTGTTGGCAT-AACAAC-CAACTCGGGCGCGGATTGCGCCAAGG---AACA-TTTAC-TG-AAAAAGAGAGCGTTTGCTC-AGGACCCGGAGACGGTGCTCCT-GGGCTTGCG-TTACCCTCTTTC---T--AAATCTATAACGACTCTCGGCAACGGATATCTCGGCTCTCGCATCGATGAAGAACGCAGCAAAATGCGATACTTGGTGTGAATTGCAGAATCCCGTGAATCATCGAGTTTTTGAACGCAAGTTGCGCCCAAAGCCATTCGGCCGAGGGCACGTCTGCCTGGGTGTCACGTAAACGTCACTCCCAACC-AAA---TTAT----------------GG-TTTATGGAGCGGAAATTGGCCTCCCGTGAG-CCA-CGA--GCTCGTGGTTGGCCTAAATATCGAGTTCGTGGCTGAAC-GGCCTTCGACAATCGGTGGTTGT-AAAGACTCTCTGAGT-GTGTCG-------TTGGTCC-CAAGCTGCAGAA--TCTCAAGA-CCCT----------TTAA---------AAAAAATCGCGACC
>Acalypha_padifolia_Z_3411
TCGAAACCTGCCTAGCAGAACAA-CCC-GTGAACGTGTT-TA-TACTTATC-GAGGGAACA--------TTCGTTCTCTCATCGCC-TCGGG-TGGGAT-GG------GAG-TCC-TAGTGGTGACCTTCTCATCTGTTGGCAT-AACAAC-CAACTCGGGCGCGGATTGCGCCAAGG---AACA-TTTAC-TG-AAAAAGAGAGCGTTTGCTC-AGGACCCGGAGACGGTGCTCCT-GGGCTTGCG-TTACCCTCTTTC---T--AAATCTATAACGACTCTCGGCAACGGATATCTCGGCTCTCGCATCGATGAAGAACGCAGCAAAATGCGATACTTGGTGTGAATTGCAGAATCCCGTGAATCATCGAGTTTTTGAACGCAAGTTGCGCCCAAAGCCATTCGGCCGAGGGCACGTCTGCCTGGGTGTCACGTAAACGTCACTCCCAACC-AAA---TTAT----------------GG-TTGATGGAGCGGAAATTGGCCTCCCGTGAG-CCA-CGA--GCTCGTGGTTGGCCTAAATATCGAGTTCGTGGCTGAAC-GGCCTTCGACAATCGGTGGTTGT-AAAAACTCTCTGAGT-GTGTCG-------TTGGTCC-CAAGCTGCAGAA--TCTCAAGA-CCCT----------TTTA---------AAAAAATCGCGACC
>Acalypha_stricta_V_743
TCGAAACCTGCCTAGCAGAACAA-CCC-GTGAACGTGTTCT--TACTTATC-GAGGGAACA--------TTCGTTCTCTCATCGCC-TCGGG-TGGGAT-TG------GTG-TCC-TAGTGGTGCCCTTCTCATCTGTAGGCAT-AACAAC-CAACTCGGGCGCGGATTGCGCCAAGG---AACA-TTTAC-TG-AAAAAGAGAGCGGTTGCTC-AGGACCCGGAGACGGTGCTCTT-GGGCTTTCG-TTATCCTCTTT----T--AAATCTATAACGACTCTCGGCAACGGATATCTCGGCTCTCGCATCGATGAAGAACGCAGCAAAATGCGATACTTGGTGTGAATTGCAGAATCCCGTGAATCATCGAGTTTTTGAACGCAAGTTGCGCCCAAAGCCATTCGGCTGAGGGCACGTCTGCCTGGGTGTCACGTAAACGTCACTCCTAACC-AAA---TTAT----------------GG-TTGATGGAGCGGAAATTGGCCTCCCGTGAG-TCA-CGA--GCTCGTGGTTGGCCTAAATATCAAGTTCGTGGCTGAAC-GGCCTTCGACAATCGGTGGTTGT-AAAGACTCTCTGAGT-GTGTCG-------TTGGTCT-CAAGCAATAGAA--TCTGAAGA-CCCT----------TTTTA--------AAAAAATCGCGACC
>Acalypha_lycioides_T_11351
TCGAAACCTGCCTAGCAGAACAA-CCC-GTGAACGTGTTATC-AACATATC-GAGGGAGCA--------TTCGCTCTCTCATCGCC-TCGGG-TGGGAT-GG------GTG-TCC-CAGTGATG-CCTTCTCATCCGTTGGCAC-AATAAC-CAACTCGGGCGCGGATTGCGCCAAGG---ACCA-TTTAC-TG-AAAAAGAGAGCGTTTGCTC-GGGATCCGGAGACGGTACTCCT-GGGCTTGCG-TTATCCTCTTTC---T--AAATATATAACGACTCTCGGCAACGGATATCTCGGCTCTCGCATCGATGAAGAACGCAGCAAAATGCGATACTTGGTGTGAATTGCAGAATCCCGTGAATCATCGAGTTTTTGAACGCAAGTTGCGCCCAAAGCCATTCGGCCGAGGGCACGTCTGCCTGGGTGTCACGTAAACGTCACTTCCAACC-AAA---TCCT----------------GG-TTG-CGGAGCGGAAATTGGCCTCCCGTGAG-CCC-CGA--GCTCGTGGTTGGCCTAAATATCGAGATCGCGGCTGAAC-AGCCTTCGACAATCGGTGGTTGT-AAAGACCCTCTGAGT-GTGTCG-------TTGGTTG-AAAGCTGTAGAAA-TCTCAAGA-CCCT----------GTAAT--------AAAAAATCGCGACC
>Acalypha_plicata_A_188
TCGAAACCTGCCTAGCAGAACAA-CCC-GTGAACGTGTTATC-AACATATC-GAGGGAGCA--------TTCGCTCTCTCATCGCC-TCGGG-TGGGAT-GG------GTG-TCC-CAGTGATG-CCTTCTCATCCATAGGCGC-AACAAC-CAACTCGGGCGCGGATTGCGCCAAGG---ACCA-TTTCA-TG-AAAAAGAGAGCGTTTGCTC-AGGATCCGGAGACGGTACTCCT-GGGCTTGCG-TTATCCTCTTTC---T--AAATATACAACGACTCTCGGCAACGGATATCTCGGCTCTCGCATCGATGAAGAACGCAGCAAAATGCGATACTTGGTGTGAATTGCAGAATCCCGTGAATCATCGAGTTTTTGAACGCAAGTTGCGCCCAAAGCCATTCGGCCGAGGGCACGTCTGCCTGGGTGTCACGTAAACGTCACTTCCAACC-AAA---TCCT----------------GG-TTG-CGGAGCGGAAATTGGCCTCCCGTGAG-CCC-CGA--GCTCGTGGTTGGCCTAAATATCGAGATCGCGGCTAAAC-AGCCTTCGACAATCGGTGGTTGT-AAAGACCCTCTGAGT-GTGTCG-------TTGGTTG-AAAGCTGTAGAAA-TCTCAAGA-CCCT----------GTGAT--------AAAAAATCGCGACC
>Acalypha_plicata_OM140956
TCGAAACCTGCCTAGCAGAACAA-CCCGGTGAACGTGTTATC-AACATATC-GAGGGAGCA--------TTCGCTCTCTCATCGCC-TCGGG-TGGGAT-GG------GTG-TCC-CAGTGATG-CCTTCTCATCCATAGGCGC-AACAAC-CAACTCGGGCGCGGATTGCGCCAAGG---ACCA-TTTCA-TG-AAAAAGAGAGCGTTTGCTC-AGGATCCGGAGACGGTACTCCT-GGGCTTGCG-TTATCCTCTTTC---T--AAATATACAACGACTCTCGGCAACGGATATCTCGGCTCTCGCATCGATGAAGAACGCAGCAAAATGCGATACTTGGTGTGAATTGCAGAATCCCGTGAATCATCGAGTTTTTGAACGCAAGTTGCGCCCAAAGCCATTCGGCCGAGGGCACGTCTGCCTGGGTGTCACGTAAACGTCACTTCCAACC-AAA---TCCT----------------GG-TTG-CGGAGCGGAAATTGGCCTCCCGTGAG-CCC-CGA--GCTCGTGGTTGGCCTAAATATCGAGATCNCGGCTAAAC-AGCCTTCGACAATCGGTGGTTGT-AAAGACCCTCTGAGT-GTGTCG-------TTGGTTG-AAAGCTGTAGAAA-TCTCAAGA-CCCT----------GTGAT--------AAAAAATCGCGACC
>Acalypha_stachyura_H_23994
TCGAAACCTGCCTAGCAGAACAA-CCC-GTGAACGTGTTATC-AACTTATC-GAGGGAGCA--------TTTGCTCTCTCATCGCC-TCGGG-TGGGAT-GG------GTG-TCC-NAGTGATG-CCTTCTCATCCGTCGGCAC-AACAAC-CAACTCGGGCGCGGATTGCGCCAAGG---AACA-TATAT-TG-AAAAAGAGAGCGTTTGCTC-GGGACCCGGAGACGGTGCTCTT-GGGCTTGCG-TCATCCTCTTTC---T--AAAATTATAACGACTCTCGGCAACGGATATCTCGGCTCTCGCCTCNATGAAGAACGTAGCAAAATGCGATACTTGGTGTGAATTGCAGAATCCCGTGAATCATCGAGTTTTTGAACGCAAGTTGCGCCCAAAGCCATTCGGCCGAGGGCACGTCTGCCTGGGTGTCACGTAAACGTCACTTCCAACC-AAA---TTCT----------------GG-TTG-TGGAGCGGAAATTGGCCTCCCGTGAG-CCC-CGA--GCTCGTGGTTGGCCTAAATATAGAGTTCGTGGCTGAAC-GGCCTTCGACAATCGGTGGTTGT-AAAGACCCTCTGAAT-GCGTCG-------TTGGTCG-AAAGCTGCAAAAA-ACTCAAGA-CCCT----------TTTA---------AAAATATCGCGACC
>Acalypha_cuneata_H_168
TCGAAACCTGCCCAGCAGAACAA-CCC-GTGAACATGTTATA-AACTCTTT-GAGGGGCCA--------TCCGGCCTCTCATCGCC-TCGGG-TGGGCT-GG------GTG-TTC-AAGCGACACCCTTCTCATCCACAGGCAC-AACAAC-AAACTCGGGCGCGGATTGCGCCAAGG---AACA-TTTAC-TG-AAAAAGAGAGCGTTTGCTT-AGGGTCCGGAGACGGATATCTC-GAGCTTGCG-TCACCCTCTTTC---T--AAATCTATAACGACTCTCGGCAACGGATATCTCGGCTCTCGCATCGATGAAGAACGCAGCAAAATGCGATACTTGGTGTGAATTGCAGAATCCCGTGAATCATCGAGTTTTTGAACGCAAGTTGCGCCCAAAGCCATTCGGCCGAGGGCACGTCTGCCTGGGTGTCACGTAAACGTCACTTCCAACC-AAA---TACT----------------GG-TTGATGAAGCGGAAATTGGCCTCCCGTGAG-CCC-TAA--GCTCGTGGTTGGCCTAAATATCGAGTTTGCGGCTGAAC-GGCCTTCAACAATCGGTGGTTGT-AAAGACCCTCTGAGT-GTGTTG-------TTGGCAT-AAGGCTACAAGAA-TCTCAAGA-CCCT----------TTTTTCTA-----AAAAAATCGCGACC
>Acalypha_scandens_B_1673
TCGAAACCTGCCAAGCAGAACAA-CCC-GCGAACGTGTTATT-AACTCTTC-GAGGGGCCA--------TCTGGCCTCTCATCGCC-TCGGG-TGG------------------------GATGCACTTCTCATCTGCAGGCAT-AACAAC-CAACTCGGGCGCGGATTGCGCCAAGG---AACA-TTTAC-TG-AAAAGGAGAGCGTTTGCTT-GGGGTCCGGAGACGGTACTCCC-CAGCTTGCG-TCACCCTCTTTC---T--AAATCTATAACGACTCTCGGCAACGGATATCTCGGCTCTCGCATCGATGAAGAACGCAGCAAAATGCGATACTTGGTGTGAATTGCAGAATCCCGTGAATCATCGAGTTTTTGAACGCAAGTTGCGCCCAAAGCCATTCGGCTGAGGGCACGTCTGCCTGGGTGTCACGTAAACGTCACTTCCAACC-AAA---TTCT----------------GG-TTGATGGAGTGGAAATTGGCCTCCCGTGAA-CCC-CAA--GTTCGTGGTTGGCCTAAATATCGAGTTTGCGGCTGAAC-GGCCTTCAACAATCGGTGGTTGT-AAAGACCCTCTGAGT-GTGTTG-------TTGGCAA-AAGGCTGCAAGAA-TCGCAAGA-CCCT----------TTTTTCTA-----AAATAATCGCGACC
>Acalypha_aliena_VWS_1243
TCGAAACCTGCATAGCAGAACGA-CCC-GAGAACGTGTAATC-AAACTATC-GAGGGAGCA--------CCCGCTCCCTCATTGCC-TCGGG-CGGGA--GG------GTG-TCC-TAGCGATG-CCTTCTCATCCGATGGCAC-AACAAC-CAACTCGGGCGCGGATTGCGCCAAGG---AACA-TTTAT-TG-AAAAAGAGAGCGTCTGCTC-GGGACCCGGAGACGGTGCTCTC-GGGCTTGCG-TTTTCCTCTTTC---T--AATTCTATAACGACTCTCGGCAACGGATATCTCGGCTCTCGCATCGATGAAGAACGCAGCAAAATGCGATACTTGGTGTGAATTGCAGAATCCCGTGAATCATCGAGTTTTTGAACGCAAGTTGCGCCCAAAGCCATTCGGCCGAGGGCACGTCTGCCTGGGTGTCACGTAAACGTCACTCCCAACC-AAA---TTCT----------------GG-TTGATGGAGCGGAATTTGGCCTCCCGTGGG-CCC-CGA--GCTCGTGGTTGGCCTAAATATCGAGTCCGTGGCTGAAC--GCCTTCGACAATCGGTGGTTGA-ACAGACCCTCTGAGT-GTGTCG-------TTGTCCG-AAAGCCGCGGGAA-TCTCAAGA-CCCT----------TCCAT--------TAAAAATCGCGATC
>Acalypha_neomexicana_VWS_1410
TCGAAACCTGCATAGCAGAACGA-CCC-GAGAACGTGTAATC-AAACTATC-GAGGGAGCA--------CCCGCTCCCTCATTGCC-TCGGG-CGGGA--GG------GTG-TCC-TAGCGATG-CCTTCTCATCCGATGGCAC-AACAAC-CAACTCGGGCGCGGATTGCGCCAAGG---AACA-TTTAT-TG-AAAAAGAGAGCGTCTGCTC-GGGACCCGGAGACGGTGCTCTC-GGGCTTGCG-TTTTCCTCTTTC---T---ATTATATAACGACTCTCGNCAACGGATATCTCGGCTCTCGCATCGATGAAGAACGTAGCAAAATGCGATACTTGGTGTGAATTGCAGAATCCCGTGAATCATCGAGTTTTTGAACGCAAGTTGCGCCCAAAGCCATTCGGCCGAGGGCACGTCTGCCTGGGTGTCACGTAAACGTCACTCCCAACC-AAA---TTCT----------------GG-TTGATGGAGCGGAAATTGGCCTCCCGTGGG-CCC-CGA--GCTCGTGGTTGGCCTAAATATCGAGTCCGTGGCTGAAC--GCCTTCGACAATCGGTGGTTGA-ACAGACCCTCTGAGT-GTGTCG-------TTGTCCG-AAAGCCGCGGGAA-TCTCAAGA-CCCT----------TCCATT-------TAAAAATCGCGACC
>Acalypha_boliviensis_Z_8648
TCGAAACCTGCATAGCAGAACGA-CCC-GCGAACGTGTTACC-AAACTATC-GAGGGAGCA--------CCCGCTCCCTCATTGCC-TCGGG-CGGGA--GG------GTG-TCC-CAGCGATG-CCTTCTCATCCGGTGGCAC-AACAAC-CAACTCGGGCGCGGATTGCGCCAAGG---AACA-TTTAT-TG-AAAAAGAGAGCGTCTGCTC-GGGACCCGGAGACGGTGCTCTC-GGGCTTGCG-TTTTCCTCTTTC---T--AATTCTATAACGACTCTCGGCAACGGATATCTCGGCTCTCGCATCGATGAAGAACGCAGCAAAATGCGATACTTGGTGTGAATTGCAGAATCCCGTGAATCATCGAGTTTTTGAACGCAAGTTGCGCCCAAAGCCATTCGGCCGAGGGCACGTCTGCCTGGGTGTCACGTAAATGTCACTCCCAACC-AAA---TTTT----------------GG-TTGATGGAGCGGAAATTGGCCTCCCATGGG-CCC-CGA--GCTCGTGGCTGGCCTAAATATCGAGTCCGTGGCTGAAC--GCCTTCGACAATCGGTGGTTGA-ACAGACCCTCTGAGT-GTGTCG-------TTGTCCG-AAAGCCTCCGGAA-TCTCAAGA-CCCT----------TTCATT-------TAAAAATCGCGACC
>Acalypha_salvadorensis_C_3578
TCGAAACCTGCATAGCAGAACGA-CCCGGTGAACGTGTTACC-GAACTATC-GAGGGAGCA--------CCCGCTCTCTCATTGCC-TCGGG-CGGGA--GG------GTG-TCC-TAGCGATG-CCTTCTCATCCGATGGCAC-AACAAC-CAACTCGGGCGCGGATTGCGCCAAGG---AACA-TTTAT-TG-AAAAAGAGAGCGTCTGCCC-GGGACCCGGAGACGGTGCTCCT-GGGCTTGCG-TTTTCCTCTTTC---T--AATTCTATAACGACTCTCGGCAACGGATATCTCGGCTCTCGCATCGATGAAGAACGCAGCAAAATGCGATACTTGGTGTGAATTGCAGAATCCCGTGAATCATCGAGTTTTTGAACGCAAGTTGCGCCCAAAGCCATTCGGCCGAGGGCACGTCTGCCTGGGTGTCACGTAAACGTCACTCCCAACC-AGA---TTTT----------------GG-TTGATGGAGCGGAAATTGGCCTCCCATGGG-CCC-CGA--GCTCGTGGCTGGCCTAAATATCGAGTCCGTGGCTGAAC--GCCTTCGACAATCGGTGGTTGA-ACAGACCCTCTGAGT-GTGTCG-------TTGTCCG-AAAGCCTCAGGAA-TCTCAAGA-CCCT----------TTCAT--------TAAAAATCGCGACC
>Acalypha_chamaedrifolia_VWS_2031
TCGAAACCTGCACAGCAGAACGACCCC-GCGAACGTGTTACC-AACTCATC-GAGAGAGCG--------CTCGCTCTCTCATCGCC-TCGGG-CGGGA--GG------GCG-TCC-TAGCGATG-CCTTCTCATCCGACGGCAC-AACAAC-CAACTCGGGCGCGGATTGCGCCAAGG---AACA-TTTAT-TG-AAAAAGAGAGCGTCTGCTC-GGGACCCGGAGACGGTGCTCCC-GGGCTTNCG-TTTTCCTCTTTC---T--AAATCTATAACGACTCTCGGCAACGGATATCTCGGCTCTCGCATCGATGAAGAACGCAGCAAAATGCGATACTTGGTGTGAATTGCAGAATCCCGTGAATCATCGAGTTTTTGAACGCAAGTTGCGCCCAAAGCCATTCGGCCGAGGGCACGTCTGCCTGGGTGTCACGTAAACGTCACTCCCAACC-AAA---TTCT----------------GG-TTGATGGAGCGGAAATTGGCCTCCCATGGG-CCC-CGA--GCTCGTGGTTGGCCTAAATATCGAGTCCGTGGCCGAAC-GGCCTTCGACAATCGGTGGTTGA-ATAGACCCTCTGAGC-ATGTCG-------TCGTCCG-AAAGCCGCAGGAACTCTCAAGA-CCCT----------TT-TATC------TTAAAATCGCGACC
>Acalypha_portoricensis_L_11498
TCGAAACCTGCACAGCAGAACGACCCC-GCGAACGTGTTACC-AACTCATC-GAGAGAGCA--------CTCGCTCTCTCATCGCC-TCGGG-CGGGA--GG------GCG-TCC-TAGCGATG-NCTTCTCGTCCGACGGCAC-AACAAC-CAACTCGGGCGCGGATTGCGCCAAGG---AACA-TTCAT-TG-AAAAAGAGAGCGTATGCTC-GGGACCCGGAGACGGTGCTCCT-TGGCTTGCG-TTTTCCTCTTTC---T--ATATCTATAACGACTCTCGGCAACGGATATCTCGGCTCTCGCATCGATGAAGAACGCAGCAAAATGCGATACTTGGTGTGAATTGCAGAATCCCGTGAATCATCGAGTTTTTGAACGCAAGTTGCGCCCAAAGCCATTCGGCCGAGGGCACGTCTGCCTGGGTGTCACGTAAACGTCACTCCCAACC-AAA---TTCT----------------GG-TTGATGGAGCGGAAATTGGCCTCCCATGGG-CCC-CGA--GCTCGTGGTTGGCCTAAATATCGAGTCCGTGGCCGAAC-GG-CTTCGACAATCGGTGGTTGA-ATAGACCCTCTGAGC-GTGTCG-------TTGTCCG-AAAGCCGCGGGAA-TCTCAAGA-CCCT----------TC-TATC------TAAAAATCGCGACC
>Acalypha_chordantha_MN_27715
TCGAAACCTGCATAGCAGAACGA-CCC-GTGAACGTGTTACC-AACTCATC-GGGGGAGCA--------CTCGCTCTCTCATTGCC-TCGGG-CGGGA--GG------GTG-TCA-TAGCGATG-CCTTCTCATCCGACGGCAC-AACAAC-CAACTCGGGCGCGGATTGCGCCAAGG---AACA-TTTAT-TG-AAAAAGAGAGCGTCTGCTC-GGGACCCGGAGACGGTGCTCCT-GGGCTTGCG-TTTTCCTCTTTC---T--ATGTCTATAACGACTCTCGGCAACGGATATCTCGGCTCTCGCATCGATGAAGAACGTAGCAAAATGCGATACTTGGTGTGAATTGCAGAATCCCGTGAATCATCGAGTTTTTGAACGCAAGTTGCGCCCAAAGCCATTCGGCCGAGGGCACGTCTGCCTGGGTGTCACGTAAACGTCACTCCCAACC-AAA---TTCT----------------GG-TTGATGGAGCGGAAATTGGCCTCCCATGGG-CCC-CGA--GCTCGTGGTTGGCCTAAATATCGAGTCCGTGGCTGAAC-GGCCTTCGACAATCGGTGGTTGA-ATAGACCCTCTGAGT-GTGTCG-------TCGTCCG-AAAGCTGCGGGAA-TCTCAAGA-CCCT----------TTCATT-------AAAAAATCGCGACC
>Acalypha_ferdinandii_M_2212
TCGAAACCTGCATAGCAGAACGA-CCC-GTGAACGTGTTACC-AACTCATC-GAGGGAGCA--------CTCGCTCTCTCATCGCC-TCGGG-CGGGA--GG------GTG-TCC-TAGCGATG-CCTTCTCGTCCGACGGCAC-AACAAC-CAACTCGGGCGCGGATTGCGCCAAGG---AACA-TTTAT-TG-AAAAAGAGAGCGTCTGCTC-GGGACCCGGAGACGGTGCTCCT-GGGCTTGCG-TTTTCCTCTTTC---T--AGATCTATAACGACTCTCGGCAACGGATATCTCGGCTCTCGCATCGATGAAGAACGCAGCAAAATGCGATACTTGGTGTGAATTGCAGAATCCCGTGAATCATCGAGTTTTTGAACGCAAGTTGCGCCCAAAGCCATTCGGCCGAGGGCACGTCTGCCTGGGTGTCACGTAAACGTCACTCCCAACC-AAA---TTCT----------------GG-TTGATGGAGCGGAAATTGGCCTCCCATGGG-CCC-CGA--GCTCGTGGTTGGCCTAAATATCGAGTCCGTGGCTGAAC-GGCCTTCGACAATCGGTGGTTGA-ACAGACCCTCTGAGN-GTGTCG-------TCGTCCG-AAAGCTGCGGGAA-TCTCAAGA-CCCT----------TTTATT-------TAAAAATCGCGACC
>Acalypha_schiedeana_VWS_1715
TCGAAACCTGCATAGCAGAACGA-CCC-GTGAACGTGTTACC-AACTCATC-GAGGGAGCA--------CTCGCTCTCTCATCGCC-TCGGG-CGGGA--GG------GTG-TCC-TAGCGATG-CCTTCTCATCCGACGGCAC-AACAAC-CAACTCGGGCGCGGATTGCGCCAAGG---AACA-TTTAT-TG-AAAAAGAGAGCGTCTGCTC-GGGACCCGGAGACGGTGCTCCC-GGGCTTGCG-TTTTCCTCTTTC---T--AGATCTATAACGACTCTCGGCAACGGATATCTCGGCTCTCGCATCGATGAAGAACGCAGCAAAATGCGATACTTGGTG-------------------------------------------------------------------------------------------------------------------------------------------------------------------------------------------------------------------------------------------------------------------------------------------------------------------------------------------------------
>Acalypha_leptopoda_A_4583
TCGAAACCTGCATAGCAGAACGA-CCC-GTGAACGTGTTATC-AACTTATC-GAGGGAGCA--------CTCGCTCTCTCATCGCC-TCGGG-TGGGA--GG------GTG-TAC-TAGCGATG-CCTTCTCATCCGACGGCAC-AACAAC-CAACTCGGGCGCGGATTGCGCCAAGG---AACA-TTTAT-TG-AAAAAGAGAGCGTCTGCTC-GGGACCCGGAGACGGTGCTCCA-GGGCTTGCG-TTTTCCTCTTTC---T--ATATCTATAACGACTCTCGGCAACGGATATCTCGGCTCTCGCATCGATGAAGAACGCAGCAAAATGCGATACTTGGTGTGAATTGCAGAATCCCGTGAATCATCGAGTTTTTGAACGCAAGTTGCGCCCAAAGCCATTCGGCCGAGGGCACGTCTGCCTGGGTGTCACGTAAACGTCACTCCCAACC-AAA---TGCT----------------GG-TTGATGGAGCGGAAATTGGCCTCCCATGGG-CCC-CGA--GCTCGTGGTTGGCCTAAATATCGAGTCCGTGGCTGAAC-GGCCTTCGACAATCGGTGGTTGA-ATAGACCCTCTGAGT-GTGTCG-------TCGTCCG-AAAGCTGCGGGAA-TCTCAAGA-CCCT----------TTTATT-------TAAAAATC------
>Acalypha_rafaelensis_E_1779
TCGAAACCTGCATAGCAGAACGA-CCC-GTGAACGTGTTACC-AACTTATC-GAGGGAGCG--------CTCGCTCTCTCATCGCC-TCGGG-TGGGA--GG------GTG-TCC-TAGCGATG-CCTTCTCATCCGATGGCAC-AACAAC-CAACTCGGGCGCGGATTGCGCCAAGG---AACA-TTTAT-TG-AAAAAGAGAGCGTATGCTC-GGGACCCGGATACGGTGCTCCT-GGGCTTGCG-TTTTCCTCTTTC---T--AGATCTATAACGACTCTCGGCAACGGATATCTCGGCTCTCGCATCGATGAAGAACGCAGCAAAATGCGATACTTGGTGTGAATTGCAGAATCCCGTGAATCATCGAGTTTTTGAACGCAAGTTGCGCCCAAAGCCATTCGGCCGAGGGCACGTCTGCCTGGGTGTCACGTAAACGTCACTCCCAACC-AAA---TTGT----------------GG-TTGATGGAGCGGATATTGGCCTCCCATGGG-CCC-CGA--GCTCGTGGTTGGCCTAAATATCGAGTCCGTGGCTGAAC-GGCCTTCGACAATCGGTGGTTGA-ATAGACTCTCTGAGT-GTGTCG-------TTGCCCG-AAAGCTGCAGGAA-TCTCAAGA-CCCT----------TTAAATT------TAAAAATCGCGACC
>Acalypha_papillosa_VWS_942
TCGAAACCTGCATAGCAGAACGA-CCC-GTGAACGTGTTACC-AACTTAAC-GAGGGAGCA--------CTCGCTCTCTCATCGCC-TCGGG-TGGGA--GG------GTG-TCC-TAGCGATG-CCTTCTCATCCGATGGCAC-AACAAC-CAACTCGGGCGCGGATTGCGCCAAGG---AACA-ATCAT-TG-AAAAAGAGAGCGCCTGCTC-GAGACCCGGAGACGGTGCTCCT-GGGCTTGCG-TTTTCCTCTTTC---T--ATATCTATAACGACTCTCGGCAACGGATATCTCGGCTCTCGCATCGATGAAGAACGCAGCAAAATGCGATACTTGGTGTGAATTGCAGAATCCCGTGAATCATCGAGTTTTTGAACGCAAGTTGCGCCCAAAGCCATTCGGCCGAGGGCACGTCTGCCTGGGTGTCACGTAAACGTCACTCCCAACC-AAA---TTCT----------------GG-TTGATGGAGCGGAAATTGGCCTCCCATGGG-CCC-CGA--GCTCGTGGTTGGCCTAAATATCGAGTTCGTGGCTGAAC-GGCCTTCGACAATCGGTGGTTGA-GTAGACCCTCTGAGT-GTGTCG-------TTGTTCG-AAAGCTGCGGAAA-TCTCAAGA-CCCT----------TTTAT--------TTAAAATCGCGACC
>Acalypha_grisea_VWS_3240
TCGAAACCTGCACAGCAGAACGA-CCC-GTGAACGTGTTACC-AACTTATC-GAGGGAG----------CTTGCTCTCTCATCGCC-TCTGG-TGGGA--GG------GTG-TCC-TAGCGATG-CCTTCTCATCCGACGGCAC-AACAAC-CAACTCGGGCGCGGATTGCGCCAAGG---AACA-TTTAT-TG-AAAAAGAGAGCGTCTGCTC-GGGACCCGGATACGGTGCTCCT-GGGCTTGCG-TTTTCCTCTTTC---T--ATATCTATAACGACTCTCGGCAACGGATATCTCGGCTCTCGCATCGATGAAGAACGCAGCAAAATGCGATACTTGGTGTGAATTGCAGAATCCCGTGAATCATCGAGTTTTTGAACGCAAGTTGCGCCCAAAGCCATTCGGCCGAGGGCACGTCTGCCTGGGTGTCACGTAAACGTCACTCCCAACC-AAA---TTCT----------------GG-TTGATGGAGCGGAAATTGGCCTCCCATGGG-CCC-CGA--GCTCGTGGTTGGCCTAAATATCGAGTCCGTGGCTGGAC-GGCCTTCGACAATCGGTGGTTGA-ATAGACCCTCTGAGT-GTGTCG-------TTGTCCG-AAAGCTGCAGGAA-TCTCAAGA-CCCT----------TTTAAAT------TAAAAATCGCGACC
>Acalypha_gaumeri_C_11628
TCGAAACCTGCATAGCAGAACGACCCC-GCGAACGTGTTACC-AACTCATC-GAGGGAGCA--------CTCGCTCTCTCATCGCC-TCGGG-TGGGA--GG------GCG-TCG-TAGCGATG-CCTTCTCATCCGATGGCAC-AACAAC-CAACTCGGGCGCGGATTGCGCCAAGG---AACA-TTCAT-TG-AAAAAGAGAGCGTCTGCTC-GGGACCCGGAGACGGTGCTCCT-GGGCTTGCG-TTTTCCTCTTTC---T--AGATCTATAACGACTCTCGGCAACGGATATCTCGGCTCTCGCATCGATGAAGAACGCAGCAAAATGCGATACTTGGTGTGAATTGCAGAATCCCGTGAATCATCGAGTTTTTGAACGCAAGTTGCGCCCAAAGCCATTCGGCCGAGGGCACGTCTGCCTGGGTGTCACGTAAACGTCACTCCCAACC-AAA---TTCC----------------GG-TTGATGGAGCGGAAATTGGCCTCCCATGGG-CCC-CGA--GCTCGTGGTTGGCCTAAATATAGAGTCCGCGGCCGAAC-GGCCTTCGACAATCGGTGGTTGA-ATAGACCCTCTGAGC-GTGTCG-------TTGTCCG-AAAGCTGCGGGAA-TCTCAAGA-CCCT----------TCTATTT------AAAAAATCGCGACC
>Acalypha_arvensis_VWS_1161
TCGAAACCTGCATAGCAGAACGA-CCC-GTGAACGTGTTACA-AACCTATA-GAGGGAGCA--------CTCGCTCTCTCATCGCC-TCGGG-CGGGA--GG------GTG-TCC-TAGCGATG-CCTTTTCGTTCCATGGCAC-AACAAC-CAACTCGGGCGCGGATTGCGCCAAGG---AACA-TTTAT-TG-AAAAAGAGAGCGTAGGCTC-GGGACCCGGAGACGGTGCTCCT-GGACTTGCG-TTTTCCTCTTTG---T--AAATCTATAACGACTCTCGGCAACGGATATCTCGGCTCTCGCATCGATGAAGAACGCAGCAAAATGCGATACTTGGTGTGAATTGCAGAATCCCGTGAATCATCGAGTTTTTGAACGCAAGTTGCGCCCAAAGCCATCCGGCCGAGGGCACGTCTGCCTGGGTGTCACGTAAACGTCACTCCCAACC-AAA---TTCT----------------GG-TTGATGGAGCGGAAATTGGCCTCCCATGTG-CCC-CGA--GCTCGTGGTTGGCCTAAATATCGAGTCCGTGGCTGAAT-GGCCTTCGACAATCGGTGGTTGA-ATAGACCCTCTGAGC-ATGTCG-------TCGTCCG-AAAGCTACTGGAA-TCTCAAGA-CCCT----------TTCATTA------TAAAAATCGCGACC
>Acalypha_cf_glandulosa_C_1343
TCGAAACCTGCACAGCAGAACGA-CCC-GTGAACGTGTTATC-AAACTATC-GAGGGAGCA--------CCCGCTCTCTCATCGCC-TCGGG-CGGGA--GG------GTG-TCC-TAGCGATG-CCTTCTCAATCGACGGCAC-AACAAC-TAACTCGGGCGCGGATTGCGCCAAGG---AACA-TTTAT-TC-AAAAAGAGAGCGTATGCTC-GGGACCCGGAGACGGTGCTCCT-GGGCATTCG-TTTTCCTCTTTG---T--AAATNTATAACGACTCTCGGCAACGGATATCTCGGCTCTCGCATCGATGAAGAACGCAGCAAAATGCGATACTTGGTGTGAATTGCAGAATCCCGTGAATCATCGAGTTTTTGAACGCAAGTTGCGCCCAAAGCCATTTGGCCGAGGGCACGTCTGCCTGGGTGTCACGTAAACGTCACTCCCAACC-AAA---TTCT----------------GG-TTGATGGAGCGGAAATTGGCCTCCCATGGG-CCC-CGA--GCTCGTGGTTGGCCTAAATATCGAGTCCGTGGCTGAAC-GGCCTTCGACAATCGGTGGTTGA-ATAGACCCTCTGAGC-ATGTCG-------CTGTCCG-AAAGCTTCAGGAA-TCTCAAGA-CCCT----------TTCATTA------TAAAAATCGCGACC
>Acalypha_dioica_M_2045
TCGAAACCTGCACAGCAGAACGA-CCC-GTGAACGTGTTATC-AAACTATC-GAGGGAGCA--------CCCGCTCTCTCATCGCC-TCGGG-CGGGA--GG------GTG-TCC-TAGCGATG-CCTTCTCAATCGACGGCAC-AACAAC-TAACTCGGGCGCGGATTGCGCCAAGG---AACA-TTTAT-TC-AAAAAGAGAGCGTATGCTC-GGGACCCGGAGACGGTGCTCCT-GGGCATTCG-TTTTCCTCTTTG---T--AAATCTATAACGACTCTCGGCAACGGATATCTCGGCTCTCGCATCGATGAAGAACGCAGCAAAATGCGATACTTGGTGTGAATTGCAGAATCCCGTGAATCATCGAGTTTTTGAACGCAAGTTGCGCCCAAAGCCATTTGGCCGAGGGCACGTCTGCCTGGGTGTCACGTAAACGTCACTCCCAACC-AAA---TTCT----------------GG-TTGATGGAGCGGAAATTGGCCTCCCATGGG-CCC-CGA--GCTCGTGGTTGGCCTAAATATCGAGTCCGTGGCTGAAC-GGCCTTCGACAATCGGTGGTTGA-ATAGACCCTCTGAGC-ATGTCG-------CTGTTCG-AAAGCTTCAGGAA-TCTCAAGA-CCCT----------TTCATTA------TAAAAATCGCGACC
>Acalypha_subviscida_Z_10516
TCGAAACCTGCACAGCAGAACGA-CCC-GTGAACGTGTTATC-AAACTATC-GAGGGAGCA--------CCCGCTCTCTCATCGCC-TCGGG-CGGGA--GG------GTG-TCC-TAGCGATG-CCTTCTCAATCGACGGCAC-AACAAC-TAACTCGGGCGCGGATTGCGCCAAGG---AACA-TTTAT-TC-AAAAAGAGAGCGTATGCTC-GGGACCCGGAGACGGTGTTCCT-GGGCATTCG-TTTTCCTCTTTG---T--AAATCTATAACGACTCTCGGCAACGGATATCTCGGCTCTCGCATCGATGAAGAACGCAGCAAAATGCGATACTTGGTGTGAATTGCAGAATCCCGTGAATCATCGAGTTTTTGAACGCAAGTTGCGCCCAAAGCCATTTGGCCGAGGGCACGTCTGCCTGGGTGTCACGTAAACGTCACTCCCAACC-AAA---TTCT----------------GG-TTGATGGAGCGGAACTTGGCCTCCCATGGG-CCC-CGA--GCTCGTGGTTGGCCTAAATATCGAGTCCGTGGCTGAAC-GGCCTTCGACAATCGGTGGTTGA-ATAGACCCTCTGAGC-ATGTCG-------CTGTCCG-AAAGCTTCAGGAA-TCTCAAGA-CCCT----------TTCATTA------TAAAAATCGCGACC
>Acalypha_rubroserrata_VWS_1374
TCGAAACCTGCACAGCAGAACGA-CCC-GTGAACGTGTTATC-AAACTATC-GAGGGAGCA--------CTCGCTCTCTCATCGCC-TCGGG-CGGGA--GG------GTG-TCC-TAGCGATG-CCTTCTCAATCGACGGCAC-AACAAC-TAACTCGGGCGCGGATTGCGCCAAGG---AACA-TTCAT-TC-AAAAAGAGAGCGTATGCTC-GGGACCCGGAGACGGTGCTCCT-GGGCATTCG-TTTTCCTCTTTG---T--AAATCTATAACGACTCTCGGCAACGGATATCTCGGCTCTCGCATCGATGAAGAACGCAGCAAAATGCGATACTTGGTGTGAATTGCAGAATCCCGTGAATCATCGAGTTTTTGAACGCAAGTTGCGCCCAAAGCCATTCGGCCGAGGGCACGTCTGCCTGGGTGTCACGTAAACGTCACTCCCAACC-AAA---TCCT----------------GG-TTGATGGAGCGGAAATTGGCCTCCCATGGG-CCC-CGA--GCTCGTGGTTGGCCTAAATATCGAGTCCGTGGCTGAAC-GGCCTTCGACAATCGGTGGTTGA-ATAGACCCTCTGAGC-ATGTCG-------TTGTCCG-AAAGCTTCAGGAA-TCTCAAGA-CCCT----------TTGATTA------TAAAAATCGCGACC
>Acalypha_synoica_VWS_1392
TCGAAACCTGCACAGCAGAACGA-CCC-GTGAACGTGTTATC-AAACTATC-GAGGGAGCA--------CCCGCTCTCTCATCGCC-TCGGG-CGGGA--GG------GTG-TCC-TAGCGATG-CCTTCTCAATCGACGGCAC-AATAAC-TAACTCGGGCGCGGATTGCGCCAAGG---AACA-ATTAT-TC-AAAAAGAGAGCGTATGCTC-GGGACCCGGAGACGGTGCTCCT-GGGCATTCG-TTTTCCTCTTTG---T--AAATCTATAACGACTCTCGGCAACGGATATCTCGGCTCTCGCATCGATGAAGAACGCAGCAAAATGCGATACTTGGTGTGAATTGCAGAATCCCGTGAATCATCGAGTTTTTGAACGCAAGTTGCGCCCAAAGCCATTCGGCCGAGGGCACGTCTGCCTGGGTGTCACGTAAACGTCACTCCCAACC-AAA---TTAT----------------GG-TTGATGGAGCGGAAATTGGCCTCCCATGGG-CCC-CGA--GCTCGTGGTTGGCCTAAATATCGAGTCCGTGGCTGAAC-GGCCTTCGACAATCGGTGGTTGA-ATAGACCCTCTGAGC-ATGTCG-------TTGTCCG-AAAGCTTCAGGAA-TCTCAAGA-CCCT----------TTCATTA------AAAAAATCGCGACC
>Acalypha_cincta_S_11467
TCGAAACCTGCACAGCAGAACGA-CCC-GTGAACGTGTTATC-AAACTATC-GAGGGAGCA--------CTCGCTCTCTCATCGCC-TCGGG-TGGGA--GG------GTG-TCC-TAGCGATG-CCTTCTCNATCGACGGCAC-AACAAC-TAACTCGGGCGCGGATTGCGCCAAGG---AACA-TTTAT-TCAAAAAAGAGAGCGTATGCTC-GGGACCCGGAGACGGTGTTCCT-GGGCATTCG-TTTTCCTCTTTG---T--AAATCTATAACGACTCTCGGCAACGGATATCTCGGCTCTCGCATCGATGAAGAACGTAGCAAAATGCGATACTTGGTGTGAATTGCAGAATCCCGTGAATCATCGAGTTTTTGAACGCAAGTTGCGCCCAAAGCCATTCGGCCGAGGGCACGTCTGCCTGGGTGTCACGTAAACGTCACTCCCAACC-AAA---TCCT----------------GG-TTGATGGAGCGGAAATTGGCCTCCCATGGG-CCC-CGA--GCTCGTGGTTGGCCTAAATATCGAGTCCGTGGCTGAAC-GGCCTTCGACAATCGGTGGTTGA-ATAGACCCTCTGAGC-ATGTCG-------TTGTCCG-AAAGCTTCAGGAA-TCTCAAGA-CCCT----------TTNATTA------TAAAAATCGCGACC
>Acalypha_lancetillae_D_32045
TCGAAACCTGCATAGCAGAACGA-CCC-GTGAACGTGTTACC-AAACTATC-GAGGGAGCA--------CCCGCTCTCTCATCGCC-TCGGG-CGGGA--GG------GTG-TCC-TAGCGATG-CCTTCTCAATCGATGGCAC-AACAAC-TAACTCGGGCGCGGATTGCGCCAAGG---AACA-TTTAT-TC-AAAAAGAGAGCGTATGCTC-GGGACCCGGAGACGGTGCTCCT-GGGCTTGCG-TTTTCCTCTTTG---T--AAATCTATAACGACTCTCGGCAACGGATATCTCGGCTCTCGCATCGATGAAGAACGCAGCAAAATGCGATACTTGGTGTGAATTGCAGAATCCCGTGAATCATCGAGTTTTTGAACGCAAGTTGCGCCCAAAGCCATTCGGCAGAGGGCACGTCTGCCTGGGTGTCACGTAAACGTCACTCCCAACC-AAA---TTGT----------------GG-TTGATGGAGCGGAAATTGGCCTCCCATGGG-CCC-CGA--GCTCGTGGTTGGCCTAAATATTGAGTCCGTGGCTGAAC-GGCCTTCGACAATCGGTGGTTGA-ATAGACCCTCTGAGC-ATGTCG-------TTGTTCG-AAAGCTTCAGGAA-TCTCAAGA-CCCT----------TTCATTA------CAAAAATCGCGACC
>Acalypha_rhombifolia_VWS_2446
TCGAAACCTGCATAGCAGAACGA-CCC-GTGAACGTGTTACC-AAACTATC-GAGGGAGCA--------CCCGCTCTCTCATCGCC-TCGGG-CGGGA--GG------GTG-TCC-TAGCGATG-CCTTCTCAATCGATGGCAC-AACAAC-TAACTCGGGCGCGGATTGCGCCAAGG---AACA-TTTAT-TC-AAAAAGAGAGCGTATGCTC-GGGACCCGGAGACGGTGCTCCT-GGGCTTGCG-TTTTCCTCTTTG---T--AAATCTATAACGACTCTCGGCAACGGATATCTCGGCTCTCGCATCGATGAAGAACGCAGCAAAATGCGATACTTGGTGTGAATTGCAGAATCCCGTGAATCATCGAGTTTTTGAACGCAAGTTGCGCCCAAAGCCATTCGGCAGAGGGCACGTCTGCCTGGGTGTCACGTAAACGTCACTCCCAACC-AAA---TTGT----------------GG-TTGATGGAGCGGAAATTGGCCTCCCATGGG-CCC-CGA--GCTCGTGGTTGGCCTAAATATTGAGTCCGTGGCTGAAC-GGCCTTCGACAATCGGTGGTTGA-ATAGACCCTCTGAGC-ATGTCG-------TTGTTCG-AAAGCTTCAGGAA-TCTCAAGA-CCCT----------TTCATTA------CAAAAATCGCGACC
>Acalypha_phleoides_VWS_2249
TCGAAACCTGCATAGCAGAACGA-CCC-GTGAACATGTTACC-AAACTATC-GAGGGAGCA--------CCTGCTNTCTCATCGCC-TCGGG-TGGGA--GG------GTG-TCC-TAGCGATG-CCTTCTCAATCNATGGCAC-AACAAC-TAACTCGGGCGCGGATTGCGCCAAGG---AACA-TTTAT-TC-AAAAAGAGAGCGTATGCTC-GGGACCCGGAGACGGTGCTCCT-NGGCTTGCG-TTTTCCTCTTTG---T--AAATCTATAACGACTCTCGGCAACGGATATCTCGGCTCTCGCATCGATGAAGAACGCAGCAAAATGCGATACTTGGTGTGAATTGCAGAATCCCGTGAATCATCGAGTTTTTGAACGCAAGTTGCGCCCAAAGCCATTCGGCCGAGGGCACGTCTGCCTGGGTGTCACGTAAACGTCACTCCCAACC-AAA---TTCT----------------GG-TTGATGGAGCGGAAATTGGCTTCCCATGGG-CCC-CGA--GCTCGTGGTTGGCCTAAATATCGAGTTCGTGGCTGAAC-GGCCTTCGACAATCGGTGGTTGA-ATAGACCCTCTGAGC-ATGTCG-------TTGTCCG-AAAGCTTCAGGAA-TCTCAAGA-CCCT----------TTCATTA------CAAAAATCGCGACC
>Acalypha_ocymoides_VWS_2916
TCGAAACCTGCATAGCAGAACGA-CCC-GTGAACGTGTTACC-AAACTATC-GAGGGAGCA--------CCCGCTCTCTCATCGCC-TCGGG-TGGGA--GG------GTG-TCC-TAGCGATG-CCTTCTCAATCGATGGCAC-AACAAC-TAACTCGGGCGCGGATTGCGCCAAGG---AACA-TTT-T-TC-AAAAAGAGAGCGTATGCTT-GGGACCCGGAGACGGTGCTCCT-AGGCTTGCG-TTTTCCTCTTTG---T--AAATCTATAACGACTCTCGGCAACGGATATCTCGGCTCTCGCATCGATGAAGAACGCAGCAAAATGCGATACTTGGTGTGAATTGCAGAATCCCGTGAATCATCGAGTTTTTGAACGCAAGTTGCGCCCAAAGCCATTTGGCCGAGGGCACGTCTGCCTGGGTGTCACGTAAACGTCACTCCCAACC-AAA---TTCT----------------GG-TTGATGGAGCGGAAATTGGCCTCCCATGGG-CCC-TGA--GCTCGTGGTTGGCCTAAATATCGAGTCCGTGGCTGAAC-GGCCTTCGACAATCGGTGGTTGA-ATAGACCCTCTGAGC-ATGTCG-------TTGTCCG-AAAGCTTTGGGAA-TCTCAAGA-CCCT----------TTCATTA------CAAAATTCGCGACC
>Acalypha_lovelandii_VWS_1133
TCGAAACCTGCACAGCAGAACGA-CCC-GTGAACGTGTTATC-AAACTATC-GAGGGAGCA--------CTCGCTCTCTCATCGCC-TCGGG-CGGGA--GG------GTG-TCC-TAGC-ATG-CCTTCTCAATCGACGGCAC-AACAAC-TAACTCGGGCGCGGATTGCGCCAAGG---AACA-TTTAT-TC-AAAAATATATCGTATGCTC-GGGACCCGGAGACGGTGCTCCT-GGGCATTCG-TTTTCCTCTTTG---T--AAATCTATAACGACTCTCGGCAACGGATATCTCGGCTCTCGCATCGATGAAGAACGCAGCAAAATGCGATACTTGGTGTGAATTGCAGAATCCCGTGAATCATCGAGTTTTTGAACGCAAGTTGCGCCCAAAGCCATTCGGCCGAGGGCACGTCTGCCTGGGTGTCACGTAAACGTCACTCCCAACC-AAA---TCCT----------------GG-TTGATGGAGCGGAAATTGGCCTCCCATGGG-CCC-CGA--GCTCGTGGGTGGCCTAAATATCGAGTCCGTGGCTGAAC-GGCCTTCGACAATCGGTGGTTGA-ATAGACCCTCTGAGC-ATGTCG-------TTGTCCG-AAAGCTTCAGGAA-TCTCAAGA-CCCT----------TTCATTA------TAAAAATCGCGACC
>Acalypha_californica_VWS_94-153
TCGAAACCTGCACAGCAGAACGA-CCC-GTGAACGTGTTACC-AACATACC-GAGGGAGCA--------CTCGCTCTCTCATCGCC-TCGGG-TGGGA--GG------GCG-TCC-TAGCGATG-CCTTCTCATCCGATGGCAC-AACAAC-CAACTCGGGCGCGGATTGCGCCAAGG---AACA-TATAT-TG-AAAAAGAGAGCGTCTGCTC-GGGACCCGGAGACGGTGCTCCC--GGCTTGCG-TTTTCCTCTTTC---T--AAATCTATAACGACTCTCGGCAACGGATATCTNGGCTCTCGCATCGATGAAGAACGCAGCAAAATGCGATACTTGGTGTGAATTGCAGAATCCCGTGAATCATCGAGTTTTTGAACGCAAGTTGCGCCCAAAGCCATTCGGCCGAGGGCACGTCTGCCTGGGTGTCACGTAAACGTCACTCCCAACC-AAA---TTCT----------------GG-TTGATGGAGCGGAAATTGGCCTCCCNTGGG-CCC-TGA--GCTCGTGGTTGGCCTAAATATCGAGTCCGTGGCTGAAC-GGCCTTCGACATTCGGTGGTTGA-ATAGACCCTCTGAGC-GTGTCG-------TTGCCCG-AAAGCTGCAGGAA-TCTCAAGA-CCCT----------TGTAATA------TAAAAATCGCGACC
>Acalypha_saxicola_R_6093
TCGAAACCTGCACAGCAGAACGA-CCC-GTGAACGTGTTACT-AAAATATC-GAGGGAGCA--------CTCGCTCTCTCATCGCC-TCGGG-TGGGA--GG------GCG-TCC-TAGCGATG-CCTTCTCATCCGATGGCAC-ACCAAC-CAACTCGGGCGCGGATTGCGCCAAGG---AACA-TATAT-TG-AAAAAGAGAGCGTCTGCTC-GGGACCCGGAGACGGTGCTCCC--GGCTTGCG-TTTTCCTCTTTC---T--AAATCTATAACGACTCTCGGCAACGGATATCTCGGCTCTCGCATCGATGAAGAACGCAGCAAAATGCGATACTTGGTGTGAATTGCAGAATCCCGTGAATCATCGAGTTTTTGAACGCAAGTTGCGCCCAAAGCCATTCGGCCGAGGGCACGTCTGCCTGGGTGTCACGTAAACGTCACTCCCAACC-AAA---TTCT----------------GG-TTGATGGAGCGGAAATTGGCCTCCCGTGGG-CCC-TGA--GCTCGTGGTTGGCCTAAATATCGAGTCCGTGGCTGAAC-GGCCTTCGACATTCGGTGGTTGA-ATAGACCCTCTGAGC-GTGTCG-------TTGTCCG-AAAGCTGCAGGAA-TCTCAAGA-CCCT----------TGTAATA------TAAAAATCGCGACC
>Acalypha_monostachya_GLW_32508
TCGAAACCTGCACAGCAGAACGA-CCC-GTGAACATGTTACC-AACATACC-GAGGGAGCA--------CTCGCTCTCTCATCGCC-TTGGG-TGGGA--GG------GCG-TCC-TAGNGATG-CCTTCTCATCCGATGGCAC-AACAAC-CAACTCGGGCGCGGATTGCGCCAAGG---AACA-TATAT-TG-AAAAAGAGAGCGTCTGCTC-GGGACCCGGAGACGGTGCTCCC--TGCTTGCG-TTTTCCTCTTTC---T--AAATCTATAACGACTCTCGGCAACGGATATCTCGGCTCTCGCATCGATGAAGAACGCAGCAAAATGCGATACTTGGTGTGAATTGCAGAATCCCGTGAATCATCGAGTTTTTGAACGCAAGTTGCGCCTAAAGCCATTCGGCCGAGGGCACGTCTGCCTGGGTGTCACGTAAACGTCACTCCCAACC-AAA---TTCT----------------GG-TTGATGGAGCGGAAATTGGCCTCCCGTGGG-CCA-TGA--GCTCGTGGTTGGCCTAAATATCGAGTCCGTGGCTGAAC-GGCCTTCGACAATCGGTGGTTGA-ATATA-CTTCTGAGC-GTGTCG-------TTGTTCG-AAAGCTGCAGGAA-TCTCAAGA-CCCT----------TGTAATA------TAAAAATCGCGACC
>Acalypha_lagopus_VWS_1841
TCGAAACCTGCATAGCAGAACGA-CCC-GTGAACGTGTTACC-AACTTATC-GAGGGAGCA--------CTCGCTCTCTCATTGCC-TCGGG-TGGGA--GG------GCG-TCC-TGGCGATG-CCTTCTCATCYGATGGCAC-AACAAC-CAACTCGGGCGCGGATTGCGCCAAGG---AACA-TTTAC-TG-AAAAAGAGAGCGTCTGCTC-GGGACCCGGAGACGGTGCTCCT--GGCTTGCG-TTTTCCTCTTTC---T--AAATCTATAACGACTCTCGGCAACGGATATCTCGGCTCTCGCATCGATGAAGAACGCAGCAAAATGCGATACTTGGTGTGAATTGCAGAATCCCGTGAATCATCGAGTTTTTGAACGCAAGTTGCGCCCAAAGCCATTCGGCCGAGGGCACGTCTGCCTGGGTGTCACGTAAACGTCACTCCCAACC-AAA---TTCY----------------GG-TTGATGGAGCGGAAATTGGCCTCCCGTGGG-CCT-CGA--GCTCGTGGTTGGCCTAAATAACGAGTCCGTGGCTGAAC-GGCCTTCGACAATCGGTGGTTGA-ATAGACCCTCTGAAC-GTGTCG-------TCGTCCG-AAAGCTGCGGGAA-ACTCAAGA-CCCT----------TTCACTA------TAAAAATCGCGACC
>Acalypha_havanensis_VWS_1816
TCGAAACCTGCATAGCAGAACGA-CCC-GTGAACGTGTTACC-AACTTATC-GAGGGAGCA--------CTCGCTCTCTCATTGCC-TCGGG-TGGGA--GG------GCA-TCC-TAGCGGTG-CCTTCTCATCTTATGGCACAAACAAC-CAACTCGGGCGCGGATTGCGCCAAGG---AACA-TTTAT-TG-AAAAAGAGAGCGTATGCTC-GGGACCCGGAGACGGTGCTCCT--GGCTTGCG-TTTTCCTCTTTC---T--AAATCTATAACGACTCTCGGCAACGGATATCTCGGCTCTCGCATCGATGAAGAACGCAGCAAAATGCGATACTTGGTGTGAATTGCAGAATCCCGTGAATCATCGAGTTTTTGAACGCAAGTTGCGCCCAAAGCCATTCGGCCGAGGGCACGTCTGCCTGGGTGTCACGTAAACGTCACTCCCAACC-AAA---TTCC----------------GG-TTGATGGAGCGGAGATTGGCCTCCCATGTG-CCC-TGA--GCTCGTGGTTGGCCTAAATATCGAGTCCGTGGCTGAAC-GGCCTTCGACAATCGGTGGTTGA-ATAGACCCTCTGAGC-GTGTCG-------TTGCCCG-AAAGCTTCAGGAA-TCTCAAGA-CCCT----------TCTAATA------TAAAAATCGCGACC
>Acalypha_mexicana_VWS_2239
TCGAAACCTGCATAGCAGAACGA-CCC-GCGAACGTGTTATC-AACCTAAC-GAGGGAGCA--------CTCGCTCTCTCGTCGCC-TAGGG-TGGGA--GG------GCG-TCC-TACCGATG-CCTTCTCATCTGATGGCAC-AACAAC-CAACTCGGGCGCGGATTGCGCCAAGG---AACA-ATTAT-TG-AAAAAGAGAGCGTTTGCTC-AGGACCCGGAGACGGTGCTCCT--GGCTTGCG-TTTTCCTCTTTC---T--AAATCTATAACGACTCTCGGCAACGGATATCTCGGCTCTCGCATCGATGAAGAACGCAGCAAAATGCGATACTTGGTGTGAATTGCAGAATCCCGTGAATCATCGAGTTTTTGAACGCAAGTTGCGCCCAAAGCCATTCGGCCGAGGGCACGTCTGCCTGGGTGTCACGTAAACGTCACTCCCAACC--AA---TTCT----------------GG-TTGATGGAGCGGAAATTGGCCTCCCATGGG-CCC-CGA--GCTCGTGGTTGGCCTAAATATCGAGTCCGTGGCTGAAC-GGCCTTCGACAATCGGTGGTTGA-ATAGACCCTCTGAGC-GTGTCG-------TTGTCCT-AAAGCTGCAGGA--TATCAAGA-CCCT----------TTTAATC------TAAAAATCGCGACC
>Acalypha_vagans_VWS_2174
TCGAAACCTGCATAGCAGAACGA-CCC-GCGAACGTGTTATC-AACCTATC-GAGGGAGCG--------CTTGCTCTCTCGTCGCC-TAGGG-TGGGA--GG------GTG-TCC-TAGCGATG-CCTTCTCATCTGANGGCAC-AACAAC-CAACTCGGGCGCGGATTGCGCCAAGG---AACA-ATTAT-TG-AAAAAGAGAGCGTTTGCTN-NGGACCCGGAGACGGTGCTCCT--GGCTTGCG-TTTTCCTCTTTC---T--AAATCTATAACGACTCTCGGCAACGGATATCTCGGCTCTCGCATCGATGAAGAACGCAGCAAAATGCGATACTTGGTGTGAATTGCAGAATCCCGTGAATCATCGAGTTTTTGAACGCAAGTTGCGCCCAAAGCCATTCGGCCGAGGGCACGTCTGCCTGGGTGTCACGTAAACGTCACTCCCAACC-AAA---TTCT----------------GG-TTGATGGAGCGGAAATTGGCCTCCCATGGG-CCT-CGA--GCTCGTGGTTGGCCTAAATATCGAGTCCGTGGCTGAAC-GGCCTTCGACAATCGGTGGTTGA-ATAGACCCTCTGAGT-GTGTCG-------TTGTTCG-AAAGCTGCAGGAA-TATCATGA-CCCT----------TTCAATC------TAAAAATCGCGACC
>Acalypha_pippenii_VWS_1815
TCGAAACCTGCACAGCAGAACGA-CCC-GTGAACGCGTTACC-AACTCATT-GAGGGAGCA--------CTCGCTCTCTCATTGCC-TCGGG-TGGGC--GG------GCG-TCC-TAGCGATG-CCTTCTCATCTGATGGCAC-AACAAC-CAACTCGGGCGCGGATTGCGCCAAGG---AACA-TTTAT-TG-AAAAAGAGAGCGTTTGCTC-GGGACCCGGAGACGGTGCTCCC--GGCTCGCG-TTTTCCTCTTTC---T--AAATCTATAACGACTCTCGGCAACGGATATCTCGGCTCTCGCATCGATGAAGAACGCAGCAAAATGCGATACTTGGTGTGAATTGCAGAATCCCGTGAATCATCGAGTTTTTGAACGCAAGTTGCGCCCAAAGCCATTCGGCCGAGGGCACGTCTGCCTGGGTGTCACGTAAACGTCACTCCAAACC-GAA---TTCT----------------GG-TTGATGGAGCGGAAATTGGCCTCCCATGGG-CCT-TGA--GCTCGTGGTTGGCCTAAATATCGAGTCCGTGGCTGAAC-GGCCTTCGACAATCGGTGGTTGA-ATAGACCCTCTGAGC-GTGTCG-------TCGTCCG-AAGGCTTCAGGAA-TCTCAAGA-CCCT----------TTCAA--------TTAAAATCGCGACC
>Acalypha_ostryifolia_GL_2315
TCGAAACCTGCACAGCAGAACGA-CCC-GTGAACGTGTTACC-AACCTATC-GAGGGAGCG------ATTTCGCTCTCTCGTCGCC-TCGGG-TGGGA--GG------GCG-TCC-CAGCGATG-CCTTCTCATCTCATGGCAC-AACAAC-CAACTCGGGCGCGGATTGCGCCAAGG---AACA-TTTAT-TG-AAAAAGAGAGCGTTTGCTC-GGGACCCGGAGACGGTGCTCCC--CGCTTGCG-TTTTCCTCTTTC---T--AAATCTATAACGACTCTCGGCAACGGATATCTCGGCTCTCGCATCGATGAAGAACGCAGCAAAATGCGATACTTGGTGTGAATTGCAGAATCCCGTGAATCATCGAGTTTTTGAACGCAAGTTGCGCCCAAAGCCATTCGGCCGAGGGCACGTCTGCCTGGGTGTCACGTAAACGTCACTCCCAACC-GAA---TTTC----------------GG-TTGATGGAGCGGAAATTGGCCTCCCATGGG-CCT-CGA--GCTCGTGGTTGGCCTAAATAACGAGTCCGCGGCTGAAC-GGCCTTCGACAATCGGTGGTTGA-ATAGACCCTCTGAGC-GCGTCG-------TCGTCCG-AAAGCTGCGGGAA-GCTCGAGA-CCCT----------TTCATCA------CAAAAATCGCGACC
>Acalypha_setosa_VWS_1969
TCGAAACCTGCATAGCAGAACGA-CCC-GTGAACGTGTTACC-AACCTATC-GAGGGAGCG------ATTTCGCTCTCTCATCGCC-TCGGG-TGGGA--GG------GCG-TCC-TAGTGATG-CCTTCTCATCTTATGGCAC-AACAAC-CAACTCGGGCGCGGATTGCGCCAAGG---AACA-TTTAT-TG-AAAAAGAGAGCGTTTGCTC-GGGACCCGGAGACGGTGCTCCT--GGCTTGCG-TTTTCCTCTTTC---T--AAATCTATAACGACTCTCGGCAACGGATATCTCGGCTCTCGCATCGATGAAGAACGCAGCAAAATGCGATACTTGGTGTGAATTGCAGAATCCCGTGAATCATCGAGTTTTTGAACGCAAGTTGCGCCCAAAGCCATTCGGCCGAGGGCACGTCTGCCTGGGTGTCACGTAAACGTCACTCCCAACC-AAA---TTAT----------------GG-TTGACGGAGCGGAAATTGGCCTCCCATGGA-CCT-CGA--GCTCGTGGTTGGCCTAAATAATCAGTCTGTGGCTGAAC-GGCCTTCGACAATCGGTGGTTGA-ATAGACCCTCTGAGT-GTGTCG-------TTGTTCG-AGAGCTGCAGGAA-CTGAAAGA-CCCT----------TTCATTA------CAAAAATCGCGACC
>Acalypha_poiretii_VWS_1402
TCGAAACCTGCACAGCAGAACGA-CCC-GCGAACGTGTTACC-AACCTATC-GAGGGAGCA--------CTCGCTCTCTCATCGCC-TCGGG-CGGGA--GG------GCG-TCC-TAGCGATG-CCTTCTCATCCGATGGCAC-AACAAC-CAACTCGGGCGCGGATTGCGCCAAGG---AACA-TATAT-TG-AAAAAGAGAGCGTCTGCTC-GGGACCCGGAGACGGTGCTCCT--GGCTTTCG-TTTTCCTCTTTC---T--AAATCTATAACGACTCTCGGCAACGGATATCTCGGCTCTCGCATCGATGAAGAACGCAGCAAAATGCGATACTTGGTGTGAATTGCAGAATCCCGTGAATCATCGAGTTTTTGAACGCAAGTTGCGCCCAAAGCCATTCGGCCGAGGGCACGTCTGCCTGGGTGTCACGTAAACGTCACTCCCAACC--AA---TTCT----------------GG-TTGATGGAGCGGAAATTGGCCTCCCATGCG-CCT-CGA--GCTTGTGGTTGGCCTAAATAACGAGTCTGCGGCTGAAC-GGCCTTCGACAATCGGTGGTTGA-ATAGACCCTCTGAGT-GCGTCG-------TTGCCCG-AAAGCTGCAGGAG-TCTCAAGA-CCCT----------TTCACTT------TTAAAATCGCGACC
>Acalypha_microphylla_VWS_1046
TCGAAACCTGCATAGCAGAACGA-CCC-GTGAACGTGTTATT-AACCTATC-GAGGGAGCA--------CTCGCTCTCTCGTCGCC-TAGGG-TGGGA--GG------GCATTCC-TAGCGATG-CCTTCCTATCTGATGGCAC-AACAAC-CAACTCGGGCGCGGATTGCGCCAAGG---AACA-TATAT-TG-AAAAAGAGAGCGTTTGCTC-GGGACCCGGAGACGGTGCTCCT--GGCATGCG-TTTTCCTCTTTC---T--AAATCAATAACGACTCTCGGCAACGGATATCTCGGCTCTCGCATCGATGAAGAACGCAGCAAAATGCGATACTTGGTGTGAATTGCAGAATCCCGTGAATCATCGAGTTTTTGAACGCAAGTTGCGCCCAAAGCCATTCGGCCGAGGGCACGTCTGCCTGGGTGTCACGTAAACGTCACTCCCAACC-AAA---TTAC----------------GG-TTGATGGAGCGGAAATTGGCCTCCCATGGG-CCC-CGA--GCTCGTGGTTGGCCTAAATATCGAGTCCGTGGCTGAAT-GGCCTTCGACAATCGGTGGTTGA-ATAGACCCTCTGAGT-GTGTCG-------TTGTCCG-GAAGCTGATGGAA-CCTCATGA-CCCT----------TTTAAGC------TAAAAATCGCGACC
>Acalypha_alopecuroidea_CR_2593
TCGAAACCTGCANAGCAGAACGA-CCC-GTGAACGTGTTATC-AACCTATC-GAGGGAGCA---------TCGCTCTCTCNTTGCC-TCGGG-TGGGA--GG------GCG-TCC-TAGCGATG-CCTTCCTATCTGANGGCAC-TACAAC-CAACTCGGGCGCGGATTGCGCCAAGG---AACA-TTTAT-TG-AAAAAGAGAGCGTCTGCTC-GGGACCCGGAGACGGTGCTCCC--GGCTTGCG-TTTTCCTCTTTC---T--AAATCTATAACGACTCTCGGCAACGGATATCTCGGCTCTCGCATCGATGAAGAACGCAGCAAAATGCGATACTTGGTGTGAATTGCAGAATCCCGTGAATCATCGAGTTTTTGAACGCAAGTTGCGCCCAAAGCCATTCGGCCGAGGGCACGTCTGCCTGGGTGTCACGTAAACGTCACTCCCAACC-AAA---TTAC----------------GG-TTGATGGAGCGGAAATTGGCCTCCCATGGG-CTCACGA--GCTCGTGGTTGGCCTAAATATCGAGTCCGTGGCTGAAT-GGCCTTCGACAATCGGTGGTTGA-ATAGACCCTCTGAGC-GTGTCG-------TTGTCCG-GAAGCTGCTGGAA-ACTCAAGA-CCCT----------TTCAATC------TAAAAATCGCGACC
>Acalypha_burquezii_VD_99-596
TCGAAACCTGCATAGCAGAACGA-CCC-GTGAACGTGTTACC-GAACTATC-GAGGGAGCA--------CCAGCTCCCTCATCGCC-TCGGG-CGGGA--GG------GTG-TCC-TACCGATG-CCTTCTCATTCGGTGGCAC-AACAAC-TAACTCGGGCGCGGATTGCGCCAAGG---AACA-ATTAT-TG-AAAAAGAGAGCGTTTGCCC-GGTACCCGGAGACGGTGCTCCT-GGGCTTGCG-TTTTCCTCTTTC---T--AATTCTATAACGACTCTCGGCAACGGATATCTCGGCTCTCGCATCGATGAAGAACGCAGCAAAATGCGATACTTGGTGTGAATTGCAGAATCCCGTGAATCATCGAGTTTTTGAACGCAAGTTGCGCCCAAAGCCATTCGGCCGAGGGCACGTCTGCCTGGGTGTCACGTAAACGTCACTCCCAACC-AAA---TTCT----------------GG-TTGATGGAGCGGAAATTGGCCTCCCATGGG-CCC-TGA--GCTCGTGGCTGGCCTAAATATCGAGTGTGCGGCTTAAC-GGCTTTCGACAATCGGTGGTTGA-ACAGACCCTCTGAGT-GTGTCG-------TTGTCCG-AAGTCCGTGATAA-TCTCAAGA-CCCT----------TTCATT-------TAAAAATCGCGACC
>Acalypha_trilaciniata_VWS_2092
TCGAAACCTGCACAGCAGAACGA-CCC-GCGAACGTGTTACC-AACTCACT-GAGGGAGCG--------CTCGCTCTCTCATTGCC-TAAGG-TGGGT--GG------GCG-TCC-TTGTGATG-CCTTCTCATCCGACGGCAC-AACAAC-CAACTCGGGCGCGGATTGCGCCAAGG---AACA-TCTAT-TG-AAAAAGAGAGCGTTCGCTC-GGGACCCGGAGACGGTGCTCCT--GGCTTGCG-TCTTCCTCTTTCTAAT--AAGTCTATAACGACTCTCGGCAACGGATATCTCGGCTCTCGCATCGATGAAGAACGCAGCAAAATGCGATACTTGGTGTGAATTGCAGAATCCCGTGAATCATCGAGTTTTTGAACGCAAGTTGCGCCCAAAGCCATTCGGCCGAGGGCACGTCTGCCTGGGTGTCACGTAAACGTCACTCCCAACC-AAT---TTAC----------------GG-TTGATGGAGCGGAAATTGGCCTCCCATGGG-CCC-TGC--GCTCGTGGTTGGCCTAAATATCGAGTCCGTGGCTGAAC-GGCCTTCGACAATCGGTGGTTGA-ATAGACCCTCTGAGC-GTGTCG-------TCGTCCG-AAAGCTTCGGGAA-NCTCAAGA-CCCT----------TTCGATC------TAAAAATCGCGACC
>Acalypha_hypogaea_VWS_757
TCGAAACCTGCATAGCAGAACGA-CCC-GCGAACGCGTTACC-AAACCATC-GAGGGAGCA--------TCCGCTTCCTCACCGCC-TCGGG-TGGGA--GG------GTG-TCC-TAGC-ATG-CCTTCTCGTCCGGTGGCAC-AACAAC-CAACTCGGGCGCGGATTGCGCCAAGG---AACA-TTTAT-TGAAAAAAGAGAGCGTATGCTC-GGGACCCGGAGACGGTGCTCCC-GGGCTTGCG-TTTTCCTCTTTC---T--ATATCTATAACGACTCTCGACAACGGATATCTCGGCTCTCGCATCGATGAAGAACGTAGCAAAATGCGATACTTGGTGTGAATTGCAGAATCCCGTGAATCATCGAGTTTTTGAACGCAAGTTGCGCCCGAAGCCATTCGGCCGAGGGCACGTCTGCCTGGGTGTCACGTAAACGTCACTCCAAACC-AAA---TTCT----------------GG-TTGATGGAGCGGAAATTGGCCTCCCATGTG-CCC-CGA--GCTCGTGGCTGGCCTAAATATCGAGTCCGTGGCTGAAC-GGCCTTCGACAATCGGTGGTTGA-ACAGACCCTCTGAGC-GTGTCG-------TCGTCCG-AAAGCTGCAGGAA-ACTCAAAG-ACCC----------TTTCAAT------TAAAAATCGCGACC
>Acalypha_amblyodonta_JAR_6436
TCGAATCCTGCGTAGCAGAACAA-CCC-GTGAACGTGTTATA-AACTTATC-GAGAGAGCA--------TCTGCTCTCTCACTGCC-TCGGG-CGAGAT-NG------GTG-TTC-TAGTGATGCCCTTCTCGTCCCTTGGCAT-AACAAC-CAACTCGGGCGCGGATTGCGCCAAGG---AACA-TTTAC-TT-AAAAAGAGAGCGTTTGCTC-GGGACTCGGAGACGATTCTCCT-GAGCTTGCG-TTT--CCTTTTA---C--AAATTTATAACGACTCTCGGCAACGGATATCTCGGCTCTCGCATCGATGAAGAACGCAGCAAAATGCGATACTTGGTGTGAATTGCAGAATCCCGTGAATCATCGAGTTTTTGAACGCAAGTTGCGCCCAAAGCCATTCGGCCGAGGGCACGTCTGCCTGGGTGTCACGTAAACGTCACTTCCAACC-GAA---TTCA----------------GG-TTGACGCAGTGGAAATTGGCCTCCCGTGAG-CCT-CGA--GCTCGTGGTTGGCCTAAATATCGAGTTCGCGGCTGAAC-GGCCTTCGACAATCGGTGGTTGT-AAATACCCTCTGAGT-GTGCCG-------TTGGTCG-AAAGCTGTAAGAA-TCTCAAGA-CCCT----------TTTT---------AAATAATCGCGACC
>Acalypha_cuspidata_D_2849
TCGAATCCTGCATAGCAGAACAA-CCC-GTGAACGTGTTATA-AACTTATC-GAGAGAGCA--------TCCGCTCTTTCACCGCC-TCGGG-CGGGAT-GG------GTG-TCC-TAGTGACGCCCTTCTCATCTCTTGGCAT-AACAAC-CAACTCGGGCGCGGATTGCGCCAAGG---AACA-TTTAC-CT-AAAAAGAGAGCGTTTGCTT-GGGACTCGGAGACGATTCTCCC-GAGCTTGCG-TTTTCCT-TTTA---C--AAATTTATAACGACTCTCGGCAACGGATATCTCGGCTCTCGCATCGATGAAGAACGCAGCAAAATGCGATACTTGGTGTGAATTGCAGAATCCCGTGAATCATCGAGTTTTTGAACGCAAGTTGCGCCTGAAGCCATTCGGCCGAGGGCACGTCTGCCTGGGTGTCACGTAAACGTCACTTCCAACC-GAA---TTCA----------------GG-TTGACGCAGTGGAAATTGGCCTCCCATGAG-CCT-CGA--GCTCGTGGTTGGCCTAAATATCGAGTTCGCGGCTGAAC-GGCCTTCGACAATCGGTGGTTGT-AAATACCCTCTGAGT-GTGCCG-------TTGGTCG-AAAGCCGTAAGAA-TTTCAAGA-CCCT----------TTT----------AAATAATCGCGACC
>Acalypha_allenii_S_203
TCGAAACCTGCATAGCAGAACGA-CCC-GCGAACGTGTTATC-AACTTATT-GAGGGACTA--------TTTGCTCCCTCATCGCC-TCGGGACGGGAC-GG------GTG-TCC-TAGTGATGCTCTTCCCACTCGTTGGCAT-AACAAC-CAACTNGGGCGCGGATTGCGCCAAGG---AACA-TTTAC-TG--AAAAGAGAGCGTTTGGTC-GGGACCCGGAGACGGTGTTCCT-GGACTTGCGTTTATCCTCTTTC---T--CAATCTATAACGACTCTCGGCAACGGATATCTCGGCTCTCGCATCGATGAAGAACGCAGCAAAATGCGATACTTGGTGTGAATTGCAGAATCCCGTGAATCATCGAGTTTTTGAACGCAAGTTGCGCCCAAAGCCATTCGGCCGAGGGCACGTCTGCCTGGGTGTCACGTAAACGTCACTCCCAACC-AAA---TTTC----------------GG-TTGATGGAGCGRAAATTGGCCTCCCGTGTG-CCT-CGA--GCTCGTGGTTGGCCTAAATATCGAGTCTGCGGCTGAAC-GGCCTTCGACAATCGGTGGTTGT-AGAGACCCTCTGAAC-CTGTCG-------TTGCTCG-AAAGCTGTATGAA-TCTCATAGACCCT----------TTTATTT------AAAAAATCGCGACC
>Acalypha_ornata_A_389
TCGAAACCTGCATAGCAGAACGA-CCC-GCGAACGTGTTATC-AACATATT-GAGGGAGTA--------TTTGCTCCCTCATCGCC-TCGGGATGGGAC-GG------GTG-TCC-TAGTGATGCTCTTCCCACTCGTAGGCAT-AACAAC-CAACTCGGGCGCGGATTGCGCCAAGG---AACA-TTTAC-TG--AAAAGAGAGCGTTCGGTC-GGGACCCGGAGACGGTGTTCCT-GGCCTTGCG-TTATCCTCTTTA---T--AAANTTATAACGACTCTCGGCAACGGATATCTCGGCTCTCGCATCGATGAAGAACGCAGCAAAATGCGATACTTGGTGTGAATTGCAGAATCCCGTGAATCATCGAGTTTTTGAACGCAAGTTGCGCCCAAAGCCATTCGGCCGAGGGCACGTCTGCCTGGGTGTCACGTAAACGTCACTCCCAACC-AAA---TTTT----------------GG-TTGATGGAGCGGAAATTGGCCTCCCGTGTG-CCT-CGA--GCTCGTGGTTGGCCTAAATACCGAGTCTGCGGCTGAAC-GGCCTTCGACAATCGGTGGTTGT-AGAGACCCTCTGAAC-CTGTCG-------TTGCTTGAAAAGCTGTATGAA-TCTCATAGACCCT----------TTTATTT------AAAAAATCGCGACC
>Acalypha_capitata_K_164
TCGAAACCTGCATAGCAGAACGA-CCC-GTGAACGTGTTATC-AACAAATT-GAGGGAGTT--------CACGCTCTCTCATCGCC-CCAGG-TGGGAG-GGAT----ATG-TCC-TAGTGACGCGCTTCTCACCTGCAGGCAC-CCTAAT-CAACTCGGGCGCGGATTGCGCCAAGG---AACA-TTTAC-TA--AAAAGAGAGCGCTTGGTC-GGGACCTGGAAACAGTGCTCCC-GGGCTTGTG-TTTTCCTCTTTT---A--AAAACTATAACGACTCTCGGCAACGGATATCTCGGCTCTCGCATCGATGAAGAACGCAGCAAAATGCGATACTTGGTGTGAATTGCAGAATCCCGTGAATCATCGAGTTTTTGAACGCAAGTTGCGCCCAAAGCCATTCGGCCGAGGGCACGTCTGCCTGGGTGTCACGTAAACGTCACTCCCAACC-AAG---TTTT----------------GG-TTGACGGAGAGGATATTGGCCTCCCATGAG-CCT-TGA--GCTCGTGGTTGGCCTAAATATTGAGTCCGCGGCTGAAC-AACCTTCGACAATCGGTGGTTTT-AAGGACCCTCTGAGT-GTGTCG-------TTGCTCG-AAAGCTGTAGGAA-TCTCAAAG-ACCC----------TTTCACT------TACAAATCGCGACC
>Acalypha_villicaus_G_ATBP_597
TCGAAACCTGCATAGCAGAACGA-CCC-GTGAACGTGTTATC-AACAAATT-GAGGGAGCT--------CAGGCTCTCTCATCGCC-CCAGG-TGGGAG-GG------ATG-TCC-TAGTGATGCCCTTCTCACCTGCAGGCAC-CCTAAC-TAACTCGGGCGCGGATTGCGCCAAGG---AACA-TTTAC-TA--AAAAGAGAGCGCTAGGTC-GGGACCTGGAGACAGTGCTCCC-GGACTTGCG-TTTTCCTCTTTT---A--AAATCTATAACGACTCTCGGCAACGGATATCTCGGCTCTCGCATCGATGAAGAACGCAGCAAAATGCGATACTTGGTGTGAATTGCAGAATCCCGTGAATCATCGAGTTTTTGAACGCAAGTTGCGCCCAAAGCCATTCGGCCGAGGGCACGTCTGCCTGGGTGTCACGTAAACGTCACTCCCAACC-AAG---TTTT----------------GG-TTGACGGAGCGGATATTGGCCTCCCATGAG-CCT-TGA--GCTCGTGGTTGGCCCAAATATCGAGTCCGCGGCTGAAC-AGCCTTCGACTATCGGTGGTTGT-AAAGACCCTCTGAGT-GTGTCG-------TTGCTCG-AAAGCTGTAGGAA-TCTCAAAG-ACCC----------TTTCAATT-----ACAAAATCGCGACC
>Acalypha_chirindica_G_468
TCGATACCTGCACAGCAGAACGA-CCT-GTGAACGTGTTATC-AACCTAAT-GGAGGAGCA--------CTCGCTCTCTCATTGCC-TCGGG-TGGGAG-GG------ATG-TCT-TAGCGATGACCTTCTCGTCCGATGGCAC-AACAAC-CAACTCGGGCGCGGATTGCGCCAAGG---AACA-TTTAC-TG-AAAAAGAGAGCGCCTGCTC-AGGACCCGGAGACGGTGCTCCT-GGGCCTGCG-TTTTCCTCTTTC---T--AAATCTATAACGACTCTCGGCAACGGATATCTCGGCTCTCGCATCGATGAAGAACGCAGCAAAATGCGATACTTGGTGTGAATTGCAGAATCCCGTGAATCATCGAGTTTTTGAACGCAAGTTGCGCCCAAAGCCATTCGGCCGAGGGCACGTCTGCCTGGGTGTCACGTAAACGCCACTCCCAACC-AAA---TTCT----------------GG-TTTAAGGAGCGGAAATTGGACTCCCGTGGGCCCT-CGA--GCTCGTGGTTGGCCTAAATATCGAGTCCGTGGCTGAACAAGCCTTCGACAATCGGTGGATGT-AAAGACCCTCTGAGC-ATGTCG-------TTGCTTG-AAAGCTGCAGGAA-TCTAAAGA-CCCT----------TCTATTT------AACAAATCGCGACC
>Acalypha_bipartita_N_ATBP_596
TCGAAACCTGCATAGCAGAACGA-CCC-GTGAACGTGTTATC-AACCTATT-GAGTGAGCT--------TCTGCTCCCTCATCGCC-TCGGG-TGGGAT-AG------GTG-TCC-TAGCGATAACCTTCTCATCCGTCGGCAC-AACAAC-TAACTCGGGCGCGGATTGCGCCAAGG---AACA-ATTAC-TG--AAAAGACAGTGTTTGCTA-GGGACCCGGAGACGGTGCACCC-CAGCTTACA-TCTTCTTTAGTC------GAAAAAACAACGACTCTCGGCAACGGATATCTCGGCTCTCGCATCGATGAAGAACGCAGCAAAATGCGATACTTGGTGTGAATTGCAGAATCCCGTGAATCATCGAGTTTTTGAACGCAAGTTGCGCCCAAAGCCATTCGGCCGAGGGCACGTCTGCCTGGGTGTCACGTAAACGTCACTCCCAACC-ACA---TTTT----------------GG-TTGATGGAGCGGAAATTGGCCTCCCGTGAG-CCT-CGA--GCTCGTGGTTGGCCTAAATATCGAGTCCGCGGCTGAAA-GGCCTTCGACAATCGGTGGTTGT-AAAGACCCTCTGAGT-GTGTCG-------TTGCTCG-AAAGCTGCAGGAA-TCTCAAAG-ACCC----------TTCTATTT----GAAAAAATCGCGACC
>Acalypha_nyasica_SB_1907
TCGAAACCTGCACAGCAGAACGA-CCC-GTGAACGTGTTACT-ATTACACC-GAGGGAGCA--------TTTGTTCTCTCGTCGCC-TCGGG-GGGGAC-GG------ATG-TCC-TTGCGATGCCCTTCTCACCCGTCGGCAC-AACAAC-CAACTCGGGCGCGGATTGCGCCAAGG---AACA-TTCAA-TG-AAAAAGAGAGCGTTTGCTC-GGGACCCGGAGACGGTGCTCCA-GGGCTAGCGTTTTTTCTCTTTC---T--TAATCTATAACGACTCTCGGCAACGGATATCTCGGCTCTCGCATCGATGAAGAACGCAGCAAAATGCGATACTTGGTGTGAATTGCAGAATCCCGTGAATCATCGAGTTTTTGAACGCAAGTTGCGCCCAAAGCCATTCGGCCGAGGGCACGTCTGCCTGGGTGTCACGTAAACGTCACTCCCAACC-AAA---TTAC----------------GG-TTGATGGAGCGGAAATTGGCTTCCCATGAG-CCT-CGA--GCTCGTGGTTGGCCTAAATATCGAGTCTACAGCTGAAC-GGCTTTCGACAATCGGTGGTTGT-AAAGACTCTCTGAGC-GTGTGG-------ATAGCCG-GGAGCTGTAGGAA-TCTCAAAG-GCCC----------TTTAATTC----AAACAAATCGCGACC
>Acalypha_gracilis_D_12789
TCGAAACCTGCCTAGCAGAACAA-CCT-GTGAACTTGTTATA-TACTTAAC-GAGAGACCA--------TTCGGCCTCTCATCGCC-TCGGG-TGGGAT-GG------GTG-TCT-TAGATG---CCTTCTCATCTGTTGGCAT-AACAAC-TAACTCGGGCGCGGATTGCGCCAAGG---AACA-TTTAC-TG-TAAAAGAGATCGTTTGCTC-GGGGTCCGGAGACGGTAATCTC-GGGCATGCG--TTACCTCTTTC---T--ATATCTATAACGACTCTCGGCAACGGATATCTCGGCTCTCGCATCGATGAAGAACGCAGCAAAATGCGATACTTGGTGTGAATTGCAGAATCCCGTGAATCATCGAGTTTTTGAACGCAAGTTGCGCCCAAAGCCATTTGGCCGAGGGCACGTCTGCCTGGGTGTCACGTAAACGTCACTTCCAACC-AAA---TTTT----------------GG-TTGATGGAGTGGAAATTGGCCTCCCGTGAG-CCC-TGA--GCTCGTGGTTGGCCTAAATATCGAGTCCGTGGCTGAAC-TGCCTTCGACAATCGGTGGTTGT-AAGGACCCTCTGAGT-GTGTCG-------TCGGTCG-AAAGCTGCAGGA--TCTCAAGA-CCCA----------TTCT---------AAAAAATCGCGACC
>Acalypha_multicaulis_T_5087
TCGAAACCTGCCTAGCAGAACAA-CCC-GTGAACGTGTTATA-AACTTAAA-GAGGG------------TTCCTNCTCTCATTGCT-TCGGG-TGGGAT-GG------GTG-TCC-TAGCGATG-CCTTCTCATCCGTAGGCAT-AACAAC-CAACTCGGGCGCGGATTGCGCCAAGG---AACA-TTTAC-TG-TAAAAGAGAGCGTTTGCTA-GGGGTCCGGAAACGGTACTNTC-GAGCTTGCG-TTACCCTCTTTC---T--ATATCTATAACGACTCTCGGCAACGGATATCTCGGCTCTCGCATCGATGAAGAACGCAGCAAAATGCGATACTTGGTGTGAATTGCAGAATCCCGTGAATCATCGAGTTTTTGAACGCAAGTTGCGCCCAAAGCCATTCGGCCGAGGGCACGTCTGCCTGGGTGTCACGTAAACGTCACCTCCAACC-AAA---TTAT----------------GG-TTGATGGAGTGGAAATTGGCCTCCCGTGAG-CCT-TGA--GCTTGTGGTTGGCCTAAATATCGAGTCTGTGGCTGAAT-TGCCTTCGACAATCGGTGGTTTT-AAGGACCCTCTGAGT-GTGTCG-------TCGGTCA-AAAGCTTCAGAAA--CTCAAGA-CCCT----------TTCTA--------AAAANATCGCGACC
>Acalypha_cupricola_B_197
TCGAAACCTGCATAGCAGAACGA-CCC-GCGAACGTGTTATC-AACATATC-GAGAGAGCA--------TTTGCTATCTCATCGCC-TCGGG-CGGGAA-GG------GTG-CTC-CAGTGGCGCCTTTGTCACCCGTTGGCAC-AACAAC-CAATTCGGGCGCGGATTGCGCCAAGG---ATTA-TTCAA-TG-AAAAAGAGAACGATTGCCC-GGGACCCGGAGACGGTGCTCCT--AACTTTCG-TTTTCCTCTTTC---T--AAATCTATAACGACTCTCGGCAACGGATATCTCGGCTCTCGCATCGATGAAGAACGCAGCAAAATGCGATACTTGGTGTGAATTGCAGAATCCCGTGAATCATCGAGTTTTTGAACGCAAGTTGCGCCCAAAGCCATTCGGCCGAGGGCACGTCTGCCTGGGTGTCACGTAAACGTCACTCCCAACC-AAA---ATTT----------------GG-TTGTTGGAGCGGAAATTGGCCTCCCGCGAG-CTC-TGA--GCTCACGGTTGGCCTAAATATTGAGTCCGCGGCTGAAC-GGCCTTTGACAATCGGTGGCTGT-AAAGACCCTCTGAGT-GTGTCA-------TTGCCCG-AAAGTTGTGGGAA-TCTCATGA-CCCT----------TCTTATAG-----AAAAAATCGCGACC
>Acalypha_manniana_T_5315
TCGAAACCTGCATAGCAGAACGA-CCC-GCGAACGTGTTATC-AACATATC-GAGAGAGCA--------TTTGCTATCTCATCGCC-TAGGG-CGGGAA-GG------GTG-CTC-CAATGGCACCTTTGTCACCCGTTGGCAC-AACAAC-CAATTCGGGCGCGGATTGCGCCAAGG---ATTA-TTCAA-TG-AAAAAGAGAACGATTGCTC-GGGACCCGGAGACGGTGCTCCT--AACTTTTG-TTTTCCTCTTTC---T--AAATCTATAACGACTCTCGGCAACGGATATCTCGGCTCTCGCATCGATGAAGAACGCAGCAAAATGCGATACTTGGTGTGAATTGCAGAATCCCGTGAATCATCGAGTTTTTGAACGCAAGTTGCGCCCAAAGCCATTCGGCCGAGGGCACGTCTGCCTGGGTGTCACGTAAACGTCACTCCCAACC-AAA---ATTT----------------GG-TTGTTGGAGCGGAAATTGGCCTCCCGCGAG-CTC-TGA--GCTCACGGTTGGCCTAAATATTGAGTCCGCGGCTGAAC-GGCCTTTGACAATCGGTGGCTGT-AAAGACCCTCTGAGT-GTGTCA-------TTGCCCG-AAAGTTGTGGGAA-TCTCATGA-CCCT----------TCTTATAG-----AAAAAATCGCGACC
>Acalypha_welwitschiana_RS_5713
TCGAAACCTGCATAGCAGAACGA-CTC-GTGAACGTGTTATC-AACATATC-GAGAGAGCA--------TTTGCTATCTCAACGCC-TCGGG-CGGGAA-TG------GTG-CTC-CAGTGGCGCCTTTCTCACCCGTTGGCAC-AACAAC-CAATTCGGGCGCGGATTGCGCCAAGG---ATTA-TTCAA-TG-AAAAAGAGAGCGATTGCCC-GGGACCCGGAGACGGTGCTCCT--GACTTTCG--TTTCCTCTTTC---T--AAATCTATAACGACTCTCGGCAACGGATATCTCGGCTCTCGCATCGATGAAGAACGCAGCAAAATGCGATACTTGGTGTGAATTGCAGAATCCCGTGAATCATCGAGTTTTTGAACGCAAGTTGCGCCCAAAGCCATTCGGCCGAGGGCACGTCTGCCTGGGTGTCACGTAAACGTCACTCCCAACC-AAA---ATTT----------------GG-TTGTTGGAGCGGAAATTGGCCTCCCGCGAG-CTC-TGA--GCTCACGGTTGGCCTAAATATTGAGTCCGCGGCTGAAC-GGCCTTTGACAATCGGTGGCTGT-AAAGACCCTCTGAGC-GTGTCA-------TTGCCCG-AAAGTTGTGGGAA-TCTCATGA-CCCT----------TCTTATAG-----AAAAAATCGCGACC
>Acalypha_polymorpha_T_8329
TCGAAACCTGCATAGCAGAACGA-CCCGGCGAACGTGTTATC--ACATATC-GAGAGAGCA--------TTTGCTATCTCATCGCC-TCGGG-CGGGAA-GG------GTG-CTC-CAGTGGCGCCTTTGTCACCCGTTGGCAC-AACAAC-CAATTCGGGCGCGGATTGCGCCAAGG---ATTA-TTCAA-TG-AAAAAGAGAGCGAATGCTC-GGGACCCGGAGACGGTGCTCCT--GACTTTCG-TTCTCCTCTTTC---T--AAATCTATAACGACTCTCGGCAACGGATATCTCGGCTCTCGCATCGATGAAGAACGCAGCAAAATGCGATACTTGGTGTGAATTGCAGAATCCCGTGAATCATCGAGTTTTTGAACGCAAGTTGCGCCCAAAGCCATTCGGCCGAGGGCACGTCTGCCTGGGTGTCACGTAAACGTCACTCCCAACC-AAA---GTTT----------------GG-TTGTTGGAGCGGAAATTGGCCTCCCGCGAG-CTC-TGA--GCTCACGGTTGGCCTAAATATTGAGTCCGCGGCTGAAC-GGCCTTTGACAATCGGTGGCTGTAAAAGACCCTCTGAGT-GTGTCA-------TTGCCCG-AAAGTTGTGGGAA-TCTCATGA-CCCT----------TCTTGTA------GAAAAATCGCGACC
>Acalypha_claussenii_O_212
TCGATACCTGCCTAGCAGAACGA-CCT-GTGAACATGTTATC-AACTCATT-GAGGGAGCA--------TTTGCTCTCTCATTGTC-TTGGG-TGGGAT-GG------GTG-TCC-TAGTGATG-CCTTCTCATCCATGGGCAT-AATAAC-TAACTCGGGCGCGGATTGTGCCAAGG---AACA-ATTAT-TG-AAAAAGAGAGCGTTTGCTC-AGGATCCGGAGACGGTAATCTT-GTGCTTGCG-TTGTCCTCTTCA---T--AATATTACAACGACTCTCGGCAACGGATATCTCGGCTCTCGCATCGATGAAGAACGTAGCAAAATGCGATACTTGGTGTGAATTGCAGAATCCCGTGAATCATCGAGTTTTTGAACGCAAGTTGCGCCCGAAGCCATTCGGCCGAGGGCACGTCTGCCTGGGTGTCACGTAAATGTCACTTCCAACC-AAA---TTTA----------------GG-TTGA-GGAGCGGAAATTGGCCTCCCGTGAA-CCA-TGA--GCTTGTGGTTGGTCTAAATATTGAGTTTGCTACTTAAC-GGCCTTCGACAATCGGTGGATGT-AAAGACCCTCTGAGT-TTGTCG-------ATTGTTA-AAAGTGTTGGAAC-TCTAGTGA-CCCT----------TTA----------AAAAAATCGCGACC
>Acalypha_brachystachya_SAGBE_2353
TCGAAACCTGCATAGCAGAACGA-CCC-GTGAACGTGTTATCAAACTCATT-GAGGGAGCA--------TTTGCTCTCTCGCCGCC-TCGGG-TGGGGGTGG------GTC-TCC-TAGCGATTCCCTCCTCATCCGTAGGCAT-AACAAC-CAACTCGGGCGCGGATTGCGCCAAGG---AAAA-TATAA-CG--AAAAGAGAGCGTTTGTTC-AGGACCCGGAGACGGTGTTCCT-GGACTTACG-TCCTCCTCTTTC---T--CAATCTACAACGACTCTCGGCAACGGATATCTCGGCTCTCGCATCGATGAAGAACGCAGCAAAATGCGATACTTGGTGTGAATTGCAGAATCCCGTGAATCATCGAGTTTTTGAACGCAAGTTGCGCCCGAAGCCATTCGGCCGAGGGCACGTCTGCCTGGGTGTCACGTAAACGTCACTCCCCACC-AAAATTTTTT----------------GG-TTGACGGAGCGGAAATTGGCCTCCCGTGAG-CCC-CGA--GCTTGTGGTTGGCCTAAATATCGAGTCCGCGGCTGAAA-GGCCTTCGACAATCGGTGGTTGT-AATGACCCTCTGAACTGCGTCG-------TTGCCCG-AAAGCCAGAGCGA-TCTCAAGA-CCCT----------TTATTTC------TAAAAATCGCGACC
>Acalypha_psilostachya_S_122
TCGAAACCTGCATAGCAGAACGA-CCC-GTGAACGTGTTATC-AACTCATT-GAGGGAGCA--------TTTGCTCTCTCGCCGCC-TCGGG-TGGCGGTGG------GTC-TCC-TAGCGATTCCCTCATCATCCGTAGGCAA-AACAAC-CAACTCGGGCGCGGATTGCGCCAAGG---AAAA-TATAA-CG--AAAAGAGAGCGTTTGTTC-GGGACCCGGAGACGGTGTTCCT-GGGCTTGCG-TCCTCCTCTTTC---T--CAATCTACAACGACTCTCGGCAACGGATATCTCGGCTCTCGCATCGATGAAGAACGCAGCAAAATGCGATACTTGGTGTGAATTGCAGAATCCCGTGAATCATCGAGTTTTTGAACGCAAGTTGCGCCCGAAGCCATTCGGCCGAGGGCACGTCTGCCTGGGTGTCACGTAAACGTCACTCCACACC-AAA--TTTTT----------------GG-TTGACGGAGCGGAAATTGGCCTCCCGTAAG-CCC-CGA--GCTTGTGGTTGGCCTAAATATCGAGTCCGCGGCTGAAC-GGCCTTCGACAATCGGTGGTTGT-AATGACCCTCTGAGCTGTGTCG-------TTGCCCG-AAAGCCGATGTGA-TCTCAAGA-CCCT----------TTATTTC------AAAAAATCGCGACC
>Acalypha_crenata_G_5396
TCGAAACCTGCTCAGCAGAACGA-CCC-GCGAACGCGTTATC-AACTCACC-GGGGGAGCGCTCG----CTCGCTCTCTCACCGCC-TCGGG-CGGGAA-GG----------------GCTACGCCCTCCTCGTCCGCAGGCAC-AACAACTCAACTCGGGCGCGGACCGCGCCAAGG---AACA-TTCAC-TG--AAAAGAGAGCGTCTGCCC-GGGAACCGGAGACGGCGCTCCC-GGGCTCGCA-CTCTCCTTTTTC---T--AAATCTATAACGACTCTCGGCAACGGATATCTCGGCTCTCGCATCGATGAAGAACGCAGCAAAATGCGATACTTGGTGTGAATTGCAGAATCCCGTGAATCATCGAGTTTTTGAACGCAAGTTGCGCCCAAAGCCATTCGGCCGAGGGCACGTCTGCCTGGGTGTCACGTAAACGTCACTCCCAACC-AAA---TCCT----------------GG-TTGACGGAGCGGAATTTGGCCTCCCGTGAG-CCT-CGC--GCTCGCGGCTGGCCTAAATGTCGAGTCCGCGGCCGAAC-GGCCTTCGACAATCGGTGGTTGT-AAAGACCCTCTGAGT-GTGTCG-------TTGCTCG-AAAGCCGCGGGAA-TCTCAAAGACCCT----------TCTATTT------AAAAAATCGCGACC
>Acalypha_ciliata_M_5872
TCGAAACCTGCAAAGCAGAACGA-CCC-GCGAACGTGTTATC-AACTTATTGGGGGGAGCA--------TCCGCTCTCTCCTCGCC-TCGGG-TGGGAT-GG------GCG---------AATGCCCTTCTCATTCGCCGGCAC-AACAAC-TAACTCGGGCGCGGACTGCGCCAAGG---AACT-TTTAC-TA--AAAAGAGAGCGTTTGTTC-GAGACCCGGAGACGGTGTTCTT-GTGCTTGCG-TTTTCCTCTTTC---T--TAATCTATAACGACTCTCGGCAACGGATATCTCGGCTCTCGCATCGATGAAGAACGCAGCAAAATGCGATACTTGGTGTGAATTGCAGAATCCCGTGAATCATCGAGTTTTTGAACGCAAGTTGCGCCCGAAGCCATCCGGCCGAGGGCACGTCTGCCTGGGTGTCACGTAAACGTCACTCCCAACC-ATA---TTTC----------------GG-TTGATGGAGCGGAAATTGGCTTCCCGTGGT-ACA-CGAGTGCTCGCGGCTGGCCTAAATATCGAGTCTGCGGCTGAAC-AGCCTTCGACAGTCGGTGGTTGT-AAAGACCCTCTGAGT-GTGTCG-------TTGCTCG-AAAGCTGTAGGAA-TCTCAATG-ACCC--------TTTTTTTTA------AAAAAATCGCGACC
>Acalypha_lanceolata_E_LR22586
TCGAAACCTGCA-AGCAGAACGA-CCCGGTGAACGTGTTATC-AACTTATTGGGGGGAGCA--------TTCGCTCTCTCCTCGCC-TCGGG-TGGGAT-GG------GTG---------AATGCCCTTCCCATTCGTCGGCAT-AACAAC-TAACTCGGGCGCGGACTGCGCCAAGG---AACT-TTTAC-TA--AAAAGAGAGCGTTTGTTC-GAGACCCGGAGACGGTGTTCTT-GTGCTTGCG-TTTTCCTCTTTC---T--TAATCTATAACGACTCTCGGCAACGGATATCTCGGCTCTCGCATCGATGAAGAACGCAGCAAAATGCGATACTTGGTGTGAATTGCAGAATCCCGTGAATCATCGAGTTTTTGAACGCAAGTTGCGCCTGAAGCCATCCGGCCGAGGGCACGTCTGCCTGGGTGTCACGTAAACGTCACTCCCAACC-ATA---TTTT----------------GG-TTGATGGAGCGGAAATTGGCTTCCCGTGGT-ACA-TGAGTGCTCGCGGCTGGCCTAAATATCGAGTCTGCGGCTGAAT-AGCCTTCGACAGTCGGTGGTTGT-AAAGACCCTCTGAGT-GTGTCG-------TTGCTCG-AAAGCTGTAGGAA-TCTCAATG-ACCC----------TTTCTTA------AAAAAATCGCGACC
>Acalypha_acrogyna_H_1959
TCGAAACCTGCATAGCAGAACGA-CCC-GTGAACGTGTTAT--AACAAATC-GAGGGAGCA--------TTCGCTACCTCACTGCT-GCGGG-AGGGAT-GG------ATG-TCC-TAGCGATGTCCTTCTCTTTCGTCGGCTT-AACAAC-CAACTCGGGCGCGGATTGCGCCAAGG---AACA-TTCAA-TG--AAAAGAGAGCGCATGCTG-TGGACCCGGAGACGGTGCTCCT-GGCATTGCG-TTTCCCTCTTTC---T--AAAACCATAACGACTCTCGGCAACGGATATCTCGGCTCTCGCATCGATGAAGAACGCAGCAAAATGCGATACTTGGTGTGAATTGCAGAATCCCGTGAATCATCGAGTTTTTGAACGCAAGTTGCGCCCAAAGCCTTCTGGCCGAGGGCACGTCTGCCTGGGTGTCACGTAAACGTCGCTCCCAACC-AAA---TTCT----------------GG-TTGCAGGAGCGGAGATTGGCCTCCCGTGAG-CCA-TGC--GCTCGTGGTTGGCCTAAAAATCGAGTGCAGGGCTGAAC-GGCC-TCGACAATCGGTGGTTGT-AAAGACCCTCTGAGC-CTGTCG-------TGAGCCA-CAAGCCTTTGGAC-TCTTAGAC-CCTT----------TCGAT--------TTAAAACCGCGACC
>Acalypha_echinus_L_1215
TCGAAACCTGCATAGCAGAACGA-CCC-GTGAACGTGTTAT--AACAAATC-GAGGGAGCA--------TTCGCTACCTCACTGCT-GCGGG-AGGGAT-GG------ATG-TCC-TCGCGATGTCCTTCTCTTTCGTCGGCTT-AACAAC-CAACTCGGGCGCGGATTGCGCCAAGG---AACA-TTCAA-TG--AAAAGAGAGCGCATGCTG-TGGACCCGGAGACGGTGCTCCT-GGCACTGCG-TTTCCCTCTTTC---T--AAAACCATAACGACTCTCGGCAACGGATATCTCGGCTCTCGCATCGATGAAGAACGCAGCAAAATGCGATACTTGGTGTGAATTGCAGAATCCCGTGAATCATCGAGTTTTTGAACGCAAGTTGCGCCCAAAGCCTTCTGGCCGAGGGCACGTCTGCCTGGGTGTCACGTAAACGTCACTCCCAACC-AAA---TTCT----------------GG-TTGCAGGAGCGGAGATTGGCCTCCCGTGAG-CCA-TGC--GCTCGTGGTTGGCCTAAAAATCGAGTGCAGGGCTGAAC-GGCC-TCGACAATCGGTGGTTGT-AAAGACCCTCTGAGC-CTGTCG-------TGAGCCA-CAAGCCTTCGGAC-TCTTAGAC-CCTT----------TCGAT--------TTAAAACCGCGACC
>Acalypha_diminuta_LG_10816
TCGAAACCTGCATAGCAGAACGA-CCC-GTGAACGTGTTTCT-AACATACT-GAGGGAGCA--------TCTGCKACCTCAACGCC-GCGGG--GGGAT-GG------TTG-TCC-TAGCGATTTCCTCCCCTCCCGTCGGCTT-AACAAC-CAACTCGGGCGCGGATTGCGCCAAGG---AACA-TTCAA-TG--AAAAGAGAGCGTGCGCTC-GGGACCCGGAGACGGTGCTCCT-GGGCTTGCG-TTTCCCTCTTTC---T--AAAACTATAACGACTCTCGGCAACGGATATCTCGGCTCTCGCATCGATGAAGAACGCAGCAAAATGCGATACTTGGTGTGAATTGCAGAATCCCGTGAATCATCGAGTTTTTGAACGCAAGTTGCGCCCAAAGCCTTCTGGCCGAGGGCACGTCTGCCTGGGTGTCACGTAAACGTCTCTCCCAACC-CCA---TGCC----------------GG-TTGCTGGAGCGGAAATTGGCCTCCCGTGAG-CCT-TGC--GCTCGTGGTTGGCCTAAATATCGAGTGCACGGCTGAAC-GGCC-TCGACAATCGGTGGTTGT-AAAGACCCTCTGAGC-ATGTCG-------TGAGCTA-GACGCCGCTGGAC-TCTTGGAC-CCTA----------TTCAATT------TCAAAATCGCGACC
>Acalypha_diminuta_OM140884
TCGAAACCTGCATAGCAGAACGA-CCC-GTGAACGTGTTTC--AACATACT-GAGGGAGCA--------TCTGCTACCTCAACGCC-GCGGG--GGGAT-GG------TTG-TCC-TAGCGATTTCCTCCCCTCCCGTCGGCTT-AACAAC-CAACTCGGGCGCGGATTGCGCCAAGG---AACA-TTCAA-TG--AAAAGAGAGCGTGCGCTC-GGGACCCGGAGACGGTGCTCCT-GGGCTTGCG-TTTCCCTCTTTC---T--AAAACTATAACGACTCTCGGCAACGGATATCTCGGCTCTCGCATCGATGAAGAACGCAGCAAAATGCGATACTTGGTGTGAATTGCAGAATCCCGTGAATCATCGAGTTTTTGAACGCAAGTTGCGCCCAAAGCCTTCTGGCCGAGGGCACGTCTGCCTGGGTGTCACGTAAACGTCTCTCCCAACC-CAA---TGCC----------------GG-TTGCTGGAGCGGAAATTGGCCTCCCGTGAG-CCT-TGC--GCTCGTGGTTGGCCTAAATATCGAGTGCACGGCTGAAC-GGCC-TCGACAATCGGTGGTTGT-AAAGACCCTCTGAGC-ATGTCG-------TGAGCTA-GACGCCGCTGGAC-TCTTGGAC-CCTA----------TTCAATT------TCAAAATCGCGACC
>Acalypha_diminuta_OM140885
TCGAAACCTGCATAGCAGAACGA-CCC-GTGAACGTGTTTCT-AACATACT-GAGGGAGCA--------TCTGCTACCTCAACGCC-GCGGG--GGGAT-GG------TTG-TCCTTAGCGATTTCCTCCCCTCCCGTCGGCTT-AACAAC-CAACTCGGGCGCGGATTGCGCCAAGG---AACA-TTCAA-TG--AAAAGAGAGCGTGCGCTC-GGGACCCGGAGACGGTGCTCCT-GGGCTTGCG-TTTCCCTCTTTC---T--AAAACTATAACGACTCTCGGCAACGGATATCTCGGCTCTCGCATCGATGAAGAACGCAGCAAAATGCGATACTTGGTGTGAATTGCAGAATCCCGTGAATCATCGAGTTTTTGAACGCAAGTTGCGCCCAAAGCCTTCTGGCCGAGGGCACGTCTGCCTGGGTGTCACGTAAACGTCTCTCCCAACC-CAA---TGCC----------------GG-TTGCTGGAGCGGAAATTGGCCTCCCGTGAG-CCT-TGT--GCTCGTGGTTGGCCTAAATATCGAGTGCACGGCTGAAC-GGCC-TCGACAATCGGTGGTTGT-AAAGACCCTCTGAGC-ATGTCG-------TGAGCTA-GACGCCGCTGGAC-TCTTGGAC-CCTA----------TTCAATT------TCAAAATCGCGACC
>Acalypha_gillmanii_K_513
TCGAAACCTGCATAGCAGAACGA-CCC-GTGAACGTGTTTCT-AACATACC-GAGGGAGCA--------TCTGCTACCTCAACGCC-GCGGG-AGGGAT-GG------TTG-TCC-TAGCGATTTCCTCCCCTCCCGTCGGTTT-AACAAC-CAACTCGGGCGCGGATTGCGCCAAGG---AACA-TTCAA-TG--AAAAGAGAGCGTGTGCTCGGGGACCCGGAGACGGTGCTCCT-GGGCTTGCG-TTTCCCTCTTTC---T--AAAACTATAACGACTCTCGGCAACGGATATCTCGGCTCTCGCATCGATGAAGAACGCAGCAAAATGCGATACTTGGTGTGAATTGCAGAATCCCGTGAATCATCGAGTTTTTGAACGCAAGTTGCGCCCAAAGCCTTCTGGCCGAGGGCACGTCTGCCTGGGTGTCACGTAAACGTCTCTCCCAACC-CGA---TGCC----------------GG-TTGCTGGAGCGGAAATTGGCCTCCCGTGAG-CCT-TGT--GCTCGTGGTTGGCCTAAATATCGAGTGCATGGCTGAAC-GGCC-TCGACAATCGGTGGTTGT-AAAGACCCTCTGAGC-CTGTCG-------TGAGCTA-GACGCCGTTGGAC-TCTTGGAC-CCTA----------TTTAATT------TTAAAATCGCGACC
>Acalypha_costaricensis_W_66296
TCGAAACCTGCAAAGCAGAACGA-CCC-GTGAACGTGTTACTAAACATACT-GAGGGAGCA--------CCCGCGACCTCAATGCT-GCGGG-AGGGAC-TG------ACT-TCC-CAGCGACGTCCTTCTCTCTCGTCGGCTC-AACAAC-CAACTCGGGCGCGGATTGCGTCAAGG---AACA-TTCAA-TG--AGAAGAGAGCGTGTGCAC-GGAACCCGGATTCGGAGCTCCT-ATGCACGCG-TTTCCCTCTTTC---T--AGAACTATAACGACTCTCGGCAACGGATATCTCGGCTCTCGCATCGATGAAGAACGCAGCAAAATGCGATACTTGGTGTGAATTGCAGAATCCCGTGAATCATCGAGTTTTTGAACGCAAGTTGCGCCCAAAGCCTTTTGGCCGAGGGCACGTCTGCCTGGGTGTCACGTAAACGTCTCTCCCAACC-GAA---TTAT----------------GG-TTGCAGGAGTGGAAATTGGCCTCCCGTGAG-CCC-TGT--GCTCGTGGTTGGCCTAAATATCGAGTCCAGGGCTGAAC-GGCC-TCGACAATCGGTGGTTTT-AAAGACCCTCTGAGC-NTGTCG-------TTAGCCG-CAAGCCGTTGGAA-CCTCAGAC-CC-T----------TTTAAG-------TTAAAATCGCGACC
>Acalypha_schlechtendaliana_MG_7708
TCGAAACCTGCAAAGCAGAACGA-CCC-GTGAACGTGTTATTAAACATACT-GGGGGAGCA--------CTCGCGACCTCAATGCT-NCGGG-AGGGAC-TG------ACT-TCC-TAGCGACGTCCTTCTCTCTCGTCGGCTC-AACAAC-CAACTCGGGCGCGGATTGCGTCAAGG---AACA-TTCAA-TG--AGAAGAGAGCGTGTGCTC-GGGACCCGGATTCGGATCTCCT-GGGCACGCG-TTTCCCTCTTTC---T--AAATCTATAACGACTCTCGGCAACGGATATCTCGGCTCTCGCATCGATGAAGAACGCAGCAAAATGCGATACTTGGTGTGAATTGCAGAATCCCGTGAATCATCGAGTTTTTGAACGCAAGTTGCGCCCAAAGCCTTTTGGCCGAGGGCACGTCTGCCTGGGTGTCACGTAAACGTCTCTCCCGACC-AAA---TTAT----------------GG-TTGTAGGAGTGGAAATTGGCCTCCCGTGAG-CCC-TGT--GCTCGTGGTTGGCCTAAATATCGAGTCCATGGCTGAAC-GGCC-TCGACAATCGGTGGTTTT-AAAGACCCTCTGAGC-CTGTCG-------TTAGCCG-CAAGCC--TGGAA-CCTCAGAC-CC-T----------TTGAAGT------TTAAAATCGCGACC
>Acalypha_filipes_VWS_3212
TCGAAACCTGCAAAGCAGAACGA-CCC-GTGAACGTGTTATT-AACATACC-GAGGGAGCA--------CTTGCGACCTCAATGCT-GCGGG-AGGGAC-TG------AAT-TCC-TAGCGAAGTCCTTCTCTCTCGTCGGCTC-AACAAC-CAACTCGGGCGCGGATTGCGCCAAGG---AACA-TTCAA-TG--AGACGAGAGCGTGTGCTC-GGGACCCGGATTCGGAGCTCCT-GGGCACGCG-TTTCCCTCTTTC---T--AAAACTGTAACGACTCTCGGCAACGGATATCTCGGCTCTCGCATCGATGAAGAACGCAGCAAAATGCGATACTTGGTGTGAATTGCAGAATCCCGTGAATCATCGAGTTTTTGAACGCAAGTTGCGCCCAAAGCCTTTTGGCCGAGGGCACGTCTGCCTGGGTGTCACGTAAACGTCTCTCCCAACC-GAA---TTAC----------------GG-TTGTAGGAGTGGAAATTGGCCTCCCGTGAG-CCC-TGC--GCTCGTGGTTGGCCTAAATATCGAGTCCAGGGCTGAAC-GACC-TCGACAATCGGTGGTTTTAAAAGACCCTCTGAGC-ATGTCG-------TTAGTCG-CAAGCCGTTGGAA-CCTCAGAC-CC-T----------TTGAAGT------TTAAAATCGCGACC
>Acalypha_elizabethiae_T_8706
TCGAAACCTGCACAGCAGAACGA-CCT-GAGAACGTGTTATTAAACAAACC-GAGGGAGCA--------ACAGCGACCTCAATGCTGGCGGG-AGGGAC-CG------ACT-TCC-TAGCGAAGTCCTTGTCTCTCGTCGGCTC-AACAAC-CAACTCGGGCGCGGATTGCGCCAAGG---AACA-TTCAA-TG--AGAAGAGAGNGTGTGCTC-GGGACCCGGATTCGGTGCTCCT-GGACGCACG-TTTCCCTCTTTC---T--AAAACTATAACGACTCTCGGCAACGGATATCTCGGCTCTCGCATCGATGAAGAACGCAGCAAAATGCGATACTTGGTGTGAATTGCAGAATCCCGTGAATCATCGAGTTTTTGAACGCAAGTTGCGCCCGAAGCCTTTTGGTCGAGGGCACGTCTGCCTGGGTGTCACGTAAACGTCTCTCCTAACT-AAA---TTAT----------------GG-TTGTAGGAGTGGAAATTGGCCTCCCGTGAG-CCT-TGA--GCTCGTGGTTGGCCTAAATATCGAGTCCAGGGCCGAAC-AGCC-TCGACAATCGGTGGTTTTAAAAGACCCTCTGAGC-ATGTTG-------TGAGCTG-CAAGCCGTTTGGA-CCTCAGAC-CC-T----------TTGAAGT------TTAAAATCGCGACC
>Acalypha_villosa_TC_73114
TCGAAACCTGCACAGCAGAACGA-CCC-GCGAACATGTTATTAAACATACC-GAGGGAGCA--------ACAGCGACCTCAATGCTGGCGGG-AGGCAC-CG------ACT-TCC-TAACGAAGACCTTATCTCTCGTCGGCTC-AACAAC-CAACTCGGGCGCGGATTGCGCCAAGG---AACA-TTCAA-TG--AGAAGAGAGCGTGTGCTC-GGGACCCGGATTCGGTGCTCCT-GGACACACG-TTTCCCTCTTTC---T--AAAACTATAACGACTCTCGGCAACGGATATCTCGGCTCTCGCATCGATGAAGAACGCAGCAAAATGCGATACTTGGTGTGAATTGCAGAATCCCGTGAATCATCGAGTTTTTGAACGCAAGTTGCGCCCGAAGCCTTTTGGTCGAGGGCACGTCTGCCTGGGTGTCACGTAAACGTCTCTCCCAACT-GAA---TTAT----------------GG-TTGTAGGAGTGGAAATTGGCCTCCCGTGAG-CCT-TGA--GCTCGTGGTTGGCCTAAATATCGAGTCCAGGGCCGAAC-AGCC-TCGACAATCGGTGGTTTTAAAAGACCCTCTGAGC-ATGTTG-------TGAGCTG-AAAGCCGTTTGGA-CCTCAGAC-CCTT----------TTGAAGT------TTGAAATCGCGACC
>Acalypha_gummifera_S_25830
TCGAAACCTGCACAGCAGAACGA-CCC-GCGAACGTGTTATTTAACATACTTGAGGGAGCA--------TCTGCGACCTCAATGCT-GCGGG-AGGGAC-CG------ACG-TCC-TAGCGATGTCCTCCTCTCTCGTTGGCTC-AACAAC-CAACTCGGGCGCGGATTGCGCCAAGGAA-AACA-TTCAA-TG--AGAAGAGAGCGCGTGCTC-GGGACCCGGATTCGGTGCTCCT-GGGCGTGCG-TTTCCCTCTTTT---T--AAAACTATAACGACTCTCGGCAACGGATATCTCGGCTCTCGCATCGATGAAGAACGCAGCAAAATGCGATACTTGGTGTGAATTGCAGAATCCCGTGAATCATCGAGTTTTTGAACGCAAGTTGCGCCCAAAGCCTTTTGGCCGAGGGCACGTCTGCCTGGGTGTCACGTAAACGTCTCTCCCAACC-ATA---TTGT----------------GG-TTGCAGGAGTGGAAATTGGCCTCCCGTGAG-CCT-TGC--GCTCGTGGTTGGCACAAATATCGAGTCCATGGCTGAAC-GGCC-TCGACAATCGGTGGTTTT-ATTGACCCTCTGAGC-ACGTCG-------TTAGCCG-CAAGCCGTTGGAA--CGTAGAC-CCTT----------TTGAAGT------TTAAAATCGCGACC
>Acalypha_paniculata_M_ATBP_455
TCGAAACCTGCATAGCAGAACGA-CCC-GTGAATGTGTTATTCAAAATACC-GAGGGAGCA--------CATGCGACCTCAATGCT-GCGGG-AGGGAC-TG------ACT-TCC-TAGCGATGTCATTTCCTCTCGTTGGCCC-AACAAC-TAACTCGGGCGCGGATTGCGCCAAGG---AACA-TTCAT-TG--AGAAGAGAGCGTGTGCTC-GGGATCCGGAGACGGAACTCTT-GGACACACG-TTTCCCTCTTTC---T--AAAACTATAACGACTCTCGGCAACGGATATCTCGGCTCTCGCATCGATGAAGAACGCAGCAAAATGCGATACTTGGTGTGAATTGCAGAATCCCGTGAATCATCGAGTTTTTGAACGCAAGTTGCGCCCAAAGCCTTTTGGCCGAGGGCACGTCTGCCTGGGTGTCACGTAAACGTCTCTCCCAACC-AAA---TTAT----------------GGTTTGAAGGAGTGGAAATTGGCCTCCTGTGAG-CCT-TGC--GCTCGTGGTTGTCCTAAATATCGAGTCCAGGGCTACAC-AGCC-TCGACAATCGGTGGTTTT-AAAGACCCTCTGAGC-ACGTCG-------TGAGCTG-CAAGCTCTTGGAA-TCTCAGAC-CCCT----------TTGAAGT------TTAAAATCGCGACC
>Acalypha_communis_N_610
TCGAAACCTGCCTAGCAGAGCAA-CCA-GCGAACATGTTATA-AACCTAAT-GAGGGGCCA--------TATGGCCTCTCATCGCC-TCCGG-TGGGAT--G------GTG-TCC-TAGTGNTG-CCTTCTCATCCGTTGGCAT-AACAAC-CAACTCGGGCGCGGATTGCGCCAAGG---AACA-TTTACATG-TAAAAGAGAACGTTTGCTT-AGGGTCCNGATACGGTACTCTC-AAGCTTGCG-TTATCCTCTTTCTA-T--ATATCTATAACGACTCTCGGCAACGGATATCTCGGCTCTCGCATCGATGAAGAACGCAGCAAAATGCGATACTTGGTGTGAATTGCAGAATCCCGTGAATCATCGAGTTTTTGAACGCAAGTTGCGCCCAAAGCCATTCGGCCGAGGGCACGTCTGCCTGGGTGTCACGTAAACGTCACTTACAACC-AAA---TTTC----------------GG-TTTACAAAGTGGAAATTGGCCTCCCGTGAG-CCT-AGT--GCTCGTGGTTGGTCTAAATATTGAGTCCGTGGCTGAAC-TGCCTTCGACAATCGGTGGTTGT--AAGACCCTCTGAGT-GAGTCG-------TTGGTTG-AAAGCTGCTGGAA-TCTCAAGA-CCCT----------TTCTAAGA-----AAAAATTCGCGACC
>Acalypha_angustata_KB_4005
TCGAACCCTGCAAAGCAGAACGA-CCC-GTGAACATGTTAT--AACATGCT-GAGGGAGCA--------TCTGCTCTCTCAATGCC-ACGGG-AGGGAT-GG------ATA-TCC-TTGTGGT-TCCTTCTCTTTCNTTGGCTT-AACAAC-CAACTCGGACGCGGATTGCGTCAAGG---AAAA-TTAAA-TG--AGAAGAGAGCGTTTGCTT-GGGACCCGGAGACGGTGTTTCC--AGCTTGCG--TTTACTCTTTC---T--AAATCTATAACGACTCTCGGCAACGGATATCTCGGCTCTCGCATCGATGAAGAACGCAGCAAAATGCGATACTTGGTGTGAATTGCAGAATCCCGTGAATCATCGAGTTTTTGAACGCAAGTTGCGCCCAAAGCCATTCGGCCGAGGGCACGTCTGCCTGGGTGTCACNTAAACGTCACTCCAAACC-ACA---TGTT----------------GG-TTTAAGGAGCGGAAATTGGCCTCCCGTGAG-CCT-TGA--GCTCGTGGTTGGCCTAAATATCGAGTTCGTGGTTGAAC-GGCCTTCGACAATCGGTGGTTGT-AAAGACCCTCTGAGC-CTGTCG-------TAGCCTG--ATGCCAATGCAC-TCTTAAGA-CCCT-------------AACT------TAAAAACCGCGACC
>Acalypha_glandulifolia_B_9831
TCGAACCCTGCAAAGCAGAACGA-CCC-GTGAACATGTTAT--AACATGCT-GAGGGAGCA--------TCTGCTCTCTCAATGCC-ACGGG-AGGGAT-GG------ATA-TCC-TTGTGGTNTCCTTCTCTTTCGTTGGCTT-AACAAC-CAACTCGGACGCGGATTGCGTCAAGG---AAAA-TTAAA-TG--AGAAGAGAGCGTTTGCTT-GGGACCCGGAGACGGTGTTTCC--AGCTTGCG--TTTACTCTTTC---T--AAATCTATAACGACTCTCGGCAACGGATATCTCGGCTCTCGCATCGATGAAGAACGCAGCAAAATGCGATACTTGGTGTGAATTGCAGAATCCCGTGAATCATCGAGTTTTTGAACGCAAGTTGCGCCCAAAGCCATTCGGCCGAGGGCACGTCTGCCTGGGTGTCACGTAAACGTCACTCCAAACC-ACA---TGTT----------------GG-TTTAAGGAGCGGAAATTGGCCTCCCGTGAG-CCT-TGA--GCTCGTGGTTGGCCTAAATATCGAGTTCGTGGTTGAAC-GGCCTTCGACAATCGGTGGTTGT-AAAGACCCTCTGAGC-CTGTCG-------TAGCCTG--ATGCCAATGCAC-TCTTAAGA-CCCT-------------AACT------TAAAAACCGCGACC
>Acalypha_peduncularis_R_646
TCGAACCCTGCAAAGCAGAACGA-CCC-GTGAACGTGTTAT--AACATGCT-GAGGGAGCA--------TCTGCTCTCTCAATGCC-ACGGG-AGGGAT-GG------ATA-TCC-TTGTGGTGTCCTTCTCTTTCGTTGGCTT-AACAAC-CAACTCGGACGCGGATTGCGTCAAGG---AAAA-TTAAA-TG--AGAAGAGAGCGTTTGCTT-GGGACCCGGAGACGGTGTTTCC--AGCTTGCG--TTTACTCTTTC---T--AAATCTATAACGACTCTCGGCAACGGATATCTCGGCTCTCGCATCGATGAAGAACGCAGCAAAATGCGATACTTGGTGTGAATTGCAGAATCCCGTGAATCATCGAGTTTTTGAACGCAAGTTGCGCCCAAAGCCATTCGGCCGAGGGCACGTCTGCCTGGGTGTCACGTAAACGTCACTCCAAACC-ACA---TGTT----------------GG-TTTAAGGAGCGGAAATTGGCCTCCCGTGAG-CCT-TGA--GCTCGTGGTTGGCCTAAATATCGAGTTCGTGGTTGAAC-GGCCTTCGACAATCGGTGGTTGT-AAAGACCCTCTGAGC-CTGTCG-------TGACCTG--ATGCCAATGCAC-TCTTAAGA-CCCT-------------AACT------TAAAAACCGCGACC
>Acalypha_wilmsii_AKB_11219
--------TGCAAAGCAGAACGA-CCC-GTGAACGTGTTAT--AACATGCT-GAGGGAGCA--------TCTGCTCTCTCAATGCC-ACGGG-AGGGAT-GG------ATA-TCC-TTGTGGTGTCCTTCTCTTTCGTTGGCTT-AACAAC-CAACTCGGACGCGGATTGCGTCAAGG---AAAA-TTAAA-TG--AGAAGAGAGCGTTTGCTT-GGGACCCGGAGACGGTGTTTCC--AGCTTGCG--TTTACTCTTTC---T--AAATCTATAACGACTCTCGGCAACGGATATCTCGGCTCTCGCATCGATGAAGAACGCAGCAAAATGCGATACTTGGTGTGAATTGCAGAATCCCGTGAATCATCGAGTTTTTGAACGCAAGTTGCGCCCAAAGCCATTCGGCCGAGGGCACGTCTGCCTGGGTGTCACGTAAACGTCACTCCAAACC-ACA---TGTT----------------GG-TTTAAGGAGCGGAAATTGGCCTCCCGTGAG-CCT-TGA--GCTCGTGGTTGGCCTAAATATCGAGTTCGTGGTTGAAC-GGCCTTCGACAATCGGTGGTTGT-AAAGACCCTCTGAGC-CTGTCG-------TNGCCTG--ATGCCAATGCAC-TCTTAAGA-CCCT-------------AACT------TAAAAACCGCGACC
>Acalypha_decumbens_G_8286
TCGAACCCTGCAAAGCAGAACGA-CCC-GTGAACGTGTTAT--AACATGCT-GAGGGAGCA--------TCTGCTCTCTCAATGCC-ACGTG-AGGGAT-GG------ATG-TCC-TTGCGGTGTCCTTCTCTTTCGTTGGCTT-AACAAC-CAACTCGGACGCGGATTGCGTCAAGG---AACA-TTAAA-TG--AGAAGAGAGCGTTTGCTT-GGAACCTGGAGACGGTGTTTCC--AGCTTGCG--TTTCCTCTTTC---T--AAATCTATAACGACTCTCGGCAACGGATATCTCGGCTCTCGCATCGATGAAGAACGCAGCAAAATGCGATACTTGGTGTGAATTGCAGAATCCCGTGAATCATCGAGTTTTTGAACGCAAGTTGCGCCCAAAGCCATTCGGCTGAGGGCACGTCTGCCTGGGTGTCACGTAAACGTCACTCCAAACC-ACA---TGTT----------------GG-TTTAAGGAGCGGAAATTGGCCTCCCGTGAG-CCT-TGA--GCTCGTGGTTGGCCTAAATATCGAGTTCGTGGTTGAAC-GGCCTTCGACAATCGGTGGTTGT-AAAGACCCTCTGAGC-CTGTCG-------TGGCCTG--ATGCTAATGCAC-TTTTAAGA-CCCT-------------AACT------TAAAAACCGCGACC
>Acalypha_ecklonii_P_1183
--------TGCAAAGCAGAACGA-CCC-GTGAACGTGTTAT--AACATGCT-GAGGGAGCA--------TCTGCTCTCTCAATGCC-ACGTG-AGGGAT-GG------ATG-TCC-ATGTGGTGTCCTTCTCTTTCGTTGGCTT-AACAAC-CAACTCGGACGCGGATTGCGTCAAGG---AACA-TTAAA-TG--AGAAGAGAGCGTTTGCTT-GGGACCCGGAGACGGTGTTTCT--AGCTTGCG--TTTCCTCTTTC---T--AAATCTATAACGACTCTCGGCAACGGATATCTCGGCTCTCGCATCGATGAAGAACGCAGCAAAATGCGATACTTGGTGTGAATTGCAGAATCCCGTGAATCATCGAGTTTTTGAACGCAAGTTGCGCCCAAAGCCATTCGGCCGAGGGCACGTCTGCCTGGGTGTCACGTAAACGTCACTCCAAACC-ACA---TGTT----------------GG-TTTAAGGAGCGGAAATTGGCCTCCCGTGAG-CCT-TGA--GCTCGTGGTTGGCCTAAATTACGAGTTCGTGGTTGAAC-GGCCTTCGACAATCGGTGGTTGT-AAAGACCCTCTGAGC-CTGTCG-------TGGCCTG--ATGCTAATGCGC-TCTTAAGA-CCCT-------------AACT------TAAAAACCGCGACC
>Acalypha_indica_H_25706
TCGAAACCTGCCCAGCAGAACGA-CCC-GGGAACACGTTATC-AATACGCC-GAGGGAGCT--------CGCGCTCTCTCGCGGCC-ACGGG-CGGGAA-GG------GAG-TCC-CAGCGATGCCCTTCTCGTCCTTCGGCAC-AACGAA-CAACTCGGGCGCGGATTGCGCCAAGG---AACA-TGTAC-TG--AGAAGAGAGCGCGTGCTC-GGGGCCCGGAAACGGTGCTCCC-CGGCCTGCA-CTGCGCTCTTCG---T--AAATTTATAACGACTCTCGGCAACGGATATCTCGGCTCTCGCATCGATGAAGAACGCAGCAAAATGCGATACTTGGTGTGAATTGCAGAATCCCGTGAATCATCGAGTTTTTGAACGCAAGTTGCGCCCGAAGCCATTCGGCTGAGGGCACGTCTGCCTGGGTGTCACGTAAACGTCGCTCCCGACC-GAA---TTCC----------------GG-TCGACGGAGCGGAAGATGGCCTCCCGTGAG-TCC-CGA--GCTCGCGGCCGGCCGAAATATCGATTCCTTTGCCGAAA-GGCCTTCGACAGTCGGTGGTTGTAAAAGACCCTCTGAGC-GCGTCG-------CGGCCCG-AAAGCTGCGGGAA-TTTTAAGA-CCCC----------GAGTTCC------GAAAAATCGCGACC
>Mareya_micrantha_W_1042
TCGAAACCTGCACCGCAGAACGA-CCC-GTGAACGTGTGTTC--TGACACG-AAGAGGGAG--------CCTGCTACCTCGATGCC-GATGG-GGGGAA-GG------CGT-GCT-CGGGCACTTTCGACCCCATCGTCGGCCC-AACAAC-CAACCCCGGCGCGGAAAGCGCCAAGG---AACA-TGTAA-TG--AAAAGAGGGTGCGGCTGC-GGACCTCGGAAACGACGCGTCC-GGGCATGCA-TCGTCCTCTTTC---G--AAAACAGAAACGACTCTCGGCAACGGATATCTCGGCTCTTGCATCGATGAAGAACGCAGCAAAATGCGATACTTGGTGTGAATTGCAGAATCCCGTGAATCATCGAGTTTTTGAACGCAAGTTGCGCCCGAAGCCTTTCGGTCGAGGGCACGTCTGCCTGGGTGTCACGCAAANGTTGCCCCTACAC-CGA---CCTTTTGATACGTCAACGGGTG-GTGAAGGAGCGGATGTTGGCCTCCCGTTAG-CCG-TGC--GCTGGCGGTTGGCCTAAAAACGGAGCGCTCGGCTGTAT-TGCA-GCGACGATCGGTGGTTGT--AAGACCCTGTTAAG-ACGTCG-------TGAACGG--CAGTCGACGGGC-TCGCGAGA-CCCT----------GCGGA--------ATCCGACCGCGACC
>Erythrococca_natalensis_AKB_8445
TCAACCCCTGGTCTGCAGTACGA-CCC-GTGAACGTGTTTAT--CAAAACT-GATGGACGTCTTAGAGCTTCGCCTCTGATATGTC-TCGAACCGATGGTGGATGCCAAGG-GCT-AAGGCTCTTTCGCACCTTCTCTCGGATT-CTTAAC-CAACCCCGGCGCGGAATGCGCCAAGGAATAACA-TGAAA-TG--AAAAGGTCGAGCTGCCTC-GAGCATCGGAAACGGTGACCTCTTGGCATGTG-TCGTCCGATTTC---A--AAAACTGAAACGACTCTCGGCAACGGATATCTCGGCTCTCGCATCGATGAAGAACGCAGCAAAATGCGATACTTGGTGTGAATTGCAGAATCCCGTGAATCATCGAGTTTTTGAACGCAAGTTGCGCCCGAAGCC-TTCGGCCGAGGGCACGTCTGCCTGGGTGTCACGCAACTGTCGCCTCCATAT-CCT---CTAG-----------CGGAGTT-TGGTGGAGGCGGAATATGGCCTCCCGCACG-CCA-CAT--GCTTGCGGTTGGCCTAAAATATGAGTCCCCAGACTGAT-GGAC-ACGGCAATCGGTGGTTGT--GAGNCCCTCTAAAA-TCGCCGTGCATCTTCAGTCA-TGTATCGGGACATGCCCCAAGA-CCCTCGAGCGAATCCTCGACGGAACAGCTCGTACCGCGACC
>Micrococca_capensis_AKB_7617
TCGAAACCTGCTTTGCAGAACAA-CCC-GCGAATGTGTTTAT--CAAAATT-GATGGTCATTTTAGAGCTCTGCCTCTAATATGTC-CTGATCCGGCAGTAGGTGCTAGGA-GAT-TAGGTTCTTTTGCATCTTCTTTTGGATT-TTCAAC-CAACCCCGGCGCGGAATGCGCCAAGG---AAAA-TGAAA-TG--AAATGGTCGAGTTGCCTTTGAGCATCGGGAACGATGAGCTT-TTGGTTATC-TTGTCCAATCTT---G--AAAAATAAAATGACTCTCGGCAACGGATATCTCGGCTCTCGCATCGATGAAGAACGCAGCAAAATGCGATACTTGGTGTGAATTGCAGAATCCCGTGAATCATCGAGTTTTTGAACGCAAGTTGCGCCCGAAGCC-TTTGGTTGAGGGCACGTCTGCCTGGGTGTCACACAACTGTTGCCCTTAAAT-CCT---CTAT-----------TAGAGTG-AGGTGAGGGCGGAATATGGCCTCCCGTATG-CCA-TGT--GCTTGCGGTTGACCTAAAATATGAGTCCTGAGATTGAT-GGGC-ACGACAATCGGTGGTTGT--AAGACCCTTTAAAT-TCGTTGTGCATCCTTAGTCA-TCTATCGGGATAT-ACATAAGA-CCCTTGAGCAAAGCCCTAAAGGAAGAGCTCATATTGCGACC
>Bernardia_viridis_R_4552
TCGATACCTGCACTGCAGAACGA-CCC-GTGAACATGTTTTA-CAACAAAT-GGGGGATGA---GGATGCTTGCGTCCTCATACCCCATGGGCTGGTGG-GG------GGA-TCC--------ATTGGACCGTCTCATTGGCCAAACAAAC-CAACCCCGGCGCAGGACGCGCCAAGG---AACA-TTATA-CA-GAAAAGGGAACGCTGCTGC-ATGCCCTGGAAACAGTGTGCCTCAGACATGCG-TAATCCTATTTT---A--TGAAACATAACGACTCTCGGCAACGGATATCTTGGCTCTCGCATCGATGAAGAACGCAGCAAAATGCGATACTTGGTGTGAATTGCAGAATCCCGTGAATCATCGAGTTTTTGAACGCAAGTTGCGCCCAAAGCCTTCTGGCCGAGGGCACGTCTGCCTGGGTGTCACGCAACCGTCGCCCCCCTCA-ACA---CCGTTCCCT-TGTTGGAATGGT-GCCACTGGGCGGATAATGGCCTCCCGTCAG-CAT-CGA--GCTTGCGGTTGGCCTAAAAATAATGTCCACTGCAAAGG-CATCAACGACAATCGGTGGTTGC--TAGACCCTCTGCCC--AGTCGTAT---GCATGCCG-TGCGCAATGAGGA-CCAAAAGA-GCCTGATGC-GACCCCNAAGGGTACAGCTCCAATCGCGACC
