# Supplementary material for: Revisiting Acalypha medicinal interest: ethnobotany, experimental studies, and the implications of taxonomic misuse pitfalls
Source: PhytoKeys. 2026 Jan 30;270:119–42. doi: 10.3897/phytokeys.270.169087 (PMC12881909; doi:10.3897/phytokeys.270.169087)
Supplement: Supplementary material 2 — Phylogenetic analysis [file phytokeys-270-119_article-169087__-s002.zip › phylogenetic_analysis/its_alignment.mafft.trimal.fasta]

>Acalypha_acmophylla_KC_0331
TCGAAACCTGCACAGCAGAACGACCCGTGAACGTGTTTACAAATCGAGGGAGCATYCGCT
CTCTCAATGCTGCGGGGGGAGGGTGATGCCCTCTCATCCGTCGGCTTCAACCAACTCGGG
CGCGGATTGCGCCAAGGAACATTCAATGAAAAGAGAGCGTTTGTTCGGGACCCGGAGACG
GTGCTCCTGGCTTGCGTTCCCTATTTCTAAATCTATAACGACTCTCGGCAACGGATATCT
CGGCTCTCGCATCGATGAAGAACGCAGCAAAATGCGATACTTGGTGTGAATTGCAGAATC
CCGTGAATCATCGAGTTTTTGAACGCAAGTTGCGCCCAAAGCCTTCGGCCGAGGGCACGT
CTGCCTGGGTGTCACGTAAACGTCACTCCCAACCAATGCTGGTTGAGGAGCGGAAATTGG
CCTCCCATGAGCCATGCGCTCGTGGTTGGCCTAAATATCGAGTCCGTGGCTGAACGCCTC
GACAATCGGTGGTTGTAAGACCCTCTGAATGTGTCGTTGCTCGACGCTGCAGGACTCAAG
ACCACAAAATC
>Acalypha_kerrii_WHQ_W125
TCGAAACCTGCATAGCAGAACGACCCGTGAACGTGTTTACAAATCGAGGGAGCATCCGCT
CTCTCAATGCTGCGGGGGGAGGGTGATGCCTTCTCATCCGTCGGCTTCAACCAACTCGGG
CGCGGATTGCGCCAAGGAACATTCAATGAAAAGAGAGCGTTTGCTCGGGACCCGGAGACG
GTGCTCCTGGCTTGCGTTCCCTCTTTCTAAATCTATAACGACTCTCGGCAACGGATATCT
CGGCTCTCGCATCGATGAAGAACGCAGCAAAATGCGATACTTGGTGTGAATTGCAGAATC
CCGTGAATCATCGAGTTTTTGAACGCAAGTTGCGCCCAAAGCCTTCGGCCGAGGGCACGT
CTGCCTGGGTGTCACGTAAACGTCACTCCCAACCAATGCTGGTTGAGGAGCGGAAATTGG
CCTCCCATGAGCCATGTGTTCGTGGTTGGCCTAAATATCGAGTCCGTGGCTGAACGCCTC
GACAATCGGTGGTTGTAAGACCCTCTGAATGTGTCGTTGCTCGACGCTGCAGGACTCAAG
ACCACAAAATC
>Acalypha_matsudae_L_720
TCGAAACCTGCACAGCAGAACGACCCGTGAACGTGTTTACAAATCGAGGGAGCATCCGCT
CTCTCAATGCTGCGGGGGGAGGGTGATTCCTTCTCATCCGTCGGCTTCAACCAACTCGGG
CGCGGATTGCGCCAAGGAACATTCAATGAAAAGAGAGCGTTTGCTCGGGACCCGGAGACG
GTGCTCCTGGCTTGCGTTCCCTCTTTCTAAATCTATAACGACTCTCGGCAACGGATATCT
CGGCTCTCGCATCGATGAAGAACGCAGCAAAATGCGATACTTGGTGTGAATTGCAGAATC
CCGTGAATCATCGAGTTTTTGAACGCAAGTTGCGCCCAAAGCCTTCGGCCGAGGGCACGT
CTGCCTGGGTGTCACGTAAACGTCACTCCCAACCAATGCTGGTTGAGGAGCGGAAATTGG
CCTCCCATGAGCCATGTGCTCGTGGTTGGCCTAAATATCGAGTCCGTGGCTGAACGCCTC
GACAATCGGTGGTTGTAAGACCCTCTGAATGTGTCGTTGCTCGACGCTGTAGGACTCAAG
ACCACAAAATC
>Acalypha_siamensis_siamensis_VS_SR52
TCGAAACCTGCATAGCAGAACGACCCGTGAACGTGTTTACAAACCGAGGGAGCATCCGCT
CTCTCAWTGCTGCGGGGGGAGGGTGACGCCTTCTCATCCGTCGGCTTCAACCAACTCGGG
CGCGGATTGCGCCAAGGAACATTCAATGAGAAGAGAGCGTTTGCTCGGGACCCGGAGACG
GTGCTCCTGGCTTGCGTTCCCTCTTTCTAAATCTATAACGACTCTCGGCAACGGATATCT
CGGCTCTCGCATCGATGAAGAACGCAGCAAAATGCGATACTTGGTGTGAATTGCAGAATC
CCGTGAATCATCGAGTTTTTGAACGCAAGTTGCGCCCAAAGCCTTCGGCCGAGGGCACGT
CTGCCTGGGTGTCACGTAAACGTCACTCCCAACCAATGCTGGTTGAGGAGCGGAAATTGG
CCTCCCGTGAGCCACGNGCTCGTGGTTGGCCTAAATATCGAGTCCGCGGCNGAACGCCTC
GACAATCGGTGGTTGTAANNCCNT-NNNANNNNNNNNTNNNNNANNNNWNNGGRCTCAAG
ACCACAAAATC
>Acalypha_glabrata_B_9316
TCGAAACCTGCATAGCAGAACGACCCGTGAACGTGTTTACAAATCGAGGGAGCATCTGCT
CTCTCAATGCTGCAGGGGGAGGGGGATGCCTTCTCACCCGTCGGCTTCAACCAACTCGGG
CGCGGATTGCGCCAAGGAACATTCAATGAAAAGAGAGCGTTTGCTCGGGACCCGGAGACG
GTGCTCCTGGCTTGCGTTCCCTCTTTCTAAATCTATAACGACTCTCGGCAACGGATATCT
CGGCTCTCGCATCGATGAAGAACGCAGCAAAATGCGATACTTGGTGTGAATTGCAGAATC
CCGTGAATCATCGAGTTTTTGAACGCAAGTTGCGCCCAAAGCCTTCGGCCGAGGGCACGT
CTGCCTGGGTGTCACGTAAACGTCACTCCCAACCAATGCCGGTTGAGGAGCGGAAATTGG
CCTCCCATGAACCCCGTGCTCGTGGTTGGCCTAAATATCGAGTCCGTGGCTGAACGCCTC
GACAATCGGTGGTTGTAAGACCCTCTGAATATGTCGTTGCTCGACGCTGCTGGACTCAAG
ACCCAAAAATC
>Acalypha_gillespieae_LG_10693
TCGAAACCTGCATAGCAGAACGACCCGTGAACGTGTTTACAAACCGAGGGAGCATCCGCT
CTCTCAATGCTGCGGGGGGAGGGTGATGCCTTGTCATCCGTCGGCTTTAACAAACTCGGG
CGCGGATTGCGCCAAGGAATATTCATTGAAAAGAGAGCGTTTGTTCGGGACCCGGAGACG
GTGCTCCCGGCTTGCGTTCCCTCTTTCTAAATCTATAACGACTCTCGGCAACGGATATCT
CGGCTCTCGCATCGATGAAGAACGCAGCAAAATGCGATACTTGGTGTGAATTGCAGAATC
CCGTGAATCATCGAGTTTTTGAACGCAAGTTGCGCCCAAAGCCTTCGGCCGAGGGCACGT
CTGCCTGGGTGTCACGTAAACGTCACTCCCAACCAATGCTGGTTGAGGAGCGGAAATTGG
CCTCCCATGAACCCCGTGCTCGTGGTTGGCCTAAATATCGAGTCCGTGGCTGAACGCCTC
GACAATCGGTGGTTGTAAGACCCTCTGAATATGTCGTTGCTCGACGCTGCAGGACTCAGG
ACCTCAAAATC
>Acalypha_gillespieae_OM140898
TCGAAACCTGCATAGCAGAACGACCCGTGAACGTGTTTACAAACCGAGGGAGCATCCGCT
CTCTCAATGCTGCGGGGGGAGGGTGATGCCTTGTCATCCGTCGGCTTTAACAAACTCGGG
CGCGGATTGCGCCAAGGAACATTCATTGAAAAGAGAGCGTTTGCTCGGGACCCGGAGACG
GTGCTCCCGGCTTGCGTTCCCTCTTTCTAAATCTATAACGACTCTCGGCAACGGATATCT
CGGCTCTCGCATCGATGAAGAACGCAGCAAAATGCGATACTTGGTGTGAATTGCAGAATC
CCGTGAATCATCGAGTTTTTGAACGCAAGTTGCGCCCAAAGCCTTCGGCCGAGGGCACGT
CTGCCTGGGTGTCACGTAAACGTCACTCCCAACCAATGSTGGTTGAGGARCGGAAATTGG
CCTCCCATGAACCCCGTGCTCGTGGTTGGCCTAAATATCGAGTCCGTGGCTGAACGCCTC
GACAATCGGTGGTTGTAAGACCCTCTGAATATGTCGTTGCTCGACGCTGCAGGACTCAGG
ACCTCAAAATC
>Acalypha_mayottensis_L_3268
TCGAAACCTGCATAGCAGAACGACCCGTGAACGTGTTTACAAACCGAGGGAGCATCCGCT
CTCTCAATGCTGCGGGGGGAGGGTGATGCCTTGTCATCCGTCGGCTTTAACAAACTCGGG
CGCGGATTGCGCCAAGGAACATTCATTGAAAAGAGAGCGTTTGCTCGGGACCCGGAGACG
GTGCTCCCTGCCTGCGTTCCCTCTTTCTAAATCTATAACGACTCTCGGCAACGGATATCT
CGGCTCTCGCATCGATGAAGAACGCAGCAAAATGCGATACTTGGTGTGAATTGCAGAATC
CCGTGAATCATCGAGTTTTTGAACGCAAGTTGCGCCCAAAGCCTTCGGCCGAGGGCACGT
CTGCCTGGGTGTCACGTAAACGTCACTCCCAACCAATGCTGGTTGAGGAGCGGAAATTGG
CCTCCCATGAACCTCGTGCTCGTGGTTGGCCTAAATATCGAGTCCGTGGCTGAACGCCTC
GACAATCGGTGGTTGTAAGACCCTCTGAATATGTCGTTGCTCGACGCTGCAGGACTCAGG
ACCTCAAAATC
>Acalypha_perrieri_LG_4123
TCGAAACCTGCATAGCAGAACGACCCGTGAACGTGTTTACAAACCGAGGGAGCATCCGCT
CTCTCAATGCTGCGGGGGGAGGGTGATGCCTTGTCATCCGTCGGCTTTAACAAACTCGGG
CGCGGATTGCGCCAAGGAACATTCATTGAAAAGAGAGCGTTTGCTCGGGACCCGGAGACG
GTGCTCCCGGCCTGCGTTCCCTCTTTCTAAATCTATAACGACTCTCGGCAACGGATATCT
CGGCTCTCGCATCGATGAAGAACGCAGCAAAATGCGATACTTGGTGTGAATTGCAGAATC
CCGTGAATCATCGAGTTTTTGAACGCAAGTTGCGCCCAAAGCCTTCGGCCGAGGGCACGT
CTGCCTGGGTGTCACGTAAACGTCACTCCCAACCAATGCTGGTTGAGGAGCGGAAATTGG
CCTCCCATGAACCCCGTGCTCGTGGTTGGCCTAAATATCGAGTCCGTGGCTGAACGCCTC
GACAATCGGTGGTTGTAAGACCCTCTGAATATGTCGTTGCTCGACGCTGCAGGACTCAGG
ACCTCAAAATC
>Acalypha_neptunica_A_436
TCGAAACCTGCACAGCAGAACGACCCGTGAACGTGTTTACAAATCGAGGGAGCATCCGCT
CTCTCAATGCTGCGGGGGGAGGGCTATGCCTTGTCATCCGTCGGCTTTAACTAACTCGGG
CGCGGATTGCGCCAAGGAACATTCATTGAAAAGAGAGCGTTTGATCGGGACCCGGAGACG
GTGCTCCTAGCTTGCGTTCCCTCTTTCTAAATCTATAACGACTCTCGGCAACGGATATCT
CGGCTCTCGCATCGATGAAGAACGCAGCAAAATGCGATACTTGGTGTGAATTGCAGAATC
CCGTGAATCATCGAGTTTTTGAACGCAAGTTGCGCCCAAAGCCTTCGGCCGAGGGCACGT
CTGCCTGGGTGTCACGTAAACGTCACTCCCAACCAATGCTGGTTGAGGAGCGGAAATTGG
CCTCCCATGAACCCTGTGCTCGTGGTTGGCCTAAATATCGAGTCCGTGGCTGAACGCCTC
GACAATCGGTGGTTGTAAGACCCTCTGAATATGTCGTTGCTCGACGCTGCAGGACCCAGG
ACCTCAAAATC
>Acalypha_boinensis_LG_10813
TCGAAACCTGCACAGCAGAACGACCCGTGAACGTGTTTACATATCGAGGGAGCATTCGCT
CTCTCAATGTCGCGGGGGGAGGGTTATGCCCTCTCATCCGTCGGCTACAACCAACTCGGG
CGCGGATTGCGCCAAGGAACATTCATTGAAAAGAGAGCGCTTGCTCGGGACCCGGAGACG
GTGCTTCTAGCCTGCGTTCCCTCTTTCTTAATCTATAACGACTCTCGGCAACGGATATCT
CGGCTCTCGCATCGATGAAGAACGCAGCAAAATGCGATACTTGGTGTGAATTGCAGAATC
CCGTGAATCATCGAGTTTTTGAACGCAAGTTGCGCCCAAAGCCTTCGGCCGAGGGCACGT
CTGCCTGGGTGTCACGTAAACGTCTCTCCCGACCATTGCTGGTTGAGGAGCGGAAATTGG
CCTCCCATGAACCCCGTGCTCGTGGTTGGCCTAAATATCGAGTCCGTGGCCGGACGCCTC
GACAATCGGTGGTTGTATGACCCTCTGAACGTGTCGTTGCTCGAAGCCGCGGGACTCAAA
GACACAAAATC
>Acalypha_urophylla_LG_10809
TCGAAACCTGCACAGCAGAACGACCCGTGAACGTGTTTACATATCGAGGGAGCATTCGCT
CTCTCAATGTCGCGGGGGGAGGGTTATGCCCTCTCATCCGTCGGCTACAACCAACTCGGG
CGCGGATTGCGCCAAGGAACATTCATTGAAAAGAGAGCGCTTGCTCGGGACCCGGAGACG
GTGCTTCTAGCCTGCGTTCCCTCTTTCTTAATCTATAACGACTCTCGGCAACGGATATCT
CGGCTCTCGCATCGATGAAGAACGCAGCAAAATGCGATACTTGGTGTGAATTGCAGAATC
CCGTGAATCATCGAGTTTTTGAACGCAAGTTGCGCCCAAAGCCTTCGGCCGAGGGCACGT
CTGCCTGGGTGTCACGTAAACGTCTCTCCCAACCATTGCTGGTTGAGGAGCGGAAATTGG
CCTCCCATGAACCCCGTGCTCGTGGTTGGCCTAAATATCGAGTCCGTGGCCGGACGCCTC
GACAATCGGTGGTTGTATGACCCTCTGAACGTGTCGTTGCTCGAAGCCGCGGGACTCAAA
GACACAAAATC
>Acalypha_spachiana_LG_10856
TCGAAACCTGCACAGCAGAACGACCCGTGAACGTGTTTACATATCGAGGGAGCATTCGCT
CTCTCAATGTCGCGGGGGGAGGGTTATGCCCCCTCATCCGTCGGCTACAACCAACTCGGG
CGCGGATTGCGCCAAGGAACATTCATTGAAAAGAGAGCGCTTGCTCGGGACCCGGAGACG
GTGCTTCTAGCCTGCGTTCCCTCTTTCTTAATCTATAACGACTCTCGGCAACGGATATCT
CGGCTCTCGCATCGATGAAGAACGCAGCAAAATGCGATACTTGGTGTGAATTGCAGAATC
CCGTGAATCATCGAGTTTTTGAACGCAAGTTGCGCCCAAAGCCTTCGGCCGAGGGCACGT
CTGCCTGGGTGTCACGTAAACGTCTCTCCCAACCATTGCTGGTTGAGGAGCGGAAATTGG
CCTCCCATGAACCCCGTGCTCGTGGTTGGCCTAAATATCGAGTCCGTGGCCGGACGCCTC
GACAATCGGTGGTTGTATGACCCTCTGAACGTGTCGTTGCTCGAAGCCGCGGGACTCAAA
GACACAAAATC
>Acalypha_boinensis_OM140856
TCGAAACCTGCACAGCAGAACGACCCGTGAACGTGTTTACATATCGAGGGAGCATTCGCT
CTCTCAATGTCGCGGGGGGAGGGTTATGCCCTCTCATCCGTCGGCTACAACCAACTCGGG
CGCGGATTGCGCCAAGGAACATTCATTGAAAAGAGAGCGCTTGCTCGGGACCCGGAGACG
GTGCTTCTAGCCTGCGTTCCCTCTTTCTTAATCTATAACGACTCTCGGCAACGGATATCT
CGGCTCTCGCATCGATGAAGAACGCAGCAAAATGCGATACTTGGTGTGAATTGCAGAATC
CCGTGAATCATCGAGTTTTTGAACGCAAGTTGCGCCCAAAGCCTTCGGCCGAGGGCACGT
CTGCCTGGGTGTCACGTAAACGTCTCTCCCGACCATTGCWGGTTGAGGAGCGGAAATTGG
CCTCCCATGAACCCCGTGCTCGTGGTTGGCCTAAATATCGAGTCCGTGGCCGGACGCCTC
GACAATCGGTGGTTGTATGACYCTCTGAACGTGTCGTTGCTCGAAGCCGCGGGACTCAAA
GACACAAAATC
>Acalypha_lamiana_OM140917
TCGAAACCTGCACAGCAGAACGACCCGTGAACGTGTTTACATATCGAGGGAGCATTCGCT
CTCTCAATGTCGCGGGGGGAGGGTTATGCCCTCTCATCCGTCGGCTACAACCAACTCGGG
CGCGGATTGCGCCAAGGAACATTCATTGAAAAGAGAGCGCTTGCTCGGGACCCGGAGACG
GTGCTTCTAGCCTGCGTTCCCTCTTTCTTAATCTATAACGACTCTCGGCAACGGATATCT
CGGCTCTCGCATCGATGAAGAACGCAGCAAAATGCGATACTTGGTGTGAATTGCAGAATC
CCGTGAATCATCGAGTTTTTGAACGCAAGTTGCGCCCAAAGCCTTCGGCCGAGGGCACGT
CTGCCTGGGTGTCACGTAAACGTCTCTCCCAACCAATGCTGGTTGAGGAGCGGAAATTGG
CCTCCCATGAACCTCGTGCTCGTGGTTGGCCTAAATATCGAGTCCGCGGCTGGACGCCTC
GACAATCGGTGGTTGTATGACCCTCTGAACGTGTCGTTGCTCGAAGCTGCGGGACTCAAA
GACACAAAATC
>Acalypha_lamiana_LG_10691
TCGAAACCTGCATAGCAGAACGACCCGTGAACGCGTTTACATATCGAGGGGGCATTCGCT
CTCTCAATGTCGCGGGGGGAGGGTTATGCCCCCTCATCCGTCGGCTACAACTAACTCGGG
CGCGGATTGCGCCAAGGAACATTCATTGAAAAGAGAGCGCTTGCTCGGGACCCGGAGACG
GTGCTCCTAGCCCGCGTTCCCTCTTTCTTAATCTATAACGACTCTCGGCAACGGATATCT
CGGCTCTCGCATCGATGAAGAACGCAGCAAAATGCGATACTTGGTGTGAATTGCAGAATC
CCGTGAATCATCGAGTTTTTGAACGCAAGTTGCGCCCAAAGCCTTCGGCCGAGGGCACGT
CTGCCTGGGTGTCACGTAAACGTCTCTCCCAACCAACGCTGGTTGAGGAGCGGAAATTGG
CCTCCCATGAACCTCGTGCTCGTGGTTGGCCTAAATATCGAGTCCGCGGCTGGACGCCTC
GACAATCGGTGGTTGTATGACCCTCTGAACGCGTCGTTGCTCGAAGCTGCGGGACTCAAA
GACACAAAATC
>Acalypha_lamiana_OM140916
TCGAAACCTGCATAGCAGAACGACCCGTGAACGCGTTTACATATCGAGGGGGCATTCGCT
CTCTCAATGTCGCGGGGGGAGGGTTATGCCCCCTCATCCGTCGGCTACAACTAACTCGGG
CGCGGATTGCGCCAAGGAACATTCATTGAAAAGAGAGCGCTTGCTCGGGACCCGGAGACG
GTGCTCCTAGCCCGCGTTCCCTCTTTCTTAATCTATAACGACTCTCGGCAACGGATATCT
CGGCTCTCGCATCGATGAAGAACGCAGCAAAATGCGATACTTGGTGTGAATTGCAGAATC
CCGTGAATCATCGAGTTTTTGAACGCAAGTTGCGCCCAAAGCCTTCGGCCGAGGGCACGT
CTGCCTGGGTGTCACGTAAACGTCTCTCCCAACCAACGCTGGTTGAGGAGCGGAAATTGG
CCTCCCATGAACCTCGTGCTCGTGGTTGGCCTAAATATCGAGTCCGCGGCTGGACGCCTC
GACAATCGGTGGTTGTATGACCCTCTGAACGCGTCGTTGCTCGAAGCTGCGGGACTCAAA
GACACAAAATC
>Acalypha_lamiana_OM140918
TCGAAACCTGCATAGCAGAACGACCCGTGAACGCGTTTACATATCGAGGGGGCATTCGCT
CTCTCAATGTCGCGGGGGGAGGGTTATGCCCCCTCATCCGTCGGCTACAACTAACTCGGG
CGCGGATTGCGCCAAGGAACATTCATTGAAAAGAGAGCGCTTGCTCGGGACCCGGAGACG
GTGCTCCTAGCCCGCGTTCCCTCTTTCTTAATCTATAACGACTCTCGGCAACGGATATCT
CGGCTCTCGCATCGATGAAGAACGCAGCAAAATGCGATACTTGGTGTGAATTGCAGAATC
CCGTGAATCATCGAGTTTTTGAACGCAAGTTGCGCCCAAAGCCTTCGGCCGAGGGCACGT
CTGCCTGGGTGTCACGTAAACGTCTCTCCCAACCAACGCTGGTTGAGGAGCGGAAATTGG
CCTCCCATGAACCTCGTGCTCGTGGTTGGCCTAAATATCGAGTCCGCGGCTGGACGCCTC
GACAATCGGTGGTTGTATGACCCTCTGAACGCGTCGTTGCTCGAAGCTGCGGGACTCAAA
GACACAAAATC
>Acalypha_pervilleana_LG_10649
TCGAAACCTGCATAGCAGAACGACCTGTGAACGTGTTTACATATCGAGGGAGCATTCGCT
CTCTCAATGTCGCGGGGGGAGGGTTATGCCCTCTCATCCGTCGGCTACAACTAACTCGGG
CGCGGATTGCGCCAAGGAACATTCATTGAAAAGAGAGCGCTTGCTCGGGACCCGGAGACG
GTGCTTCTAGCCTGCGTTCCCTCTTTCTTAATCTATAACGACTCTCGGCAACGGATATCT
CGGCTCTCGCATCGATGAAGAACGCAGCAAAATGCGATACTTGGTGTGAATTGCAGAATC
CCGTGAATCATCGAGTTTTTGAACGCAAGTTGCGCCTAAAGCCTTCGGCCGAGGGCACGT
CTGCCTGGGTGTCACGTAAACGTCTCTCCCAACCAATGCTGGTTGAGGAGCGGAAATTGG
CCTCCCATGAGCCTTGTGCTCGTGGTTGGCCTAAATATCGAGTCCGTGGCTGAACGCCTC
GACAATCGGTGGTTGTATGACCCTCTGAATGTGTCGTTGCTCGAAGCTGCGGAACTCAAA
GACACAAAATC
>Acalypha_pervilleana_OM140952
TCGAAACCTGCATAGCAGAACGACCTGTGAACGTGTTTACATATCGAGGGAGCATTCGCT
CTCTCAATGTCGCGGGGGGAGGGTTATGCCCTCTCATCCGTCGGCTACAACTAACTCGGG
CGCGGATTGCGCCAAGGAACATTCATTGAAAAGAGAGCGCTTGCTCGGGACCCGGAGACG
GTGCTTCTAGCCTGCGTTCCCTCTTTCTTAATCTATAACGACTCTCGGCAACGGATATCT
CGGCTCTCGCATCGATGAAGAACGCAGCAAAATGCGATACTTGGTGTGAATTGCAGAATC
CCGTGAATCATCGAGTTTTTGAACGCAAGTTGCGCCTAAAGCCTTCGGCCGAGGGCACGT
CTGCCTGGGTGTCACGTAAACGTCTCTCCCAACCAATGCTGGTTGAGGAGCGGAAATTGG
CCTCCCATGAACCTTGTGCTCGTGGTTGGCCTAAATATCGAGTCCGTGGCTGAACGCCTC
GACAATCGGTGGTTGTATGACCCTCTGAATGTGTCGTTGCTCGAAGCTGCGGAACTCAAA
GACACAAAATC
>Acalypha_urophylla_OM140983
TCGAAACCTGCATAGCAGAACGACCCGTGAACGTGTTTACATATCGAGGGAGCATTTGCT
CTCTCAATGTCGCGGGGGGAGGGTTATGCCCTCTCATTCGTCGGCAACAACTAACTCGGG
CGCGGATTGCGCCAAGGAACATTCATTGAAAAGAGAGCGCTTGCTCGGGACCCGGAGACG
GTGCTTCTAGCCTGCGTTCCCTCTTTCTTAATCTATAACGACTCTCGGCAACGGATATCT
CGGCTCTCGCATCGATGAAGAACGCAGCAAAATGCGATACTTGGTGTGAATTGCAGAATC
CCGTGAATCATCGAGTTTTTGAACGCAAGTTGCGCCCAAAGCCTTCGGCCGAGGGCACGT
CTGCCTGGGTGTCACGTAAACGTCTCTCCCAACCAATGCTGGTTGAGGAGCGAAAATTGG
CCTCCCATGAACCCCGTGCTCGTGGTTGGCTTAAATATCGAGTCCGTGGCTGAACGCCTC
GACAATCGGTGGTTGTATGACCCTCTGAATGTGTCGTTGCTCGAAGCTGCGGGACTCAAA
GGCACAAAATC
>Acalypha_capillipes_C_12414
TCGAAACCTGCATAGCAGAACGACCCGCGAATGTGTTTACATACCGAGGGAGCATTTGCT
CTCTCNACGCCTCGGGGGGAGGGTGACGCCTTCTCGTCTGTTGGCTTCAACCAACTCGGG
CGCGGATTGCGCCAAGGAATATTCAATGAAAAGAGAGCGTTTGCTCGGGACCCGGAGACG
GTGCTTCTGGCTTGCGTTCCCTCTTTCTAAATCTATAACGACTCTCGGCAACGGATATCT
CGGCTCTCGCATCGATGAAGAACGCAGCAAAATGCGATACTTGATGTGAATTGCAGAATC
CCGTGAATCATCGAGTTTTTGAACGCAAGTTGCGCCCAAAGCCTTTGGCCGAGGGCACGT
CTGCCTGGGTGTCACGTAAACGTCACTCTCAACCAATTTTGGTTGAGGAGCGGAAATTGG
CCTCCCATGATCCTCGAGCTCGTGGTTGGCCTAAATATCGAGTCCGTGGCTGAACGCCTC
GACAATCGGTGGTTGTAAGACCCTCTGAGAGTGTCGATGCCAGACGCTGAGGGACTCAAG
ACCAAAAAATC
>Acalypha_lyonsii_GF_13086
TCGAAACCTGCATAGCAGAACGACCCGCGAATGTGTTTACATACCGAGGGAGCATTTGCT
CTCTCAATGCCTCGGGGGGAGGGTGACGCCTTCTCATTTGCTGGCTTCAACCAACTCGGG
CGCGGATTGCGCCAAGGAATATTCAATGAAAAGAGAGCGTATGCTCGGGACCCGGAGACG
GTGCTTCTGGCTTGCGTTCCCTCTTTCTAAATCTATAACGACTCTCGGCAACGGATATCT
CGGCTCTCGCATCGATGAAGAACGCAGCAAAATGCGATACTTGATGTGAATTGCAGAATC
CCGTGAATCATCGAGTTTTTGAACGCAAGTTGCGCCCAAAGCCTTTGGCCGAGGGCACGT
CTGCCTGGGTGTCACGTAAACGTCACTCTCAACCAATTTTGGTTGAGGAGTGGAAATTGG
CCTCCCATGATCCTCGAGCTCGTGGTTGGCCTAAATATCGAGTCCGTGGCTGAACGCCTC
GACAATCGGTGGTTGTAAGACCCTCTGAGAGTGTCGGTGCCAGACGCTGTGCGACTCAAG
ACCAAAAAATC
>Acalypha_cardiophylla_cardiophylla_E_14535
TCAAAACCTGCATAGCAGAACGACCCGCGAACATGTTTACATACTGAGGGAGCATTTGCT
CTCTCAACGCCTCGGGGGGAGGGTGATGCCTTCTCATTTGTTGGCTTCAACCAAGTCGGG
CGCGGATTGCGCCAAGGAATATTCAATGAAAAGAGAGCGTTTGCTCGGGACCCGGAGACG
GTGCTTTTGGCTTGCGTTCCCTTTTTCTAAATCTATAACGACTCTCGGCAACGGATATCT
CGGCTCTCGCATCGATGAAGAACGCAGCAAAATGCGATACTTGATGTGAATTGCAGAATC
CCGTGAATCATCGAGTTTTTGAACGCAAGTTGCGCCCAAAGCCTTTGGCAGAGGGCACGT
CTGCCTGGGTGTCACGTAAACGTCACTCCTGACCATTTTTGGTTGAGGAGCGGAAATTGG
CTTCCCATGAGCCTCGAGCCCGTGGTTGGCCTAAATATCGAGTTCGTGGCTGAACGCCTC
GACAATCGGTGGTTGTAAGACCCTCTGAGAGTGTCGATGCCAGTTGCTGCGCAATTCATG
ACCAAAAAATC
>Acalypha_cardiophylla_cardiophylla_L_1631
TCAAAACCTGCATAGCAGAACGACCCGCGAACATGTTTACATACTGAGGGAGCATTTGCT
CTCTCAACGCCTCGGGGGGAGGGTGATGCCTTCTCATTTGTTGGCTTCAACCAAGTCGGG
CGCGGATTGCGCCAAGGAATATTCAATGAAAAGAGAGCGTTTGCTCGGGACCCGGAGACG
GTGCTTTTGGCTTGCGTTCCCTTTTTCTAAATCTATAACGACTCTCGGCAACGGATATCT
CGGCTCTCGCATCGATGAAGAACGCAGCAAAATGCGATACTTGATGTGAATTGCAGAATC
CCGTGAATCATCGAGTTTTTGAACGCAAGTTGCGCCCAAAGCCTTTGGCAGAGGGCACGT
CTGCCTGGGTGTCACGTAAACGTCACTCCTGACTATTTTTGGTTGAGGAGCAGAAATTGG
CTTCCCATGAGCCTCGAGCCCGTGGTTGGCCTAAATATCGAGTTCGTGGCTGAACGCCTC
GACAATCGGTGGTTGTAAGACCCTCTGAGAGTGTCGATGCCAGTTGCTGCGCAATTCATG
ACCAAAAAATC
>Acalypha_longispica_P_948
TCGAAACCTGCATAGCAGAACGACCCGCGAACATGTTTACATACTGAGGGAACATTTGCT
CTCTCAATGCCTCGGGGGGAGGGTGATGCCTTCTCATTTGTTGGCTTCAACTAACTCGGG
CGCGGATTGCGCCAAGGAATATTCAATGAAAAGAGAGCGTTTGCTTGGGACCCGGAGACG
GTGTTTTTGGCTTGCGTTCCCTTTTTCTAAATCTATAACGACTCTCGGCAACGGATATCT
CGGCTCTCGCATCGATGAAGAACGCAGCAAAATGCGATACTTGATGTGAATTGCAGAATC
CCGTGAATCATCGAGTTTTTGAACGCAAGTTGCGCCCAAAGCCTTTGGCAGAGGGCACGT
CTGCCTGGGTGTCACGTAAACGTCACTCCTGACCATTTTTGGTTTTGGAGCGGAAATTGG
CTTCCCATGAGCCTCGAGCCCGTGGTTGGCCTAAATATCGAGTTCGTGGCTGAACGCCTC
GACAATCGGTGGTTGTAAGACCCTCTACAAGTGTCGATGCCAGTTGCTGCGCAATTCATG
ACCAAAAAATC
>Acalypha_novoguineensis_P_6928
TCGAAACCTGCATAGCAGAACGACCCGCGAACGTGTTTACATACCGAGGGAGCATTTGCT
TTCTCAACGCCTCGGGGGGAGGGTGACGCCTTCTCATTTGTTGGCTTCAACCAACTCGGG
CGCGGATTGCGCCAAGGAATATTCAATGAAAAGAGAGCGTTTGCTCAGGACCCGGAGACG
GTGCTTCTGGCTTGCGTTCCCTCTTTCTAAATCTATAATGACTCTCGGCAACGGATATCT
CGGCTCTCGCATCGATGAAGAACGCAGCAAAATGCGATACTTGGTGTGAATTGCAGAATC
CCGTGAATCATCGAGTTTTTGAACGCAAGTTGCGCCCAAAGCCTTTGGCTGAGGGCACGT
CTGCCTGGGTGTCACGTAAACGTCACTCTCAACCAATTTTGGTTGAGGAGCGGAAATTGG
CCTCCCATGAGCTTTGAGCTCGTGGCTGGCCTAAATATCGAGTCCGTGGCTGAACGCCTC
GACAATCGGTGGTTGCAAGACCCTCTGACAGTGTCGTTGCCAGATGCTGCACAACTCAAG
ACCAAAAAATC
>Acalypha_caturus_J_160
TCGAAACCTGCATAGCAGAACGACCCGCGAACGTGTTTACATACTGAGGGAGCATTTGCT
CTCTCAACGCCTCGGGGGGAGGGTGATGCCTTCTCATTTGTTGGCTTCAACCAACTCGGG
CGCGGATTGCGCCAAGGAATATTCAATGAAAAGAGAGCGTTTGCTCGGGACCCGGAAACG
GTGCT-TTGGCTTGCGTTCCCTTTTTCTAAATCTATAACGACTCTCGGCAACGGATATCT
CGGCTCTCGCATCGATGAAGAACGCAGCAAAATGCGATACTTGATGTGAATTGCAGAATC
CCGTGAATCATCGAGTTTTTGAACGCAAGTTGCGCCCAAAGCCTTTGGCCGAGGGCACGT
CTGCCTGGGTGTCACGTCAACGTCACTCCCAACCAATTCTGGTTGAGGAGCGGAAATTGG
CTTCCCATGAGCCTCGAGCTCGTGGTTGGCCTAAATATCGAGTTCGTGGCTCAACGCCTC
GACAATCGGTGGTTGTAAGACCCTCTGAGAGTGTCGATGCCAGTTGCTGCGCAACAAATG
ACCAAAAAATT
>Acalypha_amentacea_amentacea_VS_SR54
TCGAAACCTGCATAGCAGAACGACCTGTGAACGTGTTTATTTATCGAGAGAGTATTCGCT
CTCTCATCGCCTCGGGGGGAGGGTGATGCCTTCTCATTCGTCGGCACCAACTAACTCGGG
CGCGGATTGCGCCAAGGAACATTTACTGAAAAGAGAGTGTTTGCTCTGGACCCGGAGACG
GTGCTCCTGGCTTGCATTTCCTCTTTCTAAATCTATAACGACTCTCGGCAACGGATATCT
CGGCTCTCGCATCGATGAAGAACGCAGCAAAATGCGATACTTGGTGTGAATTGCAGAATC
CCGTGAATCATCGAGTTTTTGAACGCAAGTTGCGCCCAAAGCCTTCGGCCGAGGGCACGT
CTGCCTGGGTGTCACGTAAACGTCACTCCCAACCAATTTTTGTTGTGGAGCGGAAATTGG
TCTCCCGTGAGCCTCGAGCTTGTGGTTGGCCTAAATATCGAGTCTGCGGCTGAACGCCTC
GACAATCGGTGGTTGTAAGACCCTCTGAGTGTGTCGTTGCTTGAAGCTGTAGGATCTCAG
ACCTAAAAATC
>Acalypha_hellwigii_T_14288
TCGAAACCTGCACAGCAGAACGACCTGTGAACGTGTTTATTTATCGAGAGAGCATTCGTT
CTCTCATCGCCTCGGGGGGAGGGTGATGCCTTCTCATTCGTCGGCACTAACYAACTCGGG
CGCGGATTGCGCCAAGGAACATTTACTGAAAAGAGAGTGTTTGCTCTGGACCCGGAGACG
GTGCTCCCGGCTTACATTTCCTCTTTCTAAATCTATAACGACTCTCGGCAACGGATATCT
CGGCTCTCGCATCGATGAAGAACGCAGCAAAATGCGATACTTGGTGTGAATTGCAGAATC
CCGTGAATCATCGAGTTTTTGAACGCAAGTTGCGCCCAAARCCTCTGGCCGAGGGCACGT
CTGCCTGGGTGTCACGTAAACGTCACTCCCAACCAATTTTGGTTGTGGAGCGGAAATTGG
TCTCCCGTGAACCTCGAGTGCGTGGKTGACCTAAATATCGAGTCTGCGGCTGAACGCCTC
GACAATCGGTGGTTGTAAGACCCTCTGAGTGTGTCGTTGCTTGAAGTTGTTGGA------
-----------
>Acalypha_angatensis_C_434
TCGAAACCTGCATAGCAGAACGACCTGTGAACGTGTTTATTTATTGAGAGAGTATTCGCT
CTCTCATCGCCTCGGGGGGAGGGTGATGCCATCTCATTCGTCGGCACCAACTAACTCGGG
CGCGGATTGCGCCAAGGAACATTTACTGAAAAGAGAGTGTTTGCTTTGGACCCGGAGACG
GTGCTCCTGGCTTGCATTTCTTCTTTCTCAATCTATAACGACTCTCGGCAACGGATATCT
CGGCTCTCGCATCGATGAAGAACGCAGCAAAATGCGATACTTGGTGTGAATTGCAGAATC
CCGTGAATCATCGAGTTTTTGAACGCAAGTTGCGCCCAAAGCCTTCGGCCGAGGGCACGT
CTGCCTGGGTGTCACGTAAACGTCACTCCCAACCAATTTTGGTTGTGGAGCGGAAATTGG
TCTCCCGTGAGCCTCGAGCTCGTGGTTGGCCTAAATATTGAGTCTGCGGCTGAATGCCTC
GACAATCGGTGGTTGTAAGACCCTCTGAGTGTGTCGTTGCTTAAAGCTGTAGGACTCAAA
GACTACAAATC
>Acalypha_grandibracteata_L_1209
TCGAAACCTGCATAGCAGAACGACCTGTGAACGTGTTTATTTATTGAGAGAGTATTCGCT
CTCTCATCGCCTCGGGGGGAGGGTGATGCCATCTCATTCGTCGGCACCAACTAACTCGGG
CGCGGATTGCGCCAAGGAACATTTACTGAAAAGAGAGTGTTTGCTTTGGACCCGGAGACG
GTGCTCCTGGCTTGCATTTCTTCTTTCTCAATCTATAACGACTCTCGGCAACGGATATCT
CGGCTCTCGCATCGATGAAGAACGCAGCAAAATGCGATACTTGGTGTGAATTGCAGAATC
CCGTGAATCATCGAGTTTTTGAACGCAAGTTGCGCCCAAAGCCTTCGGCCGAGGGCACGT
CTGCCTGGGTGTCACGTAAACGTCACTCCCAACCAATTTTGGTTGTGGAGCGGAAATTGG
TCTCCCGTGAGCCTCGAGCTCGTGGTTGGCCTAAATATTGAGTCTGCGGCTGAATGCCTC
GACAATCGGTGGTTGTAAGACCCTCTGAGTGTGTCGTTGCTTAAAGCTGTAGGACTCAAA
GACTACAAATC
>Acalypha_amentacea_palauensis_E_LR22594
TCGAAACCTGCATAGCAGAACGACCTGTGAATGTGTTTATTTATCGAGAGAGCATTCGCT
CTCTCATCGCCTCGGGGGGAGGGTGATGTCTTCTCATTCGTCGGCACCAACTAACTCGGG
CGCGGATTGCGCCAAGGAACATTTACTGAAAAGAGAGTGTTTGCTTTGGACCCAGAGATG
GTGCTCCAGGCTTACATTTCCTCTTTCTAAATCTATAACGACTCTCGGCAACGGATATCT
CGGCTCTCGCATCGATGAAGAACGCAGCAAAATGCGATACTTGGTGTGAATTGCAGAATC
ACGTGAATCATCGAGTTTTTGAACGCAAGTTGCGCCCAAAGCCTTCGGCCGAGGGCACGT
CTGCCTGGGTGTCACGTAAATGTCACTCCCAACCAATTTTGGTTGTGGAGTGGAAATTGG
TCTCCCGTGAGCTTCGAGTTTGTGGTTGACCTAAATATAGAGTCCGCGGCTGAACGCCTC
GACAATCGGTGGTTGTAAGACCCTCTGAATGTGTCGTTGCTTGAAGCTGTTGGACTCAAA
GACTAAAAATC
>Acalypha_hispida_VWS_sn
TCGAAACCTGCATAGCAGAACGACCTGTGAATGTGTTTATTTATCGAGAGAGCATTCGCT
CTCTCATCGCCTCGGGGGGAGGGTGATGTCTTCTCATTCGTCGGCACCAACTAACTCGGG
CGCGGATTGCGCCAAGGAACATTTACTGAAAAGAGAGTGTTTGCTTTGGACCCAGAGATG
GTGCTCCAGGCTTACATTTCCTCTTTCTAAATCTATAACGACTCTCGGCAACGGATATCT
CGGCTCTCGCATCGATGAAGAACGCAGCAAAATGCGATACTTGGTGTGAATTGCAGAATC
ACGTGAATCATCGAGTTTTTGAACGCAAGTTGCGCCCAAAGCCTTCGGCCGAGGGCACGT
CTGCCTGGGTGTCACGTAAATGTCACTCCCAACCAATTTTGGTTGTGGAGTGGAAATTGG
TCTCCCGTGAGCTTCGAGTTCGTGGTTGACCTAAATATAGAGTCCGCGGCTGAACGCCTC
GACAATCGGTGGTTGTAAGACCCTCTGAATGTGTCGTTGCTTGAAGCTGTTGGACTCAAA
GACTAAAAATC
>Acalypha_wilkesiana_VWS_3196
TCGAAACCTGCATAGCAGAACGACCTGTGAATGTGTTTATTTATCGAGAGAGCATTCGCT
CTCTCATCGCCTCGGGGGGAGGGTGATGTCTTCTCATTCGTCGGCACCAACTAACTCGGG
CGCGGATTGCGCCAAGGAACATTTACTGAAAAGAGAGTGTTTGCTTTGGACCCAGAGATG
GTGCTCCAGGCTTACATTTCCTCTTTCTAAATCTATAACGACTCTCGGCAACGGATATCT
CGGCTCTCGCATCGATGAAGAACGCAGCAAAATGCGATACTTGGTGTGAATTGCAGAATC
ACGTGAATCATCGAGTTTTTGAACGCAAGTTGCGCCCAAAGCCTTCGGCCGAGGGCACGT
CTGCCTGGGTGTCACGTAAATGTCACTCCCAACCAATTTTGGTTGTGGAGTGGAAATTGG
TCTCCCGTGAGCTTCGAGTTCGTGGTTGACCTAAATATAGAGTCCGCGGCTGAACGCCTC
GACAATCGGTGGTTGTAAGACCCTCTGAATGTGTCGTTGCTTGAAGCTGTTGGACTCAAA
GACTAAAAATC
>Acalypha_grandis_M_573
TCGAAACCTGCATAGCAGAACGACCTGTGAATGTGTTTATTTATCGAGAGAGCATTAACT
CTCTCATCGCCTCGGGGGGAGGGTGATGTCTTCTCATTCGTCGGCACCAACTAACTCGGG
CGCGGATTGCGCCAAGGAACATTTACTGAAAAGAGAGTGTTTGCTTTGGACCCAGAGATG
GTGCTCCAGGCTTACATTTCCTCTTTCTAAATCTATAACGACTCTCGGCAACGGATATCT
CGGCTCTCGCATCGATGAAGAACGCAGCAAAATGCGATACTTGGTGNNNNNNGCAGAATC
CCGTGAATCATCGAGTTTTTGAACGCAAGTTGCGCCCAAAGCCTTCGGCCGAGGGCACGT
CTGCCTGGGTGTCACGTAAATGTCACTCCCAACCAA-TTTGGTTGTGGAGTGGAAATTGG
TCTCCCGTGAGCTTCGAGTTCGTGGTTGACCTAAATATAGAGTCCGCGGCTGAACGCCTC
GACAATCGGTGGTTGTAAGACCCTCTGAATGTGTCGTTGCTTGAAGTTGTTGGACTCAAA
GACTAAAAATC
>Acalypha_nemorum_F_7634
TCGAAACCTGCAAAGCAGAACGACCTGTGAACATGTTTATTAATCGAGAGCGCATTCGCC
CTCTCATCGCCTCGGGGGGAGGGTGATGCTTTCTCATTCGTCGGCACCAACCAACTCGGG
CGCGGATTGCGCCAAGGAACATTTACTGAAAAGAGAGTGTTTGCTCCGGACCTGGAGACG
GTGCTCCTGGCTTACATTTTCTCTTTCTAAATCTATAACGACTCTCGGCAACGGATATCT
CGGCTCTCGCATCGATGAAGAACGCAGCAAAATGCGATACTTGGTGTGAATTGCAGAATC
CCGTGAATCATCGAGTTTTTGAACGCAAGTTGCGCCCAAAGCCTTCGGCCGAGGGCACGT
CTGCCTGGGTGTCACGTAAACGTCACTCCCAACCAATTTTGGTTGT-GAGCGGAAATTGG
TCTCCCGTGAGCCTCGAGTTCGTGGTTGGCCTAAATATCGAGTCTGCGGCTGAAAGCCTC
GACAATCGGTGGTTGTAAGACCCTCTGAGTCTGTCGTTGCTTGAACCGTAGGAACTCTAA
GACGAAAAATC
>Acalypha_andringitrensis_LG_10850
TCGAAACCTGCACAGCAGAACGACCCGTGAACGTGTTTACTTATCGAGGGAGCTTTYGTT
CTCTCACCGCCTCGGGGGGAGGGTGATGCCTTCTCATCCGTCGGCACCAACCAACTCGGG
CGCGGATTGCGCCAAGGAACATTTACTGAAAAGAGAGCGTTTGCCCAGGACCCGGAGACG
GTATTCTTGGCTTCCGTTTCCTCTTTTTAAATCTATAACGACTCTCGGCAACGGATATCT
CGGCTCTCGCATCGATGAAGAACGCAGCAAAATGCGATACTTGGTGTGAATTGCAGAATC
CCGTGAATCATCGAGTTTTTGAACGCAAGTTGCGCCCGAAGCCTTCGGCCGAGGGCACGT
CTGCCTGGGTGTCACGTAAACGTCACTCCCAACCATTTCTGGTTGTGGAGCGGAAATTGG
CTTCCCGTGAGCCTTGAGCTCGTGGTTGGCCTAAATATCGAGTCTGCGGCTGAAAGCCTC
GACAATCGGTGGTTGTAAGACCCTCTGAGTGTGTCGTTGCTCGAAGCTGTAGGACTCAAG
ACCAACAAATC
>Acalypha_andringitrensis_OM140847
TCGAAACCTGCACAGCAGAACGACCCGTGAACRTGTTTACTTATCGAGGGAGCTTTTGTT
CTCTCACCGCCTCGGGGGGAGGGTGATGCCTTCTCAKCCGTMGGCAYCAACCAACTCGGG
CGCGGATTGCGCCAAGGAACATTTACTGAAAAGAGAGCGTTTGCCCAGGACCCGGAGACG
GTATTCTTGGCTTCCGTTTCCTCTTTTTAAATCTATAACGACTCTCGGCAACGGATATCT
CGGCTCTCGCATCGATGAAGAACGCAGCAAAATGCGATACTTGGTGTGAATTGCAGAATC
CCGTGAATCATCGAGTTTTTGAACGCAAGTTGCGCCCGAAGCCTTCGGCCGAGGGCACGT
CTGCCTGGGTGTCACGTAAACGTCACTCCCAACCATTTCTGGTTGTGGAGCGGAAATTGG
CTTCCCGTGAGCCTTGAGCTCGTGGTTGGCCTAAATATCGAGTCYGYGGCTGAAMGCCTC
GACAATCGGTGGTTGTAAGACCCTCTGAGTGTGTCGTTGCTCGAAGCTGYAGGACTCAAG
ACCAACAAATC
>Acalypha_radula_LG_10758
TCGAAACCTGCACAGCAGAACGACCCGTGAACATGTTTACTTATCGAGGGAGCTTTTGTT
CTCTCACCGCCTCGGGGGGAGGGTGATGCCTTCTCAGCCGTAGGCATCAACCAACTCGGG
CGCGGATTGCGCCAAGGAACATTTACTGAAAAGAGAGCGTTTGCCCAGGACCCGGAGACG
GTATTCTTGGCTTCCGTTTCCTCTTTTTAAATCTATAACGACTCTCGGCAACGGATATCT
CGGCTCTCGCATCGATGAAGAACGCAGCAAAATGCGATACTTGGTGTGAATTGCAGAATC
CCGTGAATCATCGAGTTTTTGAACGCAAGTTGCGCCCGAAGCCTTCGGCCGAGGGCACGT
CTGCCTGGGTGTCACGTAAACGTCRCTCCCAACCATTTCTGGTTGTGGAGCGGAAATTGG
CTTCCCGTGAGCCTTGAGCTCGTGGTTGGCCTAAATATCGAGTCCGTGGCTGAACGCCTC
GACAATCGGTGGTTGTAAGACCCTCTGAGTGTGTCGTTGCTCGAAGCTGCAGGACTCAAG
ACCAACAAATC
>Acalypha_radula_OM140963
TCGAAACCTGCACAGCAGAACGACCCGTGAACGTGTTTACTTATCGAGGGAGCTTTTGTT
CTCTCACCGCCTCGGGGGGAGGGTGATGCCTTYTCAGCCGTMGGCATCAACCAACTCGGG
CGCGGATTGCGCCAAGGAACATTTACTGAAAAGAGAGCGTTTGCCCAGGACCCGGAGACG
GTATTCTTGGCTTYCGTTTCCTCTTTTTAAATCTATAACGACTCTCGGCAACGGATATCT
CGGCTCTCGCATCGATGAAGAACGCAGCAAAATGCGATACTTGGTGTGAATTGCAGAATC
CCGTGAATCATCGAGTTTTTGAACGCAAGTTGCGCCCGAAGCCTTCGGCYGAGGGCACGT
CTGCCTGGGTGTCACGTAAACGTCACTCCCAACCATTTCTGGTTGTGGAGCGGAAATTGG
CTTCCCGTGAGCCTTGAGCTCGTGGYTGGCCTAAATATCGAGTCCGTGGCTGAACGCCTC
GACAATCGGTGGTTGTAAGACCCTCTGAGTGTGTCGTTGCTCGAAGCTGCAGGACTCAAG
ACCAACAAATC
>Acalypha_vulneraria_R_2110
TCGAAACCTGCATAGCAGAACGACCCGTGAACGTGTTTACTCATCGAGGGAGCTTTCGTT
CTCTCACCGCCTCGGGGGGAGTGTGATGCCTTCTCATCCGTCGGCATCAACCAACTCGGG
CGCGGATTGCGCCAAGGAACATTTACCGAAAAGAGAGCGTTTGCCCAGGACCCGGAGACG
GTATTCTTGGCTTTCGTTTCCTCTTTTTAAATCTATAACGACTCTCGGCAACGGATATCT
CGGCTCTCGCATCGATGAAGAACGCAGCAAAATGCGATACTTGGTGTGAATTGCAGAATC
CCGTGAATCATCGAGTTTTTGAACGCAAGTTGCGCCCGAAGCCTTCGGCCGAGGGCACGT
CTGCCTGGGTGTCACGTAAACGTCACTCCCAACCATTTCTGGTTGTGGAGCGGAAATTGG
CTTCCCGTGAGCCTCGAGCTCGTGGTTGGCCTAAATATCGAGTCCGCGGCTGAACGCCTC
GACAATCGGTGGTTGTAAGACCCTCTGAGTGTGTCGTTGCTCGATGCTGCAGGACTCAAG
ACCAACAAATC
>Acalypha_decaryana_P_1751
TCGAAACCTGCATAGCAGAACGACCCGTGAACGTGTTTACTCATCGAGGGAGCTTTCGTT
CTCTCACCGCCTCGGGGGGAGNGTGATGCCTTCCCATCCGTCGGCATCAACCAACTCGGG
CGCGGATTGCGCCAAGGAACATNTACTGAAAAGAGAGCGTTTGCCCTGGACCCGGAGACG
GTATTCTTGGCTCTCGTTTCCTCTTTTTAAATCTATAACGACTCTCGGCAACGGATATCT
CGGCTCTCGCATCGATGAAGAACGCAGCAAAATGCGATACTTGGTGTGAATTGCAGAATC
CCGTGAATCATCGAGTTTTTGAACGCAAGTTGCGCCCGAAGCCTTCGGCCGAGGGCACGT
CTGCCTGGGTGTCACGTAAACGTCACTCCCGACCATTTCTGGTTGTGGAGCGGAAGTTGG
CCTCCCGTGAGCCTCGAGCTCGTGGTTGGCCTAAATATCGAGTCCGCGGCTGAACGCCTC
GACAATCGGTGGTTGTAAGACCCTCTGAGNGTGTCGTTGCTTGATGCTGCAGGACTCATG
ACCAACAAATC
>Acalypha_volkensii_M_1152
TCGAAACCTGCACAGCAGAACGACCCGTGAACGTGTTTACTCATCGGGGGAGCTTTCGCT
CTCTCACTGCCTCGGGGGGAGTGTGATGGCTTCTCATTCGTCGGCACCAACCAACTCGGG
CGCGGATTGCGCCAAGGAACAATTACTGAAAAGAGAGTGTTTGCTCGGGACCCGGAGACG
GTGCTCCTGGCTTGCATTTCCTTTTTCTAAATCTATAACGACTCTCGGCAACGGATATCT
CGGCTCTCGCATCGATGAAGAACGCAGCAAAATGCGATACTTGGTGTGAATTGCAGAATC
CCGTGAATCATCGAGTTTTTGAACGCAAGTTGCGCCCAAAGCCTTCGGCTGAGGGCACGT
CTGCCTGGGTGTCACGTAAACGTCACTCCCAACCAATTTCGGTTGTGGAGCGGAAATTGG
CCTCCNGTGAGCCTTGTGCTCGTGGTTGGCCTAAATATCGAGTTCGCGGCTGAACGCCTC
GACAATCGGTGGTTGTAAGACTCTCTGAGTGTGTCGTTGCTCGAAGCCGCAGGACTCAAG
GGCTAAAAATC
>Acalypha_australis_X_4728
TCGAAACCTGCACAGCAGAACGACCCGCGAACACGTTTACTCATCGAGGGAGCGTCAGCT
CTCTCACAGCCCCGGGGGGAGGCTGATGCCTTCTCACCCGACGGCACCAACCAACTCGGG
CGCGGATTGCGCCAAGGAACATTCACTAAAAAGAGAGCGTCTGCTCGGGACCCGGAGACG
GTGCTCCTGGCTTGCGTTTCCTCTTTCTAAATCTATAACGACTCTCGGCAACGGATATCT
CGGCTCTCGCATCGATGAAGAACGTAGCAAAATGCGATACTTGGTGTGAATTGCAGAATC
CCGTGAATCATCGAGTTTTTGAACGCAAGTTGCGCCCAAAGCCTTCGGCCGAGGGCACGT
CTGCCTGGGTGTCACGTAAACGTCTCTCCCAACCACTTTCGGTTGCGGAGCGGATATTGG
CCTCCCGTGAGCCTCGAGCTCGTGGTTGGCCTAAATATCGAGTCCGCGGCCGGACGCCTC
GACATTCGGTGGTTGTATGACTCTCTGAGCGTGTCGTGGCCCGAAGCCGCGGGACTCAAG
ACCAAAAAATC
>Acalypha_ceraceopunctata_M_6179
TCGAAGCCTGCACAGCAGAACGACCCGTGAACGTGTTTACTCACCGGGGGAGCGTTAGCT
CTCTCGTAGCCTCGGGGGGAGGGTGATGCCTTCTCATCCGTCGCCAACAACCAACTCGGG
CGCGGATTGCGCCAAGGAACATTCAATAAAAAGGGAGCGCATGCTCGGGACCCGGAGACG
GTGCTGCTGGCTTGCGTTTCCTCTTTCTAAATCTATAACGACTCTCGGCAACGGATATCT
CGGCTCTCGCATCGATGAAGAACGCAGCAAAATGCGATACTTGGTGTGAATTGCAGAATC
CCGTGAATCATCGAGTTTTTGAACGCAAGTTGCGCCCGAAGCCTTCGGCCGAGGGCACGT
CTGCCTGGGTGTCACGTAAACGTCACTCCAAACCATTTACGGTTGTGGAGCGGAAATTGG
CCTCCCGTTGGCCTTGAGCTCGTGGTTGGCCTAAATATCGAGTCCGTGGCTGAACGCCTC
GACATTCGGTGGTTGTATGACTCTCTGAGCATGTCGTGGCCCGAAGTTGCAGGACTCAAG
ACCCAAAAATC
>Acalypha_emirnensis_N_225
TCGAAGCCTGCATAGCAGAACGACCCGTGAACGTGTTTACTCTTCGGGGGAGCGTCAGCT
CTCTCGTAGCCTCGGGGGGAGGGCGATGCCTTCTCATCCGTCGGCAACAACCAACTCGGG
CGCGGATTGCGCCAAGGAACATTCAATAAAAAGGGATCGTACGCTCGGTACCCGGAGACG
GTGCTGCTGGCTTGCGTTTCCTCTTTCTAAATCTATAACGACTCTCGGCAACGGATATCT
CGGCTCTCGCATCGATGAAGAACGCAGCAAAATGCGATACTTGGTGTGAATTGCAGAATC
CCGTGAATCATCGAGTTTTTGAACGCAAGTTGCGCCCGAAGCCTTCGGCCGAGGGCACGT
CTGCCTGGGTGTCACGTAAACGTCACTCCCAACCTTTTACGGTTGTGGAGCGGAAATTGG
TCTCCCGTGGGCCTCGAGCTCGTGGTTGGCCTAAATATCGAGTCCGTGGCTGAACGCCTC
GACAATCGGTGGTTGTATGACTCTCTGAGCGTGTCGTGGCCCGAAGCTGCAGGAATCGAG
ACCNCAAAATC
>Acalypha_fasciculata_M_2118
TCGAAGCCTGCATAGCAGAACGACCCGTGAACGTGTTTACTCACCGGGGGAGCGTCAGCT
CTCTCGTAGCCTCGGGGGGAGGGCGATGCCTTCTCATCCGTCGGCAACAACCAACTCGGG
CGCGGATTGCGCCAAGGAACATTCAATAAAAAGGGAGCGTACGCTCGGTACCCGGAGACG
GTGCTGCTGGCTTGCGTTTCCTCTTTCTAAATCTATAACGACTCTCGGCAACGGATATCT
CGGCTCTCGCATCGATGAAGAACGCAGCAAAATGCGATACTTGGTGTGAATTGCAGAATC
CCGTGAATCATCGAGTTTTTGAACGCAAGTTGCGCCCGAAGCCTTCGGCCGAGGGCACGT
CTGCCTGGGTGTCACGCAAACGTCACTCCCAACCTTTTACGGTTGTGGAGCGGAAATTGG
CCTCCCGTGGGCCTCGAGCTCGTGGTTGGCCTAAATATCGAGTCCGTGGCTGAACGCCTC
GACAATCGGTGGTTGTATGACTCTCTGAGCGTGTCGTGGCCCGAAGCTGCAGGAATCGAG
ACCTAAAAATC
>Acalypha_pubiflora_australica_GL_2370
TCGAAGCCTGCACAGCAGAACGACCCGTGAACGTGTTTACTCACTGGGGGAGCGTCAGCT
CTCTCGTAGCCTCGGGGGGAGGGCGATGCCTTCTCATCCGTCGGCAACAACCAACTCGGG
CGCGGATTGCGCCAAGGAACATTCAATAAAAAGGGAGCGTACGCTCGGTACCCGGAGACG
GTGCTGCTGGCTTGCGTTTCCTCTTTCTAAATTTATAACGACTCTCGGCAACGGATATCT
CGGCTCTCGCATCGATGAAGAACGCAGCAAAATGCGATACTTGGTGTGAATTGCAGAATC
CCGTGAATCATCGAGTTTTTGAACGCAAGTTGCGCCCGAAGCCTTCGGCCGAGGGCACGT
CTGCCTGGGTGTCACGTAAACGTCACTCCCAACCTTTTACGGTTGTGGAGCGGAAATTGG
CCTCCCGTGGGCCTCGAGCTCGTGGTTGGCCTAAATATTGAGTCCGTGGCTGAACGCCTC
GACAATCGGTGGTTGTATGACTCTCTGAGCTTGTCGTGGCCCGAAGTTGCAGGAATCGAG
ACCCAAAAATC
>Acalypha_medibracteata_R_152
TCGAAGCCTGCATAGCAGAACGACCCGTGAACGTGTTTACTCACCGGGGGAGCGTCAGCT
CTCTCGTAGCCTCGGGGGGAGGGCGATGCCTTCTCTTCCGTCGGCAACAACCAACTCGGG
CGCGGATTGCGCCAAGGAACATTCAATAAAAAGGGAGCGTACGCTCGGTACCCGGAGACG
GTGCTGCTGGCTTGCGTTTCCCCTTTCTAAATCTATAACGACTCTCGGCAACGGATATCT
CGGCTCTCGCATCGATGAAGAACGCAGCAAAATGCGATACTTGGTGTGAATTGCAGAATC
CCGTGAATCATCGAGTTTTTGAACGCAAGTTGCGCCCGAAGCCTTCGGCCGAGGGCACGT
CTGCCTGGGTGTCACGTAAACGTCACTCCCAACCTTTTACGGTTGTGGAGCGGAAATTGG
CCTCCCGTGGGCCTCGAGCCCGTGGTTGGCCTAAATATCGAGTCCGTGGCTGAACGCCTC
GACAATCGGTGGTTGTATGACTCTCTGAGCGTGTCGTGGCCCGAAGCTGCAGGAATCGAG
ACCCAAAAATC
>Acalypha_fruticosa_K_377
TCGAAACCTGCATAGCAGAACGACCCGCGAACCTGTTTACTTATCGAGGGAGCGTTAGCT
CTCTCATAGCCTCGGGGGGAGGGTGACGCCTTCTCATCCGACGGCGCCAACCAACTCGGG
CGCGGATTGCGCCAAGGAACATTCAATAAAAAGAGAGCGTCTGCTCTGGACCCGGAGACG
GTGCTCCAGGCTTGCGTTTCCTCTTTATAAATCTATAACGACTCTCGGCAACGGATATCT
CGGCTCTCGCATCGATGAAGAACGCAGCAAAATGCGATACTTGGTGTGAATTGCAGAATC
CCGTGAATCATCGAGTTTTTGAACGCAAGTTGCGCCCGAAGCCTTCGGCCGAGGGCACGT
CTGCCTGGGTGTCACGTAAACGTCACTCCCAACCATTTTTGGTTGTGGAGCGGAAATTGG
CCTCCCGTGGGCCTCGAGCTCGTGGTTGGCCTAAATATCGAGTCCGTGGCTGAACGCCTC
GACAATCGGTGGTTGTATGACTCTCTGAGCGTGTCGTGGCCCGAAGCTGCAGGACTCAAG
ACCAAAAAATC
>Acalypha_deamii_GL_2369
TCGAAACCTGCCTAGCAGAACGACCCGTGAACGTGTTTACTTACTGAGGGATCATTCGGT
CTCTCATTGCCCCGGGGGGAGGGTGACGCCTTCTCGTCCGTCGGCATCAACCAACTCGGG
CGCGGATTGCGCCAAGGAACAATTACTGAAAAGAGAGCGTTTGCTCGGGACCCGGAGACG
GTGCTCCTGGCTTGCGTGTCCTCTTTCTAAATCTATAACGACTCTCGGCAACGGATATCT
CGGCTCTCGCATCGATGAAGAACGCAGCAAAATGCGATACTTGGTGTGAATTGCAGAATC
CCGTGAATCATCGAGTTTTTGAACGCAAGTTGCGCCCAAAGCCTTCGGCCGAGGGCACGT
CTGCCTGGGTGTCACGTAAACGTCACTTCCAACCAATTTTGGTTGTGGAGCGGAAATTGG
CCTCCCGTGAGCCCTGAGCTCGTGGCTGGCCTAAATATCGAGTTCGCGGCTGAACGCCTC
GACAATCGGTGGTTGTAAGACCCTCTGAGTGTGTCGTCGATCGAAGCCGCGTGACTCGAG
ACCAAAAAATC
>Acalypha_rhomboidea_GL_2316
TCGAAACCTGCCTAGCAGAACGACCCGTGAACGTGTTTACTTACTGAGGGATCATTCGGT
CTCTCATTGCCCCGGGGGGAGGGTGACGCCTTCTCGTCCGTCGGCATCAACCAACTCGGG
CGCGGATTGCGCCAAGGAACAATTACTGAAAAGAGAGCGTTTGCTCGGGACCCGGAGACG
GTGCTCCTGGCTTGCGTGTCCTCTTTCTAAATCTATAACGACTCTCGGCAACGGATATCT
CGGCTCTCGCATCGATGAAGAACGTAGCAAAATGCGATACTTGGTGTGAATTGCAGAATC
CCGTGAATCATCGAGTTTTTGAACGCAAGTTGCGCCCAAAGCCTTCGGCCGAGGGCACGT
CTGCCTGGGTGTCACGTAAACGTCACTTCCAACCAATTTTGGTTGTGGAGCGGAAATTGG
CCTCCCGTGAGCCCTGAGCTCGTGGCTGGCCTAAATATCGAGTTCGCGGCTGAACGCCTC
GACAATCGGTGGTTGTAAGACCCTCTGAGTGTGTCGTTGATCGAAGCCGCGTGACTCAAG
ACCAAAAAATC
>Acalypha_monococca_GL_2319
TCGAAACCTGCCTAGCAGAACGACCCGCGAACGTGTTTACTCACCGAGGGATCATTCGGT
CTCTCATCGCCCCGGGGGGAGGCTGATGCCTTCTCGTCCGTCGGCATCAACCAACTCGGG
CGCGGATTGCGCCAAGGAACAATTACTGAAAAGAGAGCGTTTGCTCGGGACCCGGAGACG
GTGCTCCCGGCTTGCGTGTCCTCTTTCTAAATCTATAACGACTCTCGGCAACGGATATCT
CGGCTCTCGCATCGATGAAGAACGTAGCAAAATGCGATACTTGGTGTGAATTGCAGAATC
CCGTGAATCATCGAGTTTTTGAACGCAAGTTGCGCCCAAAGCCTTCGGCCGAGGGCACGT
CTGCCTGGGTGTCACGTAAACGTCACTTCCAACCAATTTTGGTTGTGGAGCGGAAATTGG
CCTCCCGTGAGCCCTGAGCTCGTGGCTGGCCTAAATATCGAGTTCGCGGCTGAACGCCTC
GACAATCGGTGGTTGTAAGACCCTCTGAGTGTGTCGTCGGTCGAAGCCGCGNGACTCAAG
ACCAAAAAATC
>Acalypha_virginica_GL_2342
TCGAAACCTGCCTAGCAGAACGACCCGTGAACGTGTTTACTTACTGAGGGATCATTCGGT
CTCTCATCGCCCCGGGGGGAGGGCGATGCCTTCTCGTCCGTCGGCATCAACCAACTCGGG
CGCGGATTGCGCCAAGGAACAATTACTGAAAAGAGAGCGTTTGCTTGGGACCCGGAGACG
GTGCTCCCGGCTTGCGTATCCTCTTTCTAAATCTATAACGACTCTCGGCAACGGATATCT
CGGCTCTCGCATCGATGAAGAACGTAGCAAAATGCGATACTTGGTGTGAATTGCAGAATC
CCGTGAATCATCGAGTTTTTGAACGCAAGTTGCGCCCAAAGCCTTCGGCCGAGGGCACGT
CTTCCTGGGTGTCACGTAAACGTCACTTCCAACCAATTTTGGTTGTGGAGCGGAAATTGG
CCTCCCGTGAGCCCTGAGCTCGTGGCTGGCCTAAATATCGAGTTCGCGGCCGAACGCCTC
GACAATCGGTGGTTGTAAGACCCTCTGAGTGTGTCGTTGATCGAAGCTGCAGAACTCAAG
ACCAAAAAATC
>Acalypha_membranacea_AR_6532
TCGAAACCTGCCTAGCAGAACAACCCGTGAACATGTTTACTTATTGAGGGACCATTCGGT
CTCTCATCGCCTCGGGGGGAGGGTGATGCCTTCTCATCCGTCGGCATCAACCAACTCGGG
CGCGGATTGCGCCAAGGAACATTTACTGAAAAGAGAGCGCACGCTCGGGACTCGGAGACG
GTACTCCTGGCTTGTGTATCCTCTTTCTAAATCTATAACGACTCTCGGCAACGGATATCT
CGGCTCTCGCATCGATGAAGAACGCAGCAAAATGCGATACTTGGTGTGAATTGCAGAATC
CCGTGAATCATCGAGTTTTTGAACGCAAGTTGCGCCCAAAGCCTTCGGCCGAGGGCACGT
CTGCCTGGGTGTCACGTAAACATCACTTCCAACCAATTATGGTTGTGAAGCGGAAATTGG
CCTCCCATGAGCCTCGAGCTTGTGGTTGGCCTAAATATCGAGTTCGCGGCTGAACGCCTC
GACAATCGGTGGTTGTAAGACCCTCTGAGTGTGTCATTGCTTGAAGCCGTAGGACTCAAG
ACCAAAATATC
>Acalypha_bisetosa_AL_33893
TCGAAACCTGCCTAGCAGAACAACCCGCGAACGTGTTTACTTATCGAGGGAACATTCGTT
CTCTCTTCGCCTCGGGGGGCGGGTGGTGCCTTCTCATCCGTCGGCATCAACCAACTCGGG
CGCGGATTGCGCCAAGGAACATTCACTGAAAAGAGAGCGTTTGCTCATGACCCGGAGACG
GTGCTCTTGGCTTGCGTATCCTCTTTCTAAATCTATAACGACTCTCGGCAACGGATATCT
CGGCTCTCGCATCGATGAAGAACGCAGCAAAATGCGATACTTGGTGTGAATTGCAGAATC
CCGTGAATCATCGAGTTTTTGAACGCAAGTTGCGCCCAATGCCTTCGGCTGAGGGCACGT
CTGCCTGGGTGTCACGTAAACGTCACTCCCAACCATTTATGGTTGTGGAGCGGAAATTGG
CATCCCGTGAGCCTATAGCTCGTGGTTTGCCTAAATATCGAGTTCGCGGCTAAACGCCTC
GACAATCGGTGGTTGTAAGACTCTCTGAGCGTGTCGTTTGGTCCAAGCTGTTGACTCAAG
ACCAAAAAATC
>Acalypha_diversifolia_C_1296
TCGAAACCTGCCTAGCAGAACAACCCGCGAACGTGTTTACTTATCGAGGGAACATTCGTT
CTCTCTCCGCCTCGGGGGGCGGGCGGTGCCTTCTCATCCGTCGGCATCAACCAACTCGGG
CGCGGATTGCGCCAAGGAACATTCACTGAAAAGAGAGCGTTTGCTCAGGACCCGGAGACG
GTGCTCTTGGCTTGCGTACCCTCTTTCTAAATCTATAACGACTCTCGGCAACGGATATCT
CGGCTCTCGCATCGATGAAGAACGCAGCAAAATGCGATACTTGGTGTGAATTGCAGAATC
CCGTGAATCATCGAGTTTTTGAACGCAAGTTGCGCCCAACGCCTTCGGCTGAGGGCACGT
CTGCCTGGGTGTCACGTAAACGTCACTCCCAACCATTTATGGTTGTGGAGCGGAAATTGG
CCTCCCGTGAGCCCATAGCTCGTGGTTGGCCTAAATATCGAGTTCGCGGCTNAACGCCTC
GACAATCGGTGGTTGTAAGACTCTCTGAGTGTGTCGTTTGGTCCAAGCTGTTGACTCAAG
ACCAACAAATC
>Acalypha_dictyoneura_TC_72193
TCGAAACCTGCCTAGCAGAACAACCCGTGAACTTGTTTACTTATCGAGGGAACATTCGTT
CTCTCATCGCCTCGGGGGGAGGGAGGTGCCTTCTCATCTGTTGGCATCAACCAACTCGGG
CGCGGATTGCGCCAAGGAACATTTACTGAAAAGAGAGCGTTTGCTCAGGACCCGGAGACG
GTGCTCCTGGCTTGCGTACCCTCTTTCTAAATCTATAACGACTCTCGGCAACGGATATCT
CGGCTCTCGCATCGATGAAGAACGCAGCAAAATGCGATACTTGGTGTGAATTGCAGAATC
CCGTGAATCATCGAGTTTTTGAACGCAAGTTGCGCCCAAAGCCTTCGGCCGAGGGCACGT
CTGCCTGGGTGTCACGTAAACGTCACTCCCAACCAATTATGGTTTTGGAGCGGAAATTGG
CCTCCCGTGAGCCACGAGCTCGTGGTTGGCCTAAATATCGAGTTCGTGGCTGAACGCCTC
GACAATCGGTGGTTGTAAGACTCTCTGAGTGTGTCGTTGGTCCAAGCTGCAGAACTCAAG
ACCAAAAAATC
>Acalypha_padifolia_Z_3411
TCGAAACCTGCCTAGCAGAACAACCCGTGAACGTGTTTACTTATCGAGGGAACATTCGTT
CTCTCATCGCCTCGGGGGGAGGGAGGTGCCTTCTCATCTGTTGGCATCAACCAACTCGGG
CGCGGATTGCGCCAAGGAACATTTACTGAAAAGAGAGCGTTTGCTCAGGACCCGGAGACG
GTGCTCCTGGCTTGCGTACCCTCTTTCTAAATCTATAACGACTCTCGGCAACGGATATCT
CGGCTCTCGCATCGATGAAGAACGCAGCAAAATGCGATACTTGGTGTGAATTGCAGAATC
CCGTGAATCATCGAGTTTTTGAACGCAAGTTGCGCCCAAAGCCTTCGGCCGAGGGCACGT
CTGCCTGGGTGTCACGTAAACGTCACTCCCAACCAATTATGGTTGTGGAGCGGAAATTGG
CCTCCCGTGAGCCACGAGCTCGTGGTTGGCCTAAATATCGAGTTCGTGGCTGAACGCCTC
GACAATCGGTGGTTGTAAAACTCTCTGAGTGTGTCGTTGGTCCAAGCTGCAGAACTCAAG
ACCAAAAAATC
>Acalypha_stricta_V_743
TCGAAACCTGCCTAGCAGAACAACCCGTGAACGTGTTTACTTATCGAGGGAACATTCGTT
CTCTCATCGCCTCGGGGGGATGGTGGTGCCTTCTCATCTGTAGGCATCAACCAACTCGGG
CGCGGATTGCGCCAAGGAACATTTACTGAAAAGAGAGCGGTTGCTCAGGACCCGGAGACG
GTGCTCTTGGCTTTCGTATCCTCTTT-TAAATCTATAACGACTCTCGGCAACGGATATCT
CGGCTCTCGCATCGATGAAGAACGCAGCAAAATGCGATACTTGGTGTGAATTGCAGAATC
CCGTGAATCATCGAGTTTTTGAACGCAAGTTGCGCCCAAAGCCTTCGGCTGAGGGCACGT
CTGCCTGGGTGTCACGTAAACGTCACTCCTAACCAATTATGGTTGTGGAGCGGAAATTGG
CCTCCCGTGAGTCACGAGCTCGTGGTTGGCCTAAATATCAAGTTCGTGGCTGAACGCCTC
GACAATCGGTGGTTGTAAGACTCTCTGAGTGTGTCGTTGGTCTAAGCAATAGAACTGAAG
ACCAAAAAATC
>Acalypha_lycioides_T_11351
TCGAAACCTGCCTAGCAGAACAACCCGTGAACGTGTTTACATATCGAGGGAGCATTCGCT
CTCTCATCGCCTCGGGGGGAGGGTGATGCCTTCTCATCCGTTGGCACTAACCAACTCGGG
CGCGGATTGCGCCAAGGACCATTTACTGAAAAGAGAGCGTTTGCTCGGGATCCGGAGACG
GTACTCCTGGCTTGCGTATCCTCTTTCTAAATATATAACGACTCTCGGCAACGGATATCT
CGGCTCTCGCATCGATGAAGAACGCAGCAAAATGCGATACTTGGTGTGAATTGCAGAATC
CCGTGAATCATCGAGTTTTTGAACGCAAGTTGCGCCCAAAGCCTTCGGCCGAGGGCACGT
CTGCCTGGGTGTCACGTAAACGTCACTTCCAACCAATCCTGGTTGCGGAGCGGAAATTGG
CCTCCCGTGAGCCCCGAGCTCGTGGTTGGCCTAAATATCGAGATCGCGGCTGAACGCCTC
GACAATCGGTGGTTGTAAGACCCTCTGAGTGTGTCGTTGGTTGAAGCTGTAGAACTCAAG
ACCAAAAAATC
>Acalypha_plicata_A_188
TCGAAACCTGCCTAGCAGAACAACCCGTGAACGTGTTTACATATCGAGGGAGCATTCGCT
CTCTCATCGCCTCGGGGGGAGGGTGATGCCTTCTCATCCATAGGCGCCAACCAACTCGGG
CGCGGATTGCGCCAAGGACCATTTCATGAAAAGAGAGCGTTTGCTCAGGATCCGGAGACG
GTACTCCTGGCTTGCGTATCCTCTTTCTAAATATACAACGACTCTCGGCAACGGATATCT
CGGCTCTCGCATCGATGAAGAACGCAGCAAAATGCGATACTTGGTGTGAATTGCAGAATC
CCGTGAATCATCGAGTTTTTGAACGCAAGTTGCGCCCAAAGCCTTCGGCCGAGGGCACGT
CTGCCTGGGTGTCACGTAAACGTCACTTCCAACCAATCCTGGTTGCGGAGCGGAAATTGG
CCTCCCGTGAGCCCCGAGCTCGTGGTTGGCCTAAATATCGAGATCGCGGCTAAACGCCTC
GACAATCGGTGGTTGTAAGACCCTCTGAGTGTGTCGTTGGTTGAAGCTGTAGAACTCAAG
ACCAAAAAATC
>Acalypha_plicata_OM140956
TCGAAACCTGCCTAGCAGAACAACCCGTGAACGTGTTTACATATCGAGGGAGCATTCGCT
CTCTCATCGCCTCGGGGGGAGGGTGATGCCTTCTCATCCATAGGCGCCAACCAACTCGGG
CGCGGATTGCGCCAAGGACCATTTCATGAAAAGAGAGCGTTTGCTCAGGATCCGGAGACG
GTACTCCTGGCTTGCGTATCCTCTTTCTAAATATACAACGACTCTCGGCAACGGATATCT
CGGCTCTCGCATCGATGAAGAACGCAGCAAAATGCGATACTTGGTGTGAATTGCAGAATC
CCGTGAATCATCGAGTTTTTGAACGCAAGTTGCGCCCAAAGCCTTCGGCCGAGGGCACGT
CTGCCTGGGTGTCACGTAAACGTCACTTCCAACCAATCCTGGTTGCGGAGCGGAAATTGG
CCTCCCGTGAGCCCCGAGCTCGTGGTTGGCCTAAATATCGAGATCNCGGCTAAACGCCTC
GACAATCGGTGGTTGTAAGACCCTCTGAGTGTGTCGTTGGTTGAAGCTGTAGAACTCAAG
ACCAAAAAATC
>Acalypha_stachyura_H_23994
TCGAAACCTGCCTAGCAGAACAACCCGTGAACGTGTTTACTTATCGAGGGAGCATTTGCT
CTCTCATCGCCTCGGGGGGAGGGTGATGCCTTCTCATCCGTCGGCACCAACCAACTCGGG
CGCGGATTGCGCCAAGGAACATATATTGAAAAGAGAGCGTTTGCTCGGGACCCGGAGACG
GTGCTCTTGGCTTGCGCATCCTCTTTCTAAAATTATAACGACTCTCGGCAACGGATATCT
CGGCTCTCGCCTCNATGAAGAACGTAGCAAAATGCGATACTTGGTGTGAATTGCAGAATC
CCGTGAATCATCGAGTTTTTGAACGCAAGTTGCGCCCAAAGCCTTCGGCCGAGGGCACGT
CTGCCTGGGTGTCACGTAAACGTCACTTCCAACCAATTCTGGTTGTGGAGCGGAAATTGG
CCTCCCGTGAGCCCCGAGCTCGTGGTTGGCCTAAATATAGAGTTCGTGGCTGAACGCCTC
GACAATCGGTGGTTGTAAGACCCTCTGAATGCGTCGTTGGTCGAAGCTGCAAAACTCAAG
ACCAAAATATC
>Acalypha_cuneata_H_168
TCGAAACCTGCCCAGCAGAACAACCCGTGAACATGTTTACTCTTTGAGGGGCCATCCGGC
CTCTCATCGCCTCGGGGGGCGGGTGACACCTTCTCATCCACAGGCACCAACAAACTCGGG
CGCGGATTGCGCCAAGGAACATTTACTGAAAAGAGAGCGTTTGCTTAGGGTCCGGAGACG
GATATCTCAGCTTGCGCACCCTCTTTCTAAATCTATAACGACTCTCGGCAACGGATATCT
CGGCTCTCGCATCGATGAAGAACGCAGCAAAATGCGATACTTGGTGTGAATTGCAGAATC
CCGTGAATCATCGAGTTTTTGAACGCAAGTTGCGCCCAAAGCCTTCGGCCGAGGGCACGT
CTGCCTGGGTGTCACGTAAACGTCACTTCCAACCAATACTGGTTGTGAAGCGGAAATTGG
CCTCCCGTGAGCCCTAAGCTCGTGGTTGGCCTAAATATCGAGTTTGCGGCTGAACGCCTC
AACAATCGGTGGTTGTAAGACCCTCTGAGTGTGTTGTTGGCATAGGCTACAAGACTCAAG
ACCAAAAAATC
>Acalypha_scandens_B_1673
TCGAAACCTGCCAAGCAGAACAACCCGCGAACGTGTTTACTCTTCGAGGGGCCATCTGGC
CTCTCATCGCCTCGGGGG-------ATGACTTCTCATCTGCAGGCATCAACCAACTCGGG
CGCGGATTGCGCCAAGGAACATTTACTGAAAGGAGAGCGTTTGCTTGGGGTCCGGAGACG
GTACTCCCAGCTTGCGCACCCTCTTTCTAAATCTATAACGACTCTCGGCAACGGATATCT
CGGCTCTCGCATCGATGAAGAACGCAGCAAAATGCGATACTTGGTGTGAATTGCAGAATC
CCGTGAATCATCGAGTTTTTGAACGCAAGTTGCGCCCAAAGCCTTCGGCTGAGGGCACGT
CTGCCTGGGTGTCACGTAAACGTCACTTCCAACCAATTCTGGTTGTGGAGTGGAAATTGG
CCTCCCGTGAACCCCAAGTTCGTGGTTGGCCTAAATATCGAGTTTGCGGCTGAACGCCTC
AACAATCGGTGGTTGTAAGACCCTCTGAGTGTGTTGTTGGCAAAGGCTGCAAGACGCAAG
ACCAAATAATC
>Acalypha_aliena_VWS_1243
TCGAAACCTGCATAGCAGAACGACCCGAGAACGTGTATAACTATCGAGGGAGCACCCGCT
CCCTCATTGCCTCGGGGGGAGGGTGATGCCTTCTCATCCGATGGCACCAACCAACTCGGG
CGCGGATTGCGCCAAGGAACATTTATTGAAAAGAGAGCGTCTGCTCGGGACCCGGAGACG
GTGCTCTCGGCTTGCGTTTCCTCTTTCTAATTCTATAACGACTCTCGGCAACGGATATCT
CGGCTCTCGCATCGATGAAGAACGCAGCAAAATGCGATACTTGGTGTGAATTGCAGAATC
CCGTGAATCATCGAGTTTTTGAACGCAAGTTGCGCCCAAAGCCTTCGGCCGAGGGCACGT
CTGCCTGGGTGTCACGTAAACGTCACTCCCAACCAATTCTGGTTGTGGAGCGGAATTTGG
CCTCCCGTGGGCCCCGAGCTCGTGGTTGGCCTAAATATCGAGTCCGTGGCTGAACGCCTC
GACAATCGGTGGTTGACAGACCCTCTGAGTGTGTCGTTGTCCGAAGCCGCGGGACTCAAG
ACCTAAAAATC
>Acalypha_neomexicana_VWS_1410
TCGAAACCTGCATAGCAGAACGACCCGAGAACGTGTATAACTATCGAGGGAGCACCCGCT
CCCTCATTGCCTCGGGGGGAGGGTGATGCCTTCTCATCCGATGGCACCAACCAACTCGGG
CGCGGATTGCGCCAAGGAACATTTATTGAAAAGAGAGCGTCTGCTCGGGACCCGGAGACG
GTGCTCTCGGCTTGCGTTTCCTCTTTCT-ATTATATAACGACTCTCGNCAACGGATATCT
CGGCTCTCGCATCGATGAAGAACGTAGCAAAATGCGATACTTGGTGTGAATTGCAGAATC
CCGTGAATCATCGAGTTTTTGAACGCAAGTTGCGCCCAAAGCCTTCGGCCGAGGGCACGT
CTGCCTGGGTGTCACGTAAACGTCACTCCCAACCAATTCTGGTTGTGGAGCGGAAATTGG
CCTCCCGTGGGCCCCGAGCTCGTGGTTGGCCTAAATATCGAGTCCGTGGCTGAACGCCTC
GACAATCGGTGGTTGACAGACCCTCTGAGTGTGTCGTTGTCCGAAGCCGCGGGACTCAAG
ACCTAAAAATC
>Acalypha_boliviensis_Z_8648
TCGAAACCTGCATAGCAGAACGACCCGCGAACGTGTTCAACTATCGAGGGAGCACCCGCT
CCCTCATTGCCTCGGGGGGAGGGTGATGCCTTCTCATCCGGTGGCACCAACCAACTCGGG
CGCGGATTGCGCCAAGGAACATTTATTGAAAAGAGAGCGTCTGCTCGGGACCCGGAGACG
GTGCTCTCGGCTTGCGTTTCCTCTTTCTAATTCTATAACGACTCTCGGCAACGGATATCT
CGGCTCTCGCATCGATGAAGAACGCAGCAAAATGCGATACTTGGTGTGAATTGCAGAATC
CCGTGAATCATCGAGTTTTTGAACGCAAGTTGCGCCCAAAGCCTTCGGCCGAGGGCACGT
CTGCCTGGGTGTCACGTAAATGTCACTCCCAACCAATTTTGGTTGTGGAGCGGAAATTGG
CCTCCCATGGGCCCCGAGCTCGTGGCTGGCCTAAATATCGAGTCCGTGGCTGAACGCCTC
GACAATCGGTGGTTGACAGACCCTCTGAGTGTGTCGTTGTCCGAAGCCTCCGGACTCAAG
ACCTAAAAATC
>Acalypha_salvadorensis_C_3578
TCGAAACCTGCATAGCAGAACGACCCGTGAACGTGTTCAACTATCGAGGGAGCACCCGCT
CTCTCATTGCCTCGGGGGGAGGGTGATGCCTTCTCATCCGATGGCACCAACCAACTCGGG
CGCGGATTGCGCCAAGGAACATTTATTGAAAAGAGAGCGTCTGCCCGGGACCCGGAGACG
GTGCTCCTGGCTTGCGTTTCCTCTTTCTAATTCTATAACGACTCTCGGCAACGGATATCT
CGGCTCTCGCATCGATGAAGAACGCAGCAAAATGCGATACTTGGTGTGAATTGCAGAATC
CCGTGAATCATCGAGTTTTTGAACGCAAGTTGCGCCCAAAGCCTTCGGCCGAGGGCACGT
CTGCCTGGGTGTCACGTAAACGTCACTCCCAACCGATTTTGGTTGTGGAGCGGAAATTGG
CCTCCCATGGGCCCCGAGCTCGTGGCTGGCCTAAATATCGAGTCCGTGGCTGAACGCCTC
GACAATCGGTGGTTGACAGACCCTCTGAGTGTGTCGTTGTCCGAAGCCTCAGGACTCAAG
ACCTAAAAATC
>Acalypha_chamaedrifolia_VWS_2031
TCGAAACCTGCACAGCAGAACGACCCGCGAACGTGTTCACTCATCGAGAGAGCGCTCGCT
CTCTCATCGCCTCGGGGGGAGGGCGATGCCTTCTCATCCGACGGCACCAACCAACTCGGG
CGCGGATTGCGCCAAGGAACATTTATTGAAAAGAGAGCGTCTGCTCGGGACCCGGAGACG
GTGCTCCCGGCTTNCGTTTCCTCTTTCTAAATCTATAACGACTCTCGGCAACGGATATCT
CGGCTCTCGCATCGATGAAGAACGCAGCAAAATGCGATACTTGGTGTGAATTGCAGAATC
CCGTGAATCATCGAGTTTTTGAACGCAAGTTGCGCCCAAAGCCTTCGGCCGAGGGCACGT
CTGCCTGGGTGTCACGTAAACGTCACTCCCAACCAATTCTGGTTGTGGAGCGGAAATTGG
CCTCCCATGGGCCCCGAGCTCGTGGTTGGCCTAAATATCGAGTCCGTGGCCGAACGCCTC
GACAATCGGTGGTTGATAGACCCTCTGAGCATGTCGTCGTCCGAAGCCGCAGGACTCAAG
ACCTTAAAATC
>Acalypha_portoricensis_L_11498
TCGAAACCTGCACAGCAGAACGACCCGCGAACGTGTTCACTCATCGAGAGAGCACTCGCT
CTCTCATCGCCTCGGGGGGAGGGCGATGNCTTCTCGTCCGACGGCACCAACCAACTCGGG
CGCGGATTGCGCCAAGGAACATTCATTGAAAAGAGAGCGTATGCTCGGGACCCGGAGACG
GTGCTCCTGGCTTGCGTTTCCTCTTTCTATATCTATAACGACTCTCGGCAACGGATATCT
CGGCTCTCGCATCGATGAAGAACGCAGCAAAATGCGATACTTGGTGTGAATTGCAGAATC
CCGTGAATCATCGAGTTTTTGAACGCAAGTTGCGCCCAAAGCCTTCGGCCGAGGGCACGT
CTGCCTGGGTGTCACGTAAACGTCACTCCCAACCAATTCTGGTTGTGGAGCGGAAATTGG
CCTCCCATGGGCCCCGAGCTCGTGGTTGGCCTAAATATCGAGTCCGTGGCCGAACG-CTC
GACAATCGGTGGTTGATAGACCCTCTGAGCGTGTCGTTGTCCGAAGCCGCGGGACTCAAG
ACCTAAAAATC
>Acalypha_chordantha_MN_27715
TCGAAACCTGCATAGCAGAACGACCCGTGAACGTGTTCACTCATCGGGGGAGCACTCGCT
CTCTCATTGCCTCGGGGGGAGGGTGATGCCTTCTCATCCGACGGCACCAACCAACTCGGG
CGCGGATTGCGCCAAGGAACATTTATTGAAAAGAGAGCGTCTGCTCGGGACCCGGAGACG
GTGCTCCTGGCTTGCGTTTCCTCTTTCTATGTCTATAACGACTCTCGGCAACGGATATCT
CGGCTCTCGCATCGATGAAGAACGTAGCAAAATGCGATACTTGGTGTGAATTGCAGAATC
CCGTGAATCATCGAGTTTTTGAACGCAAGTTGCGCCCAAAGCCTTCGGCCGAGGGCACGT
CTGCCTGGGTGTCACGTAAACGTCACTCCCAACCAATTCTGGTTGTGGAGCGGAAATTGG
CCTCCCATGGGCCCCGAGCTCGTGGTTGGCCTAAATATCGAGTCCGTGGCTGAACGCCTC
GACAATCGGTGGTTGATAGACCCTCTGAGTGTGTCGTCGTCCGAAGCTGCGGGACTCAAG
ACCAAAAAATC
>Acalypha_ferdinandii_M_2212
TCGAAACCTGCATAGCAGAACGACCCGTGAACGTGTTCACTCATCGAGGGAGCACTCGCT
CTCTCATCGCCTCGGGGGGAGGGTGATGCCTTCTCGTCCGACGGCACCAACCAACTCGGG
CGCGGATTGCGCCAAGGAACATTTATTGAAAAGAGAGCGTCTGCTCGGGACCCGGAGACG
GTGCTCCTGGCTTGCGTTTCCTCTTTCTAGATCTATAACGACTCTCGGCAACGGATATCT
CGGCTCTCGCATCGATGAAGAACGCAGCAAAATGCGATACTTGGTGTGAATTGCAGAATC
CCGTGAATCATCGAGTTTTTGAACGCAAGTTGCGCCCAAAGCCTTCGGCCGAGGGCACGT
CTGCCTGGGTGTCACGTAAACGTCACTCCCAACCAATTCTGGTTGTGGAGCGGAAATTGG
CCTCCCATGGGCCCCGAGCTCGTGGTTGGCCTAAATATCGAGTCCGTGGCTGAACGCCTC
GACAATCGGTGGTTGACAGACCCTCTGAGNGTGTCGTCGTCCGAAGCTGCGGGACTCAAG
ACCTAAAAATC
>Acalypha_schiedeana_VWS_1715
TCGAAACCTGCATAGCAGAACGACCCGTGAACGTGTTCACTCATCGAGGGAGCACTCGCT
CTCTCATCGCCTCGGGGGGAGGGTGATGCCTTCTCATCCGACGGCACCAACCAACTCGGG
CGCGGATTGCGCCAAGGAACATTTATTGAAAAGAGAGCGTCTGCTCGGGACCCGGAGACG
GTGCTCCCGGCTTGCGTTTCCTCTTTCTAGATCTATAACGACTCTCGGCAACGGATATCT
CGGCTCTCGCATCGATGAAGAACGCAGCAAAATGCGATACTTGGTG--------------
------------------------------------------------------------
------------------------------------------------------------
------------------------------------------------------------
------------------------------------------------------------
-----------
>Acalypha_leptopoda_A_4583
TCGAAACCTGCATAGCAGAACGACCCGTGAACGTGTTTACTTATCGAGGGAGCACTCGCT
CTCTCATCGCCTCGGGGGGAGGGTGATGCCTTCTCATCCGACGGCACCAACCAACTCGGG
CGCGGATTGCGCCAAGGAACATTTATTGAAAAGAGAGCGTCTGCTCGGGACCCGGAGACG
GTGCTCCAGGCTTGCGTTTCCTCTTTCTATATCTATAACGACTCTCGGCAACGGATATCT
CGGCTCTCGCATCGATGAAGAACGCAGCAAAATGCGATACTTGGTGTGAATTGCAGAATC
CCGTGAATCATCGAGTTTTTGAACGCAAGTTGCGCCCAAAGCCTTCGGCCGAGGGCACGT
CTGCCTGGGTGTCACGTAAACGTCACTCCCAACCAATGCTGGTTGTGGAGCGGAAATTGG
CCTCCCATGGGCCCCGAGCTCGTGGTTGGCCTAAATATCGAGTCCGTGGCTGAACGCCTC
GACAATCGGTGGTTGATAGACCCTCTGAGTGTGTCGTCGTCCGAAGCTGCGGGACTCAAG
ACCTAAAAATC
>Acalypha_rafaelensis_E_1779
TCGAAACCTGCATAGCAGAACGACCCGTGAACGTGTTCACTTATCGAGGGAGCGCTCGCT
CTCTCATCGCCTCGGGGGGAGGGTGATGCCTTCTCATCCGATGGCACCAACCAACTCGGG
CGCGGATTGCGCCAAGGAACATTTATTGAAAAGAGAGCGTATGCTCGGGACCCGGATACG
GTGCTCCTGGCTTGCGTTTCCTCTTTCTAGATCTATAACGACTCTCGGCAACGGATATCT
CGGCTCTCGCATCGATGAAGAACGCAGCAAAATGCGATACTTGGTGTGAATTGCAGAATC
CCGTGAATCATCGAGTTTTTGAACGCAAGTTGCGCCCAAAGCCTTCGGCCGAGGGCACGT
CTGCCTGGGTGTCACGTAAACGTCACTCCCAACCAATTGTGGTTGTGGAGCGGATATTGG
CCTCCCATGGGCCCCGAGCTCGTGGTTGGCCTAAATATCGAGTCCGTGGCTGAACGCCTC
GACAATCGGTGGTTGATAGACTCTCTGAGTGTGTCGTTGCCCGAAGCTGCAGGACTCAAG
ACCTAAAAATC
>Acalypha_papillosa_VWS_942
TCGAAACCTGCATAGCAGAACGACCCGTGAACGTGTTCACTTAACGAGGGAGCACTCGCT
CTCTCATCGCCTCGGGGGGAGGGTGATGCCTTCTCATCCGATGGCACCAACCAACTCGGG
CGCGGATTGCGCCAAGGAACAATCATTGAAAAGAGAGCGCCTGCTCGAGACCCGGAGACG
GTGCTCCTGGCTTGCGTTTCCTCTTTCTATATCTATAACGACTCTCGGCAACGGATATCT
CGGCTCTCGCATCGATGAAGAACGCAGCAAAATGCGATACTTGGTGTGAATTGCAGAATC
CCGTGAATCATCGAGTTTTTGAACGCAAGTTGCGCCCAAAGCCTTCGGCCGAGGGCACGT
CTGCCTGGGTGTCACGTAAACGTCACTCCCAACCAATTCTGGTTGTGGAGCGGAAATTGG
CCTCCCATGGGCCCCGAGCTCGTGGTTGGCCTAAATATCGAGTTCGTGGCTGAACGCCTC
GACAATCGGTGGTTGATAGACCCTCTGAGTGTGTCGTTGTTCGAAGCTGCGGAACTCAAG
ACCTTAAAATC
>Acalypha_grisea_VWS_3240
TCGAAACCTGCACAGCAGAACGACCCGTGAACGTGTTCACTTATCGAGGGAG--CTTGCT
CTCTCATCGCCTCTGGGGGAGGGTGATGCCTTCTCATCCGACGGCACCAACCAACTCGGG
CGCGGATTGCGCCAAGGAACATTTATTGAAAAGAGAGCGTCTGCTCGGGACCCGGATACG
GTGCTCCTGGCTTGCGTTTCCTCTTTCTATATCTATAACGACTCTCGGCAACGGATATCT
CGGCTCTCGCATCGATGAAGAACGCAGCAAAATGCGATACTTGGTGTGAATTGCAGAATC
CCGTGAATCATCGAGTTTTTGAACGCAAGTTGCGCCCAAAGCCTTCGGCCGAGGGCACGT
CTGCCTGGGTGTCACGTAAACGTCACTCCCAACCAATTCTGGTTGTGGAGCGGAAATTGG
CCTCCCATGGGCCCCGAGCTCGTGGTTGGCCTAAATATCGAGTCCGTGGCTGGACGCCTC
GACAATCGGTGGTTGATAGACCCTCTGAGTGTGTCGTTGTCCGAAGCTGCAGGACTCAAG
ACCTAAAAATC
>Acalypha_gaumeri_C_11628
TCGAAACCTGCATAGCAGAACGACCCGCGAACGTGTTCACTCATCGAGGGAGCACTCGCT
CTCTCATCGCCTCGGGGGGAGGGCGATGCCTTCTCATCCGATGGCACCAACCAACTCGGG
CGCGGATTGCGCCAAGGAACATTCATTGAAAAGAGAGCGTCTGCTCGGGACCCGGAGACG
GTGCTCCTGGCTTGCGTTTCCTCTTTCTAGATCTATAACGACTCTCGGCAACGGATATCT
CGGCTCTCGCATCGATGAAGAACGCAGCAAAATGCGATACTTGGTGTGAATTGCAGAATC
CCGTGAATCATCGAGTTTTTGAACGCAAGTTGCGCCCAAAGCCTTCGGCCGAGGGCACGT
CTGCCTGGGTGTCACGTAAACGTCACTCCCAACCAATTCCGGTTGTGGAGCGGAAATTGG
CCTCCCATGGGCCCCGAGCTCGTGGTTGGCCTAAATATAGAGTCCGCGGCCGAACGCCTC
GACAATCGGTGGTTGATAGACCCTCTGAGCGTGTCGTTGTCCGAAGCTGCGGGACTCAAG
ACCAAAAAATC
>Acalypha_arvensis_VWS_1161
TCGAAACCTGCATAGCAGAACGACCCGTGAACGTGTTCACCTATAGAGGGAGCACTCGCT
CTCTCATCGCCTCGGGGGGAGGGTGATGCCTTTTCGTTCCATGGCACCAACCAACTCGGG
CGCGGATTGCGCCAAGGAACATTTATTGAAAAGAGAGCGTAGGCTCGGGACCCGGAGACG
GTGCTCCTGACTTGCGTTTCCTCTTTGTAAATCTATAACGACTCTCGGCAACGGATATCT
CGGCTCTCGCATCGATGAAGAACGCAGCAAAATGCGATACTTGGTGTGAATTGCAGAATC
CCGTGAATCATCGAGTTTTTGAACGCAAGTTGCGCCCAAAGCCTCCGGCCGAGGGCACGT
CTGCCTGGGTGTCACGTAAACGTCACTCCCAACCAATTCTGGTTGTGGAGCGGAAATTGG
CCTCCCATGTGCCCCGAGCTCGTGGTTGGCCTAAATATCGAGTCCGTGGCTGAATGCCTC
GACAATCGGTGGTTGATAGACCCTCTGAGCATGTCGTCGTCCGAAGCTACTGGACTCAAG
ACCTAAAAATC
>Acalypha_cf_glandulosa_C_1343
TCGAAACCTGCACAGCAGAACGACCCGTGAACGTGTTTAACTATCGAGGGAGCACCCGCT
CTCTCATCGCCTCGGGGGGAGGGTGATGCCTTCTCAATCGACGGCACCAACTAACTCGGG
CGCGGATTGCGCCAAGGAACATTTATTCAAAAGAGAGCGTATGCTCGGGACCCGGAGACG
GTGCTCCTGGCATTCGTTTCCTCTTTGTAAATNTATAACGACTCTCGGCAACGGATATCT
CGGCTCTCGCATCGATGAAGAACGCAGCAAAATGCGATACTTGGTGTGAATTGCAGAATC
CCGTGAATCATCGAGTTTTTGAACGCAAGTTGCGCCCAAAGCCTTTGGCCGAGGGCACGT
CTGCCTGGGTGTCACGTAAACGTCACTCCCAACCAATTCTGGTTGTGGAGCGGAAATTGG
CCTCCCATGGGCCCCGAGCTCGTGGTTGGCCTAAATATCGAGTCCGTGGCTGAACGCCTC
GACAATCGGTGGTTGATAGACCCTCTGAGCATGTCGCTGTCCGAAGCTTCAGGACTCAAG
ACCTAAAAATC
>Acalypha_dioica_M_2045
TCGAAACCTGCACAGCAGAACGACCCGTGAACGTGTTTAACTATCGAGGGAGCACCCGCT
CTCTCATCGCCTCGGGGGGAGGGTGATGCCTTCTCAATCGACGGCACCAACTAACTCGGG
CGCGGATTGCGCCAAGGAACATTTATTCAAAAGAGAGCGTATGCTCGGGACCCGGAGACG
GTGCTCCTGGCATTCGTTTCCTCTTTGTAAATCTATAACGACTCTCGGCAACGGATATCT
CGGCTCTCGCATCGATGAAGAACGCAGCAAAATGCGATACTTGGTGTGAATTGCAGAATC
CCGTGAATCATCGAGTTTTTGAACGCAAGTTGCGCCCAAAGCCTTTGGCCGAGGGCACGT
CTGCCTGGGTGTCACGTAAACGTCACTCCCAACCAATTCTGGTTGTGGAGCGGAAATTGG
CCTCCCATGGGCCCCGAGCTCGTGGTTGGCCTAAATATCGAGTCCGTGGCTGAACGCCTC
GACAATCGGTGGTTGATAGACCCTCTGAGCATGTCGCTGTTCGAAGCTTCAGGACTCAAG
ACCTAAAAATC
>Acalypha_subviscida_Z_10516
TCGAAACCTGCACAGCAGAACGACCCGTGAACGTGTTTAACTATCGAGGGAGCACCCGCT
CTCTCATCGCCTCGGGGGGAGGGTGATGCCTTCTCAATCGACGGCACCAACTAACTCGGG
CGCGGATTGCGCCAAGGAACATTTATTCAAAAGAGAGCGTATGCTCGGGACCCGGAGACG
GTGTTCCTGGCATTCGTTTCCTCTTTGTAAATCTATAACGACTCTCGGCAACGGATATCT
CGGCTCTCGCATCGATGAAGAACGCAGCAAAATGCGATACTTGGTGTGAATTGCAGAATC
CCGTGAATCATCGAGTTTTTGAACGCAAGTTGCGCCCAAAGCCTTTGGCCGAGGGCACGT
CTGCCTGGGTGTCACGTAAACGTCACTCCCAACCAATTCTGGTTGTGGAGCGGAACTTGG
CCTCCCATGGGCCCCGAGCTCGTGGTTGGCCTAAATATCGAGTCCGTGGCTGAACGCCTC
GACAATCGGTGGTTGATAGACCCTCTGAGCATGTCGCTGTCCGAAGCTTCAGGACTCAAG
ACCTAAAAATC
>Acalypha_rubroserrata_VWS_1374
TCGAAACCTGCACAGCAGAACGACCCGTGAACGTGTTTAACTATCGAGGGAGCACTCGCT
CTCTCATCGCCTCGGGGGGAGGGTGATGCCTTCTCAATCGACGGCACCAACTAACTCGGG
CGCGGATTGCGCCAAGGAACATTCATTCAAAAGAGAGCGTATGCTCGGGACCCGGAGACG
GTGCTCCTGGCATTCGTTTCCTCTTTGTAAATCTATAACGACTCTCGGCAACGGATATCT
CGGCTCTCGCATCGATGAAGAACGCAGCAAAATGCGATACTTGGTGTGAATTGCAGAATC
CCGTGAATCATCGAGTTTTTGAACGCAAGTTGCGCCCAAAGCCTTCGGCCGAGGGCACGT
CTGCCTGGGTGTCACGTAAACGTCACTCCCAACCAATCCTGGTTGTGGAGCGGAAATTGG
CCTCCCATGGGCCCCGAGCTCGTGGTTGGCCTAAATATCGAGTCCGTGGCTGAACGCCTC
GACAATCGGTGGTTGATAGACCCTCTGAGCATGTCGTTGTCCGAAGCTTCAGGACTCAAG
ACCTAAAAATC
>Acalypha_synoica_VWS_1392
TCGAAACCTGCACAGCAGAACGACCCGTGAACGTGTTTAACTATCGAGGGAGCACCCGCT
CTCTCATCGCCTCGGGGGGAGGGTGATGCCTTCTCAATCGACGGCACTAACTAACTCGGG
CGCGGATTGCGCCAAGGAACAATTATTCAAAAGAGAGCGTATGCTCGGGACCCGGAGACG
GTGCTCCTGGCATTCGTTTCCTCTTTGTAAATCTATAACGACTCTCGGCAACGGATATCT
CGGCTCTCGCATCGATGAAGAACGCAGCAAAATGCGATACTTGGTGTGAATTGCAGAATC
CCGTGAATCATCGAGTTTTTGAACGCAAGTTGCGCCCAAAGCCTTCGGCCGAGGGCACGT
CTGCCTGGGTGTCACGTAAACGTCACTCCCAACCAATTATGGTTGTGGAGCGGAAATTGG
CCTCCCATGGGCCCCGAGCTCGTGGTTGGCCTAAATATCGAGTCCGTGGCTGAACGCCTC
GACAATCGGTGGTTGATAGACCCTCTGAGCATGTCGTTGTCCGAAGCTTCAGGACTCAAG
ACCAAAAAATC
>Acalypha_cincta_S_11467
TCGAAACCTGCACAGCAGAACGACCCGTGAACGTGTTTAACTATCGAGGGAGCACTCGCT
CTCTCATCGCCTCGGGGGGAGGGTGATGCCTTCTCNATCGACGGCACCAACTAACTCGGG
CGCGGATTGCGCCAAGGAACATTTATTCAAAAGAGAGCGTATGCTCGGGACCCGGAGACG
GTGTTCCTGGCATTCGTTTCCTCTTTGTAAATCTATAACGACTCTCGGCAACGGATATCT
CGGCTCTCGCATCGATGAAGAACGTAGCAAAATGCGATACTTGGTGTGAATTGCAGAATC
CCGTGAATCATCGAGTTTTTGAACGCAAGTTGCGCCCAAAGCCTTCGGCCGAGGGCACGT
CTGCCTGGGTGTCACGTAAACGTCACTCCCAACCAATCCTGGTTGTGGAGCGGAAATTGG
CCTCCCATGGGCCCCGAGCTCGTGGTTGGCCTAAATATCGAGTCCGTGGCTGAACGCCTC
GACAATCGGTGGTTGATAGACCCTCTGAGCATGTCGTTGTCCGAAGCTTCAGGACTCAAG
ACCTAAAAATC
>Acalypha_lancetillae_D_32045
TCGAAACCTGCATAGCAGAACGACCCGTGAACGTGTTCAACTATCGAGGGAGCACCCGCT
CTCTCATCGCCTCGGGGGGAGGGTGATGCCTTCTCAATCGATGGCACCAACTAACTCGGG
CGCGGATTGCGCCAAGGAACATTTATTCAAAAGAGAGCGTATGCTCGGGACCCGGAGACG
GTGCTCCTGGCTTGCGTTTCCTCTTTGTAAATCTATAACGACTCTCGGCAACGGATATCT
CGGCTCTCGCATCGATGAAGAACGCAGCAAAATGCGATACTTGGTGTGAATTGCAGAATC
CCGTGAATCATCGAGTTTTTGAACGCAAGTTGCGCCCAAAGCCTTCGGCAGAGGGCACGT
CTGCCTGGGTGTCACGTAAACGTCACTCCCAACCAATTGTGGTTGTGGAGCGGAAATTGG
CCTCCCATGGGCCCCGAGCTCGTGGTTGGCCTAAATATTGAGTCCGTGGCTGAACGCCTC
GACAATCGGTGGTTGATAGACCCTCTGAGCATGTCGTTGTTCGAAGCTTCAGGACTCAAG
ACCCAAAAATC
>Acalypha_rhombifolia_VWS_2446
TCGAAACCTGCATAGCAGAACGACCCGTGAACGTGTTCAACTATCGAGGGAGCACCCGCT
CTCTCATCGCCTCGGGGGGAGGGTGATGCCTTCTCAATCGATGGCACCAACTAACTCGGG
CGCGGATTGCGCCAAGGAACATTTATTCAAAAGAGAGCGTATGCTCGGGACCCGGAGACG
GTGCTCCTGGCTTGCGTTTCCTCTTTGTAAATCTATAACGACTCTCGGCAACGGATATCT
CGGCTCTCGCATCGATGAAGAACGCAGCAAAATGCGATACTTGGTGTGAATTGCAGAATC
CCGTGAATCATCGAGTTTTTGAACGCAAGTTGCGCCCAAAGCCTTCGGCAGAGGGCACGT
CTGCCTGGGTGTCACGTAAACGTCACTCCCAACCAATTGTGGTTGTGGAGCGGAAATTGG
CCTCCCATGGGCCCCGAGCTCGTGGTTGGCCTAAATATTGAGTCCGTGGCTGAACGCCTC
GACAATCGGTGGTTGATAGACCCTCTGAGCATGTCGTTGTTCGAAGCTTCAGGACTCAAG
ACCCAAAAATC
>Acalypha_phleoides_VWS_2249
TCGAAACCTGCATAGCAGAACGACCCGTGAACATGTTCAACTATCGAGGGAGCACCTGCT
NTCTCATCGCCTCGGGGGGAGGGTGATGCCTTCTCAATCNATGGCACCAACTAACTCGGG
CGCGGATTGCGCCAAGGAACATTTATTCAAAAGAGAGCGTATGCTCGGGACCCGGAGACG
GTGCTCCTGGCTTGCGTTTCCTCTTTGTAAATCTATAACGACTCTCGGCAACGGATATCT
CGGCTCTCGCATCGATGAAGAACGCAGCAAAATGCGATACTTGGTGTGAATTGCAGAATC
CCGTGAATCATCGAGTTTTTGAACGCAAGTTGCGCCCAAAGCCTTCGGCCGAGGGCACGT
CTGCCTGGGTGTCACGTAAACGTCACTCCCAACCAATTCTGGTTGTGGAGCGGAAATTGG
CTTCCCATGGGCCCCGAGCTCGTGGTTGGCCTAAATATCGAGTTCGTGGCTGAACGCCTC
GACAATCGGTGGTTGATAGACCCTCTGAGCATGTCGTTGTCCGAAGCTTCAGGACTCAAG
ACCCAAAAATC
>Acalypha_ocymoides_VWS_2916
TCGAAACCTGCATAGCAGAACGACCCGTGAACGTGTTCAACTATCGAGGGAGCACCCGCT
CTCTCATCGCCTCGGGGGGAGGGTGATGCCTTCTCAATCGATGGCACCAACTAACTCGGG
CGCGGATTGCGCCAAGGAACATTT-TTCAAAAGAGAGCGTATGCTTGGGACCCGGAGACG
GTGCTCCTGGCTTGCGTTTCCTCTTTGTAAATCTATAACGACTCTCGGCAACGGATATCT
CGGCTCTCGCATCGATGAAGAACGCAGCAAAATGCGATACTTGGTGTGAATTGCAGAATC
CCGTGAATCATCGAGTTTTTGAACGCAAGTTGCGCCCAAAGCCTTTGGCCGAGGGCACGT
CTGCCTGGGTGTCACGTAAACGTCACTCCCAACCAATTCTGGTTGTGGAGCGGAAATTGG
CCTCCCATGGGCCCTGAGCTCGTGGTTGGCCTAAATATCGAGTCCGTGGCTGAACGCCTC
GACAATCGGTGGTTGATAGACCCTCTGAGCATGTCGTTGTCCGAAGCTTTGGGACTCAAG
ACCCAAAATTC
>Acalypha_lovelandii_VWS_1133
TCGAAACCTGCACAGCAGAACGACCCGTGAACGTGTTTAACTATCGAGGGAGCACTCGCT
CTCTCATCGCCTCGGGGGGAGGGTGATGCCTTCTCAATCGACGGCACCAACTAACTCGGG
CGCGGATTGCGCCAAGGAACATTTATTCAAAATATATCGTATGCTCGGGACCCGGAGACG
GTGCTCCTGGCATTCGTTTCCTCTTTGTAAATCTATAACGACTCTCGGCAACGGATATCT
CGGCTCTCGCATCGATGAAGAACGCAGCAAAATGCGATACTTGGTGTGAATTGCAGAATC
CCGTGAATCATCGAGTTTTTGAACGCAAGTTGCGCCCAAAGCCTTCGGCCGAGGGCACGT
CTGCCTGGGTGTCACGTAAACGTCACTCCCAACCAATCCTGGTTGTGGAGCGGAAATTGG
CCTCCCATGGGCCCCGAGCTCGTGGGTGGCCTAAATATCGAGTCCGTGGCTGAACGCCTC
GACAATCGGTGGTTGATAGACCCTCTGAGCATGTCGTTGTCCGAAGCTTCAGGACTCAAG
ACCTAAAAATC
>Acalypha_californica_VWS_94-153
TCGAAACCTGCACAGCAGAACGACCCGTGAACGTGTTCACATACCGAGGGAGCACTCGCT
CTCTCATCGCCTCGGGGGGAGGGCGATGCCTTCTCATCCGATGGCACCAACCAACTCGGG
CGCGGATTGCGCCAAGGAACATATATTGAAAAGAGAGCGTCTGCTCGGGACCCGGAGACG
GTGCTCCCGGCTTGCGTTTCCTCTTTCTAAATCTATAACGACTCTCGGCAACGGATATCT
NGGCTCTCGCATCGATGAAGAACGCAGCAAAATGCGATACTTGGTGTGAATTGCAGAATC
CCGTGAATCATCGAGTTTTTGAACGCAAGTTGCGCCCAAAGCCTTCGGCCGAGGGCACGT
CTGCCTGGGTGTCACGTAAACGTCACTCCCAACCAATTCTGGTTGTGGAGCGGAAATTGG
CCTCCCNTGGGCCCTGAGCTCGTGGTTGGCCTAAATATCGAGTCCGTGGCTGAACGCCTC
GACATTCGGTGGTTGATAGACCCTCTGAGCGTGTCGTTGCCCGAAGCTGCAGGACTCAAG
ACCTAAAAATC
>Acalypha_saxicola_R_6093
TCGAAACCTGCACAGCAGAACGACCCGTGAACGTGTTCAAATATCGAGGGAGCACTCGCT
CTCTCATCGCCTCGGGGGGAGGGCGATGCCTTCTCATCCGATGGCACCAACCAACTCGGG
CGCGGATTGCGCCAAGGAACATATATTGAAAAGAGAGCGTCTGCTCGGGACCCGGAGACG
GTGCTCCCGGCTTGCGTTTCCTCTTTCTAAATCTATAACGACTCTCGGCAACGGATATCT
CGGCTCTCGCATCGATGAAGAACGCAGCAAAATGCGATACTTGGTGTGAATTGCAGAATC
CCGTGAATCATCGAGTTTTTGAACGCAAGTTGCGCCCAAAGCCTTCGGCCGAGGGCACGT
CTGCCTGGGTGTCACGTAAACGTCACTCCCAACCAATTCTGGTTGTGGAGCGGAAATTGG
CCTCCCGTGGGCCCTGAGCTCGTGGTTGGCCTAAATATCGAGTCCGTGGCTGAACGCCTC
GACATTCGGTGGTTGATAGACCCTCTGAGCGTGTCGTTGTCCGAAGCTGCAGGACTCAAG
ACCTAAAAATC
>Acalypha_monostachya_GLW_32508
TCGAAACCTGCACAGCAGAACGACCCGTGAACATGTTCACATACCGAGGGAGCACTCGCT
CTCTCATCGCCTTGGGGGGAGGGCGATGCCTTCTCATCCGATGGCACCAACCAACTCGGG
CGCGGATTGCGCCAAGGAACATATATTGAAAAGAGAGCGTCTGCTCGGGACCCGGAGACG
GTGCTCCCTGCTTGCGTTTCCTCTTTCTAAATCTATAACGACTCTCGGCAACGGATATCT
CGGCTCTCGCATCGATGAAGAACGCAGCAAAATGCGATACTTGGTGTGAATTGCAGAATC
CCGTGAATCATCGAGTTTTTGAACGCAAGTTGCGCCTAAAGCCTTCGGCCGAGGGCACGT
CTGCCTGGGTGTCACGTAAACGTCACTCCCAACCAATTCTGGTTGTGGAGCGGAAATTGG
CCTCCCGTGGGCCATGAGCTCGTGGTTGGCCTAAATATCGAGTCCGTGGCTGAACGCCTC
GACAATCGGTGGTTGATATA-CTTCTGAGCGTGTCGTTGTTCGAAGCTGCAGGACTCAAG
ACCTAAAAATC
>Acalypha_lagopus_VWS_1841
TCGAAACCTGCATAGCAGAACGACCCGTGAACGTGTTCACTTATCGAGGGAGCACTCGCT
CTCTCATTGCCTCGGGGGGAGGGCGATGCCTTCTCATCYGATGGCACCAACCAACTCGGG
CGCGGATTGCGCCAAGGAACATTTACTGAAAAGAGAGCGTCTGCTCGGGACCCGGAGACG
GTGCTCCTGGCTTGCGTTTCCTCTTTCTAAATCTATAACGACTCTCGGCAACGGATATCT
CGGCTCTCGCATCGATGAAGAACGCAGCAAAATGCGATACTTGGTGTGAATTGCAGAATC
CCGTGAATCATCGAGTTTTTGAACGCAAGTTGCGCCCAAAGCCTTCGGCCGAGGGCACGT
CTGCCTGGGTGTCACGTAAACGTCACTCCCAACCAATTCYGGTTGTGGAGCGGAAATTGG
CCTCCCGTGGGCCTCGAGCTCGTGGTTGGCCTAAATAACGAGTCCGTGGCTGAACGCCTC
GACAATCGGTGGTTGATAGACCCTCTGAACGTGTCGTCGTCCGAAGCTGCGGGACTCAAG
ACCTAAAAATC
>Acalypha_havanensis_VWS_1816
TCGAAACCTGCATAGCAGAACGACCCGTGAACGTGTTCACTTATCGAGGGAGCACTCGCT
CTCTCATTGCCTCGGGGGGAGGGCAGTGCCTTCTCATCTTATGGCACCAACCAACTCGGG
CGCGGATTGCGCCAAGGAACATTTATTGAAAAGAGAGCGTATGCTCGGGACCCGGAGACG
GTGCTCCTGGCTTGCGTTTCCTCTTTCTAAATCTATAACGACTCTCGGCAACGGATATCT
CGGCTCTCGCATCGATGAAGAACGCAGCAAAATGCGATACTTGGTGTGAATTGCAGAATC
CCGTGAATCATCGAGTTTTTGAACGCAAGTTGCGCCCAAAGCCTTCGGCCGAGGGCACGT
CTGCCTGGGTGTCACGTAAACGTCACTCCCAACCAATTCCGGTTGTGGAGCGGAGATTGG
CCTCCCATGTGCCCTGAGCTCGTGGTTGGCCTAAATATCGAGTCCGTGGCTGAACGCCTC
GACAATCGGTGGTTGATAGACCCTCTGAGCGTGTCGTTGCCCGAAGCTTCAGGACTCAAG
ACCTAAAAATC
>Acalypha_mexicana_VWS_2239
TCGAAACCTGCATAGCAGAACGACCCGCGAACGTGTTTACCTAACGAGGGAGCACTCGCT
CTCTCGTCGCCTAGGGGGGAGGGCGATGCCTTCTCATCTGATGGCACCAACCAACTCGGG
CGCGGATTGCGCCAAGGAACAATTATTGAAAAGAGAGCGTTTGCTCAGGACCCGGAGACG
GTGCTCCTGGCTTGCGTTTCCTCTTTCTAAATCTATAACGACTCTCGGCAACGGATATCT
CGGCTCTCGCATCGATGAAGAACGCAGCAAAATGCGATACTTGGTGTGAATTGCAGAATC
CCGTGAATCATCGAGTTTTTGAACGCAAGTTGCGCCCAAAGCCTTCGGCCGAGGGCACGT
CTGCCTGGGTGTCACGTAAACGTCACTCCCAACCAATTCTGGTTGTGGAGCGGAAATTGG
CCTCCCATGGGCCCCGAGCTCGTGGTTGGCCTAAATATCGAGTCCGTGGCTGAACGCCTC
GACAATCGGTGGTTGATAGACCCTCTGAGCGTGTCGTTGTCCTAAGCTGCAGGAATCAAG
ACCTAAAAATC
>Acalypha_vagans_VWS_2174
TCGAAACCTGCATAGCAGAACGACCCGCGAACGTGTTTACCTATCGAGGGAGCGCTTGCT
CTCTCGTCGCCTAGGGGGGAGGGTGATGCCTTCTCATCTGANGGCACCAACCAACTCGGG
CGCGGATTGCGCCAAGGAACAATTATTGAAAAGAGAGCGTTTGCTNNGGACCCGGAGACG
GTGCTCCTGGCTTGCGTTTCCTCTTTCTAAATCTATAACGACTCTCGGCAACGGATATCT
CGGCTCTCGCATCGATGAAGAACGCAGCAAAATGCGATACTTGGTGTGAATTGCAGAATC
CCGTGAATCATCGAGTTTTTGAACGCAAGTTGCGCCCAAAGCCTTCGGCCGAGGGCACGT
CTGCCTGGGTGTCACGTAAACGTCACTCCCAACCAATTCTGGTTGTGGAGCGGAAATTGG
CCTCCCATGGGCCTCGAGCTCGTGGTTGGCCTAAATATCGAGTCCGTGGCTGAACGCCTC
GACAATCGGTGGTTGATAGACCCTCTGAGTGTGTCGTTGTTCGAAGCTGCAGGAATCATG
ACCTAAAAATC
>Acalypha_pippenii_VWS_1815
TCGAAACCTGCACAGCAGAACGACCCGTGAACGCGTTCACTCATTGAGGGAGCACTCGCT
CTCTCATTGCCTCGGGGGGCGGGCGATGCCTTCTCATCTGATGGCACCAACCAACTCGGG
CGCGGATTGCGCCAAGGAACATTTATTGAAAAGAGAGCGTTTGCTCGGGACCCGGAGACG
GTGCTCCCGGCTCGCGTTTCCTCTTTCTAAATCTATAACGACTCTCGGCAACGGATATCT
CGGCTCTCGCATCGATGAAGAACGCAGCAAAATGCGATACTTGGTGTGAATTGCAGAATC
CCGTGAATCATCGAGTTTTTGAACGCAAGTTGCGCCCAAAGCCTTCGGCCGAGGGCACGT
CTGCCTGGGTGTCACGTAAACGTCACTCCAAACCAATTCTGGTTGTGGAGCGGAAATTGG
CCTCCCATGGGCCTTGAGCTCGTGGTTGGCCTAAATATCGAGTCCGTGGCTGAACGCCTC
GACAATCGGTGGTTGATAGACCCTCTGAGCGTGTCGTCGTCCGAGGCTTCAGGACTCAAG
ACCTTAAAATC
>Acalypha_ostryifolia_GL_2315
TCGAAACCTGCACAGCAGAACGACCCGTGAACGTGTTCACCTATCGAGGGAGCGTTCGCT
CTCTCGTCGCCTCGGGGGGAGGGCGATGCCTTCTCATCTCATGGCACCAACCAACTCGGG
CGCGGATTGCGCCAAGGAACATTTATTGAAAAGAGAGCGTTTGCTCGGGACCCGGAGACG
GTGCTCCCCGCTTGCGTTTCCTCTTTCTAAATCTATAACGACTCTCGGCAACGGATATCT
CGGCTCTCGCATCGATGAAGAACGCAGCAAAATGCGATACTTGGTGTGAATTGCAGAATC
CCGTGAATCATCGAGTTTTTGAACGCAAGTTGCGCCCAAAGCCTTCGGCCGAGGGCACGT
CTGCCTGGGTGTCACGTAAACGTCACTCCCAACCAATTTCGGTTGTGGAGCGGAAATTGG
CCTCCCATGGGCCTCGAGCTCGTGGTTGGCCTAAATAACGAGTCCGCGGCTGAACGCCTC
GACAATCGGTGGTTGATAGACCCTCTGAGCGCGTCGTCGTCCGAAGCTGCGGGACTCGAG
ACCCAAAAATC
>Acalypha_setosa_VWS_1969
TCGAAACCTGCATAGCAGAACGACCCGTGAACGTGTTCACCTATCGAGGGAGCGTTCGCT
CTCTCATCGCCTCGGGGGGAGGGCGATGCCTTCTCATCTTATGGCACCAACCAACTCGGG
CGCGGATTGCGCCAAGGAACATTTATTGAAAAGAGAGCGTTTGCTCGGGACCCGGAGACG
GTGCTCCTGGCTTGCGTTTCCTCTTTCTAAATCTATAACGACTCTCGGCAACGGATATCT
CGGCTCTCGCATCGATGAAGAACGCAGCAAAATGCGATACTTGGTGTGAATTGCAGAATC
CCGTGAATCATCGAGTTTTTGAACGCAAGTTGCGCCCAAAGCCTTCGGCCGAGGGCACGT
CTGCCTGGGTGTCACGTAAACGTCACTCCCAACCAATTATGGTTGCGGAGCGGAAATTGG
CCTCCCATGGACCTCGAGCTCGTGGTTGGCCTAAATAATCAGTCTGTGGCTGAACGCCTC
GACAATCGGTGGTTGATAGACCCTCTGAGTGTGTCGTTGTTCGGAGCTGCAGGATGAAAG
ACCCAAAAATC
>Acalypha_poiretii_VWS_1402
TCGAAACCTGCACAGCAGAACGACCCGCGAACGTGTTCACCTATCGAGGGAGCACTCGCT
CTCTCATCGCCTCGGGGGGAGGGCGATGCCTTCTCATCCGATGGCACCAACCAACTCGGG
CGCGGATTGCGCCAAGGAACATATATTGAAAAGAGAGCGTCTGCTCGGGACCCGGAGACG
GTGCTCCTGGCTTTCGTTTCCTCTTTCTAAATCTATAACGACTCTCGGCAACGGATATCT
CGGCTCTCGCATCGATGAAGAACGCAGCAAAATGCGATACTTGGTGTGAATTGCAGAATC
CCGTGAATCATCGAGTTTTTGAACGCAAGTTGCGCCCAAAGCCTTCGGCCGAGGGCACGT
CTGCCTGGGTGTCACGTAAACGTCACTCCCAACCAATTCTGGTTGTGGAGCGGAAATTGG
CCTCCCATGCGCCTCGAGCTTGTGGTTGGCCTAAATAACGAGTCTGCGGCTGAACGCCTC
GACAATCGGTGGTTGATAGACCCTCTGAGTGCGTCGTTGCCCGAAGCTGCAGGACTCAAG
ACCTTAAAATC
>Acalypha_microphylla_VWS_1046
TCGAAACCTGCATAGCAGAACGACCCGTGAACGTGTTTACCTATCGAGGGAGCACTCGCT
CTCTCGTCGCCTAGGGGGGAGGGCAATGCCTTCCTATCTGATGGCACCAACCAACTCGGG
CGCGGATTGCGCCAAGGAACATATATTGAAAAGAGAGCGTTTGCTCGGGACCCGGAGACG
GTGCTCCTGGCATGCGTTTCCTCTTTCTAAATCAATAACGACTCTCGGCAACGGATATCT
CGGCTCTCGCATCGATGAAGAACGCAGCAAAATGCGATACTTGGTGTGAATTGCAGAATC
CCGTGAATCATCGAGTTTTTGAACGCAAGTTGCGCCCAAAGCCTTCGGCCGAGGGCACGT
CTGCCTGGGTGTCACGTAAACGTCACTCCCAACCAATTACGGTTGTGGAGCGGAAATTGG
CCTCCCATGGGCCCCGAGCTCGTGGTTGGCCTAAATATCGAGTCCGTGGCTGAATGCCTC
GACAATCGGTGGTTGATAGACCCTCTGAGTGTGTCGTTGTCCGAAGCTGATGGACTCATG
ACCTAAAAATC
>Acalypha_alopecuroidea_CR_2593
TCGAAACCTGCANAGCAGAACGACCCGTGAACGTGTTTACCTATCGAGGGAGCA-TCGCT
CTCTCNTTGCCTCGGGGGGAGGGCGATGCCTTCCTATCTGANGGCACCAACCAACTCGGG
CGCGGATTGCGCCAAGGAACATTTATTGAAAAGAGAGCGTCTGCTCGGGACCCGGAGACG
GTGCTCCCGGCTTGCGTTTCCTCTTTCTAAATCTATAACGACTCTCGGCAACGGATATCT
CGGCTCTCGCATCGATGAAGAACGCAGCAAAATGCGATACTTGGTGTGAATTGCAGAATC
CCGTGAATCATCGAGTTTTTGAACGCAAGTTGCGCCCAAAGCCTTCGGCCGAGGGCACGT
CTGCCTGGGTGTCACGTAAACGTCACTCCCAACCAATTACGGTTGTGGAGCGGAAATTGG
CCTCCCATGGGCTCCGAGCTCGTGGTTGGCCTAAATATCGAGTCCGTGGCTGAATGCCTC
GACAATCGGTGGTTGATAGACCCTCTGAGCGTGTCGTTGTCCGAAGCTGCTGGACTCAAG
ACCTAAAAATC
>Acalypha_burquezii_VD_99-596
TCGAAACCTGCATAGCAGAACGACCCGTGAACGTGTTCAACTATCGAGGGAGCACCAGCT
CCCTCATCGCCTCGGGGGGAGGGTGATGCCTTCTCATTCGGTGGCACCAACTAACTCGGG
CGCGGATTGCGCCAAGGAACAATTATTGAAAAGAGAGCGTTTGCCCGGTACCCGGAGACG
GTGCTCCTGGCTTGCGTTTCCTCTTTCTAATTCTATAACGACTCTCGGCAACGGATATCT
CGGCTCTCGCATCGATGAAGAACGCAGCAAAATGCGATACTTGGTGTGAATTGCAGAATC
CCGTGAATCATCGAGTTTTTGAACGCAAGTTGCGCCCAAAGCCTTCGGCCGAGGGCACGT
CTGCCTGGGTGTCACGTAAACGTCACTCCCAACCAATTCTGGTTGTGGAGCGGAAATTGG
CCTCCCATGGGCCCTGAGCTCGTGGCTGGCCTAAATATCGAGTGTGCGGCTTAACGCTTC
GACAATCGGTGGTTGACAGACCCTCTGAGTGTGTCGTTGTCCGAGTCCGTGATACTCAAG
ACCTAAAAATC
>Acalypha_trilaciniata_VWS_2092
TCGAAACCTGCACAGCAGAACGACCCGCGAACGTGTTCACTCACTGAGGGAGCGCTCGCT
CTCTCATTGCCTAAGGGGGTGGGCGATGCCTTCTCATCCGACGGCACCAACCAACTCGGG
CGCGGATTGCGCCAAGGAACATCTATTGAAAAGAGAGCGTTCGCTCGGGACCCGGAGACG
GTGCTCCTGGCTTGCGCTTCCTCTTTCTAAGTCTATAACGACTCTCGGCAACGGATATCT
CGGCTCTCGCATCGATGAAGAACGCAGCAAAATGCGATACTTGGTGTGAATTGCAGAATC
CCGTGAATCATCGAGTTTTTGAACGCAAGTTGCGCCCAAAGCCTTCGGCCGAGGGCACGT
CTGCCTGGGTGTCACGTAAACGTCACTCCCAACCATTTACGGTTGTGGAGCGGAAATTGG
CCTCCCATGGGCCCTGCGCTCGTGGTTGGCCTAAATATCGAGTCCGTGGCTGAACGCCTC
GACAATCGGTGGTTGATAGACCCTCTGAGCGTGTCGTCGTCCGAAGCTTCGGGACTCAAG
ACCTAAAAATC
>Acalypha_hypogaea_VWS_757
TCGAAACCTGCATAGCAGAACGACCCGCGAACGCGTTCAACCATCGAGGGAGCATCCGCT
TCCTCACCGCCTCGGGGGGAGGGTGATGCCTTCTCGTCCGGTGGCACCAACCAACTCGGG
CGCGGATTGCGCCAAGGAACATTTATTGAAAAGAGAGCGTATGCTCGGGACCCGGAGACG
GTGCTCCCGGCTTGCGTTTCCTCTTTCTATATCTATAACGACTCTCGACAACGGATATCT
CGGCTCTCGCATCGATGAAGAACGTAGCAAAATGCGATACTTGGTGTGAATTGCAGAATC
CCGTGAATCATCGAGTTTTTGAACGCAAGTTGCGCCCGAAGCCTTCGGCCGAGGGCACGT
CTGCCTGGGTGTCACGTAAACGTCACTCCAAACCAATTCTGGTTGTGGAGCGGAAATTGG
CCTCCCATGTGCCCCGAGCTCGTGGCTGGCCTAAATATCGAGTCCGTGGCTGAACGCCTC
GACAATCGGTGGTTGACAGACCCTCTGAGCGTGTCGTCGTCCGAAGCTGCAGGACTCAAA
GACTAAAAATC
>Acalypha_amblyodonta_JAR_6436
TCGAATCCTGCGTAGCAGAACAACCCGTGAACGTGTTTACTTATCGAGAGAGCATCTGCT
CTCTCACTGCCTCGGGGAGANGGTGATGCCTTCTCGTCCCTTGGCATCAACCAACTCGGG
CGCGGATTGCGCCAAGGAACATTTACTTAAAAGAGAGCGTTTGCTCGGGACTCGGAGACG
ATTCTCCTAGCTTGCGTT--CCTTTTACAAATTTATAACGACTCTCGGCAACGGATATCT
CGGCTCTCGCATCGATGAAGAACGCAGCAAAATGCGATACTTGGTGTGAATTGCAGAATC
CCGTGAATCATCGAGTTTTTGAACGCAAGTTGCGCCCAAAGCCTTCGGCCGAGGGCACGT
CTGCCTGGGTGTCACGTAAACGTCACTTCCAACCAATTCAGGTTGCGCAGTGGAAATTGG
CCTCCCGTGAGCCTCGAGCTCGTGGTTGGCCTAAATATCGAGTTCGCGGCTGAACGCCTC
GACAATCGGTGGTTGTAATACCCTCTGAGTGTGCCGTTGGTCGAAGCTGTAAGACTCAAG
ACCAAATAATC
>Acalypha_cuspidata_D_2849
TCGAATCCTGCATAGCAGAACAACCCGTGAACGTGTTTACTTATCGAGAGAGCATCCGCT
CTTTCACCGCCTCGGGGGGAGGGTGACGCCTTCTCATCTCTTGGCATCAACCAACTCGGG
CGCGGATTGCGCCAAGGAACATTTACCTAAAAGAGAGCGTTTGCTTGGGACTCGGAGACG
ATTCTCCCAGCTTGCGTTTCCT-TTTACAAATTTATAACGACTCTCGGCAACGGATATCT
CGGCTCTCGCATCGATGAAGAACGCAGCAAAATGCGATACTTGGTGTGAATTGCAGAATC
CCGTGAATCATCGAGTTTTTGAACGCAAGTTGCGCCTGAAGCCTTCGGCCGAGGGCACGT
CTGCCTGGGTGTCACGTAAACGTCACTTCCAACCAATTCAGGTTGCGCAGTGGAAATTGG
CCTCCCATGAGCCTCGAGCTCGTGGTTGGCCTAAATATCGAGTTCGCGGCTGAACGCCTC
GACAATCGGTGGTTGTAATACCCTCTGAGTGTGCCGTTGGTCGAAGCCGTAAGATTCAAG
ACCAAATAATC
>Acalypha_allenii_S_203
TCGAAACCTGCATAGCAGAACGACCCGCGAACGTGTTTACTTATTGAGGGACTATTTGCT
CCCTCATCGCCTCGGGGGGAGGGTGATGTCTTCCCACTCGTTGGCATCAACCAACTNGGG
CGCGGATTGCGCCAAGGAACATTTACTGAAAAGAGAGCGTTTGGTCGGGACCCGGAGACG
GTGTTCCTGACTTGCGTATCCTCTTTCTCAATCTATAACGACTCTCGGCAACGGATATCT
CGGCTCTCGCATCGATGAAGAACGCAGCAAAATGCGATACTTGGTGTGAATTGCAGAATC
CCGTGAATCATCGAGTTTTTGAACGCAAGTTGCGCCCAAAGCCTTCGGCCGAGGGCACGT
CTGCCTGGGTGTCACGTAAACGTCACTCCCAACCAATTTCGGTTGTGGAGCGRAAATTGG
CCTCCCGTGTGCCTCGAGCTCGTGGTTGGCCTAAATATCGAGTCTGCGGCTGAACGCCTC
GACAATCGGTGGTTGTGAGACCCTCTGAACCTGTCGTTGCTCGAAGCTGTATGACTCATA
GCCAAAAAATC
>Acalypha_ornata_A_389
TCGAAACCTGCATAGCAGAACGACCCGCGAACGTGTTTACATATTGAGGGAGTATTTGCT
CCCTCATCGCCTCGGGGGGAGGGTGATGTCTTCCCACTCGTAGGCATCAACCAACTCGGG
CGCGGATTGCGCCAAGGAACATTTACTGAAAAGAGAGCGTTCGGTCGGGACCCGGAGACG
GTGTTCCTGCCTTGCGTATCCTCTTTATAAANTTATAACGACTCTCGGCAACGGATATCT
CGGCTCTCGCATCGATGAAGAACGCAGCAAAATGCGATACTTGGTGTGAATTGCAGAATC
CCGTGAATCATCGAGTTTTTGAACGCAAGTTGCGCCCAAAGCCTTCGGCCGAGGGCACGT
CTGCCTGGGTGTCACGTAAACGTCACTCCCAACCAATTTTGGTTGTGGAGCGGAAATTGG
CCTCCCGTGTGCCTCGAGCTCGTGGTTGGCCTAAATACCGAGTCTGCGGCTGAACGCCTC
GACAATCGGTGGTTGTGAGACCCTCTGAACCTGTCGTTGCTTGAAGCTGTATGACTCATA
GCCAAAAAATC
>Acalypha_capitata_K_164
TCGAAACCTGCATAGCAGAACGACCCGTGAACGTGTTTACAAATTGAGGGAGTTCACGCT
CTCTCATCGCCCCAGGGGGAGGATGACGGCTTCTCACCTGCAGGCACTAATCAACTCGGG
CGCGGATTGCGCCAAGGAACATTTACTAAAAAGAGAGCGCTTGGTCGGGACCTGGAAACA
GTGCTCCCGGCTTGTGTTTCCTCTTTTAAAAACTATAACGACTCTCGGCAACGGATATCT
CGGCTCTCGCATCGATGAAGAACGCAGCAAAATGCGATACTTGGTGTGAATTGCAGAATC
CCGTGAATCATCGAGTTTTTGAACGCAAGTTGCGCCCAAAGCCTTCGGCCGAGGGCACGT
CTGCCTGGGTGTCACGTAAACGTCACTCCCAACCAGTTTTGGTTGCGGAGAGGATATTGG
CCTCCCATGAGCCTTGAGCTCGTGGTTGGCCTAAATATTGAGTCCGCGGCTGAACACCTC
GACAATCGGTGGTTTTAGGACCCTCTGAGTGTGTCGTTGCTCGAAGCTGTAGGACTCAAA
GACTACAAATC
>Acalypha_villicaus_G_ATBP_597
TCGAAACCTGCATAGCAGAACGACCCGTGAACGTGTTTACAAATTGAGGGAGCTCAGGCT
CTCTCATCGCCCCAGGGGGAGGATGATGCCTTCTCACCTGCAGGCACTAACTAACTCGGG
CGCGGATTGCGCCAAGGAACATTTACTAAAAAGAGAGCGCTAGGTCGGGACCTGGAGACA
GTGCTCCCGACTTGCGTTTCCTCTTTTAAAATCTATAACGACTCTCGGCAACGGATATCT
CGGCTCTCGCATCGATGAAGAACGCAGCAAAATGCGATACTTGGTGTGAATTGCAGAATC
CCGTGAATCATCGAGTTTTTGAACGCAAGTTGCGCCCAAAGCCTTCGGCCGAGGGCACGT
CTGCCTGGGTGTCACGTAAACGTCACTCCCAACCAGTTTTGGTTGCGGAGCGGATATTGG
CCTCCCATGAGCCTTGAGCTCGTGGTTGGCCCAAATATCGAGTCCGCGGCTGAACGCCTC
GACTATCGGTGGTTGTAAGACCCTCTGAGTGTGTCGTTGCTCGAAGCTGTAGGACTCAAA
GACACAAAATC
>Acalypha_chirindica_G_468
TCGATACCTGCACAGCAGAACGACCTGTGAACGTGTTTACCTAATGGAGGAGCACTCGCT
CTCTCATTGCCTCGGGGGGAGGATGATGCCTTCTCGTCCGATGGCACCAACCAACTCGGG
CGCGGATTGCGCCAAGGAACATTTACTGAAAAGAGAGCGCCTGCTCAGGACCCGGAGACG
GTGCTCCTGGCCTGCGTTTCCTCTTTCTAAATCTATAACGACTCTCGGCAACGGATATCT
CGGCTCTCGCATCGATGAAGAACGCAGCAAAATGCGATACTTGGTGTGAATTGCAGAATC
CCGTGAATCATCGAGTTTTTGAACGCAAGTTGCGCCCAAAGCCTTCGGCCGAGGGCACGT
CTGCCTGGGTGTCACGTAAACGCCACTCCCAACCAATTCTGGTTTAGGAGCGGAAATTGG
ACTCCCGTGGGCCTCGAGCTCGTGGTTGGCCTAAATATCGAGTCCGTGGCTGAACGCCTC
GACAATCGGTGGATGTAAGACCCTCTGAGCATGTCGTTGCTTGAAGCTGCAGGACTAAAG
ACCAACAAATC
>Acalypha_bipartita_N_ATBP_596
TCGAAACCTGCATAGCAGAACGACCCGTGAACGTGTTTACCTATTGAGTGAGCTTCTGCT
CCCTCATCGCCTCGGGGGGAAGGTGATACCTTCTCATCCGTCGGCACCAACTAACTCGGG
CGCGGATTGCGCCAAGGAACAATTACTGAAAAGACAGTGTTTGCTAGGGACCCGGAGACG
GTGCACCCAGCTTACACTTCTTTAGTC-GAAAAAACAACGACTCTCGGCAACGGATATCT
CGGCTCTCGCATCGATGAAGAACGCAGCAAAATGCGATACTTGGTGTGAATTGCAGAATC
CCGTGAATCATCGAGTTTTTGAACGCAAGTTGCGCCCAAAGCCTTCGGCCGAGGGCACGT
CTGCCTGGGTGTCACGTAAACGTCACTCCCAACCCATTTTGGTTGTGGAGCGGAAATTGG
CCTCCCGTGAGCCTCGAGCTCGTGGTTGGCCTAAATATCGAGTCCGCGGCTGAAAGCCTC
GACAATCGGTGGTTGTAAGACCCTCTGAGTGTGTCGTTGCTCGAAGCTGCAGGACTCAAA
GACAAAAAATC
>Acalypha_nyasica_SB_1907
TCGAAACCTGCACAGCAGAACGACCCGTGAACGTGTTCTTACACCGAGGGAGCATTTGTT
CTCTCGTCGCCTCGGGGGGAGGATGATGCCTTCTCACCCGTCGGCACCAACCAACTCGGG
CGCGGATTGCGCCAAGGAACATTCAATGAAAAGAGAGCGTTTGCTCGGGACCCGGAGACG
GTGCTCCAGGCTAGCGTTTTCTCTTTCTTAATCTATAACGACTCTCGGCAACGGATATCT
CGGCTCTCGCATCGATGAAGAACGCAGCAAAATGCGATACTTGGTGTGAATTGCAGAATC
CCGTGAATCATCGAGTTTTTGAACGCAAGTTGCGCCCAAAGCCTTCGGCCGAGGGCACGT
CTGCCTGGGTGTCACGTAAACGTCACTCCCAACCAATTACGGTTGTGGAGCGGAAATTGG
CTTCCCATGAGCCTCGAGCTCGTGGTTGGCCTAAATATCGAGTCTACAGCTGAACGCTTC
GACAATCGGTGGTTGTAAGACTCTCTGAGCGTGTGGATAGCCGGAGCTGTAGGACTCAAA
GGCAACAAATC
>Acalypha_gracilis_D_12789
TCGAAACCTGCCTAGCAGAACAACCTGTGAACTTGTTTACTTAACGAGAGACCATTCGGC
CTCTCATCGCCTCGGGGGGAGGGTGG--CCTTCTCATCTGTTGGCATCAACTAACTCGGG
CGCGGATTGCGCCAAGGAACATTTACTGAAAAGAGATCGTTTGCTCGGGGTCCGGAGACG
GTAATCTCGGCATGCGTTACCTCTTTCTATATCTATAACGACTCTCGGCAACGGATATCT
CGGCTCTCGCATCGATGAAGAACGCAGCAAAATGCGATACTTGGTGTGAATTGCAGAATC
CCGTGAATCATCGAGTTTTTGAACGCAAGTTGCGCCCAAAGCCTTTGGCCGAGGGCACGT
CTGCCTGGGTGTCACGTAAACGTCACTTCCAACCAATTTTGGTTGTGGAGTGGAAATTGG
CCTCCCGTGAGCCCTGAGCTCGTGGTTGGCCTAAATATCGAGTCCGTGGCTGAACGCCTC
GACAATCGGTGGTTGTAGGACCCTCTGAGTGTGTCGTCGGTCGAAGCTGCAGGACTCAAG
ACCAAAAAATC
>Acalypha_multicaulis_T_5087
TCGAAACCTGCCTAGCAGAACAACCCGTGAACGTGTTTACTTAAAGAGGG----TTCCTN
CTCTCATTGCTTCGGGGGGAGGGTGATGCCTTCTCATCCGTAGGCATCAACCAACTCGGG
CGCGGATTGCGCCAAGGAACATTTACTGAAAAGAGAGCGTTTGCTAGGGGTCCGGAAACG
GTACTNTCAGCTTGCGTACCCTCTTTCTATATCTATAACGACTCTCGGCAACGGATATCT
CGGCTCTCGCATCGATGAAGAACGCAGCAAAATGCGATACTTGGTGTGAATTGCAGAATC
CCGTGAATCATCGAGTTTTTGAACGCAAGTTGCGCCCAAAGCCTTCGGCCGAGGGCACGT
CTGCCTGGGTGTCACGTAAACGTCACCTCCAACCAATTATGGTTGTGGAGTGGAAATTGG
CCTCCCGTGAGCCTTGAGCTTGTGGTTGGCCTAAATATCGAGTCTGTGGCTGAATGCCTC
GACAATCGGTGGTTTTAGGACCCTCTGAGTGTGTCGTCGGTCAAAGCTTCAGAACTCAAG
ACCAAAANATC
>Acalypha_cupricola_B_197
TCGAAACCTGCATAGCAGAACGACCCGCGAACGTGTTTACATATCGAGAGAGCATTTGCT
ATCTCATCGCCTCGGGGGGAGGGTGGCGCTTTGTCACCCGTTGGCACCAACCAATTCGGG
CGCGGATTGCGCCAAGGATTATTCAATGAAAAGAGAACGATTGCCCGGGACCCGGAGACG
GTGCTCCTAACTTTCGTTTCCTCTTTCTAAATCTATAACGACTCTCGGCAACGGATATCT
CGGCTCTCGCATCGATGAAGAACGCAGCAAAATGCGATACTTGGTGTGAATTGCAGAATC
CCGTGAATCATCGAGTTTTTGAACGCAAGTTGCGCCCAAAGCCTTCGGCCGAGGGCACGT
CTGCCTGGGTGTCACGTAAACGTCACTCCCAACCAAATTTGGTTGTGGAGCGGAAATTGG
CCTCCCGCGAGCTCTGAGCTCACGGTTGGCCTAAATATTGAGTCCGCGGCTGAACGCCTT
GACAATCGGTGGCTGTAAGACCCTCTGAGTGTGTCATTGCCCGAAGTTGTGGGACTCATG
ACCAAAAAATC
>Acalypha_manniana_T_5315
TCGAAACCTGCATAGCAGAACGACCCGCGAACGTGTTTACATATCGAGAGAGCATTTGCT
ATCTCATCGCCTAGGGGGGAGGGTGGCACTTTGTCACCCGTTGGCACCAACCAATTCGGG
CGCGGATTGCGCCAAGGATTATTCAATGAAAAGAGAACGATTGCTCGGGACCCGGAGACG
GTGCTCCTAACTTTTGTTTCCTCTTTCTAAATCTATAACGACTCTCGGCAACGGATATCT
CGGCTCTCGCATCGATGAAGAACGCAGCAAAATGCGATACTTGGTGTGAATTGCAGAATC
CCGTGAATCATCGAGTTTTTGAACGCAAGTTGCGCCCAAAGCCTTCGGCCGAGGGCACGT
CTGCCTGGGTGTCACGTAAACGTCACTCCCAACCAAATTTGGTTGTGGAGCGGAAATTGG
CCTCCCGCGAGCTCTGAGCTCACGGTTGGCCTAAATATTGAGTCCGCGGCTGAACGCCTT
GACAATCGGTGGCTGTAAGACCCTCTGAGTGTGTCATTGCCCGAAGTTGTGGGACTCATG
ACCAAAAAATC
>Acalypha_welwitschiana_RS_5713
TCGAAACCTGCATAGCAGAACGACTCGTGAACGTGTTTACATATCGAGAGAGCATTTGCT
ATCTCAACGCCTCGGGGGGATGGTGGCGCTTTCTCACCCGTTGGCACCAACCAATTCGGG
CGCGGATTGCGCCAAGGATTATTCAATGAAAAGAGAGCGATTGCCCGGGACCCGGAGACG
GTGCTCCTGACTTTCGTTTCCTCTTTCTAAATCTATAACGACTCTCGGCAACGGATATCT
CGGCTCTCGCATCGATGAAGAACGCAGCAAAATGCGATACTTGGTGTGAATTGCAGAATC
CCGTGAATCATCGAGTTTTTGAACGCAAGTTGCGCCCAAAGCCTTCGGCCGAGGGCACGT
CTGCCTGGGTGTCACGTAAACGTCACTCCCAACCAAATTTGGTTGTGGAGCGGAAATTGG
CCTCCCGCGAGCTCTGAGCTCACGGTTGGCCTAAATATTGAGTCCGCGGCTGAACGCCTT
GACAATCGGTGGCTGTAAGACCCTCTGAGCGTGTCATTGCCCGAAGTTGTGGGACTCATG
ACCAAAAAATC
>Acalypha_polymorpha_T_8329
TCGAAACCTGCATAGCAGAACGACCCGCGAACGTGTTTACATATCGAGAGAGCATTTGCT
ATCTCATCGCCTCGGGGGGAGGGTGGCGCTTTGTCACCCGTTGGCACCAACCAATTCGGG
CGCGGATTGCGCCAAGGATTATTCAATGAAAAGAGAGCGAATGCTCGGGACCCGGAGACG
GTGCTCCTGACTTTCGTCTCCTCTTTCTAAATCTATAACGACTCTCGGCAACGGATATCT
CGGCTCTCGCATCGATGAAGAACGCAGCAAAATGCGATACTTGGTGTGAATTGCAGAATC
CCGTGAATCATCGAGTTTTTGAACGCAAGTTGCGCCCAAAGCCTTCGGCCGAGGGCACGT
CTGCCTGGGTGTCACGTAAACGTCACTCCCAACCAAGTTTGGTTGTGGAGCGGAAATTGG
CCTCCCGCGAGCTCTGAGCTCACGGTTGGCCTAAATATTGAGTCCGCGGCTGAACGCCTT
GACAATCGGTGGCTGTAAGACCCTCTGAGTGTGTCATTGCCCGAAGTTGTGGGACTCATG
ACCGAAAAATC
>Acalypha_claussenii_O_212
TCGATACCTGCCTAGCAGAACGACCTGTGAACATGTTTACTCATTGAGGGAGCATTTGCT
CTCTCATTGTCTTGGGGGGAGGGTGATGCCTTCTCATCCATGGGCATTAACTAACTCGGG
CGCGGATTGTGCCAAGGAACAATTATTGAAAAGAGAGCGTTTGCTCAGGATCCGGAGACG
GTAATCTTTGCTTGCGTGTCCTCTTCATAATATTACAACGACTCTCGGCAACGGATATCT
CGGCTCTCGCATCGATGAAGAACGTAGCAAAATGCGATACTTGGTGTGAATTGCAGAATC
CCGTGAATCATCGAGTTTTTGAACGCAAGTTGCGCCCGAAGCCTTCGGCCGAGGGCACGT
CTGCCTGGGTGTCACGTAAATGTCACTTCCAACCAATTTAGGTTG-GGAGCGGAAATTGG
CCTCCCGTGAACCATGAGCTTGTGGTTGGTCTAAATATTGAGTTTGCTACTTAACGCCTC
GACAATCGGTGGATGTAAGACCCTCTGAGTTTGTCGATTGTTAAAGTGTTGGAACTAGTG
ACCAAAAAATC
>Acalypha_brachystachya_SAGBE_2353
TCGAAACCTGCATAGCAGAACGACCCGTGAACGTGTTTACTCATTGAGGGAGCATTTGCT
CTCTCGCCGCCTCGGGGGGGGGGTCATTCCTCCTCATCCGTAGGCATCAACCAACTCGGG
CGCGGATTGCGCCAAGGAAAATATAACGAAAAGAGAGCGTTTGTTCAGGACCCGGAGACG
GTGTTCCTGACTTACGCCTCCTCTTTCTCAATCTACAACGACTCTCGGCAACGGATATCT
CGGCTCTCGCATCGATGAAGAACGCAGCAAAATGCGATACTTGGTGTGAATTGCAGAATC
CCGTGAATCATCGAGTTTTTGAACGCAAGTTGCGCCCGAAGCCTTCGGCCGAGGGCACGT
CTGCCTGGGTGTCACGTAAACGTCACTCCCCACCAATTTTGGTTGCGGAGCGGAAATTGG
CCTCCCGTGAGCCCCGAGCTTGTGGTTGGCCTAAATATCGAGTCCGCGGCTGAAAGCCTC
GACAATCGGTGGTTGTATGACCCTCTGAACGCGTCGTTGCCCGAAGCCAGAGCGCTCAAG
ACCTAAAAATC
>Acalypha_psilostachya_S_122
TCGAAACCTGCATAGCAGAACGACCCGTGAACGTGTTTACTCATTGAGGGAGCATTTGCT
CTCTCGCCGCCTCGGGGGCGGGGTCATTCCTCATCATCCGTAGGCAACAACCAACTCGGG
CGCGGATTGCGCCAAGGAAAATATAACGAAAAGAGAGCGTTTGTTCGGGACCCGGAGACG
GTGTTCCTGGCTTGCGCCTCCTCTTTCTCAATCTACAACGACTCTCGGCAACGGATATCT
CGGCTCTCGCATCGATGAAGAACGCAGCAAAATGCGATACTTGGTGTGAATTGCAGAATC
CCGTGAATCATCGAGTTTTTGAACGCAAGTTGCGCCCGAAGCCTTCGGCCGAGGGCACGT
CTGCCTGGGTGTCACGTAAACGTCACTCCACACCAATTTTGGTTGCGGAGCGGAAATTGG
CCTCCCGTAAGCCCCGAGCTTGTGGTTGGCCTAAATATCGAGTCCGCGGCTGAACGCCTC
GACAATCGGTGGTTGTATGACCCTCTGAGCGTGTCGTTGCCCGAAGCCGATGTGCTCAAG
ACCAAAAAATC
>Acalypha_crenata_G_5396
TCGAAACCTGCTCAGCAGAACGACCCGCGAACGCGTTTACTCACCGGGGGAGCGCTCGCT
CTCTCACCGCCTCGGGGGGAGG---ACGCCTCCTCGTCCGCAGGCACCAACCAACTCGGG
CGCGGACCGCGCCAAGGAACATTCACTGAAAAGAGAGCGTCTGCCCGGGAACCGGAGACG
GCGCTCCCGGCTCGCATCTCCTTTTTCTAAATCTATAACGACTCTCGGCAACGGATATCT
CGGCTCTCGCATCGATGAAGAACGCAGCAAAATGCGATACTTGGTGTGAATTGCAGAATC
CCGTGAATCATCGAGTTTTTGAACGCAAGTTGCGCCCAAAGCCTTCGGCCGAGGGCACGT
CTGCCTGGGTGTCACGTAAACGTCACTCCCAACCAATCCTGGTTGCGGAGCGGAATTTGG
CCTCCCGTGAGCCTCGCGCTCGCGGCTGGCCTAAATGTCGAGTCCGCGGCCGAACGCCTC
GACAATCGGTGGTTGTAAGACCCTCTGAGTGTGTCGTTGCTCGAAGCCGCGGGACTCAAA
GCCAAAAAATC
>Acalypha_ciliata_M_5872
TCGAAACCTGCAAAGCAGAACGACCCGCGAACGTGTTTACTTATTGGGGGAGCATCCGCT
CTCTCCTCGCCTCGGGGGGAGGGCGATGCCTTCTCATTCGCCGGCACCAACTAACTCGGG
CGCGGACTGCGCCAAGGAACTTTTACTAAAAAGAGAGCGTTTGTTCGAGACCCGGAGACG
GTGTTCTTTGCTTGCGTTTCCTCTTTCTTAATCTATAACGACTCTCGGCAACGGATATCT
CGGCTCTCGCATCGATGAAGAACGCAGCAAAATGCGATACTTGGTGTGAATTGCAGAATC
CCGTGAATCATCGAGTTTTTGAACGCAAGTTGCGCCCGAAGCCTCCGGCCGAGGGCACGT
CTGCCTGGGTGTCACGTAAACGTCACTCCCAACCTATTTCGGTTGTGGAGCGGAAATTGG
CTTCCCGTGGTACACGAGCTCGCGGCTGGCCTAAATATCGAGTCTGCGGCTGAACGCCTC
GACAGTCGGTGGTTGTAAGACCCTCTGAGTGTGTCGTTGCTCGAAGCTGTAGGACTCAAT
GACAAAAAATC
>Acalypha_lanceolata_E_LR22586
TCGAAACCTGCA-AGCAGAACGACCCGTGAACGTGTTTACTTATTGGGGGAGCATTCGCT
CTCTCCTCGCCTCGGGGGGAGGGTGATGCCTTCCCATTCGTCGGCATCAACTAACTCGGG
CGCGGACTGCGCCAAGGAACTTTTACTAAAAAGAGAGCGTTTGTTCGAGACCCGGAGACG
GTGTTCTTTGCTTGCGTTTCCTCTTTCTTAATCTATAACGACTCTCGGCAACGGATATCT
CGGCTCTCGCATCGATGAAGAACGCAGCAAAATGCGATACTTGGTGTGAATTGCAGAATC
CCGTGAATCATCGAGTTTTTGAACGCAAGTTGCGCCTGAAGCCTCCGGCCGAGGGCACGT
CTGCCTGGGTGTCACGTAAACGTCACTCCCAACCTATTTTGGTTGTGGAGCGGAAATTGG
CTTCCCGTGGTACATGAGCTCGCGGCTGGCCTAAATATCGAGTCTGCGGCTGAATGCCTC
GACAGTCGGTGGTTGTAAGACCCTCTGAGTGTGTCGTTGCTCGAAGCTGTAGGACTCAAT
GACAAAAAATC
>Acalypha_acrogyna_H_1959
TCGAAACCTGCATAGCAGAACGACCCGTGAACGTGTTTACAAATCGAGGGAGCATTCGCT
ACCTCACTGCTGCGGGGGGAGGATGATGCCTTCTCTTTCGTCGGCTTCAACCAACTCGGG
CGCGGATTGCGCCAAGGAACATTCAATGAAAAGAGAGCGCATGCTGTGGACCCGGAGACG
GTGCTCCTGCATTGCGTTCCCTCTTTCTAAAACCATAACGACTCTCGGCAACGGATATCT
CGGCTCTCGCATCGATGAAGAACGCAGCAAAATGCGATACTTGGTGTGAATTGCAGAATC
CCGTGAATCATCGAGTTTTTGAACGCAAGTTGCGCCCAAAGCCTCTGGCCGAGGGCACGT
CTGCCTGGGTGTCACGTAAACGTCGCTCCCAACCAATTCTGGTTGAGGAGCGGAGATTGG
CCTCCCGTGAGCCATGCGCTCGTGGTTGGCCTAAAAATCGAGTGCAGGGCTGAACGCCTC
GACAATCGGTGGTTGTAAGACCCTCTGAGCCTGTCGTGAGCCAAAGCCTTTGGACTTAGA
CCCTTAAAACC
>Acalypha_echinus_L_1215
TCGAAACCTGCATAGCAGAACGACCCGTGAACGTGTTTACAAATCGAGGGAGCATTCGCT
ACCTCACTGCTGCGGGGGGAGGATGATGCCTTCTCTTTCGTCGGCTTCAACCAACTCGGG
CGCGGATTGCGCCAAGGAACATTCAATGAAAAGAGAGCGCATGCTGTGGACCCGGAGACG
GTGCTCCTGCACTGCGTTCCCTCTTTCTAAAACCATAACGACTCTCGGCAACGGATATCT
CGGCTCTCGCATCGATGAAGAACGCAGCAAAATGCGATACTTGGTGTGAATTGCAGAATC
CCGTGAATCATCGAGTTTTTGAACGCAAGTTGCGCCCAAAGCCTCTGGCCGAGGGCACGT
CTGCCTGGGTGTCACGTAAACGTCACTCCCAACCAATTCTGGTTGAGGAGCGGAGATTGG
CCTCCCGTGAGCCATGCGCTCGTGGTTGGCCTAAAAATCGAGTGCAGGGCTGAACGCCTC
GACAATCGGTGGTTGTAAGACCCTCTGAGCCTGTCGTGAGCCAAAGCCTTCGGACTTAGA
CCCTTAAAACC
>Acalypha_diminuta_LG_10816
TCGAAACCTGCATAGCAGAACGACCCGTGAACGTGTTCACATACTGAGGGAGCATCTGCK
ACCTCAACGCCGCGGGGGGAGGTTGATTCCTCCCCTCCCGTCGGCTTCAACCAACTCGGG
CGCGGATTGCGCCAAGGAACATTCAATGAAAAGAGAGCGTGCGCTCGGGACCCGGAGACG
GTGCTCCTGGCTTGCGTTCCCTCTTTCTAAAACTATAACGACTCTCGGCAACGGATATCT
CGGCTCTCGCATCGATGAAGAACGCAGCAAAATGCGATACTTGGTGTGAATTGCAGAATC
CCGTGAATCATCGAGTTTTTGAACGCAAGTTGCGCCCAAAGCCTCTGGCCGAGGGCACGT
CTGCCTGGGTGTCACGTAAACGTCTCTCCCAACCCATGCCGGTTGTGGAGCGGAAATTGG
CCTCCCGTGAGCCTTGCGCTCGTGGTTGGCCTAAATATCGAGTGCACGGCTGAACGCCTC
GACAATCGGTGGTTGTAAGACCCTCTGAGCATGTCGTGAGCTAACGCCGCTGGACTTGGA
CCCTCAAAATC
>Acalypha_diminuta_OM140884
TCGAAACCTGCATAGCAGAACGACCCGTGAACGTGTTCACATACTGAGGGAGCATCTGCT
ACCTCAACGCCGCGGGGGGAGGTTGATTCCTCCCCTCCCGTCGGCTTCAACCAACTCGGG
CGCGGATTGCGCCAAGGAACATTCAATGAAAAGAGAGCGTGCGCTCGGGACCCGGAGACG
GTGCTCCTGGCTTGCGTTCCCTCTTTCTAAAACTATAACGACTCTCGGCAACGGATATCT
CGGCTCTCGCATCGATGAAGAACGCAGCAAAATGCGATACTTGGTGTGAATTGCAGAATC
CCGTGAATCATCGAGTTTTTGAACGCAAGTTGCGCCCAAAGCCTCTGGCCGAGGGCACGT
CTGCCTGGGTGTCACGTAAACGTCTCTCCCAACCAATGCCGGTTGTGGAGCGGAAATTGG
CCTCCCGTGAGCCTTGCGCTCGTGGTTGGCCTAAATATCGAGTGCACGGCTGAACGCCTC
GACAATCGGTGGTTGTAAGACCCTCTGAGCATGTCGTGAGCTAACGCCGCTGGACTTGGA
CCCTCAAAATC
>Acalypha_diminuta_OM140885
TCGAAACCTGCATAGCAGAACGACCCGTGAACGTGTTCACATACTGAGGGAGCATCTGCT
ACCTCAACGCCGCGGGGGGAGGTTGATTCCTCCCCTCCCGTCGGCTTCAACCAACTCGGG
CGCGGATTGCGCCAAGGAACATTCAATGAAAAGAGAGCGTGCGCTCGGGACCCGGAGACG
GTGCTCCTGGCTTGCGTTCCCTCTTTCTAAAACTATAACGACTCTCGGCAACGGATATCT
CGGCTCTCGCATCGATGAAGAACGCAGCAAAATGCGATACTTGGTGTGAATTGCAGAATC
CCGTGAATCATCGAGTTTTTGAACGCAAGTTGCGCCCAAAGCCTCTGGCCGAGGGCACGT
CTGCCTGGGTGTCACGTAAACGTCTCTCCCAACCAATGCCGGTTGTGGAGCGGAAATTGG
CCTCCCGTGAGCCTTGTGCTCGTGGTTGGCCTAAATATCGAGTGCACGGCTGAACGCCTC
GACAATCGGTGGTTGTAAGACCCTCTGAGCATGTCGTGAGCTAACGCCGCTGGACTTGGA
CCCTCAAAATC
>Acalypha_gillmanii_K_513
TCGAAACCTGCATAGCAGAACGACCCGTGAACGTGTTCACATACCGAGGGAGCATCTGCT
ACCTCAACGCCGCGGGGGGAGGTTGATTCCTCCCCTCCCGTCGGTTTCAACCAACTCGGG
CGCGGATTGCGCCAAGGAACATTCAATGAAAAGAGAGCGTGTGCTCGGGACCCGGAGACG
GTGCTCCTGGCTTGCGTTCCCTCTTTCTAAAACTATAACGACTCTCGGCAACGGATATCT
CGGCTCTCGCATCGATGAAGAACGCAGCAAAATGCGATACTTGGTGTGAATTGCAGAATC
CCGTGAATCATCGAGTTTTTGAACGCAAGTTGCGCCCAAAGCCTCTGGCCGAGGGCACGT
CTGCCTGGGTGTCACGTAAACGTCTCTCCCAACCGATGCCGGTTGTGGAGCGGAAATTGG
CCTCCCGTGAGCCTTGTGCTCGTGGTTGGCCTAAATATCGAGTGCATGGCTGAACGCCTC
GACAATCGGTGGTTGTAAGACCCTCTGAGCCTGTCGTGAGCTAACGCCGTTGGACTTGGA
CCCTTAAAATC
>Acalypha_costaricensis_W_66296
TCGAAACCTGCAAAGCAGAACGACCCGTGAACGTGTTCACATACTGAGGGAGCACCCGCG
ACCTCAATGCTGCGGGGGGATGACTACGCCTTCTCTCTCGTCGGCTCCAACCAACTCGGG
CGCGGATTGCGTCAAGGAACATTCAATGAGAAGAGAGCGTGTGCACGGAACCCGGATTCG
GAGCTCCTTGCACGCGTTCCCTCTTTCTAGAACTATAACGACTCTCGGCAACGGATATCT
CGGCTCTCGCATCGATGAAGAACGCAGCAAAATGCGATACTTGGTGTGAATTGCAGAATC
CCGTGAATCATCGAGTTTTTGAACGCAAGTTGCGCCCAAAGCCTTTGGCCGAGGGCACGT
CTGCCTGGGTGTCACGTAAACGTCTCTCCCAACCAATTATGGTTGAGGAGTGGAAATTGG
CCTCCCGTGAGCCCTGTGCTCGTGGTTGGCCTAAATATCGAGTCCAGGGCTGAACGCCTC
GACAATCGGTGGTTTTAAGACCCTCTGAGCNTGTCGTTAGCCGAAGCCGTTGGACTCAGA
CCCTTAAAATC
>Acalypha_schlechtendaliana_MG_7708
TCGAAACCTGCAAAGCAGAACGACCCGTGAACGTGTTTACATACTGGGGGAGCACTCGCG
ACCTCAATGCTNCGGGGGGATGACTACGCCTTCTCTCTCGTCGGCTCCAACCAACTCGGG
CGCGGATTGCGTCAAGGAACATTCAATGAGAAGAGAGCGTGTGCTCGGGACCCGGATTCG
GATCTCCTGGCACGCGTTCCCTCTTTCTAAATCTATAACGACTCTCGGCAACGGATATCT
CGGCTCTCGCATCGATGAAGAACGCAGCAAAATGCGATACTTGGTGTGAATTGCAGAATC
CCGTGAATCATCGAGTTTTTGAACGCAAGTTGCGCCCAAAGCCTTTGGCCGAGGGCACGT
CTGCCTGGGTGTCACGTAAACGTCTCTCCCGACCAATTATGGTTGAGGAGTGGAAATTGG
CCTCCCGTGAGCCCTGTGCTCGTGGTTGGCCTAAATATCGAGTCCATGGCTGAACGCCTC
GACAATCGGTGGTTTTAAGACCCTCTGAGCCTGTCGTTAGCCGAAGCC--TGGACTCAGA
CCCTTAAAATC
>Acalypha_filipes_VWS_3212
TCGAAACCTGCAAAGCAGAACGACCCGTGAACGTGTTTACATACCGAGGGAGCACTTGCG
ACCTCAATGCTGCGGGGGGATGAATAAGCCTTCTCTCTCGTCGGCTCCAACCAACTCGGG
CGCGGATTGCGCCAAGGAACATTCAATGAGACGAGAGCGTGTGCTCGGGACCCGGATTCG
GAGCTCCTGGCACGCGTTCCCTCTTTCTAAAACTGTAACGACTCTCGGCAACGGATATCT
CGGCTCTCGCATCGATGAAGAACGCAGCAAAATGCGATACTTGGTGTGAATTGCAGAATC
CCGTGAATCATCGAGTTTTTGAACGCAAGTTGCGCCCAAAGCCTTTGGCCGAGGGCACGT
CTGCCTGGGTGTCACGTAAACGTCTCTCCCAACCAATTACGGTTGAGGAGTGGAAATTGG
CCTCCCGTGAGCCCTGCGCTCGTGGTTGGCCTAAATATCGAGTCCAGGGCTGAACACCTC
GACAATCGGTGGTTTTAAGACCCTCTGAGCATGTCGTTAGTCGAAGCCGTTGGACTCAGA
CCCTTAAAATC
>Acalypha_elizabethiae_T_8706
TCGAAACCTGCACAGCAGAACGACCTGAGAACGTGTTTACAAACCGAGGGAGCAACAGCG
ACCTCAATGCTGCGGGGGGACGACTAAGCCTTGTCTCTCGTCGGCTCCAACCAACTCGGG
CGCGGATTGCGCCAAGGAACATTCAATGAGAAGAGAGNGTGTGCTCGGGACCCGGATTCG
GTGCTCCTGACGCACGTTCCCTCTTTCTAAAACTATAACGACTCTCGGCAACGGATATCT
CGGCTCTCGCATCGATGAAGAACGCAGCAAAATGCGATACTTGGTGTGAATTGCAGAATC
CCGTGAATCATCGAGTTTTTGAACGCAAGTTGCGCCCGAAGCCTTTGGTCGAGGGCACGT
CTGCCTGGGTGTCACGTAAACGTCTCTCCTAACTAATTATGGTTGAGGAGTGGAAATTGG
CCTCCCGTGAGCCTTGAGCTCGTGGTTGGCCTAAATATCGAGTCCAGGGCCGAACGCCTC
GACAATCGGTGGTTTTAAGACCCTCTGAGCATGTTGTGAGCTGAAGCCGTTTGGCTCAGA
CCCTTAAAATC
>Acalypha_villosa_TC_73114
TCGAAACCTGCACAGCAGAACGACCCGCGAACATGTTTACATACCGAGGGAGCAACAGCG
ACCTCAATGCTGCGGGGGCACGACTAAGCCTTATCTCTCGTCGGCTCCAACCAACTCGGG
CGCGGATTGCGCCAAGGAACATTCAATGAGAAGAGAGCGTGTGCTCGGGACCCGGATTCG
GTGCTCCTGACACACGTTCCCTCTTTCTAAAACTATAACGACTCTCGGCAACGGATATCT
CGGCTCTCGCATCGATGAAGAACGCAGCAAAATGCGATACTTGGTGTGAATTGCAGAATC
CCGTGAATCATCGAGTTTTTGAACGCAAGTTGCGCCCGAAGCCTTTGGTCGAGGGCACGT
CTGCCTGGGTGTCACGTAAACGTCTCTCCCAACTAATTATGGTTGAGGAGTGGAAATTGG
CCTCCCGTGAGCCTTGAGCTCGTGGTTGGCCTAAATATCGAGTCCAGGGCCGAACGCCTC
GACAATCGGTGGTTTTAAGACCCTCTGAGCATGTTGTGAGCTGAAGCCGTTTGGCTCAGA
CCCTTGAAATC
>Acalypha_gummifera_S_25830
TCGAAACCTGCACAGCAGAACGACCCGCGAACGTGTTTACATACTGAGGGAGCATCTGCG
ACCTCAATGCTGCGGGGGGACGACGATGCCTCCTCTCTCGTTGGCTCCAACCAACTCGGG
CGCGGATTGCGCCAAGGAACATTCAATGAGAAGAGAGCGCGTGCTCGGGACCCGGATTCG
GTGCTCCTGGCGTGCGTTCCCTCTTTTTAAAACTATAACGACTCTCGGCAACGGATATCT
CGGCTCTCGCATCGATGAAGAACGCAGCAAAATGCGATACTTGGTGTGAATTGCAGAATC
CCGTGAATCATCGAGTTTTTGAACGCAAGTTGCGCCCAAAGCCTTTGGCCGAGGGCACGT
CTGCCTGGGTGTCACGTAAACGTCTCTCCCAACCTATTGTGGTTGAGGAGTGGAAATTGG
CCTCCCGTGAGCCTTGCGCTCGTGGTTGGCACAAATATCGAGTCCATGGCTGAACGCCTC
GACAATCGGTGGTTTTTTGACCCTCTGAGCACGTCGTTAGCCGAAGCCGTTGGACGTAGA
CCCTTAAAATC
>Acalypha_paniculata_M_ATBP_455
TCGAAACCTGCATAGCAGAACGACCCGTGAATGTGTTTAAATACCGAGGGAGCACATGCG
ACCTCAATGCTGCGGGGGGATGACTATGCATTTCCTCTCGTTGGCCCCAACTAACTCGGG
CGCGGATTGCGCCAAGGAACATTCATTGAGAAGAGAGCGTGTGCTCGGGATCCGGAGACG
GAACTCTTGACACACGTTCCCTCTTTCTAAAACTATAACGACTCTCGGCAACGGATATCT
CGGCTCTCGCATCGATGAAGAACGCAGCAAAATGCGATACTTGGTGTGAATTGCAGAATC
CCGTGAATCATCGAGTTTTTGAACGCAAGTTGCGCCCAAAGCCTTTGGCCGAGGGCACGT
CTGCCTGGGTGTCACGTAAACGTCTCTCCCAACCAATTATGGTTGAGGAGTGGAAATTGG
CCTCCTGTGAGCCTTGCGCTCGTGGTTGTCCTAAATATCGAGTCCAGGGCTACACGCCTC
GACAATCGGTGGTTTTAAGACCCTCTGAGCACGTCGTGAGCTGAAGCTCTTGGACTCAGA
CCCTTAAAATC
>Acalypha_communis_N_610
TCGAAACCTGCCTAGCAGAGCAACCAGCGAACATGTTTACCTAATGAGGGGCCATATGGC
CTCTCATCGCCTCCGGGGGA-GGTGNTGCCTTCTCATCCGTTGGCATCAACCAACTCGGG
CGCGGATTGCGCCAAGGAACATTTACTGAAAAGAGAACGTTTGCTTAGGGTCCNGATACG
GTACTCTCAGCTTGCGTATCCTCTTTCTATATCTATAACGACTCTCGGCAACGGATATCT
CGGCTCTCGCATCGATGAAGAACGCAGCAAAATGCGATACTTGGTGTGAATTGCAGAATC
CCGTGAATCATCGAGTTTTTGAACGCAAGTTGCGCCCAAAGCCTTCGGCCGAGGGCACGT
CTGCCTGGGTGTCACGTAAACGTCACTTACAACCAATTTCGGTTTCAAAGTGGAAATTGG
CCTCCCGTGAGCCTAGTGCTCGTGGTTGGTCTAAATATTGAGTCCGTGGCTGAACGCCTC
GACAATCGGTGGTTGTAAGACCCTCTGAGTGAGTCGTTGGTTGAAGCTGCTGGACTCAAG
ACCAAAAATTC
>Acalypha_angustata_KB_4005
TCGAACCCTGCAAAGCAGAACGACCCGTGAACATGTTTACATGCTGAGGGAGCATCTGCT
CTCTCAATGCCACGGGGGGAGGATAGT-CCTTCTCTTTCNTTGGCTTCAACCAACTCGGA
CGCGGATTGCGTCAAGGAAAATTAAATGAGAAGAGAGCGTTTGCTTGGGACCCGGAGACG
GTGTTTCCAGCTTGCGTTTACTCTTTCTAAATCTATAACGACTCTCGGCAACGGATATCT
CGGCTCTCGCATCGATGAAGAACGCAGCAAAATGCGATACTTGGTGTGAATTGCAGAATC
CCGTGAATCATCGAGTTTTTGAACGCAAGTTGCGCCCAAAGCCTTCGGCCGAGGGCACGT
CTGCCTGGGTGTCACNTAAACGTCACTCCAAACCCATGTTGGTTTAGGAGCGGAAATTGG
CCTCCCGTGAGCCTTGAGCTCGTGGTTGGCCTAAATATCGAGTTCGTGGTTGAACGCCTC
GACAATCGGTGGTTGTAAGACCCTCTGAGCCTGTCGTAGCCTGATGCCAATGCACTTAAG
ACCTAAAAACC
>Acalypha_glandulifolia_B_9831
TCGAACCCTGCAAAGCAGAACGACCCGTGAACATGTTTACATGCTGAGGGAGCATCTGCT
CTCTCAATGCCACGGGGGGAGGATAGTNCCTTCTCTTTCGTTGGCTTCAACCAACTCGGA
CGCGGATTGCGTCAAGGAAAATTAAATGAGAAGAGAGCGTTTGCTTGGGACCCGGAGACG
GTGTTTCCAGCTTGCGTTTACTCTTTCTAAATCTATAACGACTCTCGGCAACGGATATCT
CGGCTCTCGCATCGATGAAGAACGCAGCAAAATGCGATACTTGGTGTGAATTGCAGAATC
CCGTGAATCATCGAGTTTTTGAACGCAAGTTGCGCCCAAAGCCTTCGGCCGAGGGCACGT
CTGCCTGGGTGTCACGTAAACGTCACTCCAAACCCATGTTGGTTTAGGAGCGGAAATTGG
CCTCCCGTGAGCCTTGAGCTCGTGGTTGGCCTAAATATCGAGTTCGTGGTTGAACGCCTC
GACAATCGGTGGTTGTAAGACCCTCTGAGCCTGTCGTAGCCTGATGCCAATGCACTTAAG
ACCTAAAAACC
>Acalypha_peduncularis_R_646
TCGAACCCTGCAAAGCAGAACGACCCGTGAACGTGTTTACATGCTGAGGGAGCATCTGCT
CTCTCAATGCCACGGGGGGAGGATAGTGCCTTCTCTTTCGTTGGCTTCAACCAACTCGGA
CGCGGATTGCGTCAAGGAAAATTAAATGAGAAGAGAGCGTTTGCTTGGGACCCGGAGACG
GTGTTTCCAGCTTGCGTTTACTCTTTCTAAATCTATAACGACTCTCGGCAACGGATATCT
CGGCTCTCGCATCGATGAAGAACGCAGCAAAATGCGATACTTGGTGTGAATTGCAGAATC
CCGTGAATCATCGAGTTTTTGAACGCAAGTTGCGCCCAAAGCCTTCGGCCGAGGGCACGT
CTGCCTGGGTGTCACGTAAACGTCACTCCAAACCCATGTTGGTTTAGGAGCGGAAATTGG
CCTCCCGTGAGCCTTGAGCTCGTGGTTGGCCTAAATATCGAGTTCGTGGTTGAACGCCTC
GACAATCGGTGGTTGTAAGACCCTCTGAGCCTGTCGTGACCTGATGCCAATGCACTTAAG
ACCTAAAAACC
>Acalypha_wilmsii_AKB_11219
--------TGCAAAGCAGAACGACCCGTGAACGTGTTTACATGCTGAGGGAGCATCTGCT
CTCTCAATGCCACGGGGGGAGGATAGTGCCTTCTCTTTCGTTGGCTTCAACCAACTCGGA
CGCGGATTGCGTCAAGGAAAATTAAATGAGAAGAGAGCGTTTGCTTGGGACCCGGAGACG
GTGTTTCCAGCTTGCGTTTACTCTTTCTAAATCTATAACGACTCTCGGCAACGGATATCT
CGGCTCTCGCATCGATGAAGAACGCAGCAAAATGCGATACTTGGTGTGAATTGCAGAATC
CCGTGAATCATCGAGTTTTTGAACGCAAGTTGCGCCCAAAGCCTTCGGCCGAGGGCACGT
CTGCCTGGGTGTCACGTAAACGTCACTCCAAACCCATGTTGGTTTAGGAGCGGAAATTGG
CCTCCCGTGAGCCTTGAGCTCGTGGTTGGCCTAAATATCGAGTTCGTGGTTGAACGCCTC
GACAATCGGTGGTTGTAAGACCCTCTGAGCCTGTCGTNGCCTGATGCCAATGCACTTAAG
ACCTAAAAACC
>Acalypha_decumbens_G_8286
TCGAACCCTGCAAAGCAGAACGACCCGTGAACGTGTTTACATGCTGAGGGAGCATCTGCT
CTCTCAATGCCACGTGGGGAGGATGGTGCCTTCTCTTTCGTTGGCTTCAACCAACTCGGA
CGCGGATTGCGTCAAGGAACATTAAATGAGAAGAGAGCGTTTGCTTGGAACCTGGAGACG
GTGTTTCCAGCTTGCGTTTCCTCTTTCTAAATCTATAACGACTCTCGGCAACGGATATCT
CGGCTCTCGCATCGATGAAGAACGCAGCAAAATGCGATACTTGGTGTGAATTGCAGAATC
CCGTGAATCATCGAGTTTTTGAACGCAAGTTGCGCCCAAAGCCTTCGGCTGAGGGCACGT
CTGCCTGGGTGTCACGTAAACGTCACTCCAAACCCATGTTGGTTTAGGAGCGGAAATTGG
CCTCCCGTGAGCCTTGAGCTCGTGGTTGGCCTAAATATCGAGTTCGTGGTTGAACGCCTC
GACAATCGGTGGTTGTAAGACCCTCTGAGCCTGTCGTGGCCTGATGCTAATGCATTTAAG
ACCTAAAAACC
>Acalypha_ecklonii_P_1183
--------TGCAAAGCAGAACGACCCGTGAACGTGTTTACATGCTGAGGGAGCATCTGCT
CTCTCAATGCCACGTGGGGAGGATGGTGCCTTCTCTTTCGTTGGCTTCAACCAACTCGGA
CGCGGATTGCGTCAAGGAACATTAAATGAGAAGAGAGCGTTTGCTTGGGACCCGGAGACG
GTGTTTCTAGCTTGCGTTTCCTCTTTCTAAATCTATAACGACTCTCGGCAACGGATATCT
CGGCTCTCGCATCGATGAAGAACGCAGCAAAATGCGATACTTGGTGTGAATTGCAGAATC
CCGTGAATCATCGAGTTTTTGAACGCAAGTTGCGCCCAAAGCCTTCGGCCGAGGGCACGT
CTGCCTGGGTGTCACGTAAACGTCACTCCAAACCCATGTTGGTTTAGGAGCGGAAATTGG
CCTCCCGTGAGCCTTGAGCTCGTGGTTGGCCTAAATTACGAGTTCGTGGTTGAACGCCTC
GACAATCGGTGGTTGTAAGACCCTCTGAGCCTGTCGTGGCCTGATGCTAATGCGCTTAAG
ACCTAAAAACC
>Acalypha_indica_H_25706
TCGAAACCTGCCCAGCAGAACGACCCGGGAACACGTTTATACGCCGAGGGAGCTCGCGCT
CTCTCGCGGCCACGGGGGGAGGGAGATGCCTTCTCGTCCTTCGGCACCGAACAACTCGGG
CGCGGATTGCGCCAAGGAACATGTACTGAGAAGAGAGCGCGTGCTCGGGGCCCGGAAACG
GTGCTCCCGGCCTGCATGCGCTCTTCGTAAATTTATAACGACTCTCGGCAACGGATATCT
CGGCTCTCGCATCGATGAAGAACGCAGCAAAATGCGATACTTGGTGTGAATTGCAGAATC
CCGTGAATCATCGAGTTTTTGAACGCAAGTTGCGCCCGAAGCCTTCGGCTGAGGGCACGT
CTGCCTGGGTGTCACGTAAACGTCGCTCCCGACCAATTCCGGTCGCGGAGCGGAAGATGG
CCTCCCGTGAGTCCCGAGCTCGCGGCCGGCCGAAATATCGATTCCTTTGCCGAAAGCCTC
GACAGTCGGTGGTTGTAAGACCCTCTGAGCGCGTCGCGGCCCGAAGCTGCGGGATTTAAG
ACCGAAAAATC
>Mareya_micrantha_W_1042
TCGAAACCTGCACCGCAGAACGACCCGTGAACGTGTGTTGACACGAAGAGGGAGCCTGCT
ACCTCGATGCCGATGGGGGAGGCGTACTTCGACCCCATCGTCGGCCCCAACCAACCCCGG
CGCGGAAAGCGCCAAGGAACATGTAATGAAAAGAGGGTGCGGCTGCGGACCTCGGAAACG
ACGCGTCCGGCATGCACGTCCTCTTTCGAAAACAGAAACGACTCTCGGCAACGGATATCT
CGGCTCTTGCATCGATGAAGAACGCAGCAAAATGCGATACTTGGTGTGAATTGCAGAATC
CCGTGAATCATCGAGTTTTTGAACGCAAGTTGCGCCCGAAGCCTTCGGTCGAGGGCACGT
CTGCCTGGGTGTCACGCAAANGTTGCCCCTACACGACCTTTGGTGAGGAGCGGATGTTGG
CCTCCCGTTAGCCGTGCGCTGGCGGTTGGCCTAAAAACGGAGCGCTCGGCTGTATGCAGC
GACGATCGGTGGTTGTAAGACCCTGTTAAGACGTCGTGAACGGCAGTCGACGGGCGCGAG
ACCATCCGACC
>Erythrococca_natalensis_AKB_8445
TCAACCCCTGGTCTGCAGTACGACCCGTGAACGTGTTACAAAACTGATGGACGTTTCGCC
TCTGATATGTCTCGAAGATGGGAGGTCTTCGCACCTTCTCTCGGATTTAACCAACCCCGG
CGCGGAATGCGCCAAGGAACATGAAATGAAAAGGTCGAGCTGCCTCGAGCATCGGAAACG
GTGACCTCGGCATGTGCGTCCGATTTCAAAAACTGAAACGACTCTCGGCAACGGATATCT
CGGCTCTCGCATCGATGAAGAACGCAGCAAAATGCGATACTTGGTGTGAATTGCAGAATC
CCGTGAATCATCGAGTTTTTGAACGCAAGTTGCGCCCGAAGCCTTCGGCCGAGGGCACGT
CTGCCTGGGTGTCACGCAACTGTCGCCTCCATATCTCTAGTTTGGGGAGGCGGAATATGG
CCTCCCGCACGCCACATGCTTGCGGTTGGCCTAAAATATGAGTCCCCAGACTGATGACAC
GGCAATCGGTGGTTGTGAGNCCCTCTAAAATCGCCGTCAGTCAGTATCGGGACACCCAAG
ACCCTCGTACC
>Micrococca_capensis_AKB_7617
TCGAAACCTGCTTTGCAGAACAACCCGCGAATGTGTTACAAAATTGATGGTCATTCTGCC
TCTAATATGTCCTGATGGCAAGGGATCTTTGCATCTTCTTTTGGATTCAACCAACCCCGG
CGCGGAATGCGCCAAGGAAAATGAAATGAAATGGTCGAGTTGCCTTGAGCATCGGGAACG
ATGAGCTTTGGTTATCTGTCCAATCTTGAAAAATAAAATGACTCTCGGCAACGGATATCT
CGGCTCTCGCATCGATGAAGAACGCAGCAAAATGCGATACTTGGTGTGAATTGCAGAATC
CCGTGAATCATCGAGTTTTTGAACGCAAGTTGCGCCCGAAGCCTTTGGTTGAGGGCACGT
CTGCCTGGGTGTCACACAACTGTTGCCCTTAAATCTCTATTGAGGGAGGGCGGAATATGG
CCTCCCGTATGCCATGTGCTTGCGGTTGACCTAAAATATGAGTCCTGAGATTGATGGCAC
GACAATCGGTGGTTGTAAGACCCTTTAAATTCGTTGTTAGTCACTATCGGGATACATAAG
ACCCTCATATT
>Bernardia_viridis_R_4552
TCGATACCTGCACTGCAGAACGACCCGTGAACATGTTTAACAAATGGGGGATGACTTGCG
TCCTCATACCCATGGGGGTGGGGGA--ATGGACCGTCTCATTGGCCAAAACCAACCCCGG
CGCAGGACGCGCCAAGGAACATTATACAAAAAGGGAACGCTGCTGCATGCCCTGGAAACA
GTGTGCCTGACATGCGAATCCTATTTTATGAAACATAACGACTCTCGGCAACGGATATCT
TGGCTCTCGCATCGATGAAGAACGCAGCAAAATGCGATACTTGGTGTGAATTGCAGAATC
CCGTGAATCATCGAGTTTTTGAACGCAAGTTGCGCCCAAAGCCTCTGGCCGAGGGCACGT
CTGCCTGGGTGTCACGCAACCGTCGCCCCCCTCACACCGTGTGCCCTGGGCGGATAATGG
CCTCCCGTCAGCATCGAGCTTGCGGTTGGCCTAAAAATAATGTCCACTGCAAAGGATCAC
GACAATCGGTGGTTGCTAGACCCTCTGCCC-AGTCGCATGCCGGCGCAATGAGGCAAAAG
AGCCTCCAATC
