# Supplementary material for: Revisiting Acalypha medicinal interest: ethnobotany, experimental studies, and the implications of taxonomic misuse pitfalls
Source: PhytoKeys. 2026 Jan 30;270:119–42. doi: 10.3897/phytokeys.270.169087 (PMC12881909; doi:10.3897/phytokeys.270.169087)
Supplement: Supplementary material 2 — Phylogenetic analysis [file phytokeys-270-119_article-169087__-s002.zip › phylogenetic_analysis/its_alignment.mafft.trimal.fasta.bionj]

(((((((((((Acalypha_acmophylla_KC_0331:0.0085075097,Acalypha_matsudae_L_720:0.0051661492):0.0012950732,Acalypha_kerrii_WHQ_W125:0.0031607782):0.0053826189,(Acalypha_glabrata_B_9316:0.015916429,(((Acalypha_gillespieae_LG_10693:0.0050372588,(Acalypha_mayottensis_L_3268:0.0042371047,Acalypha_perrieri_LG_4123:0.00021691946):0.0016908445):0.00098197942,Acalypha_gillespieae_OM140898:-0.00099660282):0.0043704472,Acalypha_neptunica_A_436:0.01802347):0.014672217):0.0040840479):0.007945748,((((((Acalypha_boinensis_LG_10813:-9.0070112e-05,Acalypha_boinensis_OM140856:9.2542075e-05):0.0025641699,Acalypha_spachiana_LG_10856:0.0018787334):0.00067433552,Acalypha_urophylla_LG_10809:-0.00068883458):0.010143021,(Acalypha_lamiana_OM140917:0.0012903595,((Acalypha_lamiana_LG_10691:5e-07,Acalypha_lamiana_OM140916:5e-07):-1.4406965e-10,Acalypha_lamiana_OM140918:5.001441e-07):0.019117165):0.00091888756):0.0059109596,(Acalypha_pervilleana_LG_10649:-0.00042360241,Acalypha_pervilleana_OM140952:0.0026235706):0.010624576):0.001578982,Acalypha_urophylla_OM140983:0.013539684):0.041356243):0.014507184,(((Acalypha_siamensis_siamensis_VS_SR52:-0.0093887877,((((((Acalypha_diminuta_LG_10816:0.0039006034,Acalypha_diminuta_OM140884:-0.0016716815):0.0024730363,Acalypha_diminuta_OM140885:-0.000246829):0.0060254829,Acalypha_gillmanii_K_513:0.011755087):0.0055126846,(Mareya_micrantha_W_1042:0.46447441,((Erythrococca_natalensis_AKB_8445:0.10113412,Micrococca_capensis_AKB_7617:0.21230626):0.69014984,Bernardia_viridis_R_4552:0.59583753):0.10196999):0.30153283):0.024709798,(Acalypha_acrogyna_H_1959:0.0033405535,Acalypha_echinus_L_1215:0.0033692545):0.056835435):0.0073271599,((((Acalypha_costaricensis_W_66296:0.02015084,Acalypha_filipes_VWS_3212:0.02094971):0.0030782646,((Acalypha_elizabethiae_T_8706:0.010672214,Acalypha_villosa_TC_73114:0.010487201):0.049163312,Acalypha_paniculata_M_ATBP_455:0.054565743):0.010325823):0.0084838178,Acalypha_schlechtendaliana_MG_7708:0.01095712):0.01145857,Acalypha_gummifera_S_25830:0.047415577):0.042348184):0.047420725):0.0097848438,((Acalypha_decumbens_G_8286:0.010193014,Acalypha_ecklonii_P_1183:0.008274396):0.0036428822,((Acalypha_peduncularis_R_646:0.0034523569,(Acalypha_angustata_KB_4005:0.00028010417,Acalypha_glandulifolia_B_9831:-0.00027910416):0.0032448694):0.0021378503,Acalypha_wilmsii_AKB_11219:-0.00323687):0.008975897):0.099320352):0.015119523,(((Acalypha_capillipes_C_12414:0.0054009072,Acalypha_lyonsii_GF_13086:0.01549845):0.0074846242,(((Acalypha_cardiophylla_cardiophylla_E_14535:-0.0017186441,Acalypha_cardiophylla_cardiophylla_L_1631:0.0061326772):0.0076313112,Acalypha_longispica_P_948:0.020865152):0.021081325,Acalypha_caturus_J_160:0.014923554):0.028004652):0.0020680521,Acalypha_novoguineensis_P_6928:0.026266871):0.029127851):0.0066047958):0.016251829,(((Acalypha_cupricola_B_197:-2.4019275e-05,Acalypha_manniana_T_5315:0.0089885853):0.0076649445,Acalypha_polymorpha_T_8329:0.0062394398):0.0056332219,Acalypha_welwitschiana_RS_5713:0.0097423121):0.081938431):0.0038093543,(((Acalypha_amblyodonta_JAR_6436:0.016540462,Acalypha_cuspidata_D_2849:0.023311907):0.072219104,(((((Acalypha_claussenii_O_212:0.16333514,(Acalypha_lycioides_T_11351:0.0003292039,(Acalypha_plicata_A_188:-5.1830542e-05,Acalypha_plicata_OM140956:5.2830543e-05):0.020586325):0.010475032):0.010464616,((((Acalypha_gracilis_D_12789:0.025398297,Acalypha_communis_N_610:0.086248748):0.006046528,Acalypha_multicaulis_T_5087:0.04537224):0.0049155988,(Acalypha_cuneata_H_168:0.045460355,Acalypha_scandens_B_1673:0.030643363):0.050203372):0.024967663,(((Acalypha_bisetosa_AL_33893:0.016435491,Acalypha_diversifolia_C_1296:0.0065148729):0.062311601,Acalypha_stricta_V_743:0.031872097):0.0038442132,(Acalypha_dictyoneura_TC_72193:0.0052879071,Acalypha_padifolia_Z_3411:0.0014274908):0.0062464434):0.015390147):0.0039396076):0.0035023503,Acalypha_membranacea_AR_6532:0.047101978):0.0033206372,(((Acalypha_deamii_GL_2369:0.0048394129,Acalypha_rhomboidea_GL_2316:0.0018410927):0.0075616795,Acalypha_monococca_GL_2319:0.011058424):0.0039696172,Acalypha_virginica_GL_2342:0.017431818):0.020452145):0.0055584442,Acalypha_stachyura_H_23994:0.039245583):0.00050045922):0.012911977,((((Acalypha_andringitrensis_LG_10850:0.0048345746,Acalypha_andringitrensis_OM140847:-0.0048318943):0.0021459381,(Acalypha_radula_LG_10758:0.0061113145,Acalypha_radula_OM140963:-0.0038819341):0.0047598272):0.0062612221,(Acalypha_vulneraria_R_2110:0.0061978791,Acalypha_decaryana_P_1751:0.014364347):0.010065621):0.025570989,(Acalypha_brachystachya_SAGBE_2353:0.02021634,Acalypha_psilostachya_S_122:0.019087447):0.080737673):0.0072429199):0.0057550883):0.0021731509,(((((Acalypha_ornata_A_389:0.016957048,Acalypha_allenii_S_203:0.0090410616):0.046946794,(Acalypha_lanceolata_E_LR22586:0.0098920818,Acalypha_ciliata_M_5872:0.012676429):0.066174999):0.0051592812,(Acalypha_capitata_K_164:0.04019092,Acalypha_villicaus_G_ATBP_597:0.013007815):0.075505599):0.0028244706,((Acalypha_amentacea_amentacea_VS_SR54:0.014491731,(((Acalypha_hellwigii_T_14288:0.014058561,(((Acalypha_amentacea_palauensis_E_LR22594:0.0024883561,Acalypha_grandis_M_573:0.0089021558):0.00011126658,Acalypha_wilkesiana_VWS_3196:-0.00017451782):0.00011374569,Acalypha_hispida_VWS_sn:-0.00011324568):0.037959963):0.0015442166,Acalypha_nemorum_F_7634:0.053860977):0.0034741042,(Acalypha_angatensis_C_434:5e-07,Acalypha_grandibracteata_L_1209:5e-07):0.025534436):0.0059799808):0.021687843,(Acalypha_bipartita_N_ATBP_596:0.088794813,Acalypha_volkensii_M_1152:0.036612038):0.0038771629):0.0074645542):0.007942412,Acalypha_nyasica_SB_1907:0.089626059):0.0038510868):0.005630888,((Acalypha_indica_H_25706:0.19455528,Acalypha_crenata_G_5396:0.065518223):0.018916925,(Acalypha_australis_X_4728:0.051977254,((Acalypha_ceraceopunctata_M_6179:0.022885434,((Acalypha_emirnensis_N_225:0.0092441645,(Acalypha_pubiflora_australica_GL_2370:0.012779345,Acalypha_medibracteata_R_152:0.0078919297):0.002551358):0.00071622134,Acalypha_fasciculata_M_2118:0.0024920276):0.016442172):0.034970306,Acalypha_fruticosa_K_377:0.020530798):0.0025938973):0.018245408):0.010095928):0.0065705329,Acalypha_chirindica_G_468:0.067189552):0.018179461,((((((Acalypha_lancetillae_D_32045:5e-07,Acalypha_rhombifolia_VWS_2446:5e-07):0.0095322784,Acalypha_phleoides_VWS_2249:0.0089639053):0.00045385212,Acalypha_ocymoides_VWS_2916:0.01343454):0.0035501667,(((Acalypha_cincta_S_11467:0.0021854076,Acalypha_lovelandii_VWS_1133:0.01152117):0.0013358435,Acalypha_rubroserrata_VWS_1374:0.00082985032):0.0034573153,(((Acalypha_subviscida_Z_10516:0.0051371339,Acalypha_cf_glandulosa_C_1343:-0.00067730621):0.0007110521,Acalypha_dioica_M_2045:0.0015098735):0.005078515,Acalypha_synoica_VWS_1392:0.0086826505):0.001042928):0.0096853804):0.013995588,Acalypha_arvensis_VWS_1161:0.029273178):0.0021394794,((((((((Acalypha_chordantha_MN_27715:0.012906945,(Acalypha_leptopoda_A_4583:0.0063578235,(Acalypha_ferdinandii_M_2212:-0.0046788529,Acalypha_schiedeana_VWS_1715:0.015341381):0.0073788334):0.00093324576):0.0037069926,Acalypha_papillosa_VWS_942:0.024007883):0.0012460656,(Acalypha_rafaelensis_E_1779:0.014324108,Acalypha_grisea_VWS_3240:0.011646871):0.0033414115):0.0038023759,(Acalypha_gaumeri_C_11628:0.015792241,(Acalypha_chamaedrifolia_VWS_2031:0.012091463,Acalypha_portoricensis_L_11498:0.011348332):0.0045524631):0.0038397498):0.002594738,((Acalypha_havanensis_VWS_1816:0.024491075,Acalypha_lagopus_VWS_1841:0.014311575):-0.00081458315,(Acalypha_pippenii_VWS_1815:0.022312023,Acalypha_trilaciniata_VWS_2092:0.037208296):0.007602891):0.0038484933):0.0029142224,((Acalypha_alopecuroidea_CR_2593:0.0037616659,Acalypha_microphylla_VWS_1046:0.024751652):0.010753039,(Acalypha_vagans_VWS_2174:0.01115774,Acalypha_mexicana_VWS_2239:0.0096706543):0.011223558):0.0051830015):0.0027844929,(Acalypha_ostryifolia_GL_2315:0.023437018,Acalypha_setosa_VWS_1969:0.033952642):0.005783658):0.0072572408,(Acalypha_poiretii_VWS_1402:0.027565043,(Acalypha_saxicola_R_6093:0.0042875735,(Acalypha_californica_VWS_94-153:0.0022864705,Acalypha_monostachya_GLW_32508:0.021096464):0.00032355008):0.010754612):-0.0032748729):0.014331551):-0.0034450758,(((Acalypha_boliviensis_Z_8648:0.013832366,(Acalypha_aliena_VWS_1243:0.0018257048,Acalypha_neomexicana_VWS_1410:0.0049357619):0.01006731):0.0047321552,(Acalypha_burquezii_VD_99-596:0.052283961,Acalypha_salvadorensis_C_3578:0.0083145797):-1.0083197e-05):0.0080471002,Acalypha_hypogaea_VWS_757:0.049021319):0.011419334);
