# Supplementary material for: Revisiting Acalypha medicinal interest: ethnobotany, experimental studies, and the implications of taxonomic misuse pitfalls
Source: PhytoKeys. 2026 Jan 30;270:119–42. doi: 10.3897/phytokeys.270.169087 (PMC12881909; doi:10.3897/phytokeys.270.169087)
Supplement: Supplementary material 2 — Phylogenetic analysis [file phytokeys-270-119_article-169087__-s002.zip › phylogenetic_analysis/its_alignment.mafft.trimal.fasta.contree]

#NEXUS
begin taxa;
	dimensions ntax=155;
	taxlabels
	Acalypha_acmophylla_KC_0331
	Acalypha_acrogyna_H_1959
	Acalypha_aliena_VWS_1243
	Acalypha_allenii_S_203
	Acalypha_alopecuroidea_CR_2593
	Acalypha_amblyodonta_JAR_6436
	Acalypha_amentacea_amentacea_VS_SR54
	Acalypha_amentacea_palauensis_E_LR22594
	Acalypha_andringitrensis_LG_10850
	Acalypha_andringitrensis_OM140847
	Acalypha_angatensis_C_434
	Acalypha_angustata_KB_4005
	Acalypha_arvensis_VWS_1161
	Acalypha_australis_X_4728
	Acalypha_bipartita_N_ATBP_596
	Acalypha_bisetosa_AL_33893
	Acalypha_boinensis_LG_10813
	Acalypha_boinensis_OM140856
	Acalypha_boliviensis_Z_8648
	Acalypha_brachystachya_SAGBE_2353
	Acalypha_burquezii_VD_99-596
	Acalypha_californica_VWS_94-153
	Acalypha_capillipes_C_12414
	Acalypha_capitata_K_164
	Acalypha_cardiophylla_cardiophylla_E_14535
	Acalypha_cardiophylla_cardiophylla_L_1631
	Acalypha_caturus_J_160
	Acalypha_ceraceopunctata_M_6179
	Acalypha_cf_glandulosa_C_1343
	Acalypha_chamaedrifolia_VWS_2031
	Acalypha_chirindica_G_468
	Acalypha_chordantha_MN_27715
	Acalypha_ciliata_M_5872
	Acalypha_cincta_S_11467
	Acalypha_claussenii_O_212
	Acalypha_communis_N_610
	Acalypha_costaricensis_W_66296
	Acalypha_crenata_G_5396
	Acalypha_cuneata_H_168
	Acalypha_cupricola_B_197
	Acalypha_cuspidata_D_2849
	Acalypha_deamii_GL_2369
	Acalypha_decaryana_P_1751
	Acalypha_decumbens_G_8286
	Acalypha_dictyoneura_TC_72193
	Acalypha_diminuta_LG_10816
	Acalypha_diminuta_OM140884
	Acalypha_diminuta_OM140885
	Acalypha_dioica_M_2045
	Acalypha_diversifolia_C_1296
	Acalypha_echinus_L_1215
	Acalypha_ecklonii_P_1183
	Acalypha_elizabethiae_T_8706
	Acalypha_emirnensis_N_225
	Acalypha_fasciculata_M_2118
	Acalypha_ferdinandii_M_2212
	Acalypha_filipes_VWS_3212
	Acalypha_fruticosa_K_377
	Acalypha_gaumeri_C_11628
	Acalypha_gillespieae_LG_10693
	Acalypha_gillespieae_OM140898
	Acalypha_gillmanii_K_513
	Acalypha_glabrata_B_9316
	Acalypha_glandulifolia_B_9831
	Acalypha_gracilis_D_12789
	Acalypha_grandibracteata_L_1209
	Acalypha_grandis_M_573
	Acalypha_grisea_VWS_3240
	Acalypha_gummifera_S_25830
	Acalypha_havanensis_VWS_1816
	Acalypha_hellwigii_T_14288
	Acalypha_hispida_VWS_sn
	Acalypha_hypogaea_VWS_757
	Acalypha_indica_H_25706
	Acalypha_kerrii_WHQ_W125
	Acalypha_lagopus_VWS_1841
	Acalypha_lamiana_LG_10691
	Acalypha_lamiana_OM140916
	Acalypha_lamiana_OM140917
	Acalypha_lamiana_OM140918
	Acalypha_lanceolata_E_LR22586
	Acalypha_lancetillae_D_32045
	Acalypha_leptopoda_A_4583
	Acalypha_longispica_P_948
	Acalypha_lovelandii_VWS_1133
	Acalypha_lycioides_T_11351
	Acalypha_lyonsii_GF_13086
	Acalypha_manniana_T_5315
	Acalypha_matsudae_L_720
	Acalypha_mayottensis_L_3268
	Acalypha_medibracteata_R_152
	Acalypha_membranacea_AR_6532
	Acalypha_mexicana_VWS_2239
	Acalypha_microphylla_VWS_1046
	Acalypha_monococca_GL_2319
	Acalypha_monostachya_GLW_32508
	Acalypha_multicaulis_T_5087
	Acalypha_nemorum_F_7634
	Acalypha_neomexicana_VWS_1410
	Acalypha_neptunica_A_436
	Acalypha_novoguineensis_P_6928
	Acalypha_nyasica_SB_1907
	Acalypha_ocymoides_VWS_2916
	Acalypha_ornata_A_389
	Acalypha_ostryifolia_GL_2315
	Acalypha_padifolia_Z_3411
	Acalypha_paniculata_M_ATBP_455
	Acalypha_papillosa_VWS_942
	Acalypha_peduncularis_R_646
	Acalypha_perrieri_LG_4123
	Acalypha_pervilleana_LG_10649
	Acalypha_pervilleana_OM140952
	Acalypha_phleoides_VWS_2249
	Acalypha_pippenii_VWS_1815
	Acalypha_plicata_A_188
	Acalypha_plicata_OM140956
	Acalypha_poiretii_VWS_1402
	Acalypha_polymorpha_T_8329
	Acalypha_portoricensis_L_11498
	Acalypha_psilostachya_S_122
	Acalypha_pubiflora_australica_GL_2370
	Acalypha_radula_LG_10758
	Acalypha_radula_OM140963
	Acalypha_rafaelensis_E_1779
	Acalypha_rhombifolia_VWS_2446
	Acalypha_rhomboidea_GL_2316
	Acalypha_rubroserrata_VWS_1374
	Acalypha_salvadorensis_C_3578
	Acalypha_saxicola_R_6093
	Acalypha_scandens_B_1673
	Acalypha_schiedeana_VWS_1715
	Acalypha_schlechtendaliana_MG_7708
	Acalypha_setosa_VWS_1969
	Acalypha_siamensis_siamensis_VS_SR52
	Acalypha_spachiana_LG_10856
	Acalypha_stachyura_H_23994
	Acalypha_stricta_V_743
	Acalypha_subviscida_Z_10516
	Acalypha_synoica_VWS_1392
	Acalypha_trilaciniata_VWS_2092
	Acalypha_urophylla_LG_10809
	Acalypha_urophylla_OM140983
	Acalypha_vagans_VWS_2174
	Acalypha_villicaus_G_ATBP_597
	Acalypha_villosa_TC_73114
	Acalypha_virginica_GL_2342
	Acalypha_volkensii_M_1152
	Acalypha_vulneraria_R_2110
	Acalypha_welwitschiana_RS_5713
	Acalypha_wilkesiana_VWS_3196
	Acalypha_wilmsii_AKB_11219
	Bernardia_viridis_R_4552
	Erythrococca_natalensis_AKB_8445
	Mareya_micrantha_W_1042
	Micrococca_capensis_AKB_7617
;
end;
begin trees;
	tree tree_1 = [&R] (Acalypha_acmophylla_KC_0331:0.009597,(Acalypha_kerrii_WHQ_W125:0.002334,(Acalypha_siamensis_siamensis_VS_SR52:0.016192,(Acalypha_glabrata_B_9316:0.018562,((Acalypha_gillespieae_LG_10693:0.004588,Acalypha_gillespieae_OM140898:3.0E-6,(Acalypha_mayottensis_L_3268:0.004597,Acalypha_perrieri_LG_4123:3.0E-6)[&support=63]:0.002288)[&support=95]:0.006043,Acalypha_neptunica_A_436:0.018…
end;
begin figtree;
	set appearance.backgroundColorAttribute="Default";
	set appearance.backgroundColour=#ffffff;
	set appearance.branchColorAttribute="User selection";
	set appearance.branchColorGradient=false;
	set appearance.branchLineWidth=1.0;
	set appearance.branchMinLineWidth=0.0;
	set appearance.branchWidthAttribute="Fixed";
	set appearance.foregroundColour=#000000;
	set appearance.hilightingGradient=false;
	set appearance.selectionColour=#2d3680;
	set branchLabels.colorAttribute="User selection";
	set branchLabels.displayAttribute="Branch times";
	set branchLabels.fontName="sansserif";
	set branchLabels.fontSize=8;
	set branchLabels.fontStyle=0;
	set branchLabels.isShown=false;
	set branchLabels.significantDigits=4;
	set layout.expansion=537;
	set layout.layoutType="RECTILINEAR";
	set layout.zoom=0;
	set legend.attribute=null;
	set legend.fontSize=10.0;
	set legend.isShown=false;
	set legend.significantDigits=4;
	set nodeBars.barWidth=4.0;
	set nodeBars.displayAttribute=null;
	set nodeBars.isShown=false;
	set nodeLabels.colorAttribute="User selection";
	set nodeLabels.displayAttribute="Node ages";
	set nodeLabels.fontName="sansserif";
	set nodeLabels.fontSize=8;
	set nodeLabels.fontStyle=0;
	set nodeLabels.isShown=false;
	set nodeLabels.significantDigits=4;
	set nodeShapeExternal.colourAttribute=null;
	set nodeShapeExternal.isShown=false;
	set nodeShapeExternal.minSize=10.0;
	set nodeShapeExternal.scaleType=Width;
	set nodeShapeExternal.shapeType=Circle;
	set nodeShapeExternal.size=4.0;
	set nodeShapeExternal.sizeAttribute=null;
	set nodeShapeInternal.colourAttribute=null;
	set nodeShapeInternal.isShown=false;
	set nodeShapeInternal.minSize=10.0;
	set nodeShapeInternal.scaleType=Width;
	set nodeShapeInternal.shapeType=Circle;
	set nodeShapeInternal.size=4.0;
	set nodeShapeInternal.sizeAttribute=null;
	set polarLayout.alignTipLabels=false;
	set polarLayout.angularRange=0;
	set polarLayout.rootAngle=0;
	set polarLayout.rootLength=100;
	set polarLayout.showRoot=true;
	set radialLayout.spread=0.0;
	set rectilinearLayout.alignTipLabels=false;
	set rectilinearLayout.curvature=0;
	set rectilinearLayout.rootLength=100;
	set scale.offsetAge=0.0;
	set scale.rootAge=1.0;
	set scale.scaleFactor=1.0;
	set scale.scaleRoot=false;
	set scaleAxis.automaticScale=true;
	set scaleAxis.fontSize=8.0;
	set scaleAxis.isShown=false;
	set scaleAxis.lineWidth=1.0;
	set scaleAxis.majorTicks=1.0;
	set scaleAxis.minorTicks=0.5;
	set scaleAxis.origin=0.0;
	set scaleAxis.reverseAxis=false;
	set scaleAxis.showGrid=true;
	set scaleBar.automaticScale=true;
	set scaleBar.fontSize=10.0;
	set scaleBar.isShown=true;
	set scaleBar.lineWidth=1.0;
	set scaleBar.scaleRange=0.0;
	set tipLabels.colorAttribute="User selection";
	set tipLabels.displayAttribute="Names";
	set tipLabels.fontName="sansserif";
	set tipLabels.fontSize=16;
	set tipLabels.fontStyle=0;
	set tipLabels.isShown=true;
	set tipLabels.significantDigits=4;
	set trees.order=true;
	set trees.orderType="increasing";
	set trees.rooting=true;
	set trees.rootingType="User Selection";
	set trees.transform=false;
	set trees.transformType="cladogram";
end;
