# Supplementary material for: Revisiting Acalypha medicinal interest: ethnobotany, experimental studies, and the implications of taxonomic misuse pitfalls
Source: PhytoKeys. 2026 Jan 30;270:119–42. doi: 10.3897/phytokeys.270.169087 (PMC12881909; doi:10.3897/phytokeys.270.169087)
Supplement: Supplementary material 2 — Phylogenetic analysis [file phytokeys-270-119_article-169087__-s002.zip › phylogenetic_analysis/its_alignment.mafft.trimal.fasta.iqtree]

IQ-TREE 2.1.4-beta COVID-edition built Jun 24 2021

Input file name: its_alignment.mafft.trimal.fasta
Type of analysis: ModelFinder + tree reconstruction + ultrafast bootstrap (1000 replicates)
Random seed number: 40020

REFERENCES
----------

To cite IQ-TREE please use:

Bui Quang Minh, Heiko A. Schmidt, Olga Chernomor, Dominik Schrempf,
Michael D. Woodhams, Arndt von Haeseler, and Robert Lanfear (2020)
IQ-TREE 2: New models and efficient methods for phylogenetic inference
in the genomic era. Mol. Biol. Evol., in press.
https://doi.org/10.1093/molbev/msaa015

To cite ModelFinder please use: 

Subha Kalyaanamoorthy, Bui Quang Minh, Thomas KF Wong, Arndt von Haeseler,
and Lars S Jermiin (2017) ModelFinder: Fast model selection for
accurate phylogenetic estimates. Nature Methods, 14:587–589.
https://doi.org/10.1038/nmeth.4285

Since you used ultrafast bootstrap (UFBoot) please also cite: 

Diep Thi Hoang, Olga Chernomor, Arndt von Haeseler, Bui Quang Minh,
and Le Sy Vinh (2018) UFBoot2: Improving the ultrafast bootstrap
approximation. Mol. Biol. Evol., 35:518–522.
https://doi.org/10.1093/molbev/msx281

SEQUENCE ALIGNMENT
------------------

Input data: 155 sequences with 551 nucleotide sites
Number of constant sites: 218 (= 39.5644% of all sites)
Number of invariant (constant or ambiguous constant) sites: 218 (= 39.5644% of all sites)
Number of parsimony informative sites: 288
Number of distinct site patterns: 355

ModelFinder
-----------

Best-fit model according to BIC: SYM+I+G4

List of models sorted by BIC scores: 

Model                  LogL         AIC      w-AIC        AICc     w-AICc         BIC      w-BIC
SYM+I+G4         -11189.124   23006.248 +    0.999   23844.468 +        1   24360.133 +        1
TIM2e+I+G4       -11209.154   23042.308 - 1.48e-08   23862.947 - 9.71e-05   24387.570 -  1.1e-06
GTR+F+I+G4       -11193.549   23021.098 - 0.000596   23886.386 -  7.9e-10   24387.918 - 9.26e-07
TIM2+F+I+G4      -11222.981   23075.963 - 7.27e-16   23923.112 - 8.37e-18   24434.159 - 8.42e-17
TIM3e+I+G4       -11239.872   23103.745 - 6.74e-22   23924.383 - 4.43e-18   24449.006 - 5.03e-20
GTR+F+G4         -11236.431   23104.862 - 3.85e-22   23961.033 - 4.88e-26   24467.370 - 5.17e-24
TNe+I+G4         -11258.399   23138.798 - 1.65e-29   23950.781 - 8.21e-24   24479.748 - 1.06e-26
TIMe+I+G4        -11258.343   23140.687 - 6.41e-30   23961.325 - 4.21e-26   24485.948 - 4.78e-28
TVMe+I+G4        -11258.918   23143.835 - 1.33e-30   23973.219 -  1.1e-28   24493.408 - 1.15e-29
TIM3+F+I+G4      -11260.330   23150.660 - 4.38e-32   23997.809 - 5.04e-34   24508.856 - 5.07e-33
TVM+F+I+G4       -11261.443   23154.887 - 5.29e-33   24011.058 - 6.69e-37   24517.395 - 7.09e-35
TN+F+I+G4        -11288.696   23205.392 -  5.7e-44   24043.612 - 5.71e-44   24559.276 - 5.71e-44
TIM+F+I+G4       -11288.618   23207.237 - 2.27e-44   24054.386 - 2.61e-46   24565.433 - 2.63e-45
TPM2+F+I+G4      -11294.359   23216.718 - 1.98e-46   24054.938 - 1.98e-46   24570.603 - 1.98e-46
TPM2u+F+I+G4     -11294.359   23216.718 - 1.98e-46   24054.938 - 1.98e-46   24570.603 - 1.98e-46
K2P+I+G4         -11327.098   23274.195 - 6.54e-59   24077.612 - 2.36e-51   24610.833 - 3.64e-55
K3P+I+G4         -11327.060   23276.120 -  2.5e-59   24088.103 - 1.25e-53   24617.069 - 1.61e-56
TPM3+F+I+G4      -11325.995   23279.989 - 3.61e-60   24118.210 - 3.61e-60   24633.874 - 3.61e-60
TPM3u+F+I+G4     -11325.995   23279.989 - 3.61e-60   24118.210 - 3.61e-60   24633.874 - 3.61e-60
HKY+F+I+G4       -11357.370   23340.740 - 2.32e-73   24170.124 - 1.93e-71   24690.313 - 2.01e-72
K3Pu+F+I+G4      -11357.308   23342.616 - 9.09e-74   24180.836 - 9.09e-74   24696.501 - 9.09e-74
GTR+F+I          -11627.051   23886.102 - 8.75e-192   24742.273 - 1.11e-195   25248.611 - 1.17e-193
JC+I+G4          -11817.744   24253.488 - 1.46e-271   25048.426 - 3.66e-262   25585.814 - 7.02e-267
F81+F+I+G4       -11850.683   24325.366 - 3.6e-287   25146.005 - 2.37e-283   25670.627 - 2.69e-285
GTR+F            -12388.330   25406.660 -        0   26253.809 -        0   26764.857 -        0

AIC, w-AIC   : Akaike information criterion scores and weights.
AICc, w-AICc : Corrected AIC scores and weights.
BIC, w-BIC   : Bayesian information criterion scores and weights.

Plus signs denote the 95% confidence sets.
Minus signs denote significant exclusion.

SUBSTITUTION PROCESS
--------------------

Model of substitution: SYM+I+G4

Rate parameter R:

  A-C: 1.3569
  A-G: 2.8875
  A-T: 2.1087
  C-G: 0.4003
  C-T: 7.9041
  G-T: 1.0000

State frequencies: (equal frequencies)

Rate matrix Q:

  A   -0.8115    0.1733    0.3688    0.2693
  C    0.1733    -1.234   0.05113      1.01
  G    0.3688   0.05113   -0.5477    0.1277
  T    0.2693      1.01    0.1277    -1.407

Model of rate heterogeneity: Invar+Gamma with 4 categories
Proportion of invariable sites: 0.3321
Gamma shape alpha: 0.9363

 Category  Relative_rate  Proportion
  0         0              0.3321
  1         0.1858         0.167
  2         0.6839         0.167
  3         1.48           0.167
  4         3.639          0.167
Relative rates are computed as MEAN of the portion of the Gamma distribution falling in the category.

MAXIMUM LIKELIHOOD TREE
-----------------------

Log-likelihood of the tree: -11173.3805 (s.e. 517.9676)
Unconstrained log-likelihood (without tree): -2827.5293
Number of free parameters (#branches + #model parameters): 314
Akaike information criterion (AIC) score: 22974.7611
Corrected Akaike information criterion (AICc) score: 23812.9814
Bayesian information criterion (BIC) score: 24328.6458

Total tree length (sum of branch lengths): 6.4301
Sum of internal branch lengths: 2.6404 (41.0636% of tree length)

WARNING: 21 near-zero internal branches (<0.0018) should be treated with caution
         Such branches are denoted by '**' in the figure below

NOTE: Tree is UNROOTED although outgroup taxon 'Acalypha_acmophylla_KC_0331' is drawn at root
Numbers in parentheses are  ultrafast bootstrap support (%)

+--Acalypha_acmophylla_KC_0331
|
|  +--Acalypha_kerrii_WHQ_W125
+--| (67)
|  |  +--Acalypha_siamensis_siamensis_VS_SR52
|  +--| (80)
|     |     +--Acalypha_glabrata_B_9316
|     |  +--| (77)
|     |  |  |     +--Acalypha_gillespieae_LG_10693
|     |  |  |  +--| (95)
|     |  |  |  |  |  +**Acalypha_gillespieae_OM140898
|     |  |  |  |  +**| (42)
|     |  |  |  |     |  +--Acalypha_mayottensis_L_3268
|     |  |  |  |     +--| (63)
|     |  |  |  |        +**Acalypha_perrieri_LG_4123
|     |  |  +--| (96)
|     |  |     +--Acalypha_neptunica_A_436
|     +--| (57)
|        |                    +**Acalypha_boinensis_LG_10813
|        |                 +--| (73)
|        |                 |  +**Acalypha_boinensis_OM140856
|        |              +**| (62)
|        |              |  +**Acalypha_urophylla_LG_10809
|        |           +--| (100)
|        |           |  +--Acalypha_spachiana_LG_10856
|        |        +--| (62)
|        |        |  +**Acalypha_lamiana_OM140917
|        |     +--| (83)
|        |     |  |     +**Acalypha_lamiana_LG_10691
|        |     |  |  +**| (48)
|        |     |  |  |  +**Acalypha_lamiana_OM140916
|        |     |  +--| (100)
|        |     |     +**Acalypha_lamiana_OM140918
|        |  +--| (100)
|        |  |  |     +--Acalypha_pervilleana_LG_10649
|        |  |  |  +--| (98)
|        |  |  |  |  +**Acalypha_pervilleana_OM140952
|        |  |  +**| (54)
|        |  |     +--Acalypha_urophylla_OM140983
|        +--| (66)
|           |              +--Acalypha_capillipes_C_12414
|           |           +--| (95)
|           |           |  +--Acalypha_lyonsii_GF_13086
|           |        +--| (73)
|           |        |  |        +**Acalypha_cardiophylla_cardiophylla_E_14535
|           |        |  |     +--| (100)
|           |        |  |     |  +--Acalypha_cardiophylla_cardiophylla_L_1631
|           |        |  |  +--| (100)
|           |        |  |  |  +--Acalypha_longispica_P_948
|           |        |  +--| (100)
|           |        |     +--Acalypha_caturus_J_160
|           |     +--| (100)
|           |     |  +--Acalypha_novoguineensis_P_6928
|           |  +--| (55)
|           |  |  |                       +--Acalypha_amentacea_amentacea_VS_SR54
|           |  |  |                    +--| (69)
|           |  |  |                    |  |  +**Acalypha_angatensis_C_434
|           |  |  |                    |  +--| (100)
|           |  |  |                    |     +**Acalypha_grandibracteata_L_1209
|           |  |  |                 +--| (100)
|           |  |  |                 |  |     +--Acalypha_hellwigii_T_14288
|           |  |  |                 |  |  +--| (88)
|           |  |  |                 |  |  |  |     +--Acalypha_amentacea_palauensis_E_LR22594
|           |  |  |                 |  |  |  |  +--| (90)
|           |  |  |                 |  |  |  |  |  |  +**Acalypha_hispida_VWS_sn
|           |  |  |                 |  |  |  |  |  +**| (100)
|           |  |  |                 |  |  |  |  |     +**Acalypha_wilkesiana_VWS_3196
|           |  |  |                 |  |  |  +--| (100)
|           |  |  |                 |  |  |     +--Acalypha_grandis_M_573
|           |  |  |                 |  +--| (87)
|           |  |  |                 |     +--Acalypha_nemorum_F_7634
|           |  |  |              +--| (68)
|           |  |  |              |  |  +--Acalypha_volkensii_M_1152
|           |  |  |              |  +--| (68)
|           |  |  |              |     +---Acalypha_bipartita_N_ATBP_596
|           |  |  |           +--| (64)
|           |  |  |           |  |        +--Acalypha_allenii_S_203
|           |  |  |           |  |     +--| (100)
|           |  |  |           |  |     |  +--Acalypha_ornata_A_389
|           |  |  |           |  |  +--| (43)
|           |  |  |           |  |  |  |   +--Acalypha_capitata_K_164
|           |  |  |           |  |  |  +---| (100)
|           |  |  |           |  |  |      +--Acalypha_villicaus_G_ATBP_597
|           |  |  |           |  +**| (33)
|           |  |  |           |     |   +--Acalypha_ciliata_M_5872
|           |  |  |           |     +---| (100)
|           |  |  |           |         +--Acalypha_lanceolata_E_LR22586
|           |  |  |        +--| (68)
|           |  |  |        |  |           +--Acalypha_andringitrensis_LG_10850
|           |  |  |        |  |        +--| (89)
|           |  |  |        |  |        |  |     +**Acalypha_andringitrensis_OM140847
|           |  |  |        |  |        |  |  +--| (57)
|           |  |  |        |  |        |  |  |  +**Acalypha_radula_LG_10758
|           |  |  |        |  |        |  +--| (89)
|           |  |  |        |  |        |     +**Acalypha_radula_OM140963
|           |  |  |        |  |     +--| (100)
|           |  |  |        |  |     |  |  +--Acalypha_vulneraria_R_2110
|           |  |  |        |  |     |  +--| (85)
|           |  |  |        |  |     |     +--Acalypha_decaryana_P_1751
|           |  |  |        |  |  +**| (43)
|           |  |  |        |  |  |  |                 +--Acalypha_deamii_GL_2369
|           |  |  |        |  |  |  |              +--| (85)
|           |  |  |        |  |  |  |              |  +**Acalypha_rhomboidea_GL_2316
|           |  |  |        |  |  |  |           +--| (78)
|           |  |  |        |  |  |  |           |  +--Acalypha_monococca_GL_2319
|           |  |  |        |  |  |  |        +--| (100)
|           |  |  |        |  |  |  |        |  +--Acalypha_virginica_GL_2342
|           |  |  |        |  |  |  |     +--| (76)
|           |  |  |        |  |  |  |     |  |  +--Acalypha_membranacea_AR_6532
|           |  |  |        |  |  |  |     |  +--| (45)
|           |  |  |        |  |  |  |     |     |     +--Acalypha_cuneata_H_168
|           |  |  |        |  |  |  |     |     |  +--| (100)
|           |  |  |        |  |  |  |     |     |  |  +--Acalypha_scandens_B_1673
|           |  |  |        |  |  |  |     |     +--| (98)
|           |  |  |        |  |  |  |     |        |     +--Acalypha_gracilis_D_12789
|           |  |  |        |  |  |  |     |        |  +--| (59)
|           |  |  |        |  |  |  |     |        |  |  +--Acalypha_multicaulis_T_5087
|           |  |  |        |  |  |  |     |        +--| (78)
|           |  |  |        |  |  |  |     |           +---Acalypha_communis_N_610
|           |  |  |        |  |  |  |  +--| (67)
|           |  |  |        |  |  |  |  |  |        +--Acalypha_bisetosa_AL_33893
|           |  |  |        |  |  |  |  |  |     +--| (100)
|           |  |  |        |  |  |  |  |  |     |  +--Acalypha_diversifolia_C_1296
|           |  |  |        |  |  |  |  |  |  +--| (99)
|           |  |  |        |  |  |  |  |  |  |  |     +--Acalypha_dictyoneura_TC_72193
|           |  |  |        |  |  |  |  |  |  |  |  +--| (100)
|           |  |  |        |  |  |  |  |  |  |  |  |  +--Acalypha_padifolia_Z_3411
|           |  |  |        |  |  |  |  |  |  |  +--| (69)
|           |  |  |        |  |  |  |  |  |  |     +--Acalypha_stricta_V_743
|           |  |  |        |  |  |  |  |  +--| (37)
|           |  |  |        |  |  |  |  |     |     +--Acalypha_lycioides_T_11351
|           |  |  |        |  |  |  |  |     |  +--| (98)
|           |  |  |        |  |  |  |  |     |  |  |  +**Acalypha_plicata_A_188
|           |  |  |        |  |  |  |  |     |  |  +--| (100)
|           |  |  |        |  |  |  |  |     |  |     +**Acalypha_plicata_OM140956
|           |  |  |        |  |  |  |  |     +**| (56)
|           |  |  |        |  |  |  |  |        |  +--Acalypha_stachyura_H_23994
|           |  |  |        |  |  |  |  |        +--| (65)
|           |  |  |        |  |  |  |  |           +--------Acalypha_claussenii_O_212
|           |  |  |        |  |  |  +--| (94)
|           |  |  |        |  |  |     |  +--Acalypha_amblyodonta_JAR_6436
|           |  |  |        |  |  |     +--| (100)
|           |  |  |        |  |  |        +--Acalypha_cuspidata_D_2849
|           |  |  |        |  +**| (36)
|           |  |  |        |     |                    +--Acalypha_aliena_VWS_1243
|           |  |  |        |     |                 +--| (100)
|           |  |  |        |     |                 |  +--Acalypha_neomexicana_VWS_1410
|           |  |  |        |     |              +--| (35)
|           |  |  |        |     |              |  |     +--Acalypha_boliviensis_Z_8648
|           |  |  |        |     |              |  |  +**| (24)
|           |  |  |        |     |              |  |  |  +--Acalypha_hypogaea_VWS_757
|           |  |  |        |     |              |  +--| (30)
|           |  |  |        |     |              |     +--Acalypha_burquezii_VD_99-596
|           |  |  |        |     |           +--| (88)
|           |  |  |        |     |           |  +--Acalypha_salvadorensis_C_3578
|           |  |  |        |     |        +--| (34)
|           |  |  |        |     |        |  |     +--Acalypha_arvensis_VWS_1161
|           |  |  |        |     |        |  |  +--| (83)
|           |  |  |        |     |        |  |  |  |           +**Acalypha_cf_glandulosa_C_1343
|           |  |  |        |     |        |  |  |  |        +--| (94)
|           |  |  |        |     |        |  |  |  |        |  |  +--Acalypha_dioica_M_2045
|           |  |  |        |     |        |  |  |  |        |  +**| (34)
|           |  |  |        |     |        |  |  |  |        |     +--Acalypha_subviscida_Z_10516
|           |  |  |        |     |        |  |  |  |     +**| (51)
|           |  |  |        |     |        |  |  |  |     |  +--Acalypha_synoica_VWS_1392
|           |  |  |        |     |        |  |  |  |  +--| (99)
|           |  |  |        |     |        |  |  |  |  |  |     +--Acalypha_rubroserrata_VWS_1374
|           |  |  |        |     |        |  |  |  |  |  |  +**| (43)
|           |  |  |        |     |        |  |  |  |  |  |  |  +--Acalypha_cincta_S_11467
|           |  |  |        |     |        |  |  |  |  |  +--| (89)
|           |  |  |        |     |        |  |  |  |  |     +--Acalypha_lovelandii_VWS_1133
|           |  |  |        |     |        |  |  |  +--| (99)
|           |  |  |        |     |        |  |  |     |        +**Acalypha_lancetillae_D_32045
|           |  |  |        |     |        |  |  |     |     +--| (100)
|           |  |  |        |     |        |  |  |     |     |  +**Acalypha_rhombifolia_VWS_2446
|           |  |  |        |     |        |  |  |     |  +**| (44)
|           |  |  |        |     |        |  |  |     |  |  +--Acalypha_phleoides_VWS_2249
|           |  |  |        |     |        |  |  |     +**| (80)
|           |  |  |        |     |        |  |  |        +--Acalypha_ocymoides_VWS_2916
|           |  |  |        |     |        |  +--| (25)
|           |  |  |        |     |        |     |           +--Acalypha_californica_VWS_94-153
|           |  |  |        |     |        |     |        +--| (59)
|           |  |  |        |     |        |     |        |  +--Acalypha_saxicola_R_6093
|           |  |  |        |     |        |     |     +--| (97)
|           |  |  |        |     |        |     |     |  +--Acalypha_monostachya_GLW_32508
|           |  |  |        |     |        |     |  +--| (54)
|           |  |  |        |     |        |     |  |  +--Acalypha_poiretii_VWS_1402
|           |  |  |        |     |        |     +--| (34)
|           |  |  |        |     |        |        |        +--Acalypha_lagopus_VWS_1841
|           |  |  |        |     |        |        |     +--| (28)
|           |  |  |        |     |        |        |     |  |  +--Acalypha_ostryifolia_GL_2315
|           |  |  |        |     |        |        |     |  +--| (83)
|           |  |  |        |     |        |        |     |     +--Acalypha_setosa_VWS_1969
|           |  |  |        |     |        |        |  +**| (19)
|           |  |  |        |     |        |        |  |  |  +--Acalypha_havanensis_VWS_1816
|           |  |  |        |     |        |        |  |  +--| (82)
|           |  |  |        |     |        |        |  |     |  +--Acalypha_pippenii_VWS_1815
|           |  |  |        |     |        |        |  |     +--| (90)
|           |  |  |        |     |        |        |  |        +--Acalypha_trilaciniata_VWS_2092
|           |  |  |        |     |        |        +--| (31)
|           |  |  |        |     |        |           |     +--Acalypha_mexicana_VWS_2239
|           |  |  |        |     |        |           |  +--| (98)
|           |  |  |        |     |        |           |  |  +--Acalypha_vagans_VWS_2174
|           |  |  |        |     |        |           +--| (71)
|           |  |  |        |     |        |              |  +--Acalypha_microphylla_VWS_1046
|           |  |  |        |     |        |              +--| (91)
|           |  |  |        |     |        |                 +--Acalypha_alopecuroidea_CR_2593
|           |  |  |        |     |     +--| (98)
|           |  |  |        |     |     |  |                    +--Acalypha_chamaedrifolia_VWS_2031
|           |  |  |        |     |     |  |                 +--| (79)
|           |  |  |        |     |     |  |                 |  +--Acalypha_portoricensis_L_11498
|           |  |  |        |     |     |  |              +--| (78)
|           |  |  |        |     |     |  |              |  +--Acalypha_gaumeri_C_11628
|           |  |  |        |     |     |  |           +--| (30)
|           |  |  |        |     |     |  |           |  |  +--Acalypha_ferdinandii_M_2212
|           |  |  |        |     |     |  |           |  +**| (69)
|           |  |  |        |     |     |  |           |     +--Acalypha_schiedeana_VWS_1715
|           |  |  |        |     |     |  |        +--| (33)
|           |  |  |        |     |     |  |        |  +--Acalypha_chordantha_MN_27715
|           |  |  |        |     |     |  |     +--| (35)
|           |  |  |        |     |     |  |     |  +--Acalypha_leptopoda_A_4583
|           |  |  |        |     |     |  |  +--| (42)
|           |  |  |        |     |     |  |  |  +--Acalypha_papillosa_VWS_942
|           |  |  |        |     |     |  +--| (38)
|           |  |  |        |     |     |     |  +--Acalypha_rafaelensis_E_1779
|           |  |  |        |     |     |     +--| (54)
|           |  |  |        |     |     |        +--Acalypha_grisea_VWS_3240
|           |  |  |        |     |  +--| (82)
|           |  |  |        |     |  |  +--Acalypha_chirindica_G_468
|           |  |  |        |     +--| (45)
|           |  |  |        |        |  +---Acalypha_crenata_G_5396
|           |  |  |        |        +--| (71)
|           |  |  |        |           +----------Acalypha_indica_H_25706
|           |  |  |     +--| (57)
|           |  |  |     |  |        +--Acalypha_australis_X_4728
|           |  |  |     |  |     +--| (50)
|           |  |  |     |  |     |  +--Acalypha_fruticosa_K_377
|           |  |  |     |  |  +--| (97)
|           |  |  |     |  |  |  |  +--Acalypha_ceraceopunctata_M_6179
|           |  |  |     |  |  |  +--| (100)
|           |  |  |     |  |  |     |        +--Acalypha_emirnensis_N_225
|           |  |  |     |  |  |     |     +**| (62)
|           |  |  |     |  |  |     |     |  +--Acalypha_fasciculata_M_2118
|           |  |  |     |  |  |     |  +**| (84)
|           |  |  |     |  |  |     |  |  +--Acalypha_medibracteata_R_152
|           |  |  |     |  |  |     +--| (96)
|           |  |  |     |  |  |        +--Acalypha_pubiflora_australica_GL_2370
|           |  |  |     |  +--| (51)
|           |  |  |     |     |   +--Acalypha_brachystachya_SAGBE_2353
|           |  |  |     |     +---| (100)
|           |  |  |     |         +--Acalypha_psilostachya_S_122
|           |  |  |  +**| (32)
|           |  |  |  |  |         +**Acalypha_cupricola_B_197
|           |  |  |  |  |      +--| (84)
|           |  |  |  |  |      |  +--Acalypha_manniana_T_5315
|           |  |  |  |  |   +--| (85)
|           |  |  |  |  |   |  +--Acalypha_polymorpha_T_8329
|           |  |  |  |  +---| (100)
|           |  |  |  |      +--Acalypha_welwitschiana_RS_5713
|           |  |  +--| (94)
|           |  |     +----Acalypha_nyasica_SB_1907
|           +--| (91)
|              |              +**Acalypha_acrogyna_H_1959
|              |           +--| (100)
|              |           |  +--Acalypha_echinus_L_1215
|              |        +--| (44)
|              |        |  |            +------------------Mareya_micrantha_W_1042
|              |        |  +------------| (100)
|              |        |               |                          +------Erythrococca_natalensis_AKB_8445
|              |        |               |    +---------------------| (100)
|              |        |               |    |                     +---------Micrococca_capensis_AKB_7617
|              |        |               +----| (71)
|              |        |                    +----------------------------Bernardia_viridis_R_4552
|              |     +--| (27)
|              |     |  |        +--Acalypha_diminuta_LG_10816
|              |     |  |     +--| (62)
|              |     |  |     |  +**Acalypha_diminuta_OM140884
|              |     |  |  +--| (95)
|              |     |  |  |  +**Acalypha_diminuta_OM140885
|              |     |  +--| (99)
|              |     |     +--Acalypha_gillmanii_K_513
|              |  +--| (96)
|              |  |  |              +--Acalypha_costaricensis_W_66296
|              |  |  |           +--| (97)
|              |  |  |           |  +--Acalypha_schlechtendaliana_MG_7708
|              |  |  |        +--| (90)
|              |  |  |        |  +--Acalypha_filipes_VWS_3212
|              |  |  |     +--| (59)
|              |  |  |     |  +--Acalypha_paniculata_M_ATBP_455
|              |  |  |  +--| (81)
|              |  |  |  |  |  +--Acalypha_elizabethiae_T_8706
|              |  |  |  |  +--| (100)
|              |  |  |  |     +--Acalypha_villosa_TC_73114
|              |  |  +--| (100)
|              |  |     +--Acalypha_gummifera_S_25830
|              +--| (68)
|                 |             +**Acalypha_angustata_KB_4005
|                 |          +--| (97)
|                 |          |  +**Acalypha_glandulifolia_B_9831
|                 |       +**| (72)
|                 |       |  +**Acalypha_wilmsii_AKB_11219
|                 |    +--| (97)
|                 |    |  +--Acalypha_peduncularis_R_646
|                 +----| (100)
|                      |  +--Acalypha_decumbens_G_8286
|                      +--| (72)
|                         +--Acalypha_ecklonii_P_1183
|
+--Acalypha_matsudae_L_720

Tree in newick format:

(Acalypha_acmophylla_KC_0331:0.0094819050,(Acalypha_kerrii_WHQ_W125:0.0023062459,(Acalypha_siamensis_siamensis_VS_SR52:0.0161124540,((Acalypha_glabrata_B_9316:0.0183813869,((Acalypha_gillespieae_LG_10693:0.0045352471,(Acalypha_gillespieae_OM140898:0.0000028799,(Acalypha_mayottensis_L_3268:0.0045434469,Acalypha_perrieri_LG_4123:0.0000024825)63:0.0022617202)42:0.0000010017)95:0.0059705492,Acalypha_neptunica_A_436:0.0180783875)96:0.0126227148)77:0.0078817085,(((((((Acalypha_boinensis_LG_10813:0.0000010017,Acalypha_boinensis_OM140856:0.0000010017)73:0.0022438852,Acalypha_urophylla_LG_10809:0.0000010017)62:0.0000020333,Acalypha_spachiana_LG_10856:0.0022431663)100:0.0113876919,Acalypha_lamiana_OM140917:0.0000026701)62:0.0042033613,((Acalypha_lamiana_LG_10691:0.0000010017,Acalypha_lamiana_OM140916:0.0000010017)48:0.0000029622,Acalypha_lamiana_OM140918:0.0000010017)100:0.0166839500)83:0.0070073820,((Acalypha_pervilleana_LG_10649:0.0022230754,Acalypha_pervilleana_OM140952:0.0000024647)98:0.0091924896,Acalypha_urophylla_OM140983:0.0161442433)54:0.0000026484)100:0.0469895617,(((((Acalypha_capillipes_C_12414:0.0092300111,Acalypha_lyonsii_GF_13086:0.0127953764)95:0.0101754490,(((Acalypha_cardiophylla_cardiophylla_E_14535:0.0000010017,Acalypha_cardiophylla_cardiophylla_L_1631:0.0044748949)100:0.0046524445,Acalypha_longispica_P_948:0.0229972997)100:0.0166157276,Acalypha_caturus_J_160:0.0167548197)100:0.0221785930)73:0.0071703047,Acalypha_novoguineensis_P_6928:0.0246542218)100:0.0360518459,((((((((Acalypha_amentacea_amentacea_VS_SR54:0.0211374264,(Acalypha_angatensis_C_434:0.0000010017,Acalypha_grandibracteata_L_1209:0.0000010017)100:0.0209124103)69:0.0019686968,((Acalypha_hellwigii_T_14288:0.0215621246,((Acalypha_amentacea_palauensis_E_LR22594:0.0021943377,(Acalypha_hispida_VWS_sn:0.0000010017,Acalypha_wilkesiana_VWS_3196:0.0000010017)100:0.0000010017)90:0.0024208227,Acalypha_grandis_M_573:0.0065018959)100:0.0282825328)88:0.0043875809,Acalypha_nemorum_F_7634:0.0502251898)87:0.0052969195)100:0.0202170064,(Acalypha_volkensii_M_1152:0.0439561883,Acalypha_bipartita_N_ATBP_596:0.0722315726)68:0.0070834526)68:0.0060191206,(((Acalypha_allenii_S_203:0.0072368468,Acalypha_ornata_A_389:0.0185029912)100:0.0524465405,(Acalypha_capitata_K_164:0.0365515190,Acalypha_villicaus_G_ATBP_597:0.0156880150)100:0.0685180236)43:0.0067275757,(Acalypha_ciliata_M_5872:0.0108171223,Acalypha_lanceolata_E_LR22586:0.0122970306)100:0.0720590021)33:0.0000027871)64:0.0123645142,((((Acalypha_andringitrensis_LG_10850:0.0088951906,((Acalypha_andringitrensis_OM140847:0.0000010017,Acalypha_radula_LG_10758:0.0000023616)57:0.0028080345,Acalypha_radula_OM140963:0.0000020185)89:0.0078915315)89:0.0066403312,(Acalypha_vulneraria_R_2110:0.0029544727,Acalypha_decaryana_P_1751:0.0184953306)85:0.0077419672)100:0.0367594576,((((((Acalypha_deamii_GL_2369:0.0068043625,Acalypha_rhomboidea_GL_2316:0.0000027804)85:0.0080920987,Acalypha_monococca_GL_2319:0.0143832881)78:0.0082793379,Acalypha_virginica_GL_2342:0.0134734561)100:0.0263060638,(Acalypha_membranacea_AR_6532:0.0473418609,((Acalypha_cuneata_H_168:0.0441866658,Acalypha_scandens_B_1673:0.0338545847)100:0.0518077503,((Acalypha_gracilis_D_12789:0.0365570432,Acalypha_multicaulis_T_5087:0.0496123963)59:0.0032625728,Acalypha_communis_N_610:0.0753230806)78:0.0141652125)98:0.0185569794)45:0.0024071693)76:0.0097298810,(((Acalypha_bisetosa_AL_33893:0.0130540156,Acalypha_diversifolia_C_1296:0.0102675038)100:0.0645550944,((Acalypha_dictyoneura_TC_72193:0.0045534424,Acalypha_padifolia_Z_3411:0.0022654010)100:0.0051454356,Acalypha_stricta_V_743:0.0342075550)69:0.0055430779)99:0.0241185069,((Acalypha_lycioides_T_11351:0.0018156212,(Acalypha_plicata_A_188:0.0000010017,Acalypha_plicata_OM140956:0.0000010017)100:0.0193408607)98:0.0277220167,(Acalypha_stachyura_H_23994:0.0269616719,Acalypha_claussenii_O_212:0.1643049214)65:0.0117129627)56:0.0000026207)37:0.0026376430)67:0.0062446009,(Acalypha_amblyodonta_JAR_6436:0.0137053864,Acalypha_cuspidata_D_2849:0.0265559407)100:0.0655301174)94:0.0114791769)43:0.0000025878,(((((((Acalypha_aliena_VWS_1243:0.0022849012,Acalypha_neomexicana_VWS_1410:0.0046039674)100:0.0162170832,((Acalypha_boliviensis_Z_8648:0.0130492660,Acalypha_hypogaea_VWS_757:0.0548426852)24:0.0000020565,Acalypha_burquezii_VD_99-596:0.0525769869)30:0.0029672896)35:0.0050607285,Acalypha_salvadorensis_C_3578:0.0095624456)88:0.0166199999,((Acalypha_arvensis_VWS_1161:0.0286936394,((((Acalypha_cf_glandulosa_C_1343:0.0000024878,(Acalypha_dioica_M_2045:0.0022356378,Acalypha_subviscida_Z_10516:0.0044957320)34:0.0000010017)94:0.0045041435,Acalypha_synoica_VWS_1392:0.0091948419)51:0.0000023925,((Acalypha_rubroserrata_VWS_1374:0.0022360431,Acalypha_cincta_S_11467:0.0045094280)43:0.0000021906,Acalypha_lovelandii_VWS_1133:0.0090646725)89:0.0044802198)99:0.0120926445,(((Acalypha_lancetillae_D_32045:0.0000010017,Acalypha_rhombifolia_VWS_2446:0.0000010017)100:0.0092770614,Acalypha_phleoides_VWS_2249:0.0091358990)44:0.0000026679,Acalypha_ocymoides_VWS_2916:0.0137258911)80:0.0016556112)99:0.0141519084)83:0.0111474528,((((Acalypha_californica_VWS_94-153:0.0038814403,Acalypha_saxicola_R_6093:0.0029856563)59:0.0023713464,Acalypha_monostachya_GLW_32508:0.0206856545)97:0.0102142371,Acalypha_poiretii_VWS_1402:0.0292378545)54:0.0045213214,(((Acalypha_lagopus_VWS_1841:0.0166702596,(Acalypha_ostryifolia_GL_2315:0.0259169115,Acalypha_setosa_VWS_1969:0.0328500460)83:0.0108419060)28:0.0060480080,(Acalypha_havanensis_VWS_1816:0.0187160048,(Acalypha_pippenii_VWS_1815:0.0201324414,Acalypha_trilaciniata_VWS_2092:0.0423842577)90:0.0097130728)82:0.0099241557)19:0.0000021582,((Acalypha_mexicana_VWS_2239:0.0054505194,Acalypha_vagans_VWS_2174:0.0165761518)98:0.0117483033,(Acalypha_microphylla_VWS_1046:0.0201016119,Acalypha_alopecuroidea_CR_2593:0.0086666611)91:0.0145564618)71:0.0049651611)31:0.0042141376)34:0.0022877194)25:0.0021056088)34:0.0022902350,(((((((Acalypha_chamaedrifolia_VWS_2031:0.0163279434,Acalypha_portoricensis_L_11498:0.0084047097)79:0.0084570178,Acalypha_gaumeri_C_11628:0.0138340597)78:0.0119088896,(Acalypha_ferdinandii_M_2212:0.0046240128,Acalypha_schiedeana_VWS_1715:0.0042112109)69:0.0000020145)30:0.0028424240,Acalypha_chordantha_MN_27715:0.0116573707)33:0.0021214417,Acalypha_leptopoda_A_4583:0.0070453554)35:0.0038839221,Acalypha_papillosa_VWS_942:0.0218055325)42:0.0023684708,(Acalypha_rafaelensis_E_1779:0.0168589919,Acalypha_grisea_VWS_3240:0.0108627839)54:0.0026264845)38:0.0028639497)98:0.0232756578,Acalypha_chirindica_G_468:0.0634761260)82:0.0085370257,(Acalypha_crenata_G_5396:0.0751695112,Acalypha_indica_H_25706:0.1924808597)71:0.0274520895)45:0.0042295772)36:0.0017555225)68:0.0102256740,(((Acalypha_australis_X_4728:0.0586008081,Acalypha_fruticosa_K_377:0.0185822525)50:0.0046980511,(Acalypha_ceraceopunctata_M_6179:0.0224806968,(((Acalypha_emirnensis_N_225:0.0119706797,Acalypha_fasciculata_M_2118:0.0046383117)62:0.0000010017,Acalypha_medibracteata_R_152:0.0070804298)84:0.0000027854,Acalypha_pubiflora_australica_GL_2370:0.0142511851)96:0.0171123919)100:0.0320906707)97:0.0258843020,(Acalypha_brachystachya_SAGBE_2353:0.0230375243,Acalypha_psilostachya_S_122:0.0158162359)100:0.0769726318)51:0.0053325526)57:0.0029633561,(((Acalypha_cupricola_B_197:0.0015454416,Acalypha_manniana_T_5315:0.0074911013)84:0.0045889686,Acalypha_polymorpha_T_8329:0.0099196291)85:0.0045550872,Acalypha_welwitschiana_RS_5713:0.0108125138)100:0.0743619269)32:0.0000024958,Acalypha_nyasica_SB_1907:0.0900627921)94:0.0171382134)55:0.0068969707,(((((Acalypha_acrogyna_H_1959:0.0000023494,Acalypha_echinus_L_1215:0.0067944544)100:0.0451756361,(Mareya_micrantha_W_1042:0.3281521910,((Erythrococca_natalensis_AKB_8445:0.1199053095,Micrococca_capensis_AKB_7617:0.1718423624)100:0.3745413365,Bernardia_viridis_R_4552:0.4967084377)71:0.0991555639)100:0.2332948591)44:0.0132439594,(((Acalypha_diminuta_LG_10816:0.0022499137,Acalypha_diminuta_OM140884:0.0000010017)62:0.0022391118,Acalypha_diminuta_OM140885:0.0000028959)95:0.0122416338,Acalypha_gillmanii_K_513:0.0061595526)99:0.0370409326)27:0.0067224737,(((((Acalypha_costaricensis_W_66296:0.0132392641,Acalypha_schlechtendaliana_MG_7708:0.0146573476)97:0.0111456829,Acalypha_filipes_VWS_3212:0.0180101201)90:0.0076639076,Acalypha_paniculata_M_ATBP_455:0.0669545848)59:0.0060012905,(Acalypha_elizabethiae_T_8706:0.0135513179,Acalypha_villosa_TC_73114:0.0080957921)100:0.0420142223)81:0.0122297349,Acalypha_gummifera_S_25830:0.0417114140)100:0.0379932002)96:0.0518809879,((((Acalypha_angustata_KB_4005:0.0000010017,Acalypha_glandulifolia_B_9831:0.0000010017)97:0.0044352034,Acalypha_wilmsii_AKB_11219:0.0000010017)72:0.0000024898,Acalypha_peduncularis_R_646:0.0022272409)97:0.0087348179,(Acalypha_decumbens_G_8286:0.0091660822,Acalypha_ecklonii_P_1183:0.0088479632)72:0.0027342770)100:0.0879006203)68:0.0249366939)91:0.0192521331)66:0.0096808708)57:0.0019190247)80:0.0021597365)67:0.0021683723,Acalypha_matsudae_L_720:0.0046967371);

CONSENSUS TREE
--------------

Consensus tree is constructed from 1000 bootstrap trees
Log-likelihood of consensus tree: -11269.071620
Robinson-Foulds distance between ML tree and consensus tree: 43

Branches with support >60.000000% are kept
Branch lengths are optimized by maximum likelihood on original alignment
Numbers in parentheses are bootstrap supports (%)

+--Acalypha_acmophylla_KC_0331
|
|  +--Acalypha_kerrii_WHQ_W125
+--| (67)
|  |  +--Acalypha_siamensis_siamensis_VS_SR52
|  +--| (80)
|     |  +--Acalypha_glabrata_B_9316
|     +--| (77)
|     |  |     +--Acalypha_gillespieae_LG_10693
|     |  |  +--| (95)
|     |  |  |  +--Acalypha_gillespieae_OM140898
|     |  |  |  |
|     |  |  |  |  +--Acalypha_mayottensis_L_3268
|     |  |  |  +--| (63)
|     |  |  |     +--Acalypha_perrieri_LG_4123
|     |  +--| (96)
|     |     +--Acalypha_neptunica_A_436
|     |
|     |                    +--Acalypha_boinensis_LG_10813
|     |                 +--| (73)
|     |                 |  +--Acalypha_boinensis_OM140856
|     |              +--| (62)
|     |              |  +--Acalypha_urophylla_LG_10809
|     |           +--| (100)
|     |           |  +--Acalypha_spachiana_LG_10856
|     |        +--| (62)
|     |        |  +--Acalypha_lamiana_OM140917
|     |     +--| (83)
|     |     |  |  +--Acalypha_lamiana_LG_10691
|     |     |  +--| (100)
|     |     |     +--Acalypha_lamiana_OM140916
|     |     |     |
|     |     |     +--Acalypha_lamiana_OM140918
|     |  +--| (100)
|     |  |  |  +--Acalypha_pervilleana_LG_10649
|     |  |  +--| (98)
|     |  |  |  +--Acalypha_pervilleana_OM140952
|     |  |  |
|     |  |  +--Acalypha_urophylla_OM140983
|     +--| (66)
|        |           +--Acalypha_capillipes_C_12414
|        |        +--| (95)
|        |        |  +--Acalypha_lyonsii_GF_13086
|        |     +--| (73)
|        |     |  |        +--Acalypha_cardiophylla_cardiophylla_E_14535
|        |     |  |     +--| (100)
|        |     |  |     |  +--Acalypha_cardiophylla_cardiophylla_L_1631
|        |     |  |  +--| (100)
|        |     |  |  |  +--Acalypha_longispica_P_948
|        |     |  +--| (100)
|        |     |     +--Acalypha_caturus_J_160
|        |  +--| (100)
|        |  |  +--Acalypha_novoguineensis_P_6928
|        +--| (91)
|           |                 +--Acalypha_amentacea_amentacea_VS_SR54
|           |              +--| (69)
|           |              |  |  +--Acalypha_angatensis_C_434
|           |              |  +--| (100)
|           |              |     +--Acalypha_grandibracteata_L_1209
|           |           +--| (100)
|           |           |  |     +--Acalypha_hellwigii_T_14288
|           |           |  |  +--| (88)
|           |           |  |  |  |     +--Acalypha_amentacea_palauensis_E_LR22594
|           |           |  |  |  |  +--| (90)
|           |           |  |  |  |  |  |  +--Acalypha_hispida_VWS_sn
|           |           |  |  |  |  |  +--| (100)
|           |           |  |  |  |  |     +--Acalypha_wilkesiana_VWS_3196
|           |           |  |  |  +--| (100)
|           |           |  |  |     +--Acalypha_grandis_M_573
|           |           |  +--| (87)
|           |           |     +--Acalypha_nemorum_F_7634
|           |        +--| (68)
|           |        |  |  +--Acalypha_volkensii_M_1152
|           |        |  +--| (68)
|           |        |     +---Acalypha_bipartita_N_ATBP_596
|           |     +--| (64)
|           |     |  |  +--Acalypha_allenii_S_203
|           |     |  +--| (100)
|           |     |  |  +--Acalypha_ornata_A_389
|           |     |  |
|           |     |  |   +--Acalypha_capitata_K_164
|           |     |  +---| (100)
|           |     |  |   +--Acalypha_villicaus_G_ATBP_597
|           |     |  |
|           |     |  |   +--Acalypha_ciliata_M_5872
|           |     |  +---| (100)
|           |     |      +--Acalypha_lanceolata_E_LR22586
|           |  +--| (68)
|           |  |  |     +--Acalypha_andringitrensis_LG_10850
|           |  |  |  +--| (89)
|           |  |  |  |  |  +--Acalypha_andringitrensis_OM140847
|           |  |  |  |  +--| (89)
|           |  |  |  |     +--Acalypha_radula_LG_10758
|           |  |  |  |     |
|           |  |  |  |     +--Acalypha_radula_OM140963
|           |  |  +--| (100)
|           |  |  |  |  +--Acalypha_vulneraria_R_2110
|           |  |  |  +--| (85)
|           |  |  |     +--Acalypha_decaryana_P_1751
|           |  |  |
|           |  |  |                 +--Acalypha_deamii_GL_2369
|           |  |  |              +--| (85)
|           |  |  |              |  +--Acalypha_rhomboidea_GL_2316
|           |  |  |           +--| (78)
|           |  |  |           |  +--Acalypha_monococca_GL_2319
|           |  |  |        +--| (100)
|           |  |  |        |  +--Acalypha_virginica_GL_2342
|           |  |  |     +--| (76)
|           |  |  |     |  +--Acalypha_membranacea_AR_6532
|           |  |  |     |  |
|           |  |  |     |  |     +--Acalypha_cuneata_H_168
|           |  |  |     |  |  +--| (100)
|           |  |  |     |  |  |  +--Acalypha_scandens_B_1673
|           |  |  |     |  +--| (98)
|           |  |  |     |     |  +--Acalypha_gracilis_D_12789
|           |  |  |     |     +--| (78)
|           |  |  |     |        +--Acalypha_multicaulis_T_5087
|           |  |  |     |        |
|           |  |  |     |        +---Acalypha_communis_N_610
|           |  |  |  +--| (67)
|           |  |  |  |  |     +--Acalypha_bisetosa_AL_33893
|           |  |  |  |  |  +--| (100)
|           |  |  |  |  |  |  +--Acalypha_diversifolia_C_1296
|           |  |  |  |  +--| (99)
|           |  |  |  |  |  |     +--Acalypha_dictyoneura_TC_72193
|           |  |  |  |  |  |  +--| (100)
|           |  |  |  |  |  |  |  +--Acalypha_padifolia_Z_3411
|           |  |  |  |  |  +--| (69)
|           |  |  |  |  |     +--Acalypha_stricta_V_743
|           |  |  |  |  |
|           |  |  |  |  |  +--Acalypha_lycioides_T_11351
|           |  |  |  |  +--| (98)
|           |  |  |  |  |  |  +--Acalypha_plicata_A_188
|           |  |  |  |  |  +--| (100)
|           |  |  |  |  |     +--Acalypha_plicata_OM140956
|           |  |  |  |  |
|           |  |  |  |  |  +--Acalypha_stachyura_H_23994
|           |  |  |  |  +--| (65)
|           |  |  |  |     +--------Acalypha_claussenii_O_212
|           |  |  +--| (94)
|           |  |  |  |  +--Acalypha_amblyodonta_JAR_6436
|           |  |  |  +--| (100)
|           |  |  |     +--Acalypha_cuspidata_D_2849
|           |  |  |
|           |  |  |           +--Acalypha_aliena_VWS_1243
|           |  |  |        +--| (100)
|           |  |  |        |  +--Acalypha_neomexicana_VWS_1410
|           |  |  |     +--| (88)
|           |  |  |     |  +--Acalypha_boliviensis_Z_8648
|           |  |  |     |  |
|           |  |  |     |  +--Acalypha_salvadorensis_C_3578
|           |  |  |     |  |
|           |  |  |     |  +--Acalypha_burquezii_VD_99-596
|           |  |  |     |  |
|           |  |  |     |  +--Acalypha_hypogaea_VWS_757
|           |  |  |  +--| (98)
|           |  |  |  |  |     +--Acalypha_chamaedrifolia_VWS_2031
|           |  |  |  |  |  +--| (79)
|           |  |  |  |  |  |  +--Acalypha_portoricensis_L_11498
|           |  |  |  |  +--| (78)
|           |  |  |  |  |  +--Acalypha_gaumeri_C_11628
|           |  |  |  |  |
|           |  |  |  |  +--Acalypha_chordantha_MN_27715
|           |  |  |  |  |
|           |  |  |  |  |  +--Acalypha_ferdinandii_M_2212
|           |  |  |  |  +--| (69)
|           |  |  |  |  |  +--Acalypha_schiedeana_VWS_1715
|           |  |  |  |  |
|           |  |  |  |  +--Acalypha_leptopoda_A_4583
|           |  |  |  |  |
|           |  |  |  |  +--Acalypha_rafaelensis_E_1779
|           |  |  |  |  |
|           |  |  |  |  +--Acalypha_papillosa_VWS_942
|           |  |  |  |  |
|           |  |  |  |  +--Acalypha_grisea_VWS_3240
|           |  |  |  |  |
|           |  |  |  |  |  +--Acalypha_arvensis_VWS_1161
|           |  |  |  |  +--| (83)
|           |  |  |  |  |  |        +--Acalypha_cf_glandulosa_C_1343
|           |  |  |  |  |  |     +--| (94)
|           |  |  |  |  |  |     |  +--Acalypha_dioica_M_2045
|           |  |  |  |  |  |     |  |
|           |  |  |  |  |  |     |  +--Acalypha_subviscida_Z_10516
|           |  |  |  |  |  |  +--| (99)
|           |  |  |  |  |  |  |  |  +--Acalypha_rubroserrata_VWS_1374
|           |  |  |  |  |  |  |  +--| (89)
|           |  |  |  |  |  |  |  |  +--Acalypha_cincta_S_11467
|           |  |  |  |  |  |  |  |  |
|           |  |  |  |  |  |  |  |  +--Acalypha_lovelandii_VWS_1133
|           |  |  |  |  |  |  |  |
|           |  |  |  |  |  |  |  +--Acalypha_synoica_VWS_1392
|           |  |  |  |  |  +--| (99)
|           |  |  |  |  |     |     +--Acalypha_lancetillae_D_32045
|           |  |  |  |  |     |  +--| (100)
|           |  |  |  |  |     |  |  +--Acalypha_rhombifolia_VWS_2446
|           |  |  |  |  |     +--| (80)
|           |  |  |  |  |        +--Acalypha_phleoides_VWS_2249
|           |  |  |  |  |        |
|           |  |  |  |  |        +--Acalypha_ocymoides_VWS_2916
|           |  |  |  |  |
|           |  |  |  |  |  +--Acalypha_californica_VWS_94-153
|           |  |  |  |  +--| (97)
|           |  |  |  |  |  +--Acalypha_saxicola_R_6093
|           |  |  |  |  |  |
|           |  |  |  |  |  +--Acalypha_monostachya_GLW_32508
|           |  |  |  |  |
|           |  |  |  |  +--Acalypha_lagopus_VWS_1841
|           |  |  |  |  |
|           |  |  |  |  |  +--Acalypha_havanensis_VWS_1816
|           |  |  |  |  +--| (82)
|           |  |  |  |  |  |  +--Acalypha_pippenii_VWS_1815
|           |  |  |  |  |  +--| (90)
|           |  |  |  |  |     +--Acalypha_trilaciniata_VWS_2092
|           |  |  |  |  |
|           |  |  |  |  |     +--Acalypha_mexicana_VWS_2239
|           |  |  |  |  |  +--| (98)
|           |  |  |  |  |  |  +--Acalypha_vagans_VWS_2174
|           |  |  |  |  +--| (71)
|           |  |  |  |  |  |  +--Acalypha_microphylla_VWS_1046
|           |  |  |  |  |  +--| (91)
|           |  |  |  |  |     +--Acalypha_alopecuroidea_CR_2593
|           |  |  |  |  |
|           |  |  |  |  |  +--Acalypha_ostryifolia_GL_2315
|           |  |  |  |  +--| (83)
|           |  |  |  |  |  +--Acalypha_setosa_VWS_1969
|           |  |  |  |  |
|           |  |  |  |  +--Acalypha_poiretii_VWS_1402
|           |  |  +--| (82)
|           |  |  |  +--Acalypha_chirindica_G_468
|           |  |  |
|           |  |  |  +---Acalypha_crenata_G_5396
|           |  |  +--| (71)
|           |  |     +----------Acalypha_indica_H_25706
|           +--| (94)
|           |  |  +--Acalypha_australis_X_4728
|           |  +--| (97)
|           |  |  |  +--Acalypha_ceraceopunctata_M_6179
|           |  |  +--| (100)
|           |  |  |  |        +--Acalypha_emirnensis_N_225
|           |  |  |  |     +--| (62)
|           |  |  |  |     |  +--Acalypha_fasciculata_M_2118
|           |  |  |  |  +--| (84)
|           |  |  |  |  |  +--Acalypha_medibracteata_R_152
|           |  |  |  +--| (96)
|           |  |  |     +--Acalypha_pubiflora_australica_GL_2370
|           |  |  |
|           |  |  +--Acalypha_fruticosa_K_377
|           |  |
|           |  +----Acalypha_nyasica_SB_1907
|           |  |
|           |  |         +--Acalypha_cupricola_B_197
|           |  |      +--| (84)
|           |  |      |  +--Acalypha_manniana_T_5315
|           |  |   +--| (85)
|           |  |   |  +--Acalypha_polymorpha_T_8329
|           |  +---| (100)
|           |  |   +--Acalypha_welwitschiana_RS_5713
|           |  |
|           |  |   +--Acalypha_brachystachya_SAGBE_2353
|           |  +---| (100)
|           |      +--Acalypha_psilostachya_S_122
|           |
|           |        +--Acalypha_acrogyna_H_1959
|           |     +--| (100)
|           |     |  +--Acalypha_echinus_L_1215
|           |  +--| (96)
|           |  |  |        +--Acalypha_diminuta_LG_10816
|           |  |  |     +--| (62)
|           |  |  |     |  +--Acalypha_diminuta_OM140884
|           |  |  |  +--| (95)
|           |  |  |  |  +--Acalypha_diminuta_OM140885
|           |  |  +--| (99)
|           |  |  |  +--Acalypha_gillmanii_K_513
|           |  |  |
|           |  |  |           +--Acalypha_costaricensis_W_66296
|           |  |  |        +--| (97)
|           |  |  |        |  +--Acalypha_schlechtendaliana_MG_7708
|           |  |  |     +--| (90)
|           |  |  |     |  +--Acalypha_filipes_VWS_3212
|           |  |  |  +--| (81)
|           |  |  |  |  |  +--Acalypha_elizabethiae_T_8706
|           |  |  |  |  +--| (100)
|           |  |  |  |  |  +--Acalypha_villosa_TC_73114
|           |  |  |  |  |
|           |  |  |  |  +---Acalypha_paniculata_M_ATBP_455
|           |  |  +--| (100)
|           |  |  |  +--Acalypha_gummifera_S_25830
|           |  |  |
|           |  |  |             +------------------Mareya_micrantha_W_1042
|           |  |  +-------------| (100)
|           |  |                |                          +------Erythrococca_natalensis_AKB_8445
|           |  |                |    +---------------------| (100)
|           |  |                |    |                     +---------Micrococca_capensis_AKB_7617
|           |  |                +----| (71)
|           |  |                     +----------------------------Bernardia_viridis_R_4552
|           +--| (68)
|              |             +--Acalypha_angustata_KB_4005
|              |          +--| (97)
|              |          |  +--Acalypha_glandulifolia_B_9831
|              |       +--| (72)
|              |       |  +--Acalypha_wilmsii_AKB_11219
|              |    +--| (97)
|              |    |  +--Acalypha_peduncularis_R_646
|              +----| (100)
|                   |  +--Acalypha_decumbens_G_8286
|                   +--| (72)
|                      +--Acalypha_ecklonii_P_1183
|
+--Acalypha_matsudae_L_720


Consensus tree in newick format: 

(Acalypha_acmophylla_KC_0331:0.0095972127,(Acalypha_kerrii_WHQ_W125:0.0023339131,(Acalypha_siamensis_siamensis_VS_SR52:0.0161916568,(Acalypha_glabrata_B_9316:0.0185616616,((Acalypha_gillespieae_LG_10693:0.0045882963,Acalypha_gillespieae_OM140898:0.0000025259,(Acalypha_mayottensis_L_3268:0.0045965395,Acalypha_perrieri_LG_4123:0.0000025259)63:0.0022881264)95:0.0060429608,Acalypha_neptunica_A_436:0.0182949608)96:0.0126776940)77:0.0091771593,(((((((Acalypha_boinensis_LG_10813:0.0000025259,Acalypha_boinensis_OM140856:0.0000025259)73:0.0022688673,Acalypha_urophylla_LG_10809:0.0000025259)62:0.0000025259,Acalypha_spachiana_LG_10856:0.0022681438)100:0.0115142421,Acalypha_lamiana_OM140917:0.0000025259)62:0.0042558082,(Acalypha_lamiana_LG_10691:0.0000025259,Acalypha_lamiana_OM140916:0.0000025259,Acalypha_lamiana_OM140918:0.0000025259)100:0.0168674105)83:0.0070498373,(Acalypha_pervilleana_LG_10649:0.0022474945,Acalypha_pervilleana_OM140952:0.0000025259)98:0.0092894705,Acalypha_urophylla_OM140983:0.0163446047)100:0.0473002899,((((Acalypha_capillipes_C_12414:0.0093618866,Acalypha_lyonsii_GF_13086:0.0129113704)95:0.0103441406,(((Acalypha_cardiophylla_cardiophylla_E_14535:0.0000025259,Acalypha_cardiophylla_cardiophylla_L_1631:0.0045272204)100:0.0047050694,Acalypha_longispica_P_948:0.0232702056)100:0.0168163080,Acalypha_caturus_J_160:0.0169168831)100:0.0224093838)73:0.0072439136,Acalypha_novoguineensis_P_6928:0.0248983600)100:0.0375515150,((((((Acalypha_amentacea_amentacea_VS_SR54:0.0213812971,(Acalypha_angatensis_C_434:0.0000025259,Acalypha_grandibracteata_L_1209:0.0000025259)100:0.0210998911)69:0.0019929726,((Acalypha_hellwigii_T_14288:0.0217510268,((Acalypha_amentacea_palauensis_E_LR22594:0.0022176508,(Acalypha_hispida_VWS_sn:0.0000025259,Acalypha_wilkesiana_VWS_3196:0.0000025259)100:0.0000025259)90:0.0024457215,Acalypha_grandis_M_573:0.0065713766)100:0.0285912097)88:0.0044292973,Acalypha_nemorum_F_7634:0.0508123529)87:0.0053597194)100:0.0201694670,(Acalypha_volkensii_M_1152:0.0446619418,Acalypha_bipartita_N_ATBP_596:0.0728430769)68:0.0073260165)68:0.0061108613,(Acalypha_allenii_S_203:0.0068927275,Acalypha_ornata_A_389:0.0191804571)100:0.0598712051,(Acalypha_capitata_K_164:0.0367877514,Acalypha_villicaus_G_ATBP_597:0.0160640350)100:0.0754145786,(Acalypha_ciliata_M_5872:0.0104287288,Acalypha_lanceolata_E_LR22586:0.0129348749)100:0.0727221982)64:0.0145406963,((Acalypha_andringitrensis_LG_10850:0.0089555833,(Acalypha_andringitrensis_OM140847:0.0000025259,Acalypha_radula_LG_10758:0.0028195244,Acalypha_radula_OM140963:0.0000025259)89:0.0080003942)89:0.0067024187,(Acalypha_vulneraria_R_2110:0.0029856580,Acalypha_decaryana_P_1751:0.0187067932)85:0.0078592148)100:0.0372982579,((((((Acalypha_deamii_GL_2369:0.0068718355,Acalypha_rhomboidea_GL_2316:0.0000025259)85:0.0081861231,Acalypha_monococca_GL_2319:0.0145099032)78:0.0084916684,Acalypha_virginica_GL_2342:0.0134044613)100:0.0268805511,Acalypha_membranacea_AR_6532:0.0496773998,((Acalypha_cuneata_H_168:0.0447211085,Acalypha_scandens_B_1673:0.0343001892)100:0.0523820747,(Acalypha_gracilis_D_12789:0.0385397335,Acalypha_multicaulis_T_5087:0.0516626770,Acalypha_communis_N_610:0.0772290768)78:0.0154301094)98:0.0205260481)76:0.0118579971,((Acalypha_bisetosa_AL_33893:0.0134262559,Acalypha_diversifolia_C_1296:0.0101382128)100:0.0640696758,((Acalypha_dictyoneura_TC_72193:0.0046049705,Acalypha_padifolia_Z_3411:0.0022918454)100:0.0050577732,Acalypha_stricta_V_743:0.0347072391)69:0.0069398541)99:0.0245420840,(Acalypha_lycioides_T_11351:0.0018214910,(Acalypha_plicata_A_188:0.0000025259,Acalypha_plicata_OM140956:0.0000025259)100:0.0195775320)98:0.0290840679,(Acalypha_stachyura_H_23994:0.0271309136,Acalypha_claussenii_O_212:0.1666459011)65:0.0130698528)67:0.0077380542,(Acalypha_amblyodonta_JAR_6436:0.0138245744,Acalypha_cuspidata_D_2849:0.0268342035)100:0.0665800309)94:0.0117032267,((((Acalypha_aliena_VWS_1243:0.0023120031,Acalypha_neomexicana_VWS_1410:0.0046575989)100:0.0182575595,Acalypha_boliviensis_Z_8648:0.0173294401,Acalypha_salvadorensis_C_3578:0.0129988123,Acalypha_burquezii_VD_99-596:0.0537196362,Acalypha_hypogaea_VWS_757:0.0593329795)88:0.0226478277,((Acalypha_chamaedrifolia_VWS_2031:0.0151972084,Acalypha_portoricensis_L_11498:0.0091461911)79:0.0091692717,Acalypha_gaumeri_C_11628:0.0141419234)78:0.0150983225,Acalypha_chordantha_MN_27715:0.0236649530,(Acalypha_ferdinandii_M_2212:0.0042187212,Acalypha_schiedeana_VWS_1715:0.0041397647)69:0.0124063550,Acalypha_leptopoda_A_4583:0.0164398364,Acalypha_rafaelensis_E_1779:0.0192084744,Acalypha_papillosa_VWS_942:0.0261179012,Acalypha_grisea_VWS_3240:0.0164605011,(Acalypha_arvensis_VWS_1161:0.0293325278,(((Acalypha_cf_glandulosa_C_1343:0.0000025259,Acalypha_dioica_M_2045:0.0022603473,Acalypha_subviscida_Z_10516:0.0045454144)94:0.0045538640,(Acalypha_rubroserrata_VWS_1374:0.0022606613,Acalypha_cincta_S_11467:0.0045586445,Acalypha_lovelandii_VWS_1133:0.0091644778)89:0.0045304670,Acalypha_synoica_VWS_1392:0.0092979764)99:0.0122689876,((Acalypha_lancetillae_D_32045:0.0000025259,Acalypha_rhombifolia_VWS_2446:0.0000025259)100:0.0093844950,Acalypha_phleoides_VWS_2249:0.0092386560,Acalypha_ocymoides_VWS_2916:0.0138823302)80:0.0016345718)99:0.0144781355)83:0.0158853914,(Acalypha_californica_VWS_94-153:0.0035101133,Acalypha_saxicola_R_6093:0.0035405752,Acalypha_monostachya_GLW_32508:0.0226783820)97:0.0223572692,Acalypha_lagopus_VWS_1841:0.0237500297,(Acalypha_havanensis_VWS_1816:0.0200745849,(Acalypha_pippenii_VWS_1815:0.0215628261,Acalypha_trilaciniata_VWS_2092:0.0418252845)90:0.0102000893)82:0.0154943862,((Acalypha_mexicana_VWS_2239:0.0089550325,Acalypha_vagans_VWS_2174:0.0135500815)98:0.0117991122,(Acalypha_microphylla_VWS_1046:0.0183723392,Acalypha_alopecuroidea_CR_2593:0.0107719468)91:0.0161005608)71:0.0126041873,(Acalypha_ostryifolia_GL_2315:0.0303140621,Acalypha_setosa_VWS_1969:0.0294886956)83:0.0255194291,Acalypha_poiretii_VWS_1402:0.0363767966)98:0.0235344930,Acalypha_chirindica_G_468:0.0648106037)82:0.0126596429,(Acalypha_crenata_G_5396:0.0763095082,Acalypha_indica_H_25706:0.1954518296)71:0.0315604394)68:0.0127818724,(Acalypha_australis_X_4728:0.0609707990,(Acalypha_ceraceopunctata_M_6179:0.0228312314,(((Acalypha_emirnensis_N_225:0.0120966374,Acalypha_fasciculata_M_2118:0.0046862093)62:0.0000025259,Acalypha_medibracteata_R_152:0.0071558898)84:0.0000025259,Acalypha_pubiflora_australica_GL_2370:0.0144048728)96:0.0171730135)100:0.0350051949,Acalypha_fruticosa_K_377:0.0211243926)97:0.0336534893,Acalypha_nyasica_SB_1907:0.0933451936,(((Acalypha_cupricola_B_197:0.0015300856,Acalypha_manniana_T_5315:0.0076145393)84:0.0046467828,Acalypha_polymorpha_T_8329:0.0100808681)85:0.0047971423,Acalypha_welwitschiana_RS_5713:0.0107136160)100:0.0778497824,(Acalypha_brachystachya_SAGBE_2353:0.0231901828,Acalypha_psilostachya_S_122:0.0160253330)100:0.0845004562)94:0.0212159910,(((Acalypha_acrogyna_H_1959:0.0013103849,Acalypha_echinus_L_1215:0.0055726796)100:0.0616215963,(((Acalypha_diminuta_LG_10816:0.0022758407,Acalypha_diminuta_OM140884:0.0000025259)62:0.0022653879,Acalypha_diminuta_OM140885:0.0000025259)95:0.0122219407,Acalypha_gillmanii_K_513:0.0063927482)99:0.0427278710,((((Acalypha_costaricensis_W_66296:0.0133185080,Acalypha_schlechtendaliana_MG_7708:0.0149070618)97:0.0111633981,Acalypha_filipes_VWS_3212:0.0182797716)90:0.0106259441,(Acalypha_elizabethiae_T_8706:0.0137737924,Acalypha_villosa_TC_73114:0.0081295649)100:0.0449807875,Acalypha_paniculata_M_ATBP_455:0.0684978022)81:0.0154669436,Acalypha_gummifera_S_25830:0.0433513739)100:0.0416566806,(Mareya_micrantha_W_1042:0.3336845828,((Erythrococca_natalensis_AKB_8445:0.1233239178,Micrococca_capensis_AKB_7617:0.1722515859)100:0.3802786011,Bernardia_viridis_R_4552:0.5023312839)71:0.0962317900)100:0.2506647667)96:0.0556866317,((((Acalypha_angustata_KB_4005:0.0000025259,Acalypha_glandulifolia_B_9831:0.0000025259)97:0.0044876709,Acalypha_wilmsii_AKB_11219:0.0000025259)72:0.0000025259,Acalypha_peduncularis_R_646:0.0022535320)97:0.0088350728,(Acalypha_decumbens_G_8286:0.0092803640,Acalypha_ecklonii_P_1183:0.0089513190)72:0.0027713922)100:0.0868721904)68:0.0277967728)91:0.0243008802)66:0.0112373726)80:0.0023432142)67:0.0021918679,Acalypha_matsudae_L_720:0.0047545875);

TIME STAMP
----------

Date and time: Mon Oct 27 16:09:10 2025
Total CPU time used: 265.954891 seconds (0h:4m:25s)
Total wall-clock time used: 141.1253186 seconds (0h:2m:21s)
