# Supplementary material for: Revisiting Acalypha medicinal interest: ethnobotany, experimental studies, and the implications of taxonomic misuse pitfalls
Source: PhytoKeys. 2026 Jan 30;270:119–42. doi: 10.3897/phytokeys.270.169087 (PMC12881909; doi:10.3897/phytokeys.270.169087)
Supplement: Supplementary material 2 — Phylogenetic analysis [file phytokeys-270-119_article-169087__-s002.zip › phylogenetic_analysis/its_alignment.mafft.trimal.fasta.log]

IQ-TREE multicore version 2.1.4-beta COVID-edition for Linux 64-bit built Jun 24 2021
Developed by Bui Quang Minh, James Barbetti, Nguyen Lam Tung,
Olga Chernomor, Heiko Schmidt, Dominik Schrempf, Michael Woodhams.

Host:    DESKTOP-D2QFVUE (AVX2, FMA3, 3 GB RAM)
Command: iqtree2 -nt 2 -s its_alignment.mafft.trimal.fasta -m TEST -B 1000 --bnni -keep-ident -minsup 0.6 -redo
Seed:    40020 (Using SPRNG - Scalable Parallel Random Number Generator)
Time:    Mon Oct 27 16:06:46 2025
Kernel:  AVX+FMA - 2 threads (16 CPU cores detected)

Reading alignment file its_alignment.mafft.trimal.fasta ... Fasta format detected
Alignment most likely contains DNA/RNA sequences
Alignment has 155 sequences with 551 columns, 355 distinct patterns
288 parsimony-informative, 45 singleton sites, 218 constant sites
                                            Gap/Ambiguity  Composition  p-value
   1  Acalypha_acmophylla_KC_0331                   0.18%    passed     95.32%
   2  Acalypha_kerrii_WHQ_W125                      0.00%    passed     99.27%
   3  Acalypha_matsudae_L_720                       0.00%    passed     99.30%
   4  Acalypha_siamensis_siamensis_VS_SR52          5.63%    passed     78.44%
   5  Acalypha_glabrata_B_9316                      0.00%    passed     93.30%
   6  Acalypha_gillespieae_LG_10693                 0.00%    passed     99.76%
   7  Acalypha_gillespieae_OM140898                 0.36%    passed     98.88%
   8  Acalypha_mayottensis_L_3268                   0.00%    passed     99.17%
   9  Acalypha_perrieri_LG_4123                     0.00%    passed     96.51%
  10  Acalypha_neptunica_A_436                      0.00%    passed     99.68%
  11  Acalypha_boinensis_LG_10813                   0.00%    passed     91.80%
  12  Acalypha_urophylla_LG_10809                   0.00%    passed     93.17%
  13  Acalypha_spachiana_LG_10856                   0.00%    passed     89.63%
  14  Acalypha_boinensis_OM140856                   0.36%    passed     92.11%
  15  Acalypha_lamiana_OM140917                     0.00%    passed     97.58%
  16  Acalypha_lamiana_LG_10691                     0.00%    passed     82.47%
  17  Acalypha_lamiana_OM140916                     0.00%    passed     82.47%
  18  Acalypha_lamiana_OM140918                     0.00%    passed     82.47%
  19  Acalypha_pervilleana_LG_10649                 0.00%    passed     97.91%
  20  Acalypha_pervilleana_OM140952                 0.00%    passed     97.74%
  21  Acalypha_urophylla_OM140983                   0.00%    passed     99.63%
  22  Acalypha_capillipes_C_12414                   0.18%    passed     97.65%
  23  Acalypha_lyonsii_GF_13086                     0.00%    passed     94.23%
  24  Acalypha_cardiophylla_cardiophylla_E_14535    0.00%    passed     60.51%
  25  Acalypha_cardiophylla_cardiophylla_L_1631     0.00%    passed     51.92%
  26  Acalypha_longispica_P_948                     0.00%    passed     30.63%
  27  Acalypha_novoguineensis_P_6928                0.00%    passed     88.26%
  28  Acalypha_caturus_J_160                        0.18%    passed     81.76%
  29  Acalypha_amentacea_amentacea_VS_SR54          0.00%    passed     46.84%
  30  Acalypha_hellwigii_T_14288                    3.63%    passed     56.64%
  31  Acalypha_angatensis_C_434                     0.00%    passed     36.33%
  32  Acalypha_grandibracteata_L_1209               0.00%    passed     36.33%
  33  Acalypha_amentacea_palauensis_E_LR22594       0.00%    passed     12.81%
  34  Acalypha_hispida_VWS_sn                       0.00%    passed     16.16%
  35  Acalypha_wilkesiana_VWS_3196                  0.00%    passed     16.16%
  36  Acalypha_grandis_M_573                        1.27%    passed     19.62%
  37  Acalypha_nemorum_F_7634                       0.18%    passed     71.66%
  38  Acalypha_andringitrensis_LG_10850             0.18%    passed     92.89%
  39  Acalypha_andringitrensis_OM140847             1.45%    passed     93.13%
  40  Acalypha_radula_LG_10758                      0.18%    passed     92.89%
  41  Acalypha_radula_OM140963                      0.91%    passed     90.35%
  42  Acalypha_vulneraria_R_2110                    0.00%    passed     90.25%
  43  Acalypha_decaryana_P_1751                     0.54%    passed     82.65%
  44  Acalypha_volkensii_M_1152                     0.18%    passed     85.31%
  45  Acalypha_australis_X_4728                     0.00%    passed     39.49%
  46  Acalypha_ceraceopunctata_M_6179               0.00%    passed     91.19%
  47  Acalypha_emirnensis_N_225                     0.18%    passed     77.31%
  48  Acalypha_fasciculata_M_2118                   0.00%    passed     72.95%
  49  Acalypha_pubiflora_australica_GL_2370         0.00%    passed     83.40%
  50  Acalypha_medibracteata_R_152                  0.00%    passed     65.34%
  51  Acalypha_fruticosa_K_377                      0.00%    passed     96.81%
  52  Acalypha_deamii_GL_2369                       0.00%    passed     95.53%
  53  Acalypha_rhomboidea_GL_2316                   0.00%    passed     97.71%
  54  Acalypha_monococca_GL_2319                    0.18%    passed     89.02%
  55  Acalypha_virginica_GL_2342                    0.00%    passed     99.99%
  56  Acalypha_membranacea_AR_6532                  0.00%    passed     88.40%
  57  Acalypha_bisetosa_AL_33893                    0.00%    passed     78.17%
  58  Acalypha_diversifolia_C_1296                  0.18%    passed     92.77%
  59  Acalypha_dictyoneura_TC_72193                 0.00%    passed     94.07%
  60  Acalypha_padifolia_Z_3411                     0.00%    passed     95.64%
  61  Acalypha_stricta_V_743                        0.18%    passed     54.03%
  62  Acalypha_lycioides_T_11351                    0.00%    passed     99.57%
  63  Acalypha_plicata_A_188                        0.00%    passed     95.48%
  64  Acalypha_plicata_OM140956                     0.18%    passed     94.70%
  65  Acalypha_stachyura_H_23994                    0.18%    passed     98.22%
  66  Acalypha_cuneata_H_168                        0.00%    passed     76.95%
  67  Acalypha_scandens_B_1673                      1.27%    passed     97.40%
  68  Acalypha_aliena_VWS_1243                      0.00%    passed     90.52%
  69  Acalypha_neomexicana_VWS_1410                 0.36%    passed     95.02%
  70  Acalypha_boliviensis_Z_8648                   0.00%    passed     88.22%
  71  Acalypha_salvadorensis_C_3578                 0.00%    passed     91.80%
  72  Acalypha_chamaedrifolia_VWS_2031              0.18%    passed     53.62%
  73  Acalypha_portoricensis_L_11498                0.36%    passed     68.44%
  74  Acalypha_chordantha_MN_27715                  0.00%    passed     90.18%
  75  Acalypha_ferdinandii_M_2212                   0.18%    passed     77.31%
  76  Acalypha_schiedeana_VWS_1715                 48.09%    passed     82.18%
  77  Acalypha_leptopoda_A_4583                     0.00%    passed     93.43%
  78  Acalypha_rafaelensis_E_1779                   0.00%    passed     96.64%
  79  Acalypha_papillosa_VWS_942                    0.00%    passed     98.90%
  80  Acalypha_grisea_VWS_3240                      0.36%    passed     95.58%
  81  Acalypha_gaumeri_C_11628                      0.00%    passed     62.00%
  82  Acalypha_arvensis_VWS_1161                    0.00%    passed     99.58%
  83  Acalypha_cf_glandulosa_C_1343                 0.18%    passed     97.64%
  84  Acalypha_dioica_M_2045                        0.00%    passed     98.45%
  85  Acalypha_subviscida_Z_10516                   0.00%    passed     98.31%
  86  Acalypha_rubroserrata_VWS_1374                0.00%    passed     94.75%
  87  Acalypha_synoica_VWS_1392                     0.00%    passed     93.37%
  88  Acalypha_cincta_S_11467                       0.18%    passed     99.57%
  89  Acalypha_lancetillae_D_32045                  0.00%    passed     99.47%
  90  Acalypha_rhombifolia_VWS_2446                 0.00%    passed     99.47%
  91  Acalypha_phleoides_VWS_2249                   0.36%    passed     99.33%
  92  Acalypha_ocymoides_VWS_2916                   0.18%    passed     99.81%
  93  Acalypha_lovelandii_VWS_1133                  0.00%    passed     97.38%
  94  Acalypha_californica_VWS_94-153               0.36%    passed     82.30%
  95  Acalypha_saxicola_R_6093                      0.00%    passed     91.44%
  96  Acalypha_monostachya_GLW_32508                0.18%    passed     99.80%
  97  Acalypha_lagopus_VWS_1841                     0.36%    passed     92.19%
  98  Acalypha_havanensis_VWS_1816                  0.00%    passed     98.80%
  99  Acalypha_mexicana_VWS_2239                    0.00%    passed     98.29%
 100  Acalypha_vagans_VWS_2174                      0.54%    passed     97.89%
 101  Acalypha_pippenii_VWS_1815                    0.00%    passed     93.99%
 102  Acalypha_ostryifolia_GL_2315                  0.00%    passed     67.44%
 103  Acalypha_setosa_VWS_1969                      0.00%    passed     99.71%
 104  Acalypha_poiretii_VWS_1402                    0.00%    passed     86.00%
 105  Acalypha_microphylla_VWS_1046                 0.00%    passed     99.62%
 106  Acalypha_alopecuroidea_CR_2593                0.73%    passed     98.21%
 107  Acalypha_burquezii_VD_99-596                  0.00%    passed     99.42%
 108  Acalypha_trilaciniata_VWS_2092                0.00%    passed     71.06%
 109  Acalypha_hypogaea_VWS_757                     0.00%    passed     76.71%
 110  Acalypha_amblyodonta_JAR_6436                 0.54%    passed     83.11%
 111  Acalypha_cuspidata_D_2849                     0.18%    passed     83.25%
 112  Acalypha_allenii_S_203                        0.36%    passed     92.76%
 113  Acalypha_ornata_A_389                         0.18%    passed     97.18%
 114  Acalypha_capitata_K_164                       0.00%    passed     89.30%
 115  Acalypha_villicaus_G_ATBP_597                 0.00%    passed     96.30%
 116  Acalypha_chirindica_G_468                     0.00%    passed     96.00%
 117  Acalypha_bipartita_N_ATBP_596                 0.18%    passed     84.66%
 118  Acalypha_nyasica_SB_1907                      0.00%    passed     97.98%
 119  Acalypha_gracilis_D_12789                     0.36%    passed     84.70%
 120  Acalypha_multicaulis_T_5087                   1.27%    passed     65.01%
 121  Acalypha_cupricola_B_197                      0.00%    passed     96.93%
 122  Acalypha_manniana_T_5315                      0.00%    passed     87.40%
 123  Acalypha_welwitschiana_RS_5713                0.00%    passed     97.51%
 124  Acalypha_polymorpha_T_8329                    0.00%    passed     99.41%
 125  Acalypha_claussenii_O_212                     0.18%    failed      2.51%
 126  Acalypha_brachystachya_SAGBE_2353             0.00%    passed     90.53%
 127  Acalypha_psilostachya_S_122                   0.00%    passed     95.47%
 128  Acalypha_crenata_G_5396                       0.54%    failed      2.47%
 129  Acalypha_ciliata_M_5872                       0.00%    passed     93.97%
 130  Acalypha_lanceolata_E_LR22586                 0.18%    passed     58.72%
 131  Acalypha_acrogyna_H_1959                      0.00%    passed     94.84%
 132  Acalypha_echinus_L_1215                       0.00%    passed     87.47%
 133  Acalypha_diminuta_LG_10816                    0.18%    passed     60.66%
 134  Acalypha_diminuta_OM140884                    0.00%    passed     68.74%
 135  Acalypha_diminuta_OM140885                    0.00%    passed     74.96%
 136  Acalypha_gillmanii_K_513                      0.00%    passed     86.89%
 137  Acalypha_costaricensis_W_66296                0.18%    passed     95.32%
 138  Acalypha_schlechtendaliana_MG_7708            0.54%    passed     98.34%
 139  Acalypha_filipes_VWS_3212                     0.00%    passed     96.00%
 140  Acalypha_elizabethiae_T_8706                  0.18%    passed     95.62%
 141  Acalypha_villosa_TC_73114                     0.00%    passed     96.23%
 142  Acalypha_gummifera_S_25830                    0.00%    passed     96.16%
 143  Acalypha_paniculata_M_ATBP_455                0.00%    passed     90.11%
 144  Acalypha_communis_N_610                       0.54%    passed     67.75%
 145  Acalypha_angustata_KB_4005                    0.54%    passed     70.11%
 146  Acalypha_glandulifolia_B_9831                 0.18%    passed     73.42%
 147  Acalypha_peduncularis_R_646                   0.00%    passed     77.52%
 148  Acalypha_wilmsii_AKB_11219                    1.63%    passed     71.01%
 149  Acalypha_decumbens_G_8286                     0.00%    passed     57.34%
 150  Acalypha_ecklonii_P_1183                      1.45%    passed     62.64%
 151  Acalypha_indica_H_25706                       0.00%    failed      4.36%
 152  Mareya_micrantha_W_1042                       0.18%    failed      3.55%
 153  Erythrococca_natalensis_AKB_8445              0.18%    passed     80.67%
 154  Micrococca_capensis_AKB_7617                  0.00%    failed      0.94%
 155  Bernardia_viridis_R_4552                      0.54%    passed     24.24%
****  TOTAL                                         0.52%  5 sequences failed composition chi2 test (p-value<5%; df=3)


Create initial parsimony tree by phylogenetic likelihood library (PLL)... 0.013 seconds
Perform fast likelihood tree search using GTR+I+G model...
Estimate model parameters (epsilon = 5.000)
Perform nearest neighbor interchange...
Estimate model parameters (epsilon = 1.000)
1. Initial log-likelihood: -11196.902
2. Current log-likelihood: -11195.149
Optimal log-likelihood: -11194.237
Rate parameters:  A-C: 1.38381  A-G: 3.02462  A-T: 2.49181  C-G: 0.37950  C-T: 7.93902  G-T: 1.00000
Base frequencies:  A: 0.232  C: 0.266  G: 0.270  T: 0.232
Proportion of invariable sites: 0.309
Gamma shape alpha: 0.853
Parameters optimization took 2 rounds (0.095 sec)
Time for fast ML tree search: 0.540 seconds

NOTE: ModelFinder requires 8 MB RAM!
ModelFinder will test up to 88 DNA models (sample size: 551) ...
 No. Model         -LnL         df  AIC          AICc         BIC
  1  GTR+F         12388.330    315 25406.660    26253.809    26764.857
  2  GTR+F+I       11627.051    316 23886.102    24742.273    25248.611
  3  GTR+F+G4      11236.431    316 23104.862    23961.033    24467.370
  4  GTR+F+I+G4    11193.549    317 23021.098    23886.386    24387.918
  8  SYM+I+G4      11189.124    314 23006.248    23844.468    24360.133
 12  TVM+F+I+G4    11261.443    316 23154.887    24011.058    24517.395
 16  TVMe+I+G4     11258.918    313 23143.835    23973.219    24493.408
 20  TIM3+F+I+G4   11260.330    315 23150.660    23997.809    24508.856
 24  TIM3e+I+G4    11239.872    312 23103.745    23924.383    24449.006
 28  TIM2+F+I+G4   11222.981    315 23075.963    23923.112    24434.159
 32  TIM2e+I+G4    11209.154    312 23042.308    23862.947    24387.570
 36  TIM+F+I+G4    11288.618    315 23207.237    24054.386    24565.433
 40  TIMe+I+G4     11258.343    312 23140.687    23961.325    24485.948
 44  TPM3u+F+I+G4  11325.995    314 23279.989    24118.210    24633.874
 48  TPM3+F+I+G4   11325.995    314 23279.989    24118.210    24633.874
 52  TPM2u+F+I+G4  11294.359    314 23216.718    24054.938    24570.603
 56  TPM2+F+I+G4   11294.359    314 23216.718    24054.938    24570.603
 60  K3Pu+F+I+G4   11357.308    314 23342.616    24180.836    24696.501
 64  K3P+I+G4      11327.060    311 23276.120    24088.103    24617.069
 68  TN+F+I+G4     11288.696    314 23205.392    24043.612    24559.276
 72  TNe+I+G4      11258.399    311 23138.798    23950.781    24479.748
 76  HKY+F+I+G4    11357.370    313 23340.740    24170.124    24690.313
 80  K2P+I+G4      11327.098    310 23274.195    24077.612    24610.833
 84  F81+F+I+G4    11850.683    312 24325.366    25146.005    25670.627
 88  JC+I+G4       11817.744    309 24253.488    25048.426    25585.814
Akaike Information Criterion:           SYM+I+G4
Corrected Akaike Information Criterion: SYM+I+G4
Bayesian Information Criterion:         SYM+I+G4
Best-fit model: SYM+I+G4 chosen according to BIC

All model information printed to its_alignment.mafft.trimal.fasta.model.gz
CPU time for ModelFinder: 6.071 seconds (0h:0m:6s)
Wall-clock time for ModelFinder: 3.112 seconds (0h:0m:3s)
Generating 1000 samples for ultrafast bootstrap (seed: 40020)...

NOTE: 8 MB RAM (0 GB) is required!
Estimate model parameters (epsilon = 0.100)
Thoroughly optimizing +I+G parameters from 10 start values...
Init pinv, alpha: 0.000, 0.944 / Estimate: 0.000, 0.432 / LogL: -11232.394
Init pinv, alpha: 0.044, 0.944 / Estimate: 0.330, 0.931 / LogL: -11189.150
Init pinv, alpha: 0.088, 0.944 / Estimate: 0.329, 0.928 / LogL: -11189.157
Init pinv, alpha: 0.132, 0.944 / Estimate: 0.330, 0.934 / LogL: -11189.141
Init pinv, alpha: 0.176, 0.944 / Estimate: 0.331, 0.935 / LogL: -11189.137
Init pinv, alpha: 0.220, 0.944 / Estimate: 0.330, 0.931 / LogL: -11189.153
Init pinv, alpha: 0.264, 0.944 / Estimate: 0.329, 0.927 / LogL: -11189.165
Init pinv, alpha: 0.308, 0.944 / Estimate: 0.329, 0.929 / LogL: -11189.157
Init pinv, alpha: 0.352, 0.944 / Estimate: 0.338, 0.966 / LogL: -11189.146
Init pinv, alpha: 0.396, 0.944 / Estimate: 0.337, 0.961 / LogL: -11189.141
Optimal pinv,alpha: 0.331, 0.935 / LogL: -11189.137

Parameters optimization took 3.858 sec
Computing ML distances based on estimated model parameters...
Computing ML distances took 0.071578 sec (of wall-clock time) 0.142114 sec(of CPU time)
Computing RapidNJ tree took 0.160801 sec (of wall-clock time) 0.000000 sec (of CPU time)
Log-likelihood of RapidNJ tree: -11265.610
--------------------------------------------------------------------
|             INITIALIZING CANDIDATE TREE SET                      |
--------------------------------------------------------------------
Generating 98 parsimony trees... 1.387 second
Computing log-likelihood of 98 initial trees ... 0.927 seconds
Current best score: -11189.137

Do NNI search on 20 best initial trees
Estimate model parameters (epsilon = 0.100)
BETTER TREE FOUND at iteration 1: -11183.326
Estimate model parameters (epsilon = 0.100)
BETTER TREE FOUND at iteration 4: -11176.825
Estimate model parameters (epsilon = 0.100)
BETTER TREE FOUND at iteration 10: -11175.913
Iteration 10 / LogL: -11175.913 / Time: 0h:0m:12s
Estimate model parameters (epsilon = 0.100)
BETTER TREE FOUND at iteration 14: -11175.878
Iteration 20 / LogL: -11207.394 / Time: 0h:0m:17s
Finish initializing candidate tree set (20)
Current best tree score: -11175.878 / CPU time: 13.463
Number of iterations: 20
--------------------------------------------------------------------
|               OPTIMIZING CANDIDATE TREE SET                      |
--------------------------------------------------------------------
Estimate model parameters (epsilon = 0.100)
BETTER TREE FOUND at iteration 21: -11173.496
Iteration 30 / LogL: -11180.008 / Time: 0h:0m:22s (0h:1m:10s left)
Estimate model parameters (epsilon = 0.100)
BETTER TREE FOUND at iteration 31: -11173.387
Iteration 40 / LogL: -11175.822 / Time: 0h:0m:27s (0h:1m:3s left)
Iteration 50 / LogL: -11262.211 / Time: 0h:0m:31s (0h:0m:51s left)
BETTER TREE FOUND at iteration 59: -11173.381
Iteration 60 / LogL: -11175.395 / Time: 0h:0m:36s (0h:1m:1s left)
Iteration 70 / LogL: -11222.411 / Time: 0h:0m:40s (0h:0m:52s left)
Iteration 80 / LogL: -11173.390 / Time: 0h:0m:44s (0h:0m:44s left)
Iteration 90 / LogL: -11175.532 / Time: 0h:0m:48s (0h:0m:37s left)
Iteration 100 / LogL: -11185.134 / Time: 0h:0m:52s (0h:0m:31s left)
Iteration 110 / LogL: -11174.491 / Time: 0h:0m:57s (0h:0m:25s left)
Iteration 120 / LogL: -11180.378 / Time: 0h:1m:1s (0h:0m:20s left)
Iteration 130 / LogL: -11176.510 / Time: 0h:1m:6s (0h:0m:14s left)
Iteration 140 / LogL: -11211.776 / Time: 0h:1m:10s (0h:0m:9s left)
Iteration 150 / LogL: -11231.441 / Time: 0h:1m:15s (0h:0m:4s left)
Iteration 160 / LogL: -11173.512 / Time: 0h:1m:20s (0h:0m:-1s left)
Refining ufboot trees with NNI 1 branch...
100 samples done
200 samples done
300 samples done
400 samples done
500 samples done
600 samples done
700 samples done
800 samples done
900 samples done
1000 samples done
Total 1000 ufboot trees refined
TREE SEARCH COMPLETED AFTER 160 ITERATIONS / Time: 0h:2m:19s

--------------------------------------------------------------------
|                    FINALIZING TREE SEARCH                        |
--------------------------------------------------------------------
Performs final model parameters optimization
Estimate model parameters (epsilon = 0.010)
1. Initial log-likelihood: -11173.381
Optimal log-likelihood: -11173.381
Rate parameters:  A-C: 1.35685  A-G: 2.88748  A-T: 2.10866  C-G: 0.40030  C-T: 7.90412  G-T: 1.00000
Base frequencies:  A: 0.250  C: 0.250  G: 0.250  T: 0.250
Proportion of invariable sites: 0.332
Gamma shape alpha: 0.936
Parameters optimization took 1 rounds (0.054 sec)
BEST SCORE FOUND : -11173.381
Creating bootstrap support values...
Split supports printed to NEXUS file its_alignment.mafft.trimal.fasta.splits.nex
Total tree length: 6.430

Total number of iterations: 160
CPU time used for tree search: 257.308 sec (0h:4m:17s)
Wall-clock time used for tree search: 134.916 sec (0h:2m:14s)
Total CPU time used: 265.955 sec (0h:4m:25s)
Total wall-clock time used: 140.064 sec (0h:2m:20s)
UFBoot trees printed to its_alignment.mafft.trimal.fasta.ufboot

Computing bootstrap consensus tree...
Reading input file its_alignment.mafft.trimal.fasta.splits.nex...
155 taxa and 2367 splits.
Consensus tree written to its_alignment.mafft.trimal.fasta.contree
Reading input trees file its_alignment.mafft.trimal.fasta.contree
Log-likelihood of consensus tree: -11269.072

Analysis results written to: 
  IQ-TREE report:                its_alignment.mafft.trimal.fasta.iqtree
  Maximum-likelihood tree:       its_alignment.mafft.trimal.fasta.treefile
  Likelihood distances:          its_alignment.mafft.trimal.fasta.mldist

Ultrafast bootstrap approximation results written to:
  Split support values:          its_alignment.mafft.trimal.fasta.splits.nex
  Consensus tree:                its_alignment.mafft.trimal.fasta.contree
  UFBoot trees:                  its_alignment.mafft.trimal.fasta.ufboot
  Screen log file:               its_alignment.mafft.trimal.fasta.log

Date and Time: Mon Oct 27 16:09:10 2025
