# Supplementary material for: Revisiting Acalypha medicinal interest: ethnobotany, experimental studies, and the implications of taxonomic misuse pitfalls
Source: PhytoKeys. 2026 Jan 30;270:119–42. doi: 10.3897/phytokeys.270.169087 (PMC12881909; doi:10.3897/phytokeys.270.169087)
Supplement: Supplementary material 2 — Phylogenetic analysis [file phytokeys-270-119_article-169087__-s002.zip › phylogenetic_analysis/its_alignment.mafft.trimal.fasta.mldist]

155
Acalypha_acmophylla_KC_0331                0.0000000 0.0136155 0.0136737 0.0249447 0.0413847 0.0415432 0.0417408 0.0468248 0.0441477 0.0417436 0.0788023 0.0756472 0.0785070 0.0793139 0.0695084 0.0897803 0.0897803 0.0897803 0.0691523 0.0721572 0.0817845 0.0932903 0.1027286 0.1375153 0.1444770 0.1509610 0.1010085 0.1219493 0.1288936 0.1395792 0.1490279 0.1490279 0.1665332 0.1632042 0.1632042 0.1743960 0.1791347 0.1099015 0.0988324 0.1079930 0.0972941 0.1081288 0.1196568 0.1104369 0.1493192 0.1517530 0.1528934 0.1562240 0.1687423 0.1647891 0.1227445 0.1192701 0.1154613 0.1243680 0.1246726 0.1382257 0.2064821 0.1885205 0.1129330 0.1086253 0.1514387 0.1144805 0.1270443 0.1272956 0.1206672 0.2161306 0.2116008 0.1234103 0.1276807 0.1290528 0.1155621 0.1163291 0.1127100 0.1017004 0.1024348 0.1434757 0.0948123 0.1103324 0.1110572 0.1028337 0.1140496 0.1475101 0.1310626 0.1272818 0.1384326 0.1215723 0.1318667 0.1318659 0.1358791 0.1358791 0.1405143 0.1409264 0.1428299 0.0982337 0.1049439 0.1141271 0.1047709 0.1124962 0.1236918 0.1106248 0.1144960 0.1378928 0.1333630 0.1135469 0.1421593 0.1121797 0.1646975 0.1367107 0.1540074 0.1601991 0.1735743 0.1488723 0.1519871 0.1875672 0.1491450 0.1353051 0.1833958 0.1628129 0.1602354 0.1602117 0.1641602 0.1730446 0.1542335 0.1651242 0.2833675 0.1761497 0.1776349 0.1579708 0.1714429 0.1565710 0.1510809 0.1508693 0.1486523 0.1436270 0.1469002 0.1523600 0.1920892 0.1771599 0.1825353 0.2319205 0.2427667 0.1945184 0.2460309 0.2234559 0.1749773 0.1742192 0.1744796 0.1649551 0.1719641 0.1662266 0.2951439 0.7937347 1.1327932 1.2239768 1.1016696 
Acalypha_kerrii_WHQ_W125                   0.0136155 0.0000000 0.0089698 0.0171086 0.0309275 0.0360499 0.0311928 0.0361253 0.0335610 0.0388694 0.0807453 0.0776046 0.0804443 0.0812642 0.0714945 0.0859054 0.0859054 0.0859054 0.0656521 0.0685952 0.0780154 0.0862061 0.0953891 0.1327068 0.1395435 0.1459112 0.0938378 0.1173762 0.1208234 0.1308515 0.1430889 0.1430889 0.1508227 0.1475772 0.1475772 0.1581155 0.1650478 0.1082415 0.0973258 0.1063418 0.0958297 0.1004665 0.1115840 0.1094468 0.1436147 0.1492523 0.1400127 0.1433068 0.1624548 0.1515516 0.1144076 0.1110621 0.1073826 0.1159579 0.1164150 0.1296218 0.1949798 0.1775740 0.1048493 0.1007370 0.1421448 0.1065159 0.1186014 0.1188295 0.1125341 0.2087508 0.1923363 0.1121217 0.1161997 0.1176872 0.1046206 0.1146116 0.1110101 0.0942268 0.0949010 0.1172651 0.0875662 0.1024757 0.1033367 0.1012882 0.1063000 0.1385417 0.1257379 0.1220447 0.1329394 0.1196547 0.1264986 0.1297812 0.1238126 0.1238126 0.1284776 0.1288308 0.1404972 0.0967856 0.1033849 0.1124272 0.0972301 0.1046354 0.1154886 0.1027498 0.1127882 0.1357739 0.1247495 0.1118648 0.1334157 0.1074580 0.1517296 0.1382706 0.1416344 0.1511229 0.1654221 0.1441980 0.1472935 0.1838705 0.1457474 0.1332103 0.1738318 0.1602562 0.1506753 0.1504288 0.1550400 0.1636411 0.1454767 0.1559340 0.2704354 0.1733004 0.1747359 0.1631400 0.1682674 0.1575170 0.1456127 0.1454190 0.1402488 0.1354042 0.1321534 0.1372874 0.1780061 0.1670289 0.1795079 0.2240728 0.2346521 0.1919935 0.2411278 0.2109082 0.1648015 0.1641076 0.1643466 0.1550090 0.1619975 0.1561270 0.2952735 0.7995223 1.1559035 1.2179807 1.1508636 
Acalypha_matsudae_L_720                    0.0136737 0.0089698 0.0000000 0.0197136 0.0360872 0.0413153 0.0363976 0.0414068 0.0387860 0.0390637 0.0812329 0.0780663 0.0809276 0.0817586 0.0719080 0.0921984 0.0921984 0.0921984 0.0715397 0.0745541 0.0842162 0.0893477 0.0959930 0.1400536 0.1470281 0.1535251 0.1001958 0.1244858 0.1216593 0.1318275 0.1441563 0.1441563 0.1586098 0.1553143 0.1553143 0.1662071 0.1735833 0.1027889 0.0949067 0.1070734 0.0964605 0.1072309 0.1186675 0.1102042 0.1447351 0.1504805 0.1481356 0.1514566 0.1638203 0.1599123 0.1217120 0.1182657 0.1144865 0.1233211 0.1236441 0.1305756 0.1994763 0.1818273 0.1119666 0.1076992 0.1432697 0.1072459 0.1194603 0.1196923 0.1196668 0.2050516 0.2062077 0.1192332 0.1234325 0.1248476 0.1115145 0.1153893 0.1117727 0.1008499 0.1015744 0.1343156 0.0940163 0.1094025 0.1101414 0.1019639 0.1131197 0.1463235 0.1266739 0.1229425 0.1339512 0.1205339 0.1274470 0.1307608 0.1314150 0.1314150 0.1360638 0.1297953 0.1416207 0.0974111 0.1040704 0.1131926 0.1039004 0.1115571 0.1226724 0.1096913 0.1135579 0.1367841 0.1322617 0.1126211 0.1372745 0.1112516 0.1529503 0.1393032 0.1494421 0.1523583 0.1667830 0.1453059 0.1484271 0.1854563 0.1468768 0.1342029 0.1774916 0.1546897 0.1541812 0.1588850 0.1562397 0.1603341 0.1465610 0.1571495 0.2732259 0.1670684 0.1689807 0.1644232 0.1667085 0.1553394 0.1467927 0.1465938 0.1390365 0.1342535 0.1310356 0.1296298 0.1764616 0.1690413 0.1779694 0.2182930 0.2288926 0.1863329 0.2434999 0.2207785 0.1613904 0.1607141 0.1656826 0.1562518 0.1632945 0.1573969 0.2984681 0.7651489 1.1050538 1.1839773 1.1254837 
Acalypha_siamensis_siamensis_VS_SR52       0.0249447 0.0171086 0.0197136 0.0000000 0.0361932 0.0391964 0.0339126 0.0392881 0.0364831 0.0535927 0.0813835 0.0779948 0.0810562 0.0819475 0.0714415 0.0838942 0.0838942 0.0838942 0.0800247 0.0833293 0.0877211 0.0675203 0.0772098 0.1221377 0.1292837 0.1276304 0.0888755 0.1060279 0.1101644 0.1195936 0.1294138 0.1294138 0.1441485 0.1407318 0.1407318 0.1481476 0.1358356 0.1060921 0.1006525 0.1139918 0.1026033 0.0955178 0.1035783 0.1112380 0.1216159 0.1382536 0.1365269 0.1327140 0.1441891 0.1413541 0.1027582 0.0882464 0.0846119 0.0988847 0.1041491 0.1195215 0.1346346 0.1225127 0.0964622 0.0888489 0.1237155 0.0901431 0.1021881 0.1023885 0.1059598 0.1767771 0.1733341 0.1001716 0.1043407 0.1091166 0.0994944 0.1040478 0.0999274 0.0919423 0.0923039 0.1329699 0.0848751 0.1077711 0.1020018 0.1031647 0.0920143 0.1275709 0.1142518 0.1138571 0.1217523 0.1112974 0.1184809 0.1219512 0.1191386 0.1191386 0.1206578 0.1204306 0.1330002 0.0946417 0.1013008 0.1005887 0.0849913 0.1092764 0.1079739 0.1081196 0.1139038 0.1224761 0.1321766 0.1079672 0.1291231 0.1027714 0.1402455 0.1317686 0.1427905 0.1298407 0.1426296 0.1287612 0.1286379 0.1892291 0.1550225 0.1225719 0.1726894 0.1287379 0.1496188 0.1437576 0.1341910 0.1428488 0.1252646 0.1349940 0.2197262 0.1413340 0.1471259 0.1364222 0.1632064 0.1589865 0.1118136 0.1112959 0.1113167 0.1067037 0.1067037 0.1137764 0.1433674 0.1324145 0.1448288 0.1665447 0.1764614 0.1563497 0.1946569 0.2047340 0.1337336 0.1331760 0.1293733 0.1238511 0.1348126 0.1240240 0.2610841 0.6761574 1.0361685 1.1818408 1.0328474 
Acalypha_glabrata_B_9316                   0.0413847 0.0309275 0.0360872 0.0361932 0.0000000 0.0411990 0.0362969 0.0439871 0.0386780 0.0470213 0.0941823 0.0908452 0.0938111 0.0918010 0.0875374 0.1027667 0.1027667 0.1027667 0.0935851 0.0902748 0.0854456 0.0928815 0.1022981 0.1449366 0.1520508 0.1586798 0.1131979 0.1291072 0.1372401 0.1442530 0.1605150 0.1605150 0.1668206 0.1635397 0.1635397 0.1706470 0.1850336 0.1327497 0.1150416 0.1253634 0.1140439 0.1210797 0.1331397 0.1260341 0.1460517 0.1515687 0.1558136 0.1484287 0.1589445 0.1527865 0.1328561 0.1323835 0.1284318 0.1377151 0.1388667 0.1523404 0.2183152 0.1928066 0.1271255 0.1225158 0.1726517 0.1242076 0.1372320 0.1375100 0.1240419 0.2408437 0.2000068 0.1218296 0.1260459 0.1259589 0.1173442 0.1224624 0.1182428 0.1077408 0.1041207 0.1515877 0.0965253 0.1152791 0.1172349 0.1039707 0.1116523 0.1364963 0.1288272 0.1251137 0.1360672 0.1227305 0.1347503 0.1328961 0.1232191 0.1232191 0.1213797 0.1313293 0.1437519 0.1128686 0.1197860 0.1376515 0.1043998 0.1150447 0.1262699 0.1127874 0.1380631 0.1370266 0.1282638 0.1305286 0.1302114 0.1044614 0.1656069 0.1383583 0.1556756 0.1659196 0.1876884 0.1423199 0.1521640 0.1944243 0.1663858 0.1480973 0.1927318 0.1638018 0.1787229 0.1834738 0.1644064 0.1733611 0.1544067 0.1622852 0.2855525 0.1813591 0.1798341 0.1784546 0.1849095 0.1901672 0.1691570 0.1719372 0.1376351 0.1328112 0.1295553 0.1339547 0.1835857 0.1712103 0.1630569 0.2252882 0.2359276 0.1899427 0.2391997 0.2116729 0.1693149 0.1686062 0.1688501 0.1596044 0.1664715 0.1607694 0.2988572 0.8023812 1.1827692 1.2523981 1.1156854 
Acalypha_gillespieae_LG_10693              0.0415432 0.0360499 0.0413153 0.0391964 0.0411990 0.0000000 0.0044521 0.0112361 0.0066741 0.0254103 0.0967482 0.0934073 0.0963669 0.0973794 0.0900937 0.1020085 0.1020085 0.1020085 0.0929162 0.0896396 0.0906796 0.1037404 0.1135383 0.1545250 0.1618682 0.1647960 0.1214426 0.1382780 0.1412876 0.1374948 0.1648529 0.1648529 0.1769492 0.1735856 0.1735856 0.1851454 0.2005466 0.1467202 0.1354435 0.1452093 0.1281579 0.1314725 0.1404290 0.1402885 0.1793733 0.1777503 0.1784231 0.1696908 0.1879741 0.1817250 0.1503229 0.1401453 0.1360987 0.1388396 0.1388728 0.1635573 0.2435042 0.2194343 0.1427992 0.1378390 0.1848612 0.1282923 0.1538607 0.1541866 0.1384356 0.2339397 0.2189254 0.1235815 0.1278644 0.1292374 0.1220298 0.1185957 0.1286904 0.1183256 0.1117953 0.1533767 0.1012173 0.1199827 0.1177624 0.1185738 0.1310609 0.1454604 0.1330159 0.1292560 0.1403435 0.1268697 0.1352341 0.1371394 0.1340260 0.1340260 0.1386231 0.1456970 0.1482404 0.1074326 0.1205293 0.1320469 0.1203181 0.1285181 0.1307273 0.1205175 0.1339175 0.1546875 0.1423410 0.1328108 0.1488612 0.1185857 0.1750916 0.1572374 0.1542705 0.1885507 0.1955863 0.1657959 0.1688855 0.2005999 0.1656024 0.1563040 0.2008633 0.1930525 0.1762727 0.1853307 0.1763599 0.1854629 0.1778804 0.1737632 0.2949097 0.1926534 0.1964581 0.1849713 0.1950806 0.1907901 0.1785009 0.1782022 0.1554770 0.1503488 0.1470146 0.1555407 0.1957406 0.1830899 0.1926028 0.2276823 0.2450623 0.2094863 0.2392180 0.2475637 0.1818346 0.1810377 0.1813109 0.1717338 0.1827570 0.1844360 0.3173037 0.8855172 1.2049128 1.3439315 1.2319672 
Acalypha_gillespieae_OM140898              0.0417408 0.0311928 0.0363976 0.0339126 0.0362969 0.0044521 0.0000000 0.0067281 0.0022195 0.0231989 0.0913182 0.0880120 0.0909612 0.0919172 0.0847357 0.0966001 0.0966001 0.0966001 0.0875469 0.0843050 0.0852848 0.1012762 0.1110770 0.1520592 0.1594148 0.1623460 0.1190272 0.1390525 0.1325297 0.1284210 0.1557942 0.1557942 0.1677653 0.1644070 0.1644070 0.1757289 0.1907261 0.1409212 0.1295886 0.1393313 0.1224590 0.1257540 0.1345971 0.1312577 0.1697649 0.1662329 0.1668095 0.1582987 0.1763715 0.1701237 0.1407916 0.1308967 0.1269153 0.1295044 0.1297159 0.1528784 0.2302224 0.2066157 0.1321526 0.1273985 0.1732630 0.1224832 0.1478085 0.1481204 0.1325747 0.2275869 0.2125101 0.1178153 0.1220494 0.1203144 0.1132025 0.1130730 0.1229804 0.1126641 0.1061752 0.1378177 0.0956930 0.1093944 0.1121229 0.1128883 0.1253882 0.1395705 0.1271135 0.1233759 0.1344018 0.1209660 0.1247618 0.1312073 0.1228450 0.1228450 0.1327619 0.1398066 0.1420943 0.1018834 0.1149137 0.1263153 0.1147154 0.1227901 0.1249240 0.1147573 0.1282518 0.1455303 0.1319915 0.1271842 0.1384225 0.1088989 0.1689922 0.1467989 0.1483181 0.1822701 0.1894428 0.1609518 0.1640802 0.1957288 0.1606901 0.1503929 0.1908573 0.1816161 0.1664275 0.1735011 0.1739749 0.1830798 0.1754817 0.1713580 0.2841589 0.1944764 0.1983239 0.1790751 0.1926555 0.1883575 0.1722273 0.1719469 0.1496076 0.1445417 0.1412089 0.1496600 0.1839721 0.1715621 0.1808510 0.2153470 0.2323097 0.1963136 0.2267803 0.2369544 0.1763690 0.1755957 0.1758612 0.1662344 0.1733027 0.1747211 0.3106167 0.8863247 1.1737133 1.3241891 1.2112704 
Acalypha_mayottensis_L_3268                0.0468248 0.0361253 0.0414068 0.0392881 0.0439871 0.0112361 0.0067281 0.0000000 0.0044540 0.0278880 0.0908663 0.0875783 0.0905130 0.0914599 0.0785817 0.0902679 0.0902679 0.0902679 0.0813523 0.0781824 0.0848639 0.1074998 0.1174455 0.1591491 0.1666085 0.1695871 0.1254013 0.1426934 0.1391464 0.1352468 0.1628229 0.1628229 0.1749906 0.1716002 0.1716002 0.1832072 0.1986649 0.1445441 0.1331682 0.1429934 0.1258952 0.1292238 0.1381969 0.1380731 0.1773449 0.1756377 0.1762996 0.1675156 0.1859562 0.1796398 0.1480646 0.1446499 0.1405256 0.1433709 0.1433177 0.1614592 0.2418623 0.2257643 0.1434903 0.1384841 0.1859337 0.1325574 0.1586424 0.1589840 0.1428672 0.2341290 0.2190905 0.1277588 0.1321294 0.1334632 0.1261333 0.1225375 0.1328889 0.1223658 0.1157302 0.1563814 0.1049666 0.1241024 0.1217789 0.1226334 0.1352599 0.1500048 0.1344865 0.1306741 0.1419173 0.1282637 0.1367588 0.1386697 0.1384535 0.1384535 0.1430573 0.1502446 0.1499745 0.1112676 0.1245598 0.1242105 0.1180444 0.1327287 0.1350190 0.1181807 0.1317053 0.1458026 0.1401028 0.1306073 0.1505299 0.1226251 0.1802087 0.1618899 0.1589785 0.1812720 0.1884306 0.1682401 0.1713637 0.2037009 0.1680764 0.1473467 0.1935112 0.1911182 0.1784216 0.1779210 0.1832565 0.1924967 0.1897697 0.1855481 0.2824110 0.2100677 0.2140541 0.1830495 0.1926526 0.1884274 0.1795144 0.1718585 0.1533387 0.1481966 0.1448393 0.1533988 0.1870492 0.1853441 0.1950144 0.2234838 0.2402301 0.2052161 0.2344280 0.2396422 0.1789521 0.1781681 0.1784370 0.1688402 0.1758562 0.1773410 0.3164313 0.9050722 1.2146294 1.3112012 1.2556327 
Acalypha_perrieri_LG_4123                  0.0441477 0.0335610 0.0387860 0.0364831 0.0386780 0.0066741 0.0022195 0.0044540 0.0000000 0.0254988 0.0879670 0.0847064 0.0876274 0.0885416 0.0814764 0.0932227 0.0932227 0.0932227 0.0842606 0.0810632 0.0819995 0.1068232 0.1166806 0.1579554 0.1653353 0.1682805 0.1245773 0.1416587 0.1381856 0.1342865 0.1616091 0.1616091 0.1736417 0.1702854 0.1702854 0.1817411 0.1969696 0.1435012 0.1322216 0.1419500 0.1250385 0.1283343 0.1372070 0.1370921 0.1759100 0.1741723 0.1748155 0.1661422 0.1843814 0.1781255 0.1469334 0.1368717 0.1328540 0.1355377 0.1356336 0.1602251 0.2394488 0.2154988 0.1394506 0.1345496 0.1812660 0.1251131 0.1504832 0.1508004 0.1352031 0.2301546 0.2151515 0.1204367 0.1246829 0.1260940 0.1189299 0.1155943 0.1255636 0.1152492 0.1087560 0.1456888 0.0982532 0.1168575 0.1146985 0.1154830 0.1279489 0.1421943 0.1268799 0.1231526 0.1341473 0.1207478 0.1289866 0.1309617 0.1307667 0.1307667 0.1353901 0.1424301 0.1418092 0.1044416 0.1174732 0.1289003 0.1172695 0.1253816 0.1275453 0.1173826 0.1308020 0.1514249 0.1390864 0.1297203 0.1426958 0.1155109 0.1716298 0.1539729 0.1509474 0.1849477 0.1920411 0.1669362 0.1700347 0.2019537 0.1667569 0.1462557 0.1972186 0.1895176 0.1696577 0.1816642 0.1798394 0.1890078 0.1813897 0.1772524 0.2907930 0.2007820 0.2046565 0.1815982 0.1987659 0.1944517 0.1749313 0.1673702 0.1521965 0.1471165 0.1437915 0.1522542 0.1889906 0.1764283 0.1858502 0.2214246 0.2379307 0.2034277 0.2322438 0.2436061 0.1824935 0.1816913 0.1819662 0.1723648 0.1793433 0.1809256 0.3042116 0.8875722 1.1873173 1.3467720 1.2346380 
Acalypha_neptunica_A_436                   0.0417436 0.0388694 0.0390637 0.0535927 0.0470213 0.0254103 0.0231989 0.0278880 0.0254988 0.0000000 0.0869064 0.0836960 0.0865759 0.0874670 0.0805154 0.0952758 0.0952758 0.0952758 0.0806698 0.0775367 0.0841385 0.1264981 0.1368193 0.1803754 0.1880784 0.1882503 0.1383905 0.1606748 0.1433144 0.1470540 0.1741391 0.1741391 0.1895204 0.1860812 0.1860812 0.1982092 0.2114211 0.1450990 0.1336744 0.1435484 0.1263549 0.1427827 0.1521705 0.1385963 0.1853194 0.1838720 0.1846072 0.1830838 0.1942778 0.1954953 0.1658582 0.1520705 0.1478609 0.1578017 0.1506523 0.1760318 0.2549891 0.2219985 0.1520267 0.1468173 0.1986658 0.1397030 0.1663649 0.1667286 0.1501849 0.2386541 0.2159225 0.1414279 0.1459790 0.1471494 0.1330722 0.1229691 0.1268901 0.1292353 0.1224850 0.1826382 0.1142586 0.1310920 0.1314221 0.1230786 0.1357605 0.1574335 0.1350047 0.1311725 0.1424747 0.1287528 0.1372971 0.1392105 0.1428584 0.1428584 0.1474577 0.1479037 0.1505920 0.1116532 0.1186703 0.1325811 0.1247834 0.1226016 0.1384117 0.1316673 0.1321885 0.1548471 0.1449855 0.1310813 0.1495047 0.1262495 0.1779279 0.1557342 0.1735704 0.1929474 0.2073038 0.1760244 0.1790892 0.2115824 0.1730182 0.1645902 0.2098151 0.2098015 0.1897454 0.1929552 0.1803311 0.1895485 0.1905509 0.1863068 0.2933374 0.2050645 0.2089286 0.1962315 0.1930253 0.1880969 0.1846186 0.1842955 0.1676411 0.1622599 0.1588459 0.1677285 0.1826337 0.1753934 0.1890588 0.2148282 0.2317149 0.2061348 0.2308017 0.2593247 0.1892268 0.1883898 0.1886760 0.1790704 0.1910134 0.1856586 0.3415683 0.8831473 1.2595815 1.3296540 1.2468557 
Acalypha_boinensis_LG_10813                0.0788023 0.0807453 0.0812329 0.0813835 0.0941823 0.0967482 0.0913182 0.0908663 0.0879670 0.0869064 0.0000000 0.0022073 0.0044312 0.0000025 0.0135078 0.0348566 0.0348566 0.0348566 0.0325342 0.0300222 0.0326710 0.1349799 0.1456457 0.1728535 0.1804704 0.1875908 0.1578072 0.1768523 0.1798302 0.1677288 0.1699073 0.1699073 0.1901110 0.1867029 0.1867029 0.1987356 0.2066403 0.1583811 0.1456413 0.1557219 0.1475362 0.1604389 0.1621966 0.1503065 0.1493588 0.1815842 0.1861521 0.1894645 0.2028632 0.1986484 0.1568389 0.1620580 0.1577510 0.1709271 0.1759716 0.1808943 0.2504267 0.2340250 0.1740638 0.1683910 0.2139834 0.1614736 0.1826030 0.1830168 0.1655017 0.2862119 0.2588378 0.1565755 0.1571241 0.1676300 0.1558772 0.1421308 0.1310587 0.1385743 0.1362743 0.1667061 0.1280381 0.1540636 0.1393294 0.1374862 0.1386208 0.1848276 0.1716640 0.1674402 0.1798915 0.1577990 0.1727600 0.1690445 0.1802284 0.1802284 0.1846774 0.1835496 0.1823449 0.1395099 0.1471234 0.1621054 0.1390039 0.1515940 0.1618373 0.1583881 0.1675314 0.1674415 0.1757383 0.1601838 0.1777155 0.1450543 0.2134674 0.1724554 0.1740214 0.2212569 0.2278826 0.1805933 0.1898262 0.2291728 0.1907090 0.1678367 0.2077524 0.1869255 0.2183550 0.2214785 0.2083345 0.2183866 0.1987392 0.2190081 0.3368303 0.2077738 0.1958621 0.1786844 0.2008918 0.1919737 0.2127430 0.2093458 0.1988886 0.1928323 0.1892094 0.1957408 0.2088669 0.1857913 0.2086409 0.2695803 0.2683366 0.2236710 0.2785438 0.2867548 0.2206211 0.2195606 0.2199178 0.2097391 0.2299494 0.2253344 0.3127441 0.9294579 1.3438121 1.4946283 1.2553236 
Acalypha_urophylla_LG_10809                0.0756472 0.0776046 0.0780663 0.0779948 0.0908452 0.0934073 0.0880120 0.0875783 0.0847064 0.0836960 0.0022073 0.0000000 0.0022015 0.0022199 0.0111881 0.0323323 0.0323323 0.0323323 0.0300222 0.0275414 0.0301472 0.1311581 0.1417063 0.1770354 0.1847271 0.1919230 0.1537918 0.1724637 0.1755558 0.1634492 0.1657970 0.1657970 0.1857581 0.1823769 0.1823769 0.1942094 0.2018278 0.1542567 0.1416145 0.1515945 0.1435176 0.1563024 0.1663201 0.1462781 0.1452967 0.1769315 0.1815088 0.1848158 0.1980495 0.1938849 0.1525800 0.1578058 0.1535581 0.1665695 0.1716023 0.1764463 0.2447073 0.2285455 0.1695736 0.1640140 0.2089422 0.1572612 0.1780411 0.1784402 0.1612176 0.2805055 0.2534403 0.1524156 0.1529537 0.1633598 0.1517392 0.1382072 0.1271832 0.1346939 0.1323938 0.1667061 0.1242792 0.1498940 0.1354134 0.1335445 0.1347475 0.1802510 0.1671735 0.1629994 0.1753042 0.1534262 0.1682365 0.1645588 0.1756494 0.1756494 0.1801166 0.1790212 0.1775686 0.1355984 0.1431166 0.1579249 0.1351143 0.1475011 0.1575820 0.1541674 0.1633361 0.1631852 0.1712913 0.1560670 0.1732863 0.1410380 0.2085795 0.1681880 0.1697152 0.2162344 0.2229095 0.1762386 0.1853595 0.2241875 0.1862190 0.1634690 0.2029764 0.1824698 0.2133486 0.2163729 0.2036946 0.2136140 0.1942148 0.2142143 0.3304785 0.2063266 0.1944951 0.1744245 0.1963822 0.1875662 0.2075828 0.2042178 0.1942265 0.1882693 0.1846756 0.1910919 0.2039630 0.1903960 0.2036623 0.2638121 0.2625975 0.2185991 0.2729248 0.2809234 0.2156473 0.2146212 0.2149678 0.2048537 0.2249308 0.2202080 0.3188705 0.9156291 1.3226763 1.4711469 1.2455678 
Acalypha_spachiana_LG_10856                0.0785070 0.0804443 0.0809276 0.0810562 0.0938111 0.0963669 0.0909612 0.0905130 0.0876274 0.0865759 0.0044312 0.0022015 0.0000000 0.0044571 0.0134708 0.0299381 0.0299381 0.0299381 0.0324370 0.0299337 0.0325730 0.1343863 0.1449901 0.1805287 0.1882545 0.1954869 0.1570917 0.1759908 0.1789793 0.1669247 0.1691268 0.1691268 0.1892057 0.1858161 0.1858161 0.1977599 0.2055713 0.1576437 0.1449713 0.1549938 0.1468599 0.1596903 0.1698050 0.1496173 0.1486678 0.1806509 0.1852017 0.1884996 0.2018090 0.1976220 0.1560831 0.1612820 0.1570032 0.1700955 0.1751173 0.1800048 0.2489673 0.2326912 0.1731938 0.1675660 0.2128335 0.1607073 0.1816838 0.1820930 0.1647059 0.2846254 0.2574297 0.1558383 0.1563828 0.1668281 0.1551467 0.1414916 0.1304716 0.1379563 0.1356654 0.1747672 0.1274815 0.1533349 0.1387027 0.1368628 0.1380038 0.1838963 0.1708039 0.1666071 0.1789783 0.1570189 0.1718890 0.1681963 0.1793155 0.1793155 0.1837500 0.1826332 0.1813833 0.1388832 0.1464507 0.1613423 0.1383828 0.1508886 0.1610617 0.1576327 0.1667439 0.1666430 0.1748699 0.1594398 0.1768425 0.1443883 0.2123546 0.1716349 0.1731872 0.2200826 0.2266946 0.1797235 0.1888976 0.2279771 0.1897721 0.1670157 0.2066872 0.1860106 0.2171959 0.2202840 0.2072974 0.2172815 0.1977640 0.2178957 0.3348945 0.2027004 0.1909055 0.1710719 0.1999116 0.1910490 0.2115713 0.2081955 0.1906402 0.1847359 0.1811507 0.1875036 0.2077686 0.1941916 0.2075266 0.2680348 0.2668034 0.2147967 0.2770071 0.2851314 0.2194608 0.2184124 0.2187658 0.2086417 0.2287427 0.2241204 0.3233842 0.9177646 1.3113453 1.4588262 1.2484890 
Acalypha_boinensis_OM140856                0.0793139 0.0812642 0.0817586 0.0819475 0.0918010 0.0973794 0.0919172 0.0914599 0.0885416 0.0874670 0.0000025 0.0022199 0.0044571 0.0000000 0.0135872 0.0350644 0.0350644 0.0350644 0.0327287 0.0302009 0.0328672 0.1358883 0.1466281 0.1740327 0.1817026 0.1888744 0.1588602 0.1780835 0.1810419 0.1688927 0.1710331 0.1710331 0.1913858 0.1879566 0.1879566 0.2000944 0.2081174 0.1594651 0.1466452 0.1567953 0.1485458 0.1615342 0.1633144 0.1446344 0.1436263 0.1754499 0.1800887 0.1834355 0.1967872 0.1925847 0.1544595 0.1631903 0.1588491 0.1721254 0.1771937 0.1821590 0.2481405 0.2317039 0.1717068 0.1660462 0.2116905 0.1625925 0.1839076 0.1843275 0.1666571 0.2882989 0.2607106 0.1576606 0.1582142 0.1687901 0.1569536 0.1430945 0.1319621 0.1395121 0.1372019 0.1667061 0.1289012 0.1517103 0.1402791 0.1384341 0.1362618 0.1861459 0.1729028 0.1686472 0.1811925 0.1589457 0.1740127 0.1702708 0.1815283 0.1815283 0.1859904 0.1848485 0.1837111 0.1404594 0.1481290 0.1632192 0.1394485 0.1492116 0.1629695 0.1594960 0.1686716 0.1650972 0.1769818 0.1612728 0.1753622 0.1426624 0.2149954 0.1701471 0.1752174 0.2175850 0.2242677 0.1783041 0.1911317 0.2307928 0.1920250 0.1690250 0.2092226 0.1811184 0.2199398 0.2231077 0.2097641 0.2198965 0.2000973 0.2205272 0.3325522 0.2092366 0.1972447 0.1798870 0.1986830 0.1932712 0.2143538 0.2109321 0.1965876 0.1905326 0.1868953 0.1934212 0.2103815 0.1871476 0.2062652 0.2716259 0.2703666 0.2252986 0.2805706 0.2846326 0.2222042 0.2211284 0.2214904 0.2112512 0.2315832 0.2269868 0.3106500 0.9385689 1.3257073 1.5127267 1.2695839 
Acalypha_lamiana_OM140917                  0.0695084 0.0714945 0.0719080 0.0714415 0.0875374 0.0900937 0.0847357 0.0785817 0.0814764 0.0805154 0.0135078 0.0111881 0.0134708 0.0135872 0.0000000 0.0204080 0.0204080 0.0204080 0.0228094 0.0204028 0.0276548 0.1210302 0.1313437 0.1745410 0.1822525 0.1894647 0.1433062 0.1611460 0.1578889 0.1456047 0.1486683 0.1486683 0.1679002 0.1645841 0.1645841 0.1757663 0.1847773 0.1449991 0.1356682 0.1490258 0.1409476 0.1470569 0.1568643 0.1357169 0.1465334 0.1742744 0.1788985 0.1822316 0.1954927 0.1913181 0.1499383 0.1535427 0.1493583 0.1621918 0.1672073 0.1650043 0.2421247 0.2341966 0.1609949 0.1556414 0.2025186 0.1462934 0.1663162 0.1666809 0.1569190 0.2665206 0.2400784 0.1549855 0.1555252 0.1658971 0.1543018 0.1472661 0.1363210 0.1308208 0.1285226 0.1667061 0.1205360 0.1457216 0.1315050 0.1296130 0.1308809 0.1756400 0.1626639 0.1585442 0.1706886 0.1490491 0.1636928 0.1600571 0.1710410 0.1710410 0.1755211 0.1744595 0.1727631 0.1316948 0.1391110 0.1499171 0.1248400 0.1434071 0.1533163 0.1431631 0.1524559 0.1454195 0.1598190 0.1387867 0.1688299 0.1370251 0.2036197 0.1725488 0.1653848 0.1960948 0.2104319 0.1582516 0.1670338 0.2082712 0.1714979 0.1521480 0.1836409 0.1641454 0.2082620 0.2035272 0.1919337 0.2015786 0.1826891 0.2021300 0.3124161 0.2014810 0.1897740 0.1701335 0.1809141 0.1723763 0.2030277 0.1996930 0.1823529 0.1766091 0.1730673 0.1863943 0.2040243 0.1929912 0.2037255 0.2636438 0.2624350 0.2134384 0.2566774 0.2666407 0.2105894 0.2095992 0.2099346 0.1999001 0.2123480 0.2073296 0.3210015 0.8877914 1.3562130 1.5015090 1.1955777 
Acalypha_lamiana_LG_10691                  0.0897803 0.0859054 0.0921984 0.0838942 0.1027667 0.1020085 0.0966001 0.0902679 0.0932227 0.0952758 0.0348566 0.0323323 0.0299381 0.0350644 0.0204080 0.0000000 0.0000010 0.0000010 0.0348785 0.0323519 0.0399365 0.1440807 0.1548369 0.2001965 0.2081910 0.2084843 0.1669683 0.1829694 0.1688196 0.1669538 0.1592518 0.1592518 0.1789643 0.1756027 0.1756027 0.1836849 0.2039669 0.1696096 0.1600905 0.1738970 0.1653701 0.1648303 0.1681935 0.1596260 0.1644255 0.2067250 0.2036077 0.2068987 0.2284374 0.2164144 0.1684537 0.1716837 0.1673185 0.1806303 0.1856123 0.1835278 0.2651732 0.2566632 0.1798188 0.1740843 0.2229720 0.1641388 0.1852876 0.1857063 0.1681759 0.2806341 0.2538966 0.1729621 0.1735347 0.1841533 0.1721958 0.1712862 0.1603715 0.1477514 0.1454912 0.1932544 0.1371075 0.1636452 0.1485796 0.1535184 0.1477790 0.1947667 0.1816525 0.1773952 0.1899433 0.1677779 0.1828013 0.1790699 0.1829457 0.1829457 0.1873426 0.1862063 0.1927669 0.1553572 0.1631518 0.1744590 0.1416569 0.1610432 0.1714744 0.1610870 0.1633672 0.1632168 0.1784186 0.1561029 0.1874578 0.1578296 0.2160492 0.1979927 0.1766320 0.2162112 0.2303775 0.1762599 0.1853725 0.2282125 0.1829692 0.1776185 0.1956460 0.1865651 0.2209534 0.2228287 0.2078782 0.2178779 0.1983297 0.2191487 0.3273992 0.2063168 0.2017552 0.1744469 0.1952138 0.1870443 0.2241273 0.2207176 0.1942306 0.1882797 0.1846896 0.1983545 0.2197546 0.2086220 0.2196961 0.2863613 0.2850547 0.2262547 0.2542600 0.2745047 0.2414632 0.2402883 0.2406790 0.2305416 0.2431011 0.2388741 0.3365276 0.9001361 1.3774014 1.4854891 1.2409766 
Acalypha_lamiana_OM140916                  0.0897803 0.0859054 0.0921984 0.0838942 0.1027667 0.1020085 0.0966001 0.0902679 0.0932227 0.0952758 0.0348566 0.0323323 0.0299381 0.0350644 0.0204080 0.0000010 0.0000000 0.0000010 0.0348785 0.0323519 0.0399365 0.1440807 0.1548369 0.2001965 0.2081910 0.2084843 0.1669683 0.1829694 0.1688196 0.1669538 0.1592518 0.1592518 0.1789643 0.1756027 0.1756027 0.1836849 0.2039669 0.1696096 0.1600905 0.1738970 0.1653701 0.1648303 0.1681935 0.1596260 0.1644255 0.2067250 0.2036077 0.2068987 0.2284374 0.2164144 0.1684537 0.1716837 0.1673185 0.1806303 0.1856123 0.1835278 0.2651732 0.2566632 0.1798188 0.1740843 0.2229720 0.1641388 0.1852876 0.1857063 0.1681759 0.2806341 0.2538966 0.1729621 0.1735347 0.1841533 0.1721958 0.1712862 0.1603715 0.1477514 0.1454912 0.1932544 0.1371075 0.1636452 0.1485796 0.1535184 0.1477790 0.1947667 0.1816525 0.1773952 0.1899433 0.1677779 0.1828013 0.1790699 0.1829457 0.1829457 0.1873426 0.1862063 0.1927669 0.1553572 0.1631518 0.1744590 0.1416569 0.1610432 0.1714744 0.1610870 0.1633672 0.1632168 0.1784186 0.1561029 0.1874578 0.1578296 0.2160492 0.1979927 0.1766320 0.2162112 0.2303775 0.1762599 0.1853725 0.2282125 0.1829692 0.1776185 0.1956460 0.1865651 0.2209534 0.2228287 0.2078782 0.2178779 0.1983297 0.2191487 0.3273992 0.2063168 0.2017552 0.1744469 0.1952138 0.1870443 0.2241273 0.2207176 0.1942306 0.1882797 0.1846896 0.1983545 0.2197546 0.2086220 0.2196961 0.2863613 0.2850547 0.2262547 0.2542600 0.2745047 0.2414632 0.2402883 0.2406790 0.2305416 0.2431011 0.2388741 0.3365276 0.9001361 1.3774014 1.4854891 1.2409766 
Acalypha_lamiana_OM140918                  0.0897803 0.0859054 0.0921984 0.0838942 0.1027667 0.1020085 0.0966001 0.0902679 0.0932227 0.0952758 0.0348566 0.0323323 0.0299381 0.0350644 0.0204080 0.0000010 0.0000010 0.0000000 0.0348785 0.0323519 0.0399365 0.1440807 0.1548369 0.2001965 0.2081910 0.2084843 0.1669683 0.1829694 0.1688196 0.1669538 0.1592518 0.1592518 0.1789643 0.1756027 0.1756027 0.1836849 0.2039669 0.1696096 0.1600905 0.1738970 0.1653701 0.1648303 0.1681935 0.1596260 0.1644255 0.2067250 0.2036077 0.2068987 0.2284374 0.2164144 0.1684537 0.1716837 0.1673185 0.1806303 0.1856123 0.1835278 0.2651732 0.2566632 0.1798188 0.1740843 0.2229720 0.1641388 0.1852876 0.1857063 0.1681759 0.2806341 0.2538966 0.1729621 0.1735347 0.1841533 0.1721958 0.1712862 0.1603715 0.1477514 0.1454912 0.1932544 0.1371075 0.1636452 0.1485796 0.1535184 0.1477790 0.1947667 0.1816525 0.1773952 0.1899433 0.1677779 0.1828013 0.1790699 0.1829457 0.1829457 0.1873426 0.1862063 0.1927669 0.1553572 0.1631518 0.1744590 0.1416569 0.1610432 0.1714744 0.1610870 0.1633672 0.1632168 0.1784186 0.1561029 0.1874578 0.1578296 0.2160492 0.1979927 0.1766320 0.2162112 0.2303775 0.1762599 0.1853725 0.2282125 0.1829692 0.1776185 0.1956460 0.1865651 0.2209534 0.2228287 0.2078782 0.2178779 0.1983297 0.2191487 0.3273992 0.2063168 0.2017552 0.1744469 0.1952138 0.1870443 0.2241273 0.2207176 0.1942306 0.1882797 0.1846896 0.1983545 0.2197546 0.2086220 0.2196961 0.2863613 0.2850547 0.2262547 0.2542600 0.2745047 0.2414632 0.2402883 0.2406790 0.2305416 0.2431011 0.2388741 0.3365276 0.9001361 1.3774014 1.4854891 1.2409766 
Acalypha_pervilleana_LG_10649              0.0691523 0.0656521 0.0715397 0.0800247 0.0935851 0.0929162 0.0875469 0.0813523 0.0842606 0.0806698 0.0325342 0.0300222 0.0324370 0.0327287 0.0228094 0.0348785 0.0348785 0.0348785 0.0000000 0.0022000 0.0276878 0.1271075 0.1375265 0.1679716 0.1754882 0.1755919 0.1314307 0.1548635 0.1503758 0.1562310 0.1414092 0.1414092 0.1602710 0.1569936 0.1569936 0.1678645 0.1777356 0.1508010 0.1381904 0.1481264 0.1401082 0.1528464 0.1662409 0.1414124 0.1743331 0.1805087 0.1850620 0.1883613 0.2091562 0.1974856 0.1559461 0.1526099 0.1484570 0.1611971 0.1579302 0.1709094 0.2522636 0.2359114 0.1516002 0.1464992 0.1917431 0.1441466 0.1637384 0.1640907 0.1478679 0.2679715 0.2598841 0.1540533 0.1545883 0.1648928 0.1533774 0.1594642 0.1486152 0.1300671 0.1309980 0.1745009 0.1198507 0.1448419 0.1233305 0.1431182 0.1429160 0.1816591 0.1687315 0.1645976 0.1767826 0.1551323 0.1697911 0.1661513 0.1699565 0.1699565 0.1744211 0.1663498 0.1790749 0.1373578 0.1448163 0.1490248 0.1304734 0.1425537 0.1591867 0.1422971 0.1581781 0.1647156 0.1673331 0.1510429 0.1677897 0.1460884 0.1897436 0.1783665 0.1711768 0.2022752 0.2090970 0.1708181 0.1797503 0.2069469 0.1635802 0.1581022 0.1824824 0.1838125 0.1845583 0.1852273 0.1907583 0.2003306 0.1884869 0.2008744 0.2933047 0.2087063 0.1977109 0.1825254 0.1875645 0.1659205 0.2042036 0.2008965 0.1883268 0.1825254 0.1789877 0.1852262 0.2082215 0.1948340 0.2079904 0.2643652 0.2714091 0.2196244 0.2530466 0.2550799 0.2061952 0.2052470 0.2055688 0.1957213 0.2079423 0.2029013 0.3365476 0.9103092 1.4130162 1.4875637 1.2500276 
Acalypha_pervilleana_OM140952              0.0721572 0.0685952 0.0745541 0.0833293 0.0902748 0.0896396 0.0843050 0.0781824 0.0810632 0.0775367 0.0300222 0.0275414 0.0299337 0.0302009 0.0204028 0.0323519 0.0323519 0.0323519 0.0022000 0.0000000 0.0252229 0.1267007 0.1370764 0.1720883 0.1796796 0.1798055 0.1350734 0.1588835 0.1542756 0.1520821 0.1451639 0.1451639 0.1642460 0.1609434 0.1609434 0.1719937 0.1820828 0.1547785 0.1420778 0.1521073 0.1439870 0.1568342 0.1704161 0.1452446 0.1785520 0.1850447 0.1895866 0.1928893 0.2138938 0.2021212 0.1601100 0.1566475 0.1524404 0.1653313 0.1619714 0.1751253 0.2578256 0.2412450 0.1557045 0.1505054 0.1963584 0.1480492 0.1679535 0.1683186 0.1518319 0.2733114 0.2545258 0.1580598 0.1586044 0.1689986 0.1573633 0.1634053 0.1525248 0.1337642 0.1347220 0.1745009 0.1234373 0.1488039 0.1269646 0.1470281 0.1467089 0.1860483 0.1730452 0.1688661 0.1811843 0.1593412 0.1741356 0.1704617 0.1742946 0.1742946 0.1787411 0.1705849 0.1836549 0.1411362 0.1486817 0.1529565 0.1341792 0.1464446 0.1632815 0.1462509 0.1621614 0.1688083 0.1629896 0.1549548 0.1719888 0.1499902 0.1942277 0.1825815 0.1753139 0.2069632 0.2137407 0.1749469 0.1839823 0.2115836 0.1677110 0.1622461 0.1868912 0.1880858 0.1891195 0.1898135 0.1950983 0.2047926 0.1927708 0.2053555 0.2873824 0.2132372 0.2021559 0.1866627 0.1868869 0.1653405 0.2090903 0.2057533 0.1927390 0.1868464 0.1832820 0.1896264 0.2129250 0.1994640 0.2127644 0.2698552 0.2769268 0.2244687 0.2582555 0.2604344 0.2108171 0.2098382 0.2101697 0.2002632 0.2125525 0.2076046 0.3427821 0.9238290 1.4358529 1.5117649 1.2696753 
Acalypha_urophylla_OM140983                0.0817845 0.0780154 0.0842162 0.0877211 0.0854456 0.0906796 0.0852848 0.0848639 0.0819995 0.0841385 0.0326710 0.0301472 0.0325730 0.0328672 0.0276548 0.0399365 0.0399365 0.0399365 0.0276878 0.0252229 0.0000000 0.1282514 0.1322910 0.1759252 0.1837159 0.1838664 0.1443480 0.1624069 0.1545832 0.1513616 0.1483989 0.1483989 0.1675851 0.1642760 0.1642760 0.1714620 0.1946990 0.1584967 0.1423910 0.1524235 0.1442988 0.1571483 0.1707354 0.1407777 0.1748461 0.1884929 0.1856270 0.1889313 0.2097801 0.1980813 0.1601448 0.1569656 0.1527565 0.1656511 0.1706486 0.1754438 0.2632416 0.2382074 0.1615180 0.1561505 0.2031050 0.1496780 0.1736734 0.1740579 0.1467220 0.2735847 0.2392109 0.1516274 0.1521602 0.1624802 0.1509594 0.1571133 0.1462118 0.1276686 0.1285881 0.1723751 0.1174536 0.1423801 0.1283270 0.1340590 0.1405455 0.1720552 0.1591144 0.1550232 0.1670838 0.1455567 0.1601200 0.1565046 0.1603008 0.1603008 0.1578287 0.1638714 0.1690198 0.1414410 0.1489904 0.1638330 0.1344801 0.1467564 0.1567427 0.1398224 0.1691868 0.1691224 0.1633132 0.1552640 0.1653418 0.1436709 0.1882371 0.1828937 0.1718858 0.1997802 0.2214651 0.1576142 0.1704632 0.2226636 0.1735311 0.1695555 0.1832697 0.1760086 0.1969205 0.2072767 0.1883788 0.1979438 0.1861242 0.1984808 0.3045081 0.2050465 0.1933214 0.1869653 0.1805661 0.1725994 0.2167822 0.2133765 0.2026019 0.1964959 0.1928672 0.1994591 0.2158523 0.2022238 0.2080263 0.2856231 0.2843159 0.2230148 0.2586804 0.2623538 0.2199837 0.2189296 0.2192848 0.2091340 0.2217182 0.2168982 0.3340605 0.9290288 1.5138921 1.5920593 1.2336865 
Acalypha_capillipes_C_12414                0.0932903 0.0862061 0.0893477 0.0675203 0.0928815 0.1037404 0.1012762 0.1074998 0.1068232 0.1264981 0.1349799 0.1311581 0.1343863 0.1358883 0.1210302 0.1440807 0.1440807 0.1440807 0.1271075 0.1267007 0.1282514 0.0000000 0.0208994 0.0663933 0.0721332 0.0895837 0.0494190 0.0611148 0.1362058 0.1438104 0.1592230 0.1592230 0.1718283 0.1685007 0.1685007 0.1758191 0.1839512 0.1367865 0.1188151 0.1319476 0.1211111 0.1314960 0.1360426 0.1561490 0.1556165 0.1619450 0.1694680 0.1557864 0.1751500 0.1604290 0.1154178 0.1244288 0.1206968 0.1258441 0.1370912 0.1486083 0.1958132 0.1850151 0.1255513 0.1210261 0.1640301 0.1271670 0.1427883 0.1430719 0.1460238 0.2406671 0.1975302 0.1338861 0.1382034 0.1340517 0.1297480 0.1381863 0.1156085 0.1203985 0.1047020 0.1675382 0.1122972 0.1175117 0.1228907 0.1200390 0.1117290 0.1445393 0.1469069 0.1497718 0.1544277 0.1459923 0.1536379 0.1523362 0.1503995 0.1503995 0.1457826 0.1411705 0.1684093 0.1123614 0.1254313 0.1397536 0.1132563 0.1271020 0.1128213 0.1059720 0.1401646 0.1255708 0.1339077 0.1263544 0.1272214 0.1196044 0.1703216 0.1585391 0.1539918 0.1711069 0.1798196 0.1496536 0.1518304 0.2095298 0.1817239 0.1462935 0.2002766 0.1510298 0.1585254 0.1906677 0.1374073 0.1455880 0.1319331 0.1381800 0.2786432 0.1770564 0.1629623 0.1646750 0.1831654 0.1791334 0.2149540 0.2152110 0.1788887 0.1730783 0.1724954 0.1704004 0.2245672 0.1978772 0.2200306 0.2650431 0.2595751 0.2165432 0.2610723 0.2177900 0.1628879 0.1621947 0.1624335 0.1529814 0.1640232 0.1581041 0.3026529 0.8611862 1.2519221 1.2956680 1.2211450 
Acalypha_lyonsii_GF_13086                  0.1027286 0.0953891 0.0959930 0.0772098 0.1022981 0.1135383 0.1110770 0.1174455 0.1166806 0.1368193 0.1456457 0.1417063 0.1449901 0.1466281 0.1313437 0.1548369 0.1548369 0.1548369 0.1375265 0.1370764 0.1322910 0.0208994 0.0000000 0.0705390 0.0762324 0.0878304 0.0510200 0.0653227 0.1437881 0.1519085 0.1673628 0.1673628 0.1734968 0.1701361 0.1701361 0.1775654 0.2025248 0.1510431 0.1367117 0.1491237 0.1378255 0.1482427 0.1530788 0.1605183 0.1639738 0.1721931 0.1798209 0.1658479 0.1854363 0.1743675 0.1230871 0.1361209 0.1323087 0.1453005 0.1621527 0.1550532 0.2156225 0.2042547 0.1430312 0.1381688 0.1800121 0.1411738 0.1574589 0.1577814 0.1585789 0.2473384 0.1966796 0.1388070 0.1432271 0.1394488 0.1345739 0.1495476 0.1289154 0.1249595 0.1220897 0.1767482 0.1229895 0.1237484 0.1339629 0.1310884 0.1223136 0.1524096 0.1472931 0.1501551 0.1548107 0.1458821 0.1535053 0.1563252 0.1502763 0.1502763 0.1456734 0.1382187 0.1682271 0.1230364 0.1364776 0.1512904 0.1177723 0.1270440 0.1305048 0.1233208 0.1479930 0.1436320 0.1484909 0.1375286 0.1505242 0.1245558 0.1712111 0.1667853 0.1692549 0.1760895 0.1831269 0.1509854 0.1531239 0.2147402 0.1906120 0.1596110 0.2202776 0.1738642 0.1702926 0.1957609 0.1517764 0.1603103 0.1459486 0.1445658 0.2943055 0.2034088 0.1925864 0.1812637 0.1899922 0.1927797 0.2109759 0.2112392 0.1968419 0.1907777 0.1901512 0.1851635 0.2169891 0.1956231 0.2124012 0.2456757 0.2404722 0.2090548 0.2529440 0.2314733 0.1774025 0.1766148 0.1768851 0.1671475 0.1783941 0.1726696 0.3315346 0.9006481 1.3338742 1.3825814 1.2304136 
Acalypha_cardiophylla_cardiophylla_E_14535 0.1375153 0.1327068 0.1400536 0.1221377 0.1449366 0.1545250 0.1520592 0.1591491 0.1579554 0.1803754 0.1728535 0.1770354 0.1805287 0.1740327 0.1745410 0.2001965 0.2001965 0.2001965 0.1679716 0.1720883 0.1759252 0.0663933 0.0705390 0.0000000 0.0044140 0.0282070 0.0736358 0.0392730 0.1754308 0.1875182 0.2013229 0.2013229 0.2301669 0.2265609 0.2265609 0.2358387 0.2258206 0.1682081 0.1461449 0.1514614 0.1432464 0.1555948 0.1510375 0.1833405 0.1935529 0.2088700 0.2172252 0.2015750 0.2152328 0.2034332 0.1582328 0.1675375 0.1633192 0.1709310 0.1733446 0.1816392 0.2183143 0.2113212 0.1561252 0.1555340 0.1883291 0.1649138 0.1825126 0.1829098 0.1696409 0.2699814 0.2437362 0.1767997 0.1817797 0.1770402 0.1789104 0.1876919 0.1709034 0.1674556 0.1577759 0.2055292 0.1591283 0.1659253 0.1563654 0.1684161 0.1580305 0.1945190 0.1929524 0.1959155 0.2013436 0.1917351 0.2002618 0.2031833 0.1860707 0.1860707 0.1682207 0.1901710 0.2179086 0.1590871 0.1736617 0.1814498 0.1604030 0.1764631 0.1614891 0.1453495 0.1790199 0.1793347 0.1791290 0.1751907 0.1819934 0.1678941 0.2056072 0.1948205 0.2118113 0.2206314 0.2235057 0.1754832 0.1774875 0.2704469 0.2311465 0.2000058 0.2447517 0.2013630 0.2052513 0.2278691 0.1851285 0.1944661 0.1784771 0.1862391 0.2988025 0.2297376 0.2139695 0.2266100 0.2308056 0.2261730 0.2713280 0.2714751 0.2293334 0.2224876 0.2217542 0.2324276 0.2871754 0.2478228 0.2862466 0.3150474 0.3057185 0.2697113 0.3293364 0.2604266 0.1883956 0.1875304 0.1971630 0.1824916 0.1868411 0.1884717 0.3565302 1.0149063 1.3603656 1.4340862 1.3543472 
Acalypha_cardiophylla_cardiophylla_L_1631  0.1444770 0.1395435 0.1470281 0.1292837 0.1520508 0.1618682 0.1594148 0.1666085 0.1653353 0.1880784 0.1804704 0.1847271 0.1882545 0.1817026 0.1822525 0.2081910 0.2081910 0.2081910 0.1754882 0.1796796 0.1837159 0.0721332 0.0762324 0.0044140 0.0000000 0.0332000 0.0793964 0.0445788 0.1829219 0.1955802 0.2092548 0.2092548 0.2384977 0.2348605 0.2348605 0.2444073 0.2344355 0.1756926 0.1534520 0.1587959 0.1504122 0.1628745 0.1582026 0.1911954 0.2014663 0.2174239 0.2259160 0.2099363 0.2238203 0.2118835 0.1658077 0.1750068 0.1707089 0.1785569 0.1809694 0.1894058 0.2273609 0.2201316 0.1637381 0.1630973 0.1966313 0.1723598 0.1903030 0.1907230 0.1772267 0.2792702 0.2527477 0.1844618 0.1895439 0.1847179 0.1865485 0.1953545 0.1784049 0.1747850 0.1650052 0.2055292 0.1664561 0.1734972 0.1636899 0.1759724 0.1652641 0.2026535 0.2011347 0.2041028 0.2096507 0.1998676 0.2085202 0.2114475 0.1940502 0.1940502 0.1760117 0.1982132 0.2266348 0.1663922 0.1811618 0.1890865 0.1677711 0.1841514 0.1690897 0.1526505 0.1866817 0.1871016 0.1870719 0.1827924 0.1897916 0.1753760 0.2137784 0.2026949 0.2200499 0.2292987 0.2320256 0.1832107 0.1851617 0.2796214 0.2397294 0.2080976 0.2537609 0.2094886 0.2137271 0.2367197 0.1928054 0.2023222 0.1859669 0.1939720 0.3086178 0.2384793 0.2225699 0.2348328 0.2394237 0.2347210 0.2811882 0.2813128 0.2382869 0.2312777 0.2305221 0.2414017 0.2971512 0.2572196 0.2962766 0.3166602 0.3072640 0.2794646 0.3400814 0.2701192 0.1966802 0.1957637 0.2055852 0.1907539 0.1950714 0.1969338 0.3674303 1.0387576 1.3705922 1.4453626 1.3729287 
Acalypha_longispica_P_948                  0.1509610 0.1459112 0.1535251 0.1276304 0.1586798 0.1647960 0.1623460 0.1695871 0.1682805 0.1882503 0.1875908 0.1919230 0.1954869 0.1888744 0.1894647 0.2084843 0.2084843 0.2084843 0.1755919 0.1798055 0.1838664 0.0895837 0.0878304 0.0282070 0.0332000 0.0000000 0.0931055 0.0607874 0.1895739 0.2064339 0.2091322 0.2091322 0.2288880 0.2252893 0.2252893 0.2345201 0.2497389 0.1823440 0.1599810 0.1653399 0.1568197 0.1693627 0.1645955 0.1981620 0.2143807 0.2281293 0.2367607 0.2204316 0.2345431 0.2224822 0.1755182 0.1768417 0.1725530 0.1873442 0.1828025 0.1976366 0.2328735 0.2255646 0.1592167 0.1682760 0.2019674 0.1887419 0.2072790 0.2077464 0.1822802 0.2704895 0.2536871 0.1912626 0.1964304 0.1915333 0.1933260 0.2091268 0.1919740 0.1813000 0.1781509 0.2218538 0.1797789 0.1872296 0.1770233 0.1896620 0.1784155 0.2172455 0.2083844 0.2113546 0.2095236 0.2070744 0.2158324 0.2113274 0.2011250 0.2011250 0.1829393 0.1980522 0.2343560 0.1796712 0.1947123 0.2028476 0.1660483 0.1909780 0.1828962 0.1626148 0.1934811 0.2011035 0.2044207 0.1965237 0.2038411 0.1820270 0.2210124 0.2096683 0.2347387 0.2401014 0.2426346 0.1758860 0.1832671 0.2989022 0.2503885 0.2137629 0.2569759 0.2240219 0.2104504 0.2348272 0.2113709 0.2212770 0.2041107 0.2126700 0.3101184 0.2391453 0.2333127 0.2523841 0.2394027 0.2346825 0.2965452 0.2966346 0.2541790 0.2469128 0.2461202 0.2573191 0.3190681 0.2775542 0.3182968 0.3487634 0.3386532 0.3007435 0.3547720 0.2603666 0.1877051 0.1868440 0.1964632 0.1863531 0.1861549 0.1924410 0.3832018 1.0467491 1.3759205 1.3818406 1.2370552 
Acalypha_novoguineensis_P_6928             0.1010085 0.0938378 0.1001958 0.0888755 0.1131979 0.1214426 0.1190272 0.1254013 0.1245773 0.1383905 0.1578072 0.1537918 0.1570917 0.1588602 0.1433062 0.1669683 0.1669683 0.1669683 0.1314307 0.1350734 0.1443480 0.0494190 0.0510200 0.0736358 0.0793964 0.0931055 0.0000000 0.0713245 0.1442857 0.1568928 0.1673752 0.1673752 0.1783684 0.1750978 0.1750978 0.1824278 0.1981359 0.1416824 0.1245224 0.1333583 0.1164831 0.1363840 0.1442914 0.1519991 0.1799676 0.1759796 0.1908780 0.1765804 0.1964249 0.1852503 0.1268649 0.1357091 0.1319167 0.1383799 0.1395682 0.1679884 0.1998097 0.1891192 0.1260300 0.1216074 0.1605960 0.1384051 0.1464721 0.1467580 0.1442101 0.2331746 0.2059032 0.1541458 0.1587030 0.1430760 0.1358049 0.1505540 0.1424656 0.1397180 0.1306159 0.1720650 0.1316032 0.1298830 0.1351981 0.1323690 0.1308456 0.1624757 0.1561777 0.1590178 0.1637490 0.1523404 0.1600210 0.1628302 0.1529185 0.1529185 0.1487958 0.1525685 0.1725660 0.1182810 0.1314192 0.1458511 0.1282268 0.1332000 0.1216318 0.1183537 0.1457940 0.1497234 0.1511272 0.1387168 0.1559869 0.1291988 0.1647961 0.1729149 0.1616734 0.1950105 0.1946607 0.1508635 0.1529531 0.2233559 0.1950938 0.1619162 0.2171915 0.1835913 0.1680759 0.1912120 0.1475632 0.1559574 0.1418635 0.1484029 0.3009606 0.1850912 0.1928584 0.1902106 0.2049286 0.1936767 0.2198947 0.2194435 0.1964345 0.1903943 0.1897706 0.1920609 0.2353108 0.2097304 0.2308850 0.2646544 0.2593618 0.2272315 0.2805385 0.2252329 0.1744339 0.1736775 0.1739374 0.1644026 0.1684888 0.1697618 0.3381948 0.8910852 1.2896843 1.2929066 1.1315119 
Acalypha_caturus_J_160                     0.1219493 0.1173762 0.1244858 0.1060279 0.1291072 0.1382780 0.1390525 0.1426934 0.1416587 0.1606748 0.1768523 0.1724637 0.1759908 0.1780835 0.1611460 0.1829694 0.1829694 0.1829694 0.1548635 0.1588835 0.1624069 0.0611148 0.0653227 0.0392730 0.0445788 0.0607874 0.0713245 0.0000000 0.1657449 0.1699182 0.1912316 0.1912316 0.2197536 0.2161640 0.2161640 0.2251657 0.2248033 0.1601875 0.1418851 0.1514271 0.1396618 0.1475870 0.1509937 0.1772911 0.1987227 0.2072987 0.2156966 0.1999806 0.2137066 0.2093922 0.1622021 0.1578285 0.1536876 0.1610403 0.1634714 0.1772873 0.2123829 0.2046846 0.1477746 0.1426784 0.1789255 0.1485332 0.1603230 0.1606587 0.1530069 0.2613573 0.2230104 0.1600653 0.1648705 0.1671223 0.1690545 0.1710601 0.1544632 0.1513578 0.1418052 0.1748418 0.1429627 0.1491447 0.1401820 0.1473729 0.1420521 0.1769394 0.1752524 0.1782339 0.1834580 0.1741318 0.1866988 0.1854103 0.1837841 0.1837841 0.1595796 0.1727448 0.1993063 0.1429663 0.1572488 0.1731799 0.1441541 0.1596777 0.1486313 0.1328384 0.1662344 0.1693139 0.1580076 0.1585776 0.1690083 0.1552976 0.1800880 0.1909735 0.1983903 0.2021708 0.2128130 0.1654899 0.1675743 0.2530615 0.2244645 0.1724183 0.2335831 0.1880222 0.1999407 0.2068957 0.1797895 0.1890710 0.1732191 0.1808694 0.2730362 0.2222362 0.2109716 0.2091431 0.2200371 0.2154628 0.2458806 0.2460853 0.2058109 0.1993237 0.1986461 0.2088897 0.2649677 0.2373070 0.2639045 0.3005140 0.2947378 0.2368941 0.3046729 0.2530421 0.1907690 0.1898807 0.1901841 0.1800851 0.1916304 0.1860509 0.3568097 0.9632864 1.3059359 1.2907420 1.1982816 
Acalypha_amentacea_amentacea_VS_SR54       0.1288936 0.1208234 0.1216593 0.1101644 0.1372401 0.1412876 0.1325297 0.1391464 0.1381856 0.1433144 0.1798302 0.1755558 0.1789793 0.1810419 0.1578889 0.1688196 0.1688196 0.1688196 0.1503758 0.1542756 0.1545832 0.1362058 0.1437881 0.1754308 0.1829219 0.1895739 0.1442857 0.1657449 0.0000000 0.0392934 0.0431515 0.0431515 0.0647244 0.0674295 0.0674295 0.0745033 0.0820861 0.0905991 0.0917671 0.1119398 0.1018635 0.1013811 0.1023576 0.0911698 0.1502657 0.1650932 0.1530728 0.1494843 0.1707225 0.1602817 0.1153129 0.1137436 0.1129775 0.1178011 0.1155611 0.1085039 0.1733858 0.1707713 0.1116256 0.1075982 0.1305172 0.0980345 0.1164754 0.1166897 0.1198760 0.2050968 0.1981856 0.1167571 0.1206347 0.1229278 0.1104385 0.1149174 0.1130800 0.1102927 0.0985467 0.1042422 0.0958360 0.0996459 0.1140577 0.0992028 0.1162149 0.1339193 0.1183994 0.1149602 0.1251043 0.1150013 0.1229724 0.1182950 0.1154363 0.1154363 0.1236992 0.1240125 0.1278540 0.1068094 0.1067761 0.1231007 0.0981958 0.1170395 0.1112256 0.0967482 0.1320228 0.1225362 0.1084775 0.0989646 0.1283712 0.1131231 0.1326873 0.1537799 0.1512487 0.1506514 0.1556481 0.1130149 0.1171067 0.1785640 0.1592735 0.1195777 0.1349923 0.1563466 0.1340856 0.1551658 0.1524344 0.1606879 0.1509445 0.1498977 0.2255835 0.1620584 0.1658801 0.1625914 0.1352950 0.1316884 0.2184281 0.2179903 0.2156473 0.2092731 0.2085989 0.2111611 0.2638791 0.2436825 0.2547854 0.2945128 0.3068215 0.2633900 0.2903864 0.2046896 0.2134912 0.2124969 0.2128331 0.2029196 0.2025051 0.2047989 0.2855137 0.8617628 1.3498410 1.4578436 1.1774888 
Acalypha_hellwigii_T_14288                 0.1395792 0.1308515 0.1318275 0.1195936 0.1442530 0.1374948 0.1284210 0.1352468 0.1342865 0.1470540 0.1677288 0.1634492 0.1669247 0.1688927 0.1456047 0.1669538 0.1669538 0.1669538 0.1562310 0.1520821 0.1513616 0.1438104 0.1519085 0.1875182 0.1955802 0.2064339 0.1568928 0.1699182 0.0392934 0.0000000 0.0555154 0.0555154 0.0556248 0.0529415 0.0529415 0.0541406 0.0708021 0.0885125 0.0897001 0.1106319 0.1005028 0.1060576 0.1036532 0.0984006 0.1633918 0.1777259 0.1751121 0.1763848 0.1813558 0.1821364 0.1330116 0.1223369 0.1222924 0.1210931 0.1219901 0.1269587 0.1789759 0.1708335 0.1252624 0.1207620 0.1403339 0.1103732 0.1373569 0.1376352 0.1366559 0.2134699 0.1867637 0.1308371 0.1351246 0.1327438 0.1304265 0.1185021 0.1267528 0.1262685 0.1172402 0.1129033 0.1116136 0.1220681 0.1305824 0.1182907 0.1326156 0.1453018 0.1291452 0.1254306 0.1363864 0.1320357 0.1301198 0.1356324 0.1401898 0.1401898 0.1490333 0.1352580 0.1417768 0.1169803 0.1169480 0.1347183 0.1167852 0.1410708 0.1339542 0.1145736 0.1404230 0.1267335 0.1221911 0.1135867 0.1417926 0.1195172 0.1559356 0.1712895 0.1558747 0.1705433 0.1722454 0.1285252 0.1329974 0.1834681 0.1553947 0.1287495 0.1336394 0.1449577 0.1421218 0.1763835 0.1568760 0.1655916 0.1552811 0.1537052 0.2312665 0.1904206 0.1900211 0.1581147 0.1308245 0.1267078 0.2079520 0.2107643 0.2069817 0.2005740 0.1999036 0.2030969 0.2594514 0.2386345 0.2500020 0.2736260 0.2801506 0.2537507 0.2758051 0.2068438 0.2288261 0.2276755 0.2280613 0.2174832 0.2207625 0.2277584 0.3066411 0.8805685 1.5037830 1.5802830 1.1933682 
Acalypha_angatensis_C_434                  0.1490279 0.1430889 0.1441563 0.1294138 0.1605150 0.1648529 0.1557942 0.1628229 0.1616091 0.1741391 0.1699073 0.1657970 0.1691268 0.1710331 0.1486683 0.1592518 0.1592518 0.1592518 0.1414092 0.1451639 0.1483989 0.1592230 0.1673628 0.2013229 0.2092548 0.2091322 0.1673752 0.1912316 0.0431515 0.0555154 0.0000000 0.0000010 0.0615540 0.0589244 0.0589244 0.0656467 0.0823323 0.0997659 0.1013802 0.1250257 0.1145210 0.1140179 0.1151318 0.0997263 0.1741192 0.1908920 0.1860225 0.1813758 0.1898270 0.1929425 0.1373300 0.1319526 0.1281970 0.1397819 0.1246255 0.1300620 0.1950827 0.1813935 0.1288532 0.1244790 0.1537946 0.1186686 0.1387585 0.1390308 0.1382526 0.2130127 0.2116625 0.1380229 0.1380616 0.1445470 0.1313188 0.1357385 0.1339955 0.1311420 0.1187157 0.1432696 0.1159437 0.1201904 0.1352823 0.1196210 0.1338589 0.1466754 0.1406195 0.1369441 0.1477749 0.1369918 0.1457352 0.1405071 0.1310960 0.1310960 0.1460083 0.1399826 0.1512991 0.1273337 0.1273060 0.1447815 0.1182701 0.1384423 0.1317848 0.1174353 0.1478090 0.1474101 0.1359331 0.1253604 0.1443258 0.1279532 0.1560722 0.1708434 0.1502278 0.1751471 0.1801306 0.1062442 0.1182056 0.1544064 0.1515441 0.1303712 0.1115264 0.1440806 0.1576419 0.1639564 0.1696176 0.1784037 0.1679468 0.1670573 0.2461948 0.1733429 0.1815210 0.1703903 0.1266513 0.1170650 0.2272923 0.2268218 0.2252967 0.2187378 0.2180374 0.2282842 0.2738734 0.2530750 0.2728906 0.3144762 0.3231351 0.2838981 0.3097750 0.2108129 0.2352465 0.2340960 0.2344801 0.2242435 0.2310829 0.2265281 0.3316885 0.9061428 1.3809642 1.4760415 1.1187814 
Acalypha_grandibracteata_L_1209            0.1490279 0.1430889 0.1441563 0.1294138 0.1605150 0.1648529 0.1557942 0.1628229 0.1616091 0.1741391 0.1699073 0.1657970 0.1691268 0.1710331 0.1486683 0.1592518 0.1592518 0.1592518 0.1414092 0.1451639 0.1483989 0.1592230 0.1673628 0.2013229 0.2092548 0.2091322 0.1673752 0.1912316 0.0431515 0.0555154 0.0000010 0.0000000 0.0615540 0.0589244 0.0589244 0.0656467 0.0823323 0.0997659 0.1013802 0.1250257 0.1145210 0.1140179 0.1151318 0.0997263 0.1741192 0.1908920 0.1860225 0.1813758 0.1898270 0.1929425 0.1373300 0.1319526 0.1281970 0.1397819 0.1246255 0.1300620 0.1950827 0.1813935 0.1288532 0.1244790 0.1537946 0.1186686 0.1387585 0.1390308 0.1382526 0.2130127 0.2116625 0.1380229 0.1380616 0.1445470 0.1313188 0.1357385 0.1339955 0.1311420 0.1187157 0.1432696 0.1159437 0.1201904 0.1352823 0.1196210 0.1338589 0.1466754 0.1406195 0.1369441 0.1477749 0.1369918 0.1457352 0.1405071 0.1310960 0.1310960 0.1460083 0.1399826 0.1512991 0.1273337 0.1273060 0.1447815 0.1182701 0.1384423 0.1317848 0.1174353 0.1478090 0.1474101 0.1359331 0.1253604 0.1443258 0.1279532 0.1560722 0.1708434 0.1502278 0.1751471 0.1801306 0.1062442 0.1182056 0.1544064 0.1515441 0.1303712 0.1115264 0.1440806 0.1576419 0.1639564 0.1696176 0.1784037 0.1679468 0.1670573 0.2461948 0.1733429 0.1815210 0.1703903 0.1266513 0.1170650 0.2272923 0.2268218 0.2252967 0.2187378 0.2180374 0.2282842 0.2738734 0.2530750 0.2728906 0.3144762 0.3231351 0.2838981 0.3097750 0.2108129 0.2352465 0.2340960 0.2344801 0.2242435 0.2310829 0.2265281 0.3316885 0.9061428 1.3809642 1.4760415 1.1187814 
Acalypha_amentacea_palauensis_E_LR22594    0.1665332 0.1508227 0.1586098 0.1441485 0.1668206 0.1769492 0.1677653 0.1749906 0.1736417 0.1895204 0.1901110 0.1857581 0.1892057 0.1913858 0.1679002 0.1789643 0.1789643 0.1789643 0.1602710 0.1642460 0.1675851 0.1718283 0.1734968 0.2301669 0.2384977 0.2288880 0.1783684 0.2197536 0.0647244 0.0556248 0.0615540 0.0615540 0.0000000 0.0021797 0.0021797 0.0113905 0.0949866 0.1324376 0.1310246 0.1497438 0.1392737 0.1383073 0.1396971 0.1153656 0.1940779 0.2163851 0.2117289 0.2062312 0.2255293 0.2183459 0.1512597 0.1566419 0.1526101 0.1555203 0.1494357 0.1518232 0.2181355 0.2144569 0.1552939 0.1503465 0.1771791 0.1395691 0.1611695 0.1615027 0.1470904 0.2579379 0.2330362 0.1532261 0.1576794 0.1517960 0.1523302 0.1502275 0.1485225 0.1487648 0.1358246 0.1442343 0.1256377 0.1409960 0.1532135 0.1434350 0.1464735 0.1712433 0.1584255 0.1546040 0.1658630 0.1546560 0.1639336 0.1583104 0.1559078 0.1559078 0.1683700 0.1586676 0.1700109 0.1453038 0.1452835 0.1637368 0.1281132 0.1599398 0.1571556 0.1380739 0.1733436 0.1632206 0.1673369 0.1420199 0.1647098 0.1383916 0.1827030 0.1971429 0.1692257 0.1924145 0.1944589 0.1403519 0.1448318 0.1926252 0.1784064 0.1674528 0.1416693 0.1794200 0.1713209 0.2021308 0.1805930 0.1896387 0.1788227 0.1780457 0.2856022 0.1941261 0.2076470 0.1866341 0.1662115 0.1623503 0.2550855 0.2576790 0.2603127 0.2531499 0.2523655 0.2555835 0.2926518 0.2712337 0.2834204 0.3135420 0.3260431 0.3026423 0.2932878 0.2228029 0.2572772 0.2559825 0.2564083 0.2460483 0.2527404 0.2519149 0.3623839 0.9654751 1.5935896 1.5781167 1.2564214 
Acalypha_hispida_VWS_sn                    0.1632042 0.1475772 0.1553143 0.1407318 0.1635397 0.1735856 0.1644070 0.1716002 0.1702854 0.1860812 0.1867029 0.1823769 0.1858161 0.1879566 0.1645841 0.1756027 0.1756027 0.1756027 0.1569936 0.1609434 0.1642760 0.1685007 0.1701361 0.2265609 0.2348605 0.2252893 0.1750978 0.2161640 0.0674295 0.0529415 0.0589244 0.0589244 0.0021797 0.0000000 0.0000010 0.0090843 0.0920129 0.1293787 0.1279385 0.1465939 0.1361813 0.1352263 0.1365851 0.1124036 0.1906746 0.2127564 0.2080550 0.2026661 0.2218999 0.2147357 0.1480195 0.1534004 0.1493958 0.1522528 0.1462329 0.1551476 0.2143154 0.2107209 0.1520158 0.1471248 0.1737447 0.1364031 0.1578360 0.1581608 0.1439420 0.2541261 0.2292876 0.1500630 0.1544828 0.1486648 0.1491839 0.1471358 0.1454057 0.1456358 0.1327501 0.1442343 0.1226128 0.1378477 0.1500421 0.1402957 0.1434033 0.1679419 0.1551453 0.1513430 0.1625458 0.1513943 0.1605915 0.1550303 0.1526159 0.1526159 0.1650642 0.1553771 0.1665848 0.1421986 0.1421768 0.1605242 0.1250999 0.1567402 0.1539680 0.1349444 0.1701140 0.1599697 0.1640442 0.1451749 0.1614774 0.1353257 0.1792668 0.1937869 0.1660259 0.1889187 0.1909869 0.1371669 0.1416114 0.1891819 0.1750191 0.1641597 0.1384501 0.1760776 0.1678910 0.2058177 0.1772735 0.1862598 0.1755294 0.1747165 0.2897600 0.1976424 0.2113006 0.1833862 0.1629331 0.1590934 0.2511650 0.2537735 0.2564517 0.2493429 0.2485661 0.2517327 0.2885321 0.2672221 0.2792919 0.3092094 0.3217022 0.2985429 0.2891295 0.2190474 0.2534038 0.2521330 0.2525521 0.2421978 0.2489258 0.2479984 0.3580237 0.9694230 1.6067507 1.5911645 1.2670054 
Acalypha_wilkesiana_VWS_3196               0.1632042 0.1475772 0.1553143 0.1407318 0.1635397 0.1735856 0.1644070 0.1716002 0.1702854 0.1860812 0.1867029 0.1823769 0.1858161 0.1879566 0.1645841 0.1756027 0.1756027 0.1756027 0.1569936 0.1609434 0.1642760 0.1685007 0.1701361 0.2265609 0.2348605 0.2252893 0.1750978 0.2161640 0.0674295 0.0529415 0.0589244 0.0589244 0.0021797 0.0000010 0.0000000 0.0090843 0.0920129 0.1293787 0.1279385 0.1465939 0.1361813 0.1352263 0.1365851 0.1124036 0.1906746 0.2127564 0.2080550 0.2026661 0.2218999 0.2147357 0.1480195 0.1534004 0.1493958 0.1522528 0.1462329 0.1551476 0.2143154 0.2107209 0.1520158 0.1471248 0.1737447 0.1364031 0.1578360 0.1581608 0.1439420 0.2541261 0.2292876 0.1500630 0.1544828 0.1486648 0.1491839 0.1471358 0.1454057 0.1456358 0.1327501 0.1442343 0.1226128 0.1378477 0.1500421 0.1402957 0.1434033 0.1679419 0.1551453 0.1513430 0.1625458 0.1513943 0.1605915 0.1550303 0.1526159 0.1526159 0.1650642 0.1553771 0.1665848 0.1421986 0.1421768 0.1605242 0.1250999 0.1567402 0.1539680 0.1349444 0.1701140 0.1599697 0.1640442 0.1451749 0.1614774 0.1353257 0.1792668 0.1937869 0.1660259 0.1889187 0.1909869 0.1371669 0.1416114 0.1891819 0.1750191 0.1641597 0.1384501 0.1760776 0.1678910 0.2058177 0.1772735 0.1862598 0.1755294 0.1747165 0.2897600 0.1976424 0.2113006 0.1833862 0.1629331 0.1590934 0.2511650 0.2537735 0.2564517 0.2493429 0.2485661 0.2517327 0.2885321 0.2672221 0.2792919 0.3092094 0.3217022 0.2985429 0.2891295 0.2190474 0.2534038 0.2521330 0.2525521 0.2421978 0.2489258 0.2479984 0.3580237 0.9694230 1.6067507 1.5911645 1.2670054 
Acalypha_grandis_M_573                     0.1743960 0.1581155 0.1662071 0.1481476 0.1706470 0.1851454 0.1757289 0.1832072 0.1817411 0.1982092 0.1987356 0.1942094 0.1977599 0.2000944 0.1757663 0.1836849 0.1836849 0.1836849 0.1678645 0.1719937 0.1714620 0.1758191 0.1775654 0.2358387 0.2444073 0.2345201 0.1824278 0.2251657 0.0745033 0.0541406 0.0656467 0.0656467 0.0113905 0.0090843 0.0090843 0.0000000 0.1004163 0.1346129 0.1338908 0.1530617 0.1423150 0.1449420 0.1464319 0.1212328 0.1923845 0.2073940 0.2100476 0.2045554 0.2166114 0.2167486 0.1493287 0.1640633 0.1598742 0.1629766 0.1565988 0.1659875 0.2231510 0.2192777 0.1627709 0.1575741 0.1855583 0.1464197 0.1689146 0.1692761 0.1503516 0.2693394 0.2390032 0.1603855 0.1650186 0.1588487 0.1594300 0.1571531 0.1554677 0.1557436 0.1423875 0.1638965 0.1318647 0.1478422 0.1603924 0.1466112 0.1532662 0.1791496 0.1659815 0.1620248 0.1736829 0.1620795 0.1717678 0.1658639 0.1634317 0.1634317 0.1722591 0.1662541 0.1781976 0.1521497 0.1521324 0.1712543 0.1343703 0.1673394 0.1644617 0.1411283 0.1811217 0.1708161 0.1751314 0.1552298 0.1722960 0.1449931 0.1809034 0.2057919 0.1768365 0.1970766 0.2033519 0.1435102 0.1481220 0.2013990 0.1797225 0.1752502 0.1448910 0.1835935 0.1795461 0.2128585 0.1735002 0.1825596 0.1717607 0.1702903 0.2934039 0.2059140 0.2202096 0.1947603 0.1739455 0.1699423 0.2667497 0.2693641 0.2671092 0.2596838 0.2588682 0.2622511 0.3059096 0.2835993 0.2912701 0.3125779 0.3252053 0.3108984 0.3014370 0.2285422 0.2640235 0.2626558 0.2631037 0.2524900 0.2592780 0.2586118 0.3782205 0.9919310 1.6839568 1.6489369 1.3276264 
Acalypha_nemorum_F_7634                    0.1791347 0.1650478 0.1735833 0.1358356 0.1850336 0.2005466 0.1907261 0.1986649 0.1969696 0.2114211 0.2066403 0.2018278 0.2055713 0.2081174 0.1847773 0.2039669 0.2039669 0.2039669 0.1777356 0.1820828 0.1946990 0.1839512 0.2025248 0.2258206 0.2344355 0.2497389 0.1981359 0.2248033 0.0820861 0.0708021 0.0823323 0.0823323 0.0949866 0.0920129 0.0920129 0.1004163 0.0000000 0.1291016 0.1274389 0.1521124 0.1489424 0.1478769 0.1523631 0.1267070 0.1892216 0.2283290 0.2252759 0.2252506 0.2351714 0.2361320 0.1717467 0.1605570 0.1599244 0.1631454 0.1651089 0.1655073 0.2204737 0.2166022 0.1563531 0.1557601 0.1769825 0.1477228 0.1704210 0.1707972 0.1707115 0.2543470 0.2458211 0.1683670 0.1733007 0.1711744 0.1594619 0.1585310 0.1577659 0.1551270 0.1459471 0.1591513 0.1458874 0.1593757 0.1594958 0.1589840 0.1618635 0.1833569 0.1673493 0.1632826 0.1752659 0.1633389 0.1680849 0.1672286 0.1693589 0.1693589 0.1698020 0.1733168 0.1799558 0.1637238 0.1637122 0.1755503 0.1482115 0.1700381 0.1764424 0.1584696 0.1813863 0.1727287 0.1832098 0.1572343 0.1805042 0.1624072 0.1875120 0.1987200 0.1900810 0.2180755 0.2321424 0.1535845 0.1584251 0.2195781 0.1920169 0.1741673 0.1596936 0.1882384 0.1934004 0.2015817 0.1994499 0.2093720 0.1974267 0.1916560 0.2595408 0.2036749 0.2230552 0.1931832 0.1758132 0.1720433 0.2610161 0.2611824 0.2821817 0.2783330 0.2774286 0.2744375 0.3234802 0.2765720 0.3149818 0.3453754 0.3600655 0.3458870 0.3487544 0.2532746 0.2397118 0.2385151 0.2492899 0.2387552 0.2449050 0.2486416 0.3415188 1.1113449 1.6316577 1.6167089 1.2325859 
Acalypha_andringitrensis_LG_10850          0.1099015 0.1082415 0.1027889 0.1060921 0.1327497 0.1467202 0.1409212 0.1445441 0.1435012 0.1450990 0.1583811 0.1542567 0.1576437 0.1594651 0.1449991 0.1696096 0.1696096 0.1696096 0.1508010 0.1547785 0.1584967 0.1367865 0.1510431 0.1682081 0.1756926 0.1823440 0.1416824 0.1601875 0.0905991 0.0885125 0.0997659 0.0997659 0.1324376 0.1293787 0.1293787 0.1346129 0.1291016 0.0000000 0.0000027 0.0183573 0.0137252 0.0252373 0.0403666 0.0937807 0.1280569 0.1329770 0.1465755 0.1406843 0.1521250 0.1485039 0.0972222 0.1090851 0.1055794 0.1103288 0.1081997 0.1095805 0.1459007 0.1316556 0.1019529 0.0980083 0.1094199 0.0934730 0.1085995 0.1087979 0.1071051 0.1713027 0.1816386 0.1176157 0.1216188 0.1301372 0.1171326 0.1116728 0.1173934 0.1066585 0.1014859 0.1221550 0.0987004 0.1032184 0.1175267 0.0929515 0.1126590 0.1368569 0.1221848 0.1187031 0.1227157 0.1187454 0.1228856 0.1159050 0.1326314 0.1326314 0.1275617 0.1310635 0.1318479 0.0982131 0.1014127 0.1146273 0.1011129 0.1145110 0.1148085 0.0971692 0.1237165 0.1231727 0.1214261 0.0969715 0.1323680 0.1135025 0.1362420 0.1381483 0.1455110 0.1371710 0.1443146 0.1186314 0.1256598 0.1621028 0.1387786 0.1177635 0.1382968 0.1312331 0.1292545 0.1296575 0.1408701 0.1553863 0.1367587 0.1480168 0.2171521 0.1383753 0.1509679 0.1447387 0.1215272 0.1079195 0.2328939 0.2323862 0.2274786 0.2207409 0.2200201 0.2228167 0.2685384 0.2444834 0.2583586 0.2928582 0.2885451 0.2655563 0.2925795 0.1875234 0.2262517 0.2251493 0.2255194 0.2152484 0.2222083 0.2173944 0.2653994 0.9336113 1.2907099 1.3652114 1.1460867 
Acalypha_andringitrensis_OM140847          0.0988324 0.0973258 0.0949067 0.1006525 0.1150416 0.1354435 0.1295886 0.1331682 0.1322216 0.1336744 0.1456413 0.1416145 0.1449713 0.1466452 0.1356682 0.1600905 0.1600905 0.1600905 0.1381904 0.1420778 0.1423910 0.1188151 0.1367117 0.1461449 0.1534520 0.1599810 0.1245224 0.1418851 0.0917671 0.0897001 0.1013802 0.1013802 0.1310246 0.1279385 0.1279385 0.1338908 0.1274389 0.0000027 0.0000000 0.0000027 0.0000020 0.0184017 0.0333394 0.0890583 0.1173586 0.1211016 0.1345950 0.1289497 0.1402337 0.1366528 0.0858402 0.1013783 0.0979077 0.1025622 0.1005576 0.1015085 0.1360444 0.1222267 0.0845556 0.0843261 0.0975985 0.0888027 0.1029928 0.1031795 0.0962886 0.1608746 0.1683609 0.1069438 0.1108642 0.1194158 0.1065010 0.1041929 0.1097532 0.0991248 0.0939080 0.1319101 0.0910968 0.0925184 0.1068380 0.0824093 0.1051377 0.1262344 0.1107551 0.1073344 0.1112265 0.1073739 0.1113925 0.1045334 0.1176228 0.1176228 0.1061458 0.1193794 0.1199840 0.0877575 0.0909159 0.1005670 0.0906547 0.1038188 0.1041227 0.0862174 0.1130188 0.1153854 0.1135738 0.0924061 0.1212210 0.1059414 0.1355665 0.1304103 0.1345760 0.1258659 0.1364858 0.1076021 0.1135925 0.1527001 0.1308339 0.1070704 0.1346499 0.1264190 0.1109474 0.1176151 0.1299823 0.1443748 0.1259314 0.1370684 0.2007488 0.1260677 0.1328800 0.1358859 0.1231828 0.1066450 0.2204117 0.2199495 0.2112155 0.2046417 0.2039505 0.2066243 0.2554149 0.2350443 0.2410643 0.2812243 0.2712487 0.2487953 0.2708104 0.1640487 0.2002487 0.1992992 0.2043556 0.1940881 0.2012846 0.1958974 0.2583644 0.9080986 1.2757148 1.2888823 1.1020055 
Acalypha_radula_LG_10758                   0.1079930 0.1063418 0.1070734 0.1139918 0.1253634 0.1452093 0.1393313 0.1429934 0.1419500 0.1435484 0.1557219 0.1515945 0.1549938 0.1567953 0.1490258 0.1738970 0.1738970 0.1738970 0.1481264 0.1521073 0.1524235 0.1319476 0.1491237 0.1514614 0.1587959 0.1653399 0.1333583 0.1514271 0.1119398 0.1106319 0.1250257 0.1250257 0.1497438 0.1465939 0.1465939 0.1530617 0.1521124 0.0183573 0.0000027 0.0000000 0.0022294 0.0278322 0.0432323 0.1037731 0.1262624 0.1349311 0.1488054 0.1427563 0.1544444 0.1507459 0.0977538 0.1133664 0.1097774 0.1146657 0.1124282 0.1129808 0.1561497 0.1411658 0.0929736 0.0927289 0.1058168 0.1060974 0.1173702 0.1175876 0.1082732 0.1725012 0.1808794 0.1185719 0.1226274 0.1312406 0.1180798 0.1158722 0.1217882 0.1107988 0.1055591 0.1656884 0.1027396 0.1040216 0.1184836 0.0939092 0.1195620 0.1417598 0.1225557 0.1190596 0.1230906 0.1191021 0.1232612 0.1162515 0.1294186 0.1294186 0.1140251 0.1342712 0.1322697 0.0989469 0.1021819 0.1085834 0.1018763 0.1154350 0.1157350 0.0944330 0.1247437 0.1305359 0.1288576 0.1094462 0.1407883 0.1172112 0.1583885 0.1429990 0.1468236 0.1417237 0.1522145 0.1268309 0.1291044 0.1692694 0.1468794 0.1187233 0.1557329 0.1504690 0.1198333 0.1294884 0.1494267 0.1643750 0.1451764 0.1567845 0.2175195 0.1442461 0.1502940 0.1473140 0.1457211 0.1285428 0.2377498 0.2426395 0.2231286 0.2163723 0.2156527 0.2184236 0.2795766 0.2482905 0.2650594 0.3066266 0.2902117 0.2647289 0.2945245 0.1696637 0.2118709 0.2108480 0.2211124 0.2106894 0.2178022 0.2127931 0.2703622 0.9519097 1.3438708 1.3777396 1.1683014 
Acalypha_radula_OM140963                   0.0972941 0.0958297 0.0964605 0.1026033 0.1140439 0.1281579 0.1224590 0.1258952 0.1250385 0.1263549 0.1475362 0.1435176 0.1468599 0.1485458 0.1409476 0.1653701 0.1653701 0.1653701 0.1401082 0.1439870 0.1442988 0.1211111 0.1378255 0.1432464 0.1504122 0.1568197 0.1164831 0.1396618 0.1018635 0.1005028 0.1145210 0.1145210 0.1392737 0.1361813 0.1361813 0.1423150 0.1489424 0.0137252 0.0000020 0.0022294 0.0000000 0.0207437 0.0357977 0.0906871 0.1261676 0.1231203 0.1365621 0.1309045 0.1421588 0.1385888 0.0915598 0.0998533 0.0964392 0.1010080 0.0990571 0.1093746 0.1395790 0.1255777 0.0867335 0.0830393 0.0975481 0.0962429 0.1105754 0.1107764 0.0978343 0.1729719 0.1692360 0.1083641 0.1122548 0.1176440 0.1049182 0.1097467 0.1111429 0.1005975 0.0954401 0.1365859 0.0926614 0.0940928 0.1082615 0.0840601 0.1095164 0.1275020 0.1134774 0.1100464 0.1139613 0.1100865 0.1141283 0.1072493 0.1145383 0.1145383 0.1107386 0.1234415 0.1185781 0.0893450 0.0924770 0.1053931 0.0922122 0.1052739 0.1055740 0.0878457 0.1143798 0.1198602 0.1180783 0.1011302 0.1297960 0.1103100 0.1433002 0.1316136 0.1325606 0.1303876 0.1408468 0.1160430 0.1220222 0.1614441 0.1394525 0.1084922 0.1445587 0.1383978 0.1131176 0.1221914 0.1352101 0.1496298 0.1362501 0.1423097 0.2132523 0.1377626 0.1381403 0.1370230 0.1308070 0.1142314 0.2270641 0.2265787 0.2130441 0.2064977 0.2058076 0.2084179 0.2681679 0.2375746 0.2537781 0.2873136 0.2851770 0.2544715 0.2817036 0.1656731 0.2074235 0.2064311 0.2067679 0.1965297 0.1999619 0.1983720 0.2620404 0.9252139 1.2798967 1.3137200 1.1746916 
Acalypha_vulneraria_R_2110                 0.1081288 0.1004665 0.1072309 0.0955178 0.1210797 0.1314725 0.1257540 0.1292238 0.1283343 0.1427827 0.1604389 0.1563024 0.1596903 0.1615342 0.1470569 0.1648303 0.1648303 0.1648303 0.1528464 0.1568342 0.1571483 0.1314960 0.1482427 0.1555948 0.1628745 0.1693627 0.1363840 0.1475870 0.1013811 0.1060576 0.1140179 0.1140179 0.1383073 0.1352263 0.1352263 0.1449420 0.1478769 0.0252373 0.0184017 0.0278322 0.0207437 0.0000000 0.0205622 0.0918435 0.1314654 0.1395539 0.1397952 0.1340402 0.1521331 0.1417987 0.1003047 0.1083691 0.1048770 0.1035374 0.1074922 0.1088608 0.1465246 0.1321602 0.0952030 0.0913785 0.1062951 0.0986766 0.1140392 0.1142494 0.1094065 0.1808260 0.1715156 0.1168824 0.1208718 0.1293784 0.1164030 0.1116954 0.1166619 0.1001098 0.0949593 0.1285588 0.0980262 0.1025191 0.1167923 0.1010762 0.1060545 0.1396975 0.1253336 0.1218198 0.1258837 0.1218630 0.1260552 0.1190105 0.1318375 0.1318375 0.1299308 0.1431140 0.1351651 0.1092934 0.1125636 0.1261046 0.1004359 0.1198655 0.1140803 0.0994442 0.1258761 0.1286539 0.1269727 0.1056725 0.1387552 0.1191577 0.1563271 0.1436966 0.1383531 0.1396169 0.1370593 0.1273130 0.1344442 0.1720007 0.1538007 0.1231291 0.1501409 0.1468189 0.1284642 0.1392260 0.1536910 0.1685788 0.1494491 0.1610190 0.2277124 0.1346280 0.1399766 0.1439542 0.1362782 0.1262910 0.2368614 0.2363366 0.2231513 0.2165520 0.2158488 0.2261706 0.2879520 0.2590123 0.2819347 0.3233649 0.3222984 0.2938703 0.3141744 0.1872327 0.2264546 0.2253613 0.2257283 0.2155547 0.2224456 0.2176847 0.2779803 0.9838531 1.2713850 1.3579476 1.1657686 
Acalypha_decaryana_P_1751                  0.1196568 0.1115840 0.1186675 0.1035783 0.1331397 0.1404290 0.1345971 0.1381969 0.1372070 0.1521705 0.1621966 0.1663201 0.1698050 0.1633144 0.1568643 0.1681935 0.1681935 0.1681935 0.1662409 0.1704161 0.1707354 0.1360426 0.1530788 0.1510375 0.1582026 0.1645955 0.1442914 0.1509937 0.1023576 0.1036532 0.1151318 0.1151318 0.1396971 0.1365851 0.1365851 0.1464319 0.1523631 0.0403666 0.0333394 0.0432323 0.0357977 0.0205622 0.0000000 0.1061546 0.1403657 0.1492242 0.1495237 0.1434095 0.1621323 0.1514727 0.1043338 0.1196464 0.1159841 0.1147419 0.1186422 0.1139572 0.1577402 0.1420579 0.1094761 0.1053392 0.1212968 0.1034453 0.1226836 0.1229179 0.1170435 0.1952830 0.1863763 0.1250830 0.1325635 0.1412875 0.1278285 0.1197258 0.1249774 0.1108574 0.1052375 0.1290893 0.1088066 0.1136160 0.1282951 0.1119765 0.1139360 0.1489839 0.1340723 0.1304345 0.1317380 0.1304807 0.1348592 0.1275669 0.1409789 0.1409789 0.1454564 0.1525019 0.1444793 0.1136794 0.1170206 0.1308750 0.1081820 0.1283155 0.1256353 0.1030277 0.1281871 0.1374823 0.1391658 0.1129727 0.1328724 0.1213115 0.1698150 0.1496455 0.1474846 0.1525196 0.1562916 0.1220644 0.1227694 0.1860758 0.1671792 0.1286823 0.1633814 0.1604162 0.1408620 0.1523311 0.1582948 0.1734051 0.1507475 0.1657320 0.2302791 0.1470643 0.1491239 0.1465164 0.1554509 0.1384507 0.2392755 0.2387378 0.2161855 0.2095594 0.2088587 0.2192614 0.2902341 0.2496758 0.2840965 0.3175099 0.3164455 0.3048044 0.2995658 0.1990448 0.2315341 0.2303873 0.2307711 0.2203731 0.2273613 0.2226303 0.2633134 0.9353819 1.2598777 1.3950773 1.2295905 
Acalypha_volkensii_M_1152                  0.1104369 0.1094468 0.1102042 0.1112380 0.1260341 0.1402885 0.1312577 0.1380731 0.1370921 0.1385963 0.1503065 0.1462781 0.1496173 0.1446344 0.1357169 0.1596260 0.1596260 0.1596260 0.1414124 0.1452446 0.1407777 0.1561490 0.1605183 0.1833405 0.1911954 0.1981620 0.1519991 0.1772911 0.0911698 0.0984006 0.0997263 0.0997263 0.1153656 0.1124036 0.1124036 0.1212328 0.1267070 0.0937807 0.0890583 0.1037731 0.0906871 0.0918435 0.1061546 0.0000000 0.1198880 0.1319919 0.1471795 0.1369524 0.1515149 0.1478238 0.1244776 0.0984941 0.0950483 0.0996500 0.1097532 0.1286181 0.1757745 0.1655525 0.1168492 0.1125610 0.1382687 0.1171588 0.1416773 0.1419617 0.1277576 0.2172112 0.1938145 0.1216002 0.1256773 0.1280465 0.1149954 0.1139935 0.1106101 0.1046532 0.1052365 0.1253318 0.1084136 0.1033354 0.1143068 0.1055356 0.1176007 0.1490904 0.1364305 0.1327379 0.1436226 0.1327852 0.1335548 0.1363174 0.1361156 0.1361156 0.1418958 0.1488324 0.1470573 0.1078531 0.1111416 0.1247518 0.1018659 0.1123483 0.1247432 0.1063492 0.1215983 0.1237684 0.1375751 0.1178141 0.1402349 0.1113638 0.1460708 0.1289506 0.1440608 0.1519336 0.1674739 0.1284843 0.1458652 0.1643159 0.1568136 0.1376806 0.1254068 0.1467638 0.1646658 0.1714445 0.1767483 0.1858313 0.1721556 0.1741601 0.2617398 0.1747485 0.1735089 0.1234637 0.1395185 0.1354312 0.2171692 0.2167168 0.2135394 0.2070658 0.2032914 0.2134329 0.2498694 0.2152767 0.2356043 0.3022330 0.3096012 0.2585001 0.3099534 0.2205974 0.2173861 0.2163249 0.2166831 0.2063300 0.2134452 0.2161764 0.2763633 0.9234069 1.3962431 1.4972780 1.2047633 
Acalypha_australis_X_4728                  0.1493192 0.1436147 0.1447351 0.1216159 0.1460517 0.1793733 0.1697649 0.1773449 0.1759100 0.1853194 0.1493588 0.1452967 0.1486678 0.1436263 0.1465334 0.1644255 0.1644255 0.1644255 0.1743331 0.1785520 0.1748461 0.1556165 0.1639738 0.1935529 0.2014663 0.2143807 0.1799676 0.1987227 0.1502657 0.1633918 0.1741192 0.1741192 0.1940779 0.1906746 0.1906746 0.1923845 0.1892216 0.1280569 0.1173586 0.1262624 0.1261676 0.1314654 0.1403657 0.1198880 0.0000000 0.1101197 0.1176734 0.1125906 0.1231921 0.1198143 0.0747711 0.1393477 0.1313525 0.1152310 0.1453391 0.1606224 0.2028866 0.1994445 0.1550079 0.1544403 0.1915188 0.1520989 0.1795713 0.1799611 0.1599088 0.2487581 0.2280138 0.1295594 0.1274449 0.1405691 0.1328424 0.1103037 0.1079377 0.1123182 0.1134393 0.1326134 0.1198586 0.1164776 0.1421811 0.1157798 0.1000024 0.1710120 0.1490434 0.1518839 0.1565259 0.1452510 0.1461134 0.1489264 0.1563667 0.1563667 0.1466255 0.1574889 0.1674785 0.1213197 0.1247388 0.1455492 0.1096214 0.1368365 0.1482209 0.1337278 0.1439286 0.1290438 0.1600678 0.1329997 0.1666053 0.1256526 0.1825351 0.1398558 0.1531069 0.1852310 0.1986137 0.1600073 0.1787466 0.1958319 0.1633592 0.1555954 0.2032966 0.1681262 0.2003028 0.2166905 0.1823445 0.1916469 0.1776472 0.1805322 0.3026669 0.1895222 0.1751607 0.1340349 0.1780193 0.1971278 0.2454775 0.2501667 0.2079659 0.2015631 0.2008920 0.2109881 0.2726815 0.2535295 0.2664939 0.2761265 0.2623190 0.2527020 0.3165615 0.2433667 0.2348306 0.2336577 0.2382897 0.2339501 0.2425337 0.2381851 0.2551033 0.9281735 1.5326633 1.7251040 1.1857782 
Acalypha_ceraceopunctata_M_6179            0.1517530 0.1492523 0.1504805 0.1382536 0.1515687 0.1777503 0.1662329 0.1756377 0.1741723 0.1838720 0.1815842 0.1769315 0.1806509 0.1754499 0.1742744 0.2067250 0.2067250 0.2067250 0.1805087 0.1850447 0.1884929 0.1619450 0.1721931 0.2088700 0.2174239 0.2281293 0.1759796 0.2072987 0.1650932 0.1777259 0.1908920 0.1908920 0.2163851 0.2127564 0.2127564 0.2073940 0.2283290 0.1329770 0.1211016 0.1349311 0.1231203 0.1395539 0.1492242 0.1319919 0.1101197 0.0000000 0.0530266 0.0442533 0.0416259 0.0470239 0.0788965 0.1642086 0.1622339 0.1630566 0.1691349 0.1723292 0.2188867 0.2230812 0.1615085 0.1560567 0.1915755 0.1775743 0.1974628 0.1979243 0.1749391 0.2931678 0.2786509 0.1583176 0.1631491 0.1685733 0.1537077 0.1253175 0.1295456 0.1268274 0.1242338 0.1696599 0.1312101 0.1177136 0.1455531 0.1267601 0.1342093 0.1677974 0.1466697 0.1495928 0.1543416 0.1359636 0.1436543 0.1465496 0.1483500 0.1483500 0.1484642 0.1528380 0.1583092 0.1120782 0.1220886 0.1452663 0.1237202 0.1336718 0.1454442 0.1332516 0.1360745 0.1353621 0.1594683 0.1561196 0.1585702 0.1242326 0.2062029 0.1339383 0.1669764 0.2222424 0.2341620 0.1834829 0.2037440 0.2463773 0.2155066 0.1526321 0.2389250 0.1683900 0.2096655 0.2035783 0.2020687 0.2123345 0.1926407 0.1903258 0.3335863 0.1964439 0.1702295 0.1992060 0.1890974 0.1799801 0.2535105 0.2529025 0.2334551 0.2263795 0.2256195 0.2322081 0.2989795 0.2559599 0.2778718 0.2914669 0.2996882 0.2739394 0.3375497 0.2910091 0.2349892 0.2337898 0.2281179 0.2219455 0.2246792 0.2181443 0.2995217 0.9294536 1.4546621 1.6539726 1.1716187 
Acalypha_emirnensis_N_225                  0.1528934 0.1400127 0.1481356 0.1365269 0.1558136 0.1784231 0.1668095 0.1762996 0.1748155 0.1846072 0.1861521 0.1815088 0.1852017 0.1800887 0.1788985 0.2036077 0.2036077 0.2036077 0.1850620 0.1895866 0.1856270 0.1694680 0.1798209 0.2172252 0.2259160 0.2367607 0.1908780 0.2156966 0.1530728 0.1751121 0.1860225 0.1860225 0.2117289 0.2080550 0.2080550 0.2100476 0.2252759 0.1465755 0.1345950 0.1488054 0.1365621 0.1397952 0.1495237 0.1471795 0.1176734 0.0530266 0.0000000 0.0137666 0.0257359 0.0185264 0.0788966 0.1701851 0.1769201 0.1780331 0.1767117 0.1727714 0.2305862 0.2262475 0.1588102 0.1533654 0.1992409 0.1780539 0.1980937 0.1985602 0.1754056 0.2906479 0.2587879 0.1531541 0.1579942 0.1635044 0.1449074 0.1292666 0.1308895 0.1270047 0.1255110 0.1908238 0.1325943 0.1188734 0.1514824 0.1348271 0.1277239 0.1763031 0.1567752 0.1597647 0.1647570 0.1527331 0.1522724 0.1637835 0.1548402 0.1548402 0.1549727 0.1666364 0.1660799 0.1342343 0.1380187 0.1608335 0.1183392 0.1350918 0.1339489 0.1258080 0.1481593 0.1321939 0.1537476 0.1522160 0.1533963 0.1222364 0.1975058 0.1421669 0.1719451 0.2152553 0.2227794 0.1899153 0.2030561 0.2628899 0.2136361 0.1749070 0.2242721 0.1836555 0.2094329 0.2152609 0.2151739 0.2256331 0.2110743 0.2072792 0.3487571 0.1989492 0.1862979 0.2107541 0.1727695 0.1858545 0.2734136 0.2727247 0.2166883 0.2172526 0.2165138 0.2277586 0.2961709 0.2706541 0.3026925 0.3130157 0.3159092 0.2854085 0.3511450 0.2905491 0.2575677 0.2561917 0.2501478 0.2439367 0.2353721 0.2401163 0.3138649 0.9980337 1.5643128 1.7107781 1.2205012 
Acalypha_fasciculata_M_2118                0.1562240 0.1433068 0.1514566 0.1327140 0.1484287 0.1696908 0.1582987 0.1675156 0.1661422 0.1830838 0.1894645 0.1848158 0.1884996 0.1834355 0.1822316 0.2068987 0.2068987 0.2068987 0.1883613 0.1928893 0.1889313 0.1557864 0.1658479 0.2015750 0.2099363 0.2204316 0.1765804 0.1999806 0.1494843 0.1763848 0.1813758 0.1813758 0.2062312 0.2026661 0.2026661 0.2045554 0.2252506 0.1406843 0.1289497 0.1427563 0.1309045 0.1340402 0.1434095 0.1369524 0.1125906 0.0442533 0.0137666 0.0000000 0.0182620 0.0113002 0.0748089 0.1565085 0.1630290 0.1638548 0.1628596 0.1660183 0.2211149 0.2170977 0.1522518 0.1470378 0.1913439 0.1711181 0.1904559 0.1908909 0.1684765 0.2920168 0.2604261 0.1427771 0.1473753 0.1527632 0.1348894 0.1247881 0.1214107 0.1215720 0.1161536 0.1756497 0.1229448 0.1099402 0.1436489 0.1251384 0.1222439 0.1646238 0.1460481 0.1489631 0.1536906 0.1421761 0.1460045 0.1528103 0.1477307 0.1477307 0.1478432 0.1590884 0.1648267 0.1181787 0.1282684 0.1433688 0.1092691 0.1253589 0.1215235 0.1166226 0.1432993 0.1259010 0.1466937 0.1472706 0.1429869 0.1132023 0.1852773 0.1256433 0.1606672 0.2069122 0.2143938 0.1824708 0.1952193 0.2474763 0.2168981 0.1690809 0.2156733 0.1691210 0.2097981 0.2038015 0.2126256 0.2229070 0.2032284 0.2003263 0.3358237 0.1864462 0.1789778 0.1958855 0.1659944 0.1787863 0.2654487 0.2647989 0.2069926 0.2075152 0.2068080 0.2131017 0.2791741 0.2544356 0.2852967 0.2954146 0.2983276 0.2690599 0.3324966 0.2831012 0.2383772 0.2371602 0.2314712 0.2253333 0.2176017 0.2215542 0.2995501 0.9524599 1.4758009 1.6390970 1.1912937 
Acalypha_pubiflora_australica_GL_2370      0.1687423 0.1624548 0.1638203 0.1441891 0.1589445 0.1879741 0.1763715 0.1859562 0.1843814 0.1942778 0.2028632 0.1980495 0.2018090 0.1967872 0.1954927 0.2284374 0.2284374 0.2284374 0.2091562 0.2138938 0.2097801 0.1751500 0.1854363 0.2152328 0.2238203 0.2345431 0.1964249 0.2137066 0.1707225 0.1813558 0.1898270 0.1898270 0.2255293 0.2218999 0.2218999 0.2166114 0.2351714 0.1521250 0.1402337 0.1544444 0.1421588 0.1521331 0.1621323 0.1515149 0.1231921 0.0416259 0.0257359 0.0182620 0.0000000 0.0206713 0.0902897 0.1687548 0.1754195 0.1837616 0.1752169 0.1783888 0.2393193 0.2348347 0.1718511 0.1662133 0.2127493 0.1866818 0.2068239 0.2073098 0.1769338 0.3001379 0.2812956 0.1642472 0.1651347 0.1745224 0.1559807 0.1344942 0.1353441 0.1392781 0.1367055 0.2019830 0.1438102 0.1298603 0.1653024 0.1392708 0.1362848 0.1783497 0.1528914 0.1592362 0.1640934 0.1523859 0.1533169 0.1631487 0.1510614 0.1510614 0.1580246 0.1694387 0.1756550 0.1320338 0.1423992 0.1580791 0.1295207 0.1462961 0.1421359 0.1367826 0.1511220 0.1333573 0.1545851 0.1620935 0.1645150 0.1299240 0.2084982 0.1331167 0.1831317 0.2209828 0.2283471 0.1871887 0.1925529 0.2577650 0.2309918 0.1695654 0.2253323 0.1820360 0.2318480 0.2209721 0.2187770 0.2292900 0.2091990 0.2068891 0.3109013 0.2027055 0.1920191 0.2089064 0.1754114 0.1877977 0.2815336 0.2808338 0.2186007 0.2191656 0.2184302 0.2287643 0.2885186 0.2589141 0.3038505 0.3087086 0.3115816 0.2733013 0.3552993 0.2912470 0.2428664 0.2416363 0.2359708 0.2299304 0.2221426 0.2262121 0.3088784 0.9498123 1.4041278 1.5682652 1.1758315 
Acalypha_medibracteata_R_152               0.1647891 0.1515516 0.1599123 0.1413541 0.1527865 0.1817250 0.1701237 0.1796398 0.1781255 0.1954953 0.1986484 0.1938849 0.1976220 0.1925847 0.1913181 0.2164144 0.2164144 0.2164144 0.1974856 0.2021212 0.1980813 0.1604290 0.1743675 0.2034332 0.2118835 0.2224822 0.1852503 0.2093922 0.1602817 0.1821364 0.1929425 0.1929425 0.2183459 0.2147357 0.2147357 0.2167486 0.2361320 0.1485039 0.1366528 0.1507459 0.1385888 0.1417987 0.1514727 0.1478238 0.1198143 0.0470239 0.0185264 0.0113002 0.0206713 0.0000000 0.0812431 0.1611504 0.1677447 0.1686677 0.1675625 0.1744896 0.2317819 0.2274783 0.1607262 0.1553114 0.2007472 0.1797251 0.1995699 0.2000344 0.1771221 0.3034336 0.2712844 0.1536807 0.1584306 0.1638306 0.1455860 0.1352476 0.1283673 0.1291198 0.1230944 0.1959177 0.1335053 0.1199992 0.1546464 0.1356939 0.1298445 0.1725182 0.1572421 0.1601712 0.1650668 0.1532780 0.1542200 0.1597887 0.1519361 0.1519361 0.1520590 0.1634415 0.1767334 0.1285308 0.1388226 0.1543471 0.1194950 0.1359570 0.1319535 0.1268160 0.1542507 0.1298258 0.1508761 0.1583309 0.1539196 0.1233026 0.1971419 0.1362152 0.1683469 0.2047322 0.2239638 0.1914949 0.2044847 0.2610273 0.2265661 0.1739189 0.2254611 0.1779656 0.2195503 0.2134008 0.2219489 0.2324782 0.2123692 0.2100657 0.3482193 0.1985479 0.1879138 0.2009406 0.1744938 0.1874222 0.2678679 0.2672134 0.2095604 0.2100881 0.2093791 0.2156712 0.2815359 0.2568971 0.2876624 0.2977230 0.3006098 0.2714173 0.3346351 0.2946385 0.2408398 0.2396152 0.2339373 0.2278504 0.2200851 0.2241037 0.3074660 0.9688692 1.4656513 1.6248677 1.1896208 
Acalypha_fruticosa_K_377                   0.1227445 0.1144076 0.1217120 0.1027582 0.1328561 0.1503229 0.1407916 0.1480646 0.1469334 0.1658582 0.1568389 0.1525800 0.1560831 0.1544595 0.1499383 0.1684537 0.1684537 0.1684537 0.1559461 0.1601100 0.1601448 0.1154178 0.1230871 0.1582328 0.1658077 0.1755182 0.1268649 0.1622021 0.1153129 0.1330116 0.1373300 0.1373300 0.1512597 0.1480195 0.1480195 0.1493287 0.1717467 0.0972222 0.0858402 0.0977538 0.0915598 0.1003047 0.1043338 0.1244776 0.0747711 0.0788965 0.0788966 0.0748089 0.0902897 0.0812431 0.0000000 0.1256778 0.1242145 0.1279792 0.1342885 0.1420398 0.1733033 0.1781252 0.1141781 0.1155892 0.1474868 0.1308289 0.1353820 0.1356514 0.1280818 0.2266698 0.2189994 0.1028071 0.1067580 0.1090109 0.1017337 0.0894782 0.0964936 0.0890608 0.0840096 0.1184017 0.0775338 0.0810270 0.1054489 0.0863176 0.0888374 0.1257632 0.1135296 0.1163089 0.1204215 0.1037791 0.1106681 0.1134231 0.1139968 0.1139968 0.1084708 0.1229049 0.1231367 0.0893402 0.0925729 0.1079067 0.0807725 0.1061732 0.0997450 0.0867327 0.1156143 0.1081583 0.1206760 0.1059827 0.1303603 0.0924929 0.1633897 0.1190265 0.1332422 0.1695655 0.1712654 0.1411834 0.1434427 0.1935830 0.1673737 0.1234059 0.1769830 0.1533170 0.1541473 0.1753365 0.1522971 0.1610700 0.1507162 0.1502809 0.2738464 0.1640855 0.1586695 0.1557569 0.1526202 0.1583514 0.2218994 0.2214291 0.2206331 0.2138715 0.2131531 0.2159070 0.2678894 0.2393740 0.2668165 0.2821265 0.2685993 0.2536681 0.3179209 0.2205625 0.2180235 0.2169535 0.2180064 0.2134341 0.2147292 0.2128734 0.2763735 0.9732651 1.5188965 1.6317792 1.1993660 
Acalypha_deamii_GL_2369                    0.1192701 0.1110621 0.1182657 0.0882464 0.1323835 0.1401453 0.1308967 0.1446499 0.1368717 0.1520705 0.1620580 0.1578058 0.1612820 0.1631903 0.1535427 0.1716837 0.1716837 0.1716837 0.1526099 0.1566475 0.1569656 0.1244288 0.1361209 0.1675375 0.1750068 0.1768417 0.1357091 0.1578285 0.1137436 0.1223369 0.1319526 0.1319526 0.1566419 0.1534004 0.1534004 0.1640633 0.1605570 0.1090851 0.1013783 0.1133664 0.0998533 0.1083691 0.1196464 0.0984941 0.1393477 0.1642086 0.1701851 0.1565085 0.1687548 0.1611504 0.1256778 0.0000000 0.0066805 0.0231882 0.0353186 0.0850469 0.1379457 0.1294375 0.0903010 0.0866336 0.1152303 0.0892293 0.1108958 0.1110985 0.0952474 0.1548121 0.1557947 0.1124019 0.1163771 0.1168786 0.1067243 0.1211317 0.1113147 0.0956398 0.0897785 0.1354316 0.0935078 0.1138003 0.1025870 0.1128856 0.1134966 0.1322155 0.1475375 0.1437333 0.1549445 0.1437837 0.1365996 0.1434258 0.1414691 0.1414691 0.1435845 0.1427599 0.1563493 0.1089947 0.1150266 0.1261473 0.0959590 0.1197797 0.1198985 0.1134113 0.1256891 0.1201768 0.1426474 0.1315467 0.1412608 0.1151351 0.1320229 0.1276058 0.1479621 0.1336129 0.1495433 0.1216783 0.1381930 0.1922849 0.1697201 0.1350954 0.1621747 0.1761319 0.1024430 0.1200626 0.1555019 0.1641248 0.1539313 0.1540587 0.1943076 0.1746149 0.1634764 0.1380544 0.1616607 0.1443222 0.2252463 0.2254896 0.1916317 0.1854598 0.1848276 0.2022228 0.2381833 0.2124955 0.2418713 0.2950522 0.2945354 0.2649941 0.3193150 0.1642162 0.2043102 0.2033147 0.2043260 0.1925258 0.2088802 0.2035865 0.2653593 0.8909406 1.1919874 1.3460007 1.1520891 
Acalypha_rhomboidea_GL_2316                0.1154613 0.1073826 0.1144865 0.0846119 0.1284318 0.1360987 0.1269153 0.1405256 0.1328540 0.1478609 0.1577510 0.1535581 0.1570032 0.1588491 0.1493583 0.1673185 0.1673185 0.1673185 0.1484570 0.1524404 0.1527565 0.1206968 0.1323087 0.1633192 0.1707089 0.1725530 0.1319167 0.1536876 0.1129775 0.1222924 0.1281970 0.1281970 0.1526101 0.1493958 0.1493958 0.1598742 0.1599244 0.1055794 0.0979077 0.1097774 0.0964392 0.1048770 0.1159841 0.0950483 0.1313525 0.1622339 0.1769201 0.1630290 0.1754195 0.1677447 0.1242145 0.0066805 0.0000000 0.0207326 0.0278900 0.0818835 0.1338530 0.1254938 0.0870005 0.0834013 0.1115642 0.0859868 0.1073213 0.1075152 0.0861976 0.1507618 0.1517963 0.1088579 0.1066893 0.1132512 0.1032167 0.1236235 0.1078165 0.0923102 0.0922717 0.1430645 0.0960260 0.1101899 0.0991558 0.1093111 0.1100071 0.1347753 0.1434905 0.1397311 0.1508111 0.1397803 0.1326834 0.1329292 0.1374674 0.1374674 0.1395956 0.1387984 0.1520665 0.1054951 0.1114706 0.1224293 0.0984567 0.1161178 0.1162458 0.1098287 0.1282020 0.1299885 0.1386810 0.1278077 0.1373413 0.1115767 0.1281664 0.1301556 0.1439880 0.1297121 0.1455042 0.1180610 0.1343296 0.1876119 0.1653546 0.1312329 0.1578916 0.1718001 0.1049572 0.1226645 0.1514379 0.1599399 0.1499102 0.1499684 0.1914641 0.1701094 0.1590721 0.1342795 0.1574552 0.1402845 0.2224146 0.2226614 0.1987577 0.1924693 0.1918184 0.2093973 0.2326451 0.2072841 0.2362498 0.2914373 0.2909353 0.2593006 0.3155070 0.1600007 0.2024444 0.2014674 0.2017998 0.1914327 0.2063357 0.2010224 0.2622382 0.9087083 1.1939977 1.3253475 1.1416524 
Acalypha_monococca_GL_2319                 0.1243680 0.1159579 0.1233211 0.0988847 0.1377151 0.1388396 0.1295044 0.1433709 0.1355377 0.1578017 0.1709271 0.1665695 0.1700955 0.1721254 0.1621918 0.1806303 0.1806303 0.1806303 0.1611971 0.1653313 0.1656511 0.1258441 0.1453005 0.1709310 0.1785569 0.1873442 0.1383799 0.1610403 0.1178011 0.1210931 0.1397819 0.1397819 0.1555203 0.1522528 0.1522528 0.1629766 0.1631454 0.1103288 0.1025622 0.1146657 0.1010080 0.1035374 0.1147419 0.0996500 0.1152310 0.1630566 0.1780331 0.1638548 0.1837616 0.1686677 0.1279792 0.0231882 0.0207326 0.0000000 0.0331589 0.0917444 0.1324798 0.1240543 0.0875408 0.0839194 0.1122323 0.0865146 0.1079638 0.1081597 0.0869735 0.1520862 0.1288733 0.1105661 0.1083766 0.1115872 0.1137130 0.1037314 0.1001540 0.0905262 0.0846867 0.1244607 0.0915805 0.1151092 0.1033984 0.1137784 0.1024067 0.1369410 0.1487010 0.1448691 0.1561616 0.1449200 0.1376828 0.1379494 0.1425958 0.1425958 0.1447158 0.1438803 0.1576165 0.1041614 0.1098173 0.1208409 0.1026493 0.1274549 0.1146083 0.1081421 0.1266689 0.1221159 0.1437688 0.1267054 0.1423638 0.1160333 0.1335136 0.1286142 0.1231788 0.1374246 0.1468023 0.1272041 0.1442478 0.1928080 0.1632973 0.1448714 0.1640083 0.1578731 0.0966584 0.1205674 0.1572104 0.1659248 0.1622339 0.1557714 0.1997772 0.1766034 0.1653688 0.1222223 0.1634585 0.1527017 0.2189618 0.2192142 0.1960000 0.1898697 0.1892373 0.1989739 0.2511929 0.2254377 0.2418644 0.2951499 0.2928100 0.2613715 0.3146957 0.1541340 0.2080608 0.2070467 0.2080679 0.1962839 0.2125730 0.2153080 0.2551947 0.8956077 1.1898119 1.3740274 1.1797213 
Acalypha_virginica_GL_2342                 0.1246726 0.1164150 0.1236441 0.1041491 0.1388667 0.1388728 0.1297159 0.1433177 0.1356336 0.1506523 0.1759716 0.1716023 0.1751173 0.1771937 0.1672073 0.1856123 0.1856123 0.1856123 0.1579302 0.1619714 0.1706486 0.1370912 0.1621527 0.1733446 0.1809694 0.1828025 0.1395682 0.1634714 0.1155611 0.1219901 0.1246255 0.1246255 0.1494357 0.1462329 0.1462329 0.1565988 0.1651089 0.1081997 0.1005576 0.1124282 0.0990571 0.1074922 0.1186422 0.1097532 0.1453391 0.1691349 0.1767117 0.1628596 0.1752169 0.1675625 0.1342885 0.0353186 0.0278900 0.0331589 0.0000000 0.0871134 0.1528404 0.1371003 0.0777154 0.0742938 0.1067505 0.0794024 0.0999952 0.1001709 0.0828822 0.1478006 0.1392369 0.1246276 0.1225176 0.1248951 0.1179810 0.1140706 0.1112733 0.1074029 0.1014168 0.1343828 0.1026717 0.1128533 0.1017670 0.1119547 0.1074913 0.1408670 0.1462080 0.1424472 0.1535299 0.1424968 0.1353946 0.1356490 0.1402005 0.1402005 0.1423037 0.1427110 0.1548727 0.0962384 0.1021155 0.1127464 0.1077483 0.1187747 0.1127642 0.1094559 0.1246297 0.1274101 0.1349173 0.1242515 0.1369930 0.1113177 0.1449802 0.1403694 0.1402186 0.1432013 0.1526012 0.1254328 0.1422378 0.1903826 0.1612282 0.1403154 0.1499723 0.1716145 0.1046094 0.1113198 0.1687294 0.1775982 0.1670481 0.1668653 0.2093170 0.1739210 0.1672796 0.1406682 0.1534763 0.1430202 0.2402448 0.2397091 0.2132982 0.2068143 0.2061306 0.2239655 0.2563059 0.2302613 0.2601573 0.3180797 0.3174816 0.2746915 0.3229016 0.1493638 0.2031805 0.2022132 0.2025419 0.1923214 0.1995055 0.2017880 0.2685433 0.9661717 1.2756033 1.4423068 1.2122552 
Acalypha_membranacea_AR_6532               0.1382257 0.1296218 0.1305756 0.1195215 0.1523404 0.1635573 0.1528784 0.1614592 0.1602251 0.1760318 0.1808943 0.1764463 0.1800048 0.1821590 0.1650043 0.1835278 0.1835278 0.1835278 0.1709094 0.1751253 0.1754438 0.1486083 0.1550532 0.1816392 0.1894058 0.1976366 0.1679884 0.1772873 0.1085039 0.1269587 0.1300620 0.1300620 0.1518232 0.1551476 0.1551476 0.1659875 0.1655073 0.1095805 0.1015085 0.1129808 0.1093746 0.1088608 0.1139572 0.1286181 0.1606224 0.1723292 0.1727714 0.1660183 0.1783888 0.1744896 0.1420398 0.0850469 0.0818835 0.0917444 0.0871134 0.0000000 0.1407497 0.1388027 0.0870420 0.0868277 0.1068185 0.0788834 0.1000279 0.1002086 0.0999543 0.1540023 0.1541933 0.1408822 0.1452902 0.1427884 0.1292359 0.1348941 0.1282776 0.1216449 0.1163316 0.1476814 0.1134810 0.1119831 0.1206662 0.1203280 0.1278788 0.1504944 0.1504307 0.1466321 0.1578241 0.1466827 0.1423199 0.1503152 0.1426602 0.1426602 0.1387475 0.1535089 0.1617337 0.1288397 0.1360011 0.1430242 0.1230132 0.1316280 0.1407470 0.1248264 0.1489004 0.1485075 0.1418319 0.1231245 0.1466605 0.1272924 0.1707048 0.1603569 0.1719497 0.1364803 0.1369265 0.1269026 0.1350660 0.1961747 0.1704831 0.1446735 0.1835467 0.1777645 0.1200070 0.1215446 0.1778121 0.1800493 0.1760355 0.1673517 0.2271410 0.1820079 0.1751624 0.1783364 0.1766015 0.1656756 0.2523499 0.2517563 0.2276246 0.2207659 0.2200321 0.2386200 0.2892025 0.2611312 0.2882958 0.3449746 0.3315776 0.2955099 0.3367502 0.1455419 0.2344170 0.2332433 0.2440213 0.2334089 0.2482705 0.2440274 0.3159162 1.0036898 1.2315148 1.4166310 1.2203493 
Acalypha_bisetosa_AL_33893                 0.2064821 0.1949798 0.1994763 0.1346346 0.2183152 0.2435042 0.2302224 0.2418623 0.2394488 0.2549891 0.2504267 0.2447073 0.2489673 0.2481405 0.2421247 0.2651732 0.2651732 0.2651732 0.2522636 0.2578256 0.2632416 0.1958132 0.2156225 0.2183143 0.2273609 0.2328735 0.1998097 0.2123829 0.1733858 0.1789759 0.1950827 0.1950827 0.2181355 0.2143154 0.2143154 0.2231510 0.2204737 0.1459007 0.1360444 0.1561497 0.1395790 0.1465246 0.1577402 0.1757745 0.2028866 0.2188867 0.2305862 0.2211149 0.2393193 0.2317819 0.1733033 0.1379457 0.1338530 0.1324798 0.1528404 0.1407497 0.0000000 0.0229504 0.0981378 0.0941372 0.1077484 0.1383873 0.1490942 0.1494155 0.1501866 0.2070617 0.2052991 0.1904572 0.1960995 0.1836147 0.1887119 0.1912540 0.1779919 0.1857306 0.1758969 0.1510598 0.1765763 0.1817887 0.1832756 0.1896180 0.1708584 0.2187330 0.2157845 0.2135713 0.2250910 0.2031708 0.2052178 0.2156620 0.2035962 0.2035962 0.2059221 0.2129312 0.2322597 0.1873832 0.1867591 0.2077939 0.1714217 0.1818210 0.1743168 0.1786147 0.1936691 0.2055912 0.2130135 0.1977936 0.2009844 0.1745732 0.2269949 0.1978959 0.2457931 0.2180284 0.2269117 0.1840338 0.1957690 0.3152901 0.2753899 0.2177892 0.2766026 0.2066766 0.1856325 0.1774414 0.2288709 0.2403232 0.2264189 0.2271781 0.2757455 0.2351017 0.2395811 0.2382485 0.2318580 0.2222422 0.2835275 0.2863190 0.2784813 0.2701006 0.2691770 0.2757452 0.3533001 0.3106937 0.3457277 0.3862090 0.3791369 0.3598086 0.3725705 0.2126680 0.2963589 0.2946106 0.2877338 0.2833510 0.2905613 0.2963378 0.4365926 1.2692919 1.3981760 1.4420573 1.3724880 
Acalypha_diversifolia_C_1296               0.1885205 0.1775740 0.1818273 0.1225127 0.1928066 0.2194343 0.2066157 0.2257643 0.2154988 0.2219985 0.2340250 0.2285455 0.2326912 0.2317039 0.2341966 0.2566632 0.2566632 0.2566632 0.2359114 0.2412450 0.2382074 0.1850151 0.2042547 0.2113212 0.2201316 0.2255646 0.1891192 0.2046846 0.1707713 0.1708335 0.1813935 0.1813935 0.2144569 0.2107209 0.2107209 0.2192777 0.2166022 0.1316556 0.1222267 0.1411658 0.1255777 0.1321602 0.1420579 0.1655525 0.1994445 0.2230812 0.2262475 0.2170977 0.2348347 0.2274783 0.1781252 0.1294375 0.1254938 0.1240543 0.1371003 0.1388027 0.0229504 0.0000000 0.0853893 0.0816376 0.1035694 0.1298505 0.1442284 0.1445329 0.1412734 0.1890343 0.1830793 0.1798844 0.1852954 0.1735768 0.1784703 0.1807984 0.1678011 0.1755161 0.1695491 0.1640904 0.1664824 0.1714887 0.1781680 0.1790635 0.1610632 0.2149331 0.2120366 0.2098962 0.2211092 0.1997171 0.2017499 0.2119153 0.2001854 0.2001854 0.2069402 0.2092795 0.2279664 0.1770603 0.1764619 0.2011839 0.1687889 0.1717204 0.1644149 0.1757697 0.1906155 0.2021042 0.2016501 0.1870398 0.1829903 0.1648833 0.2149836 0.1875036 0.2333809 0.2025333 0.2152213 0.1884927 0.2001035 0.2942527 0.2700732 0.2100430 0.2711854 0.2038151 0.1722843 0.1674941 0.2170513 0.2280443 0.2192977 0.2153041 0.2670302 0.2227736 0.2269158 0.2225559 0.2273255 0.2256856 0.2654886 0.2682993 0.2694106 0.2613331 0.2604459 0.2667668 0.3232431 0.2830953 0.3214917 0.3639491 0.3529677 0.3391034 0.3582845 0.2090015 0.2956064 0.2938994 0.2871709 0.2828727 0.2899393 0.2955724 0.4028837 1.1672051 1.3057945 1.3376825 1.3760822 
Acalypha_dictyoneura_TC_72193              0.1129330 0.1048493 0.1119666 0.0964622 0.1271255 0.1427992 0.1321526 0.1434903 0.1394506 0.1520267 0.1740638 0.1695736 0.1731938 0.1717068 0.1609949 0.1798188 0.1798188 0.1798188 0.1516002 0.1557045 0.1615180 0.1255513 0.1430312 0.1561252 0.1637381 0.1592167 0.1260300 0.1477746 0.1116256 0.1252624 0.1288532 0.1288532 0.1552939 0.1520158 0.1520158 0.1627709 0.1563531 0.1019529 0.0845556 0.0929736 0.0867335 0.0952030 0.1094761 0.1168492 0.1550079 0.1615085 0.1588102 0.1522518 0.1718511 0.1607262 0.1141781 0.0903010 0.0870005 0.0875408 0.0777154 0.0870420 0.0981378 0.0853893 0.0000000 0.0067154 0.0441682 0.0691944 0.0854481 0.0855940 0.0782142 0.1488843 0.1335629 0.1187389 0.1229114 0.1281594 0.1147317 0.1239657 0.1220461 0.1073400 0.1019754 0.1407095 0.0990863 0.0935464 0.0991044 0.1057914 0.1108375 0.1402029 0.1406206 0.1367764 0.1481107 0.1368262 0.1324635 0.1405029 0.1261983 0.1261983 0.1257594 0.1437774 0.1518145 0.1057046 0.1052888 0.1106652 0.0925398 0.1032008 0.0953740 0.0973136 0.1250863 0.1243134 0.1112757 0.1187840 0.1170549 0.1012088 0.1614848 0.1531191 0.1558983 0.1327095 0.1443290 0.1270524 0.1457478 0.2106341 0.1797215 0.1257555 0.1780643 0.1596874 0.0887278 0.0987584 0.1657345 0.1747460 0.1640406 0.1638090 0.2125754 0.1739174 0.1759530 0.1678795 0.1664569 0.1585486 0.2201706 0.2197132 0.2224391 0.2157500 0.2150380 0.2177764 0.2697571 0.2421409 0.2520057 0.3275761 0.3192742 0.2769999 0.3147486 0.1403123 0.2091122 0.2081189 0.2140775 0.2038207 0.2108981 0.2057800 0.2912251 1.0418438 1.2655567 1.3244553 1.1068677 
Acalypha_padifolia_Z_3411                  0.1086253 0.1007370 0.1076992 0.0888489 0.1225158 0.1378390 0.1273985 0.1384841 0.1345496 0.1468173 0.1683910 0.1640140 0.1675660 0.1660462 0.1556414 0.1740843 0.1740843 0.1740843 0.1464992 0.1505054 0.1561505 0.1210261 0.1381688 0.1555340 0.1630973 0.1682760 0.1216074 0.1426784 0.1075982 0.1207620 0.1244790 0.1244790 0.1503465 0.1471248 0.1471248 0.1575741 0.1557601 0.0980083 0.0843261 0.0927289 0.0830393 0.0913785 0.1053392 0.1125610 0.1544403 0.1560567 0.1533654 0.1470378 0.1662133 0.1553114 0.1155892 0.0866336 0.0834013 0.0839194 0.0742938 0.0868277 0.0941372 0.0816376 0.0067154 0.0000000 0.0412920 0.0659129 0.0818291 0.0819663 0.0747668 0.1483598 0.1289484 0.1144552 0.1185265 0.1237148 0.1105417 0.1196302 0.1177048 0.1033181 0.0980189 0.1309344 0.0951642 0.0896955 0.0951790 0.1017305 0.1067529 0.1353701 0.1357695 0.1320073 0.1430992 0.1320553 0.1278077 0.1356542 0.1216482 0.1216482 0.1253511 0.1388782 0.1465884 0.1016700 0.1012696 0.1065796 0.0887516 0.0991732 0.0915428 0.0933749 0.1206894 0.1198569 0.1070424 0.1145013 0.1127431 0.0972974 0.1562144 0.1481716 0.1508251 0.1238948 0.1352605 0.1225714 0.1408761 0.2041980 0.1740263 0.1296578 0.1723439 0.1545461 0.0921668 0.0948608 0.1605055 0.1692934 0.1588784 0.1585730 0.2115950 0.1683110 0.1702473 0.1627647 0.1611716 0.1534339 0.2132557 0.2128297 0.2156042 0.2091214 0.2084360 0.2110406 0.2615998 0.2346635 0.2442747 0.3177487 0.3171593 0.2687588 0.3054079 0.1488613 0.2199199 0.2188485 0.2192088 0.2088890 0.2159528 0.2109424 0.2894625 1.0079822 1.2220303 1.2784985 1.1424557 
Acalypha_stricta_V_743                     0.1514387 0.1421448 0.1432697 0.1237155 0.1726517 0.1848612 0.1732630 0.1859337 0.1812660 0.1986658 0.2139834 0.2089422 0.2128335 0.2116905 0.2025186 0.2229720 0.2229720 0.2229720 0.1917431 0.1963584 0.2031050 0.1640301 0.1800121 0.1883291 0.1966313 0.2019674 0.1605960 0.1789255 0.1305172 0.1403339 0.1537946 0.1537946 0.1771791 0.1737447 0.1737447 0.1855583 0.1769825 0.1094199 0.0975985 0.1058168 0.0975481 0.1062951 0.1212968 0.1382687 0.1915188 0.1915755 0.1992409 0.1913439 0.2127493 0.2007472 0.1474868 0.1152303 0.1115642 0.1122323 0.1067505 0.1068185 0.1077484 0.1035694 0.0441682 0.0412920 0.0000000 0.0914885 0.1023241 0.1025100 0.0986340 0.1702553 0.1606633 0.1430062 0.1476321 0.1485293 0.1408723 0.1505582 0.1533145 0.1369594 0.1313705 0.1565606 0.1283950 0.1254656 0.1288981 0.1358335 0.1464340 0.1622179 0.1537926 0.1498716 0.1614278 0.1499243 0.1454068 0.1536739 0.1472852 0.1472852 0.1552226 0.1626622 0.1655695 0.1412506 0.1407468 0.1507535 0.1267861 0.1345879 0.1274248 0.1257393 0.1539766 0.1622562 0.1372549 0.1464034 0.1503839 0.1319787 0.1899019 0.1850077 0.1894003 0.1556498 0.1658559 0.1551392 0.1616021 0.2293544 0.1967000 0.1609909 0.2047240 0.1873999 0.1242912 0.1193685 0.1808399 0.1901915 0.1692456 0.1790025 0.2142772 0.1818277 0.1948585 0.1975521 0.1862881 0.1748559 0.2459701 0.2454012 0.2650312 0.2574265 0.2565924 0.2518493 0.3019486 0.2715955 0.2924682 0.3485509 0.3569095 0.3022426 0.3307836 0.1796807 0.2438237 0.2425555 0.2429755 0.2321594 0.2345459 0.2380547 0.3334266 1.1721858 1.4345259 1.3743914 1.1859177 
Acalypha_lycioides_T_11351                 0.1144805 0.1065159 0.1072459 0.0901431 0.1242076 0.1282923 0.1224832 0.1325574 0.1251131 0.1397030 0.1614736 0.1572612 0.1607073 0.1625925 0.1462934 0.1641388 0.1641388 0.1641388 0.1441466 0.1480492 0.1496780 0.1271670 0.1411738 0.1649138 0.1723598 0.1887419 0.1384051 0.1485332 0.0980345 0.1103732 0.1186686 0.1186686 0.1395691 0.1364031 0.1364031 0.1464197 0.1477228 0.0934730 0.0888027 0.1060974 0.0962429 0.0986766 0.1034453 0.1171588 0.1520989 0.1775743 0.1780539 0.1711181 0.1866818 0.1797251 0.1308289 0.0892293 0.0859868 0.0865146 0.0794024 0.0788834 0.1383873 0.1298505 0.0691944 0.0659129 0.0914885 0.0000000 0.0209020 0.0209300 0.0650480 0.1446800 0.1322335 0.1094762 0.1056609 0.1219683 0.1090236 0.1199303 0.1180484 0.1013155 0.0961191 0.1184044 0.0909959 0.0985311 0.0933327 0.0997312 0.1014093 0.1297017 0.1257908 0.1264218 0.1372052 0.1200607 0.1243643 0.1235196 0.1217291 0.1217291 0.1199379 0.1266637 0.1337092 0.0955750 0.0952020 0.1115154 0.0957673 0.1128318 0.1074974 0.1014824 0.1306128 0.1244252 0.1163239 0.1095231 0.1212728 0.1088167 0.1367750 0.1567915 0.1448388 0.1057703 0.1199431 0.1252419 0.1212137 0.1772580 0.1491281 0.1260430 0.1569667 0.1559627 0.1038961 0.1104377 0.1424459 0.1506077 0.1410241 0.1404676 0.1839814 0.1655578 0.1565748 0.1443790 0.1603829 0.1564896 0.2237380 0.2232725 0.2087284 0.2024624 0.2018048 0.2042733 0.2543129 0.2284228 0.2451842 0.3056807 0.3051394 0.2650370 0.2741585 0.1435822 0.2131476 0.2121342 0.2124769 0.2023504 0.2093557 0.2042624 0.2775340 0.9451958 1.2909343 1.3552797 1.1349893 
Acalypha_plicata_A_188                     0.1270443 0.1186014 0.1194603 0.1021881 0.1372320 0.1538607 0.1478085 0.1586424 0.1504832 0.1663649 0.1826030 0.1780411 0.1816838 0.1839076 0.1663162 0.1852876 0.1852876 0.1852876 0.1637384 0.1679535 0.1736734 0.1427883 0.1574589 0.1825126 0.1903030 0.2072790 0.1464721 0.1603230 0.1164754 0.1373569 0.1387585 0.1387585 0.1611695 0.1578360 0.1578360 0.1689146 0.1704210 0.1085995 0.1029928 0.1173702 0.1105754 0.1140392 0.1226836 0.1416773 0.1795713 0.1974628 0.1980937 0.1904559 0.2068239 0.1995699 0.1353820 0.1108958 0.1073213 0.1079638 0.0999952 0.1000279 0.1490942 0.1442284 0.0854481 0.0818291 0.1023241 0.0209020 0.0000000 0.0000010 0.0813139 0.1497177 0.1528026 0.1323680 0.1281194 0.1457090 0.1317983 0.1403754 0.1385660 0.1204738 0.1150590 0.1617634 0.1097700 0.1209645 0.1149598 0.1191121 0.1232996 0.1497554 0.1476111 0.1483969 0.1600465 0.1416327 0.1532907 0.1453708 0.1465830 0.1465830 0.1404123 0.1469775 0.1570066 0.1170602 0.1166232 0.1343497 0.1208591 0.1318626 0.1229884 0.1165845 0.1547976 0.1438442 0.1361008 0.1324081 0.1455025 0.1275987 0.1579118 0.1803486 0.1707027 0.1279909 0.1427193 0.1535770 0.1409001 0.2083993 0.1780585 0.1465643 0.1784342 0.1737193 0.1301321 0.1294026 0.1620760 0.1708018 0.1604532 0.1601735 0.1843494 0.1626938 0.1621056 0.1648738 0.1888496 0.1846018 0.2361859 0.2356679 0.2260687 0.2193848 0.2186706 0.2214348 0.2742660 0.2469507 0.2649591 0.3285082 0.3278737 0.2884545 0.2968853 0.1657927 0.2291089 0.2329448 0.2333342 0.2229099 0.2298888 0.2252159 0.3099431 1.0011744 1.3319171 1.3852757 1.0903443 
Acalypha_plicata_OM140956                  0.1272956 0.1188295 0.1196923 0.1023885 0.1375100 0.1541866 0.1481204 0.1589840 0.1508004 0.1667286 0.1830168 0.1784402 0.1820930 0.1843275 0.1666809 0.1857063 0.1857063 0.1857063 0.1640907 0.1683186 0.1740579 0.1430719 0.1577814 0.1829098 0.1907230 0.2077464 0.1467580 0.1606587 0.1166897 0.1376352 0.1390308 0.1390308 0.1615027 0.1581608 0.1581608 0.1692761 0.1707972 0.1087979 0.1031795 0.1175876 0.1107764 0.1142494 0.1229179 0.1419617 0.1799611 0.1979243 0.1985602 0.1908909 0.2073098 0.2000344 0.1356514 0.1110985 0.1075152 0.1081597 0.1001709 0.1002086 0.1494155 0.1445329 0.0855940 0.0819663 0.1025100 0.0209300 0.0000010 0.0000000 0.0814495 0.1500250 0.1531176 0.1326255 0.1283649 0.1459997 0.1320535 0.1406492 0.1388379 0.1206993 0.1152743 0.1617634 0.1099741 0.1211977 0.1151745 0.1193382 0.1235306 0.1500644 0.1479166 0.1487060 0.1603887 0.1419246 0.1536150 0.1456731 0.1468896 0.1468896 0.1406983 0.1472801 0.1573510 0.1172767 0.1168383 0.1346099 0.1210858 0.1321185 0.1232243 0.1168051 0.1551097 0.1441325 0.1363746 0.1326657 0.1457992 0.1278416 0.1582459 0.1807371 0.1710664 0.1282421 0.1430036 0.1538947 0.1411803 0.2088844 0.1784479 0.1468641 0.1788334 0.1699476 0.1303858 0.1296527 0.1624061 0.1711581 0.1607770 0.1605014 0.1847605 0.1630401 0.1624555 0.1652089 0.1892713 0.1850104 0.2316547 0.2311536 0.2217296 0.2151207 0.2144175 0.2171187 0.2695049 0.2424099 0.2601980 0.3233238 0.3227087 0.2836934 0.2919301 0.1661549 0.2296783 0.2335253 0.2339169 0.2234624 0.2304552 0.2257844 0.3034259 0.9825257 1.3014967 1.3590499 1.0799239 
Acalypha_stachyura_H_23994                 0.1206672 0.1125341 0.1196668 0.1059598 0.1240419 0.1384356 0.1325747 0.1428672 0.1352031 0.1501849 0.1655017 0.1612176 0.1647059 0.1666571 0.1569190 0.1681759 0.1681759 0.1681759 0.1478679 0.1518319 0.1467220 0.1460238 0.1585789 0.1696409 0.1772267 0.1822802 0.1442101 0.1530069 0.1198760 0.1366559 0.1382526 0.1382526 0.1470904 0.1439420 0.1439420 0.1503516 0.1707115 0.1071051 0.0962886 0.1082732 0.0978343 0.1094065 0.1170435 0.1277576 0.1599088 0.1749391 0.1754056 0.1684765 0.1769338 0.1771221 0.1280818 0.0952474 0.0861976 0.0869735 0.0828822 0.0999543 0.1501866 0.1412734 0.0782142 0.0747668 0.0986340 0.0650480 0.0813139 0.0814495 0.0000000 0.1566523 0.1443207 0.1101706 0.1045801 0.1227831 0.1158359 0.1180137 0.1160984 0.0933540 0.0940167 0.1170368 0.0911906 0.1025113 0.0971505 0.0916489 0.1037354 0.1371697 0.1277682 0.1273110 0.1382148 0.1273574 0.1317946 0.1243815 0.1254437 0.1254437 0.1207594 0.1406551 0.1415175 0.0993817 0.0989952 0.1156299 0.0988404 0.1170212 0.1143821 0.0990372 0.1350624 0.1316650 0.1263494 0.1091953 0.1244472 0.1125226 0.1460378 0.1457357 0.1459146 0.1228003 0.1437059 0.1309037 0.1313486 0.2117194 0.1901905 0.1493360 0.1552778 0.1724158 0.1212994 0.1216687 0.1664077 0.1752990 0.1647323 0.1645149 0.1979903 0.1514732 0.1571190 0.1760291 0.1723984 0.1683770 0.2396331 0.2391079 0.2206448 0.2141519 0.2134617 0.2161082 0.2708510 0.2550529 0.2535623 0.3198440 0.3192554 0.2710922 0.2996640 0.1668584 0.2437684 0.2425475 0.2429529 0.2325360 0.2394056 0.2350002 0.2867062 0.8889418 1.1605641 1.2427176 1.1259225 
Acalypha_cuneata_H_168                     0.2161306 0.2087508 0.2050516 0.1767771 0.2408437 0.2339397 0.2275869 0.2341290 0.2301546 0.2386541 0.2862119 0.2805055 0.2846254 0.2882989 0.2665206 0.2806341 0.2806341 0.2806341 0.2679715 0.2733114 0.2735847 0.2406671 0.2473384 0.2699814 0.2792702 0.2704895 0.2331746 0.2613573 0.2050968 0.2134699 0.2130127 0.2130127 0.2579379 0.2541261 0.2541261 0.2693394 0.2543470 0.1713027 0.1608746 0.1725012 0.1729719 0.1808260 0.1952830 0.2172112 0.2487581 0.2931678 0.2906479 0.2920168 0.3001379 0.3034336 0.2266698 0.1548121 0.1507618 0.1520862 0.1478006 0.1540023 0.2070617 0.1890343 0.1488843 0.1483598 0.1702553 0.1446800 0.1497177 0.1500250 0.1566523 0.0000000 0.0761037 0.2022687 0.2078189 0.2129018 0.2106524 0.2075495 0.2135876 0.1986533 0.1927973 0.3186739 0.1885434 0.2094047 0.2173767 0.1987345 0.2015459 0.2331772 0.2260750 0.2291424 0.2305701 0.2260378 0.2275361 0.2259597 0.2354063 0.2354063 0.2093794 0.2249135 0.2474601 0.1891276 0.1885225 0.2033232 0.2022352 0.2078936 0.2026302 0.2100517 0.1845910 0.2174220 0.2395331 0.2097202 0.2472088 0.2066027 0.2305500 0.2272729 0.2493709 0.2012711 0.1987774 0.2219827 0.2383182 0.3041645 0.2697999 0.2376793 0.2489140 0.2642293 0.1378181 0.1460112 0.2674950 0.2684538 0.2755064 0.2769489 0.2606132 0.2514759 0.2615360 0.2356398 0.2473221 0.2494810 0.3584090 0.3573826 0.3117958 0.3075934 0.3066423 0.3281957 0.3746147 0.3379651 0.4079817 0.4589613 0.4460514 0.4177589 0.4254293 0.1680569 0.2870376 0.2911931 0.3096522 0.2981930 0.3050371 0.3111210 0.3986167 1.2405816 1.4756685 1.6412002 1.4059169 
Acalypha_scandens_B_1673                   0.2116008 0.1923363 0.2062077 0.1733341 0.2000068 0.2189254 0.2125101 0.2190905 0.2151515 0.2159225 0.2588378 0.2534403 0.2574297 0.2607106 0.2400784 0.2538966 0.2538966 0.2538966 0.2598841 0.2545258 0.2392109 0.1975302 0.1966796 0.2437362 0.2527477 0.2536871 0.2059032 0.2230104 0.1981856 0.1867637 0.2116625 0.2116625 0.2330362 0.2292876 0.2292876 0.2390032 0.2458211 0.1816386 0.1683609 0.1808794 0.1692360 0.1715156 0.1863763 0.1938145 0.2280138 0.2786509 0.2587879 0.2604261 0.2812956 0.2712844 0.2189994 0.1557947 0.1517963 0.1288733 0.1392369 0.1541933 0.2052991 0.1830793 0.1335629 0.1289484 0.1606633 0.1322335 0.1528026 0.1531176 0.1443207 0.0761037 0.0000000 0.1922762 0.1976462 0.2038123 0.2016678 0.1867173 0.1870710 0.1847684 0.1789842 0.2556150 0.1801943 0.1948126 0.2027490 0.1815052 0.1770540 0.2389290 0.2255906 0.2286501 0.2347129 0.2287193 0.2270447 0.2332583 0.2256663 0.2256663 0.2113837 0.2275895 0.2501884 0.1830531 0.1824638 0.2062097 0.1811814 0.1959721 0.1851034 0.1783290 0.1888874 0.2021105 0.1972958 0.1886336 0.2153037 0.1807278 0.2227022 0.2282143 0.2259231 0.1730442 0.1783410 0.1930620 0.2084239 0.2823143 0.2551498 0.2394804 0.2427184 0.2397486 0.1398913 0.1350179 0.2513988 0.2627059 0.2605850 0.2603849 0.2895459 0.2495795 0.2337487 0.2292189 0.2310162 0.2506665 0.3431674 0.3421920 0.2965727 0.2925667 0.2916430 0.3042519 0.3475960 0.3278764 0.3485289 0.4008606 0.3859568 0.3521364 0.3990687 0.1665112 0.2964054 0.2947299 0.2952628 0.2839479 0.2880652 0.3023858 0.3863071 1.0854132 1.4775272 1.4631350 1.4040359 
Acalypha_aliena_VWS_1243                   0.1234103 0.1121217 0.1192332 0.1001716 0.1218296 0.1235815 0.1178153 0.1277588 0.1204367 0.1414279 0.1565755 0.1524156 0.1558383 0.1576606 0.1549855 0.1729621 0.1729621 0.1729621 0.1540533 0.1580598 0.1516274 0.1338861 0.1388070 0.1767997 0.1844618 0.1912626 0.1541458 0.1600653 0.1167571 0.1308371 0.1380229 0.1380229 0.1532261 0.1500630 0.1500630 0.1603855 0.1683670 0.1176157 0.1069438 0.1185719 0.1083641 0.1168824 0.1250830 0.1216002 0.1295594 0.1583176 0.1531541 0.1427771 0.1642472 0.1536807 0.1028071 0.1124019 0.1088579 0.1105661 0.1246276 0.1408822 0.1904572 0.1798844 0.1187389 0.1144552 0.1430062 0.1094762 0.1323680 0.1326255 0.1101706 0.2022687 0.1922762 0.0000000 0.0067615 0.0259521 0.0329513 0.0620803 0.0624172 0.0511164 0.0458492 0.0786537 0.0435757 0.0604634 0.0620349 0.0569648 0.0619276 0.0823820 0.0697360 0.0723040 0.0719818 0.0723314 0.0764032 0.0752678 0.0702906 0.0702906 0.0693156 0.0689596 0.0828418 0.0540592 0.0457588 0.0710947 0.0484024 0.0711795 0.0632877 0.0633584 0.0789008 0.0825781 0.0926333 0.0711510 0.0777993 0.0516303 0.0718605 0.0946104 0.0779507 0.1624022 0.1674941 0.1425260 0.1536945 0.1959518 0.1755830 0.1101018 0.1619046 0.1778199 0.1450512 0.1624001 0.1573830 0.1659647 0.1585897 0.1519664 0.2608066 0.1787232 0.1737927 0.1406840 0.1592502 0.1676854 0.2206344 0.2208831 0.2105604 0.2041001 0.2034211 0.2059783 0.2307766 0.2123515 0.2376611 0.2828766 0.2916733 0.2362195 0.2664437 0.2021527 0.2094210 0.2084229 0.2087611 0.1985817 0.2131491 0.2158312 0.2681024 0.9298667 1.3167439 1.4217837 1.1432186 
Acalypha_neomexicana_VWS_1410              0.1276807 0.1161997 0.1234325 0.1043407 0.1260459 0.1278644 0.1220494 0.1321294 0.1246829 0.1459790 0.1571241 0.1529537 0.1563828 0.1582142 0.1555252 0.1735347 0.1735347 0.1735347 0.1545883 0.1586044 0.1521602 0.1382034 0.1432271 0.1817797 0.1895439 0.1964304 0.1587030 0.1648705 0.1206347 0.1351246 0.1380616 0.1380616 0.1576794 0.1544828 0.1544828 0.1650186 0.1733007 0.1216188 0.1108642 0.1226274 0.1122548 0.1208718 0.1325635 0.1256773 0.1274449 0.1631491 0.1579942 0.1473753 0.1651347 0.1584306 0.1067580 0.1163771 0.1066893 0.1083766 0.1225176 0.1452902 0.1960995 0.1852954 0.1229114 0.1185265 0.1476321 0.1056609 0.1281194 0.1283649 0.1045801 0.2078189 0.1976462 0.0067615 0.0000000 0.0286087 0.0356715 0.0652381 0.0655917 0.0488907 0.0487636 0.0946049 0.0464798 0.0636552 0.0651926 0.0600714 0.0650707 0.0859666 0.0697464 0.0756884 0.0790788 0.0757171 0.0798993 0.0730183 0.0736785 0.0736785 0.0726494 0.0722725 0.0864624 0.0571065 0.0486666 0.0744105 0.0513478 0.0745078 0.0665226 0.0665953 0.0822947 0.0860451 0.0962920 0.0744682 0.0812532 0.0546559 0.0752270 0.0982576 0.0726480 0.1632728 0.1683849 0.1425632 0.1544981 0.2012526 0.1805978 0.1140786 0.1529444 0.1784007 0.1496527 0.1673175 0.1619868 0.1707149 0.1631641 0.1565427 0.2544507 0.1787271 0.1738020 0.1528761 0.1597879 0.1682328 0.2267590 0.2269976 0.2163311 0.2097370 0.2090395 0.2116934 0.2370590 0.2183438 0.2440678 0.2899924 0.2989652 0.2424443 0.2732192 0.2078141 0.2151548 0.2141154 0.2144665 0.2041942 0.2188403 0.2217165 0.2742878 0.9587527 1.4000811 1.4488409 1.1001966 
Acalypha_boliviensis_Z_8648                0.1290528 0.1176872 0.1248476 0.1091166 0.1259589 0.1292374 0.1203144 0.1334632 0.1260940 0.1471494 0.1676300 0.1633598 0.1668281 0.1687901 0.1658971 0.1841533 0.1841533 0.1841533 0.1648928 0.1689986 0.1624802 0.1340517 0.1394488 0.1770402 0.1847179 0.1915333 0.1430760 0.1671223 0.1229278 0.1327438 0.1445470 0.1445470 0.1517960 0.1486648 0.1486648 0.1588487 0.1711744 0.1301372 0.1194158 0.1312406 0.1176440 0.1293784 0.1412875 0.1280465 0.1405691 0.1685733 0.1635044 0.1527632 0.1745224 0.1638306 0.1090109 0.1168786 0.1132512 0.1115872 0.1248951 0.1427884 0.1836147 0.1735768 0.1281594 0.1237148 0.1485293 0.1219683 0.1457090 0.1459997 0.1227831 0.2129018 0.2038123 0.0259521 0.0286087 0.0000000 0.0205620 0.0616565 0.0652574 0.0566240 0.0512545 0.0712257 0.0542060 0.0598186 0.0677566 0.0593937 0.0647419 0.0806878 0.0713129 0.0738370 0.0771188 0.0738644 0.0748565 0.0767576 0.0631917 0.0631917 0.0654539 0.0684586 0.0819240 0.0593088 0.0536001 0.0796259 0.0594647 0.0673062 0.0682816 0.0683540 0.0748740 0.0830238 0.0919558 0.0706529 0.0820236 0.0559680 0.0662290 0.0876234 0.0658217 0.1765795 0.1731700 0.1456838 0.1569141 0.1952445 0.1749878 0.1259693 0.1692705 0.1726914 0.1521209 0.1629339 0.1656188 0.1744488 0.1705932 0.1601642 0.2555325 0.1812524 0.1789842 0.1568795 0.1563316 0.1681026 0.2215157 0.2165176 0.2158196 0.2093459 0.2086613 0.2112639 0.2313855 0.2150617 0.2462952 0.3007911 0.2949984 0.2392172 0.2634968 0.2030569 0.2091051 0.2081275 0.2084588 0.1984707 0.2127680 0.2153880 0.2948967 0.9456889 1.4081949 1.5059865 1.1765057 
Acalypha_salvadorensis_C_3578              0.1155621 0.1046206 0.1115145 0.0994944 0.1173442 0.1220298 0.1132025 0.1261333 0.1189299 0.1330722 0.1558772 0.1517392 0.1551467 0.1569536 0.1543018 0.1721958 0.1721958 0.1721958 0.1533774 0.1573633 0.1509594 0.1297480 0.1345739 0.1789104 0.1865485 0.1933260 0.1358049 0.1690545 0.1104385 0.1304265 0.1313188 0.1313188 0.1523302 0.1491839 0.1491839 0.1594300 0.1594619 0.1171326 0.1065010 0.1180798 0.1049182 0.1164030 0.1278285 0.1149954 0.1328424 0.1537077 0.1449074 0.1348894 0.1559807 0.1455860 0.1017337 0.1067243 0.1032167 0.1137130 0.1179810 0.1292359 0.1887119 0.1784703 0.1147317 0.1105417 0.1408723 0.1090236 0.1317983 0.1320535 0.1158359 0.2106524 0.2016678 0.0329513 0.0356715 0.0205620 0.0000000 0.0586386 0.0593391 0.0457933 0.0406206 0.0579649 0.0458309 0.0463251 0.0565124 0.0460058 0.0588791 0.0697723 0.0573543 0.0598380 0.0629258 0.0598605 0.0606347 0.0626396 0.0494820 0.0494820 0.0517627 0.0571143 0.0672225 0.0511076 0.0455888 0.0708179 0.0485227 0.0536823 0.0597572 0.0598252 0.0663935 0.0766861 0.0771693 0.0621222 0.0712632 0.0510116 0.0605985 0.0812659 0.0740844 0.1616835 0.1652827 0.1447179 0.1558561 0.1862132 0.1663727 0.1096436 0.1649384 0.1608478 0.1510817 0.1618062 0.1543108 0.1695694 0.1527591 0.1554661 0.2569930 0.1662871 0.1697519 0.1518432 0.1512768 0.1568527 0.2193503 0.2189003 0.2102279 0.2071757 0.2064914 0.1995048 0.2259375 0.2128537 0.2442042 0.3023757 0.3018339 0.2407682 0.2696629 0.2159476 0.2035572 0.2026044 0.2029281 0.1928831 0.2073135 0.2021948 0.2901781 0.9488462 1.4380552 1.5377141 1.1377495 
Acalypha_chamaedrifolia_VWS_2031           0.1163291 0.1146116 0.1153893 0.1040478 0.1224624 0.1185957 0.1130730 0.1225375 0.1155943 0.1229691 0.1421308 0.1382072 0.1414916 0.1430945 0.1472661 0.1712862 0.1712862 0.1712862 0.1594642 0.1634053 0.1571133 0.1381863 0.1495476 0.1876919 0.1953545 0.2091268 0.1505540 0.1710601 0.1149174 0.1185021 0.1357385 0.1357385 0.1502275 0.1471358 0.1471358 0.1571531 0.1585310 0.1116728 0.1041929 0.1158722 0.1097467 0.1116954 0.1197258 0.1139935 0.1103037 0.1253175 0.1292666 0.1247881 0.1344942 0.1352476 0.0894782 0.1211317 0.1236235 0.1037314 0.1140706 0.1348941 0.1912540 0.1807984 0.1239657 0.1196302 0.1505582 0.1199303 0.1403754 0.1406492 0.1180137 0.2075495 0.1867173 0.0620803 0.0652381 0.0616565 0.0586386 0.0000000 0.0234398 0.0431307 0.0330135 0.0335885 0.0382063 0.0487577 0.0558713 0.0381059 0.0381731 0.0666397 0.0606499 0.0631644 0.0663245 0.0577906 0.0669850 0.0605826 0.0697557 0.0697557 0.0687963 0.0744480 0.0674795 0.0380936 0.0382821 0.0569111 0.0432423 0.0594029 0.0542346 0.0565610 0.0456638 0.0596595 0.0793245 0.0481709 0.0795044 0.0483801 0.1078863 0.0599009 0.0804794 0.1757210 0.1658161 0.1416306 0.1525123 0.1913728 0.1658829 0.1109750 0.1712732 0.1505207 0.1452866 0.1703370 0.1598293 0.1682518 0.1582721 0.1545463 0.2903287 0.1660211 0.1688611 0.1279001 0.1605888 0.1722021 0.2138730 0.2134451 0.1998216 0.1937314 0.1930995 0.1956977 0.2199197 0.2008135 0.2259282 0.2561512 0.2541224 0.2234376 0.2768015 0.2284227 0.2200254 0.2189851 0.2200037 0.2086391 0.2242251 0.2271883 0.2619691 0.8859388 1.3363080 1.5389111 1.1541087 
Acalypha_portoricensis_L_11498             0.1127100 0.1110101 0.1117727 0.0999274 0.1182428 0.1286904 0.1229804 0.1328889 0.1255636 0.1268901 0.1310587 0.1271832 0.1304716 0.1319621 0.1363210 0.1603715 0.1603715 0.1603715 0.1486152 0.1525248 0.1462118 0.1156085 0.1289154 0.1709034 0.1784049 0.1919740 0.1424656 0.1544632 0.1130800 0.1267528 0.1339955 0.1339955 0.1485225 0.1454057 0.1454057 0.1554677 0.1577659 0.1173934 0.1097532 0.1217882 0.1111429 0.1166619 0.1249774 0.1106101 0.1079377 0.1295456 0.1308895 0.1214107 0.1353441 0.1283673 0.0964936 0.1113147 0.1078165 0.1001540 0.1112733 0.1282776 0.1779919 0.1678011 0.1220461 0.1177048 0.1533145 0.1180484 0.1385660 0.1388379 0.1160984 0.2135876 0.1870710 0.0624172 0.0655917 0.0652574 0.0593391 0.0234398 0.0000000 0.0380431 0.0256712 0.0529006 0.0355513 0.0463500 0.0458539 0.0358917 0.0259561 0.0636964 0.0640223 0.0665702 0.0698082 0.0556717 0.0705149 0.0609814 0.0701067 0.0701067 0.0691380 0.0687844 0.0710546 0.0436289 0.0438512 0.0629933 0.0434847 0.0540283 0.0520758 0.0601221 0.0595250 0.0683177 0.0834737 0.0572758 0.0745539 0.0515032 0.0991769 0.0631607 0.0735752 0.1658760 0.1708439 0.1413534 0.1524363 0.1941688 0.1804846 0.1124053 0.1844235 0.1449488 0.1485582 0.1780559 0.1483603 0.1566422 0.1468864 0.1380053 0.2851786 0.1684878 0.1634645 0.1223175 0.1589198 0.1706357 0.2084614 0.2087276 0.1981284 0.1919824 0.1913464 0.1936887 0.2097015 0.1962637 0.2252104 0.2641042 0.2619857 0.2227030 0.2849816 0.2203585 0.2245079 0.2234222 0.2237871 0.2135807 0.2280487 0.2234166 0.2495083 0.9577178 1.3823313 1.5539184 1.1451085 
Acalypha_chordantha_MN_27715               0.1017004 0.0942268 0.1008499 0.0919423 0.1077408 0.1183256 0.1126641 0.1223658 0.1152492 0.1292353 0.1385743 0.1346939 0.1379563 0.1395121 0.1308208 0.1477514 0.1477514 0.1477514 0.1300671 0.1337642 0.1276686 0.1203985 0.1249595 0.1674556 0.1747850 0.1813000 0.1397180 0.1513578 0.1102927 0.1262685 0.1311420 0.1311420 0.1487648 0.1456358 0.1456358 0.1557436 0.1551270 0.1066585 0.0991248 0.1107988 0.1005975 0.1001098 0.1108574 0.1046532 0.1123182 0.1268274 0.1270047 0.1215720 0.1392781 0.1291198 0.0890608 0.0956398 0.0923102 0.0905262 0.1074029 0.1216449 0.1857306 0.1755161 0.1073400 0.1033181 0.1369594 0.1013155 0.1204738 0.1206993 0.0933540 0.1986533 0.1847684 0.0511164 0.0488907 0.0566240 0.0457933 0.0431307 0.0380431 0.0000000 0.0184278 0.0335924 0.0207382 0.0413717 0.0403978 0.0306194 0.0352645 0.0644214 0.0698787 0.0724514 0.0757831 0.0668994 0.0702604 0.0642396 0.0678348 0.0678348 0.0668897 0.0665456 0.0771757 0.0483184 0.0485663 0.0677923 0.0330946 0.0542518 0.0596755 0.0570711 0.0565079 0.0680786 0.0775323 0.0620379 0.0713021 0.0484566 0.0925607 0.0596599 0.0744320 0.1559122 0.1661197 0.1389811 0.1498437 0.1888585 0.1605059 0.0984659 0.1688981 0.1457467 0.1312020 0.1446023 0.1503281 0.1585875 0.1488478 0.1484086 0.2424248 0.1707634 0.1571493 0.1352834 0.1479997 0.1470684 0.2198700 0.2201190 0.2130031 0.2065477 0.2058672 0.2084413 0.2314135 0.2074173 0.2426289 0.3031454 0.3060352 0.2569486 0.2944908 0.2052306 0.2263340 0.2252443 0.2262961 0.2147579 0.2230110 0.2182707 0.2658207 0.9757781 1.4244865 1.6041222 1.1377338 
Acalypha_ferdinandii_M_2212                0.1024348 0.0949010 0.1015744 0.0923039 0.1041207 0.1117953 0.1061752 0.1157302 0.1087560 0.1224850 0.1362743 0.1323938 0.1356654 0.1372019 0.1285226 0.1454912 0.1454912 0.1454912 0.1309980 0.1347220 0.1285881 0.1047020 0.1220897 0.1577759 0.1650052 0.1781509 0.1306159 0.1418052 0.0985467 0.1172402 0.1187157 0.1187157 0.1358246 0.1327501 0.1327501 0.1423875 0.1459471 0.1014859 0.0939080 0.1055591 0.0954401 0.0949593 0.1052375 0.1052365 0.1134393 0.1242338 0.1255110 0.1161536 0.1367055 0.1230944 0.0840096 0.0897785 0.0922717 0.0846867 0.1014168 0.1163316 0.1758969 0.1695491 0.1019754 0.0980189 0.1313705 0.0961191 0.1150590 0.1152743 0.0940167 0.1927973 0.1789842 0.0458492 0.0487636 0.0512545 0.0406206 0.0330135 0.0256712 0.0184278 0.0000000 0.0106625 0.0160715 0.0309759 0.0355234 0.0258144 0.0279181 0.0475303 0.0585552 0.0610931 0.0642621 0.0556818 0.0649072 0.0555703 0.0590293 0.0590293 0.0582137 0.0579192 0.0653847 0.0380476 0.0382355 0.0568251 0.0280964 0.0488208 0.0489325 0.0489930 0.0510834 0.0595670 0.0714164 0.0539029 0.0628373 0.0431907 0.0807554 0.0598073 0.0604322 0.1490400 0.1606644 0.1308310 0.1416289 0.1742488 0.1549392 0.0961898 0.1632691 0.1369199 0.1300581 0.1503940 0.1449719 0.1531727 0.1403498 0.1396272 0.2562401 0.1531183 0.1480267 0.1300416 0.1503114 0.1493521 0.2026996 0.2029769 0.1892323 0.1831858 0.1825685 0.1848057 0.2082300 0.2004899 0.2248807 0.2834086 0.2863378 0.2425757 0.2753619 0.2051804 0.2098622 0.2088778 0.2098646 0.1985359 0.2068014 0.2016885 0.2458736 0.9527881 1.3535872 1.5493763 1.1021471 
Acalypha_schiedeana_VWS_1715               0.1434757 0.1172651 0.1343156 0.1329699 0.1515877 0.1533767 0.1378177 0.1563814 0.1456888 0.1826382 0.1667061 0.1667061 0.1747672 0.1667061 0.1667061 0.1932544 0.1932544 0.1932544 0.1745009 0.1745009 0.1723751 0.1675382 0.1767482 0.2055292 0.2055292 0.2218538 0.1720650 0.1748418 0.1042422 0.1129033 0.1432696 0.1432696 0.1442343 0.1442343 0.1442343 0.1638965 0.1591513 0.1221550 0.1319101 0.1656884 0.1365859 0.1285588 0.1290893 0.1253318 0.1326134 0.1696599 0.1908238 0.1756497 0.2019830 0.1959177 0.1184017 0.1354316 0.1430645 0.1244607 0.1343828 0.1476814 0.1510598 0.1640904 0.1407095 0.1309344 0.1565606 0.1184044 0.1617634 0.1617634 0.1170368 0.3186739 0.2556150 0.0786537 0.0946049 0.0712257 0.0579649 0.0335885 0.0529006 0.0335924 0.0106625 0.0000000 0.0220644 0.0338805 0.0521939 0.0402594 0.0271213 0.0930398 0.1090109 0.1081779 0.1156931 0.1081779 0.1249488 0.1163241 0.0836560 0.0836560 0.0998456 0.0912310 0.1299539 0.0458528 0.0462883 0.0652699 0.0389868 0.0654634 0.0927542 0.0798969 0.0636183 0.0809960 0.0638898 0.0578901 0.1077617 0.0518642 0.1090994 0.1063789 0.1009730 0.2416314 0.2045472 0.1740223 0.1948040 0.2513159 0.2238462 0.1286241 0.3003891 0.1334823 0.2408166 0.2071213 0.2193996 0.2446113 0.2056256 0.2022200 0.2965087 0.2226168 0.2243730 0.1838596 0.1811132 0.1629852 0.2420521 0.2517625 0.2170182 0.2151232 0.2151232 0.2061770 0.3820148 0.3442188 0.3815496 0.4769791 0.4758894 0.3623478 0.4326842 0.3218262 0.3184430 0.3163525 0.3009737 0.3038855 0.2946618 0.2840070 0.4124868 1.8301184 3.6705879 5.5644326 2.5334722 
Acalypha_leptopoda_A_4583                  0.0948123 0.0875662 0.0940163 0.0848751 0.0965253 0.1012173 0.0956930 0.1049666 0.0982532 0.1142586 0.1280381 0.1242792 0.1274815 0.1289012 0.1205360 0.1371075 0.1371075 0.1371075 0.1198507 0.1234373 0.1174536 0.1122972 0.1229895 0.1591283 0.1664561 0.1797789 0.1316032 0.1429627 0.0958360 0.1116136 0.1159437 0.1159437 0.1256377 0.1226128 0.1226128 0.1318647 0.1458874 0.0987004 0.0910968 0.1027396 0.0926614 0.0980262 0.1088066 0.1084136 0.1198586 0.1312101 0.1325943 0.1229448 0.1438102 0.1335053 0.0775338 0.0935078 0.0960260 0.0915805 0.1026717 0.1134810 0.1765763 0.1664824 0.0990863 0.0951642 0.1283950 0.0909959 0.1097700 0.1099741 0.0911906 0.1885434 0.1801943 0.0435757 0.0464798 0.0542060 0.0458309 0.0382063 0.0355513 0.0207382 0.0160715 0.0220644 0.0000000 0.0337377 0.0329535 0.0233219 0.0379909 0.0561423 0.0560547 0.0585993 0.0617515 0.0508514 0.0623720 0.0536515 0.0620309 0.0620309 0.0611696 0.0608577 0.0604346 0.0382887 0.0384792 0.0572131 0.0306308 0.0516120 0.0465087 0.0439696 0.0566635 0.0599764 0.0717006 0.0540935 0.0576731 0.0384030 0.0868405 0.0681596 0.0746356 0.1541281 0.1550034 0.1307156 0.1415466 0.1713750 0.1520314 0.1030742 0.1574325 0.1424073 0.1199936 0.1397932 0.1421489 0.1503402 0.1407241 0.1367729 0.2615656 0.1604004 0.1553367 0.1357851 0.1474572 0.1465112 0.2111364 0.2114011 0.1903948 0.1844021 0.1837890 0.1860157 0.2273149 0.2055691 0.2303812 0.2934251 0.2929122 0.2449403 0.2816655 0.1934404 0.2003693 0.1994485 0.2003926 0.1892439 0.1974738 0.1952747 0.2631119 0.9941718 1.4083257 1.5949882 1.1478888 
Acalypha_rafaelensis_E_1779                0.1103324 0.1024757 0.1094025 0.1077711 0.1152791 0.1199827 0.1093944 0.1241024 0.1168575 0.1310920 0.1540636 0.1498940 0.1533349 0.1517103 0.1457216 0.1636452 0.1636452 0.1636452 0.1448419 0.1488039 0.1423801 0.1175117 0.1237484 0.1659253 0.1734972 0.1872296 0.1298830 0.1491447 0.0996459 0.1220681 0.1201904 0.1201904 0.1409960 0.1378477 0.1378477 0.1478422 0.1593757 0.1032184 0.0925184 0.1040216 0.0940928 0.1025191 0.1136160 0.1033354 0.1164776 0.1177136 0.1188734 0.1099402 0.1298603 0.1199992 0.0810270 0.1138003 0.1101899 0.1151092 0.1128533 0.1119831 0.1817887 0.1714887 0.0935464 0.0896955 0.1254656 0.0985311 0.1209645 0.1211977 0.1025113 0.2094047 0.1948126 0.0604634 0.0636552 0.0598186 0.0463251 0.0487577 0.0463500 0.0413717 0.0309759 0.0338805 0.0337377 0.0000000 0.0442050 0.0259710 0.0437989 0.0619757 0.0645768 0.0671484 0.0704231 0.0616300 0.0671344 0.0645049 0.0526127 0.0526127 0.0586976 0.0642982 0.0716942 0.0388454 0.0442041 0.0635301 0.0441038 0.0413828 0.0525068 0.0469643 0.0654159 0.0657133 0.0629289 0.0524079 0.0630545 0.0511565 0.0948804 0.0763060 0.0837902 0.1614905 0.1651551 0.1289538 0.1427334 0.1588174 0.1444144 0.1082283 0.1621210 0.1447443 0.1360782 0.1493950 0.1482871 0.1567878 0.1467767 0.1376702 0.2806469 0.1618727 0.1604762 0.1497155 0.1524996 0.1515074 0.2241807 0.2237032 0.2138972 0.2073995 0.2067138 0.2093113 0.2110544 0.2034557 0.2274166 0.2906244 0.2901377 0.2274267 0.2854294 0.1990610 0.2213899 0.2203138 0.2206761 0.2103927 0.2174143 0.2124627 0.2782064 0.9505827 1.4654844 1.5964544 1.0853505 
Acalypha_papillosa_VWS_942                 0.1110572 0.1033367 0.1101414 0.1020018 0.1172349 0.1177624 0.1121229 0.1217789 0.1146985 0.1314221 0.1393294 0.1354134 0.1387027 0.1402791 0.1315050 0.1485796 0.1485796 0.1485796 0.1233305 0.1269646 0.1283270 0.1228907 0.1339629 0.1563654 0.1636899 0.1770233 0.1351981 0.1401820 0.1140577 0.1305824 0.1352823 0.1352823 0.1532135 0.1500421 0.1500421 0.1603924 0.1594958 0.1175267 0.1068380 0.1184836 0.1082615 0.1167923 0.1282951 0.1143068 0.1421811 0.1455531 0.1514824 0.1436489 0.1653024 0.1546464 0.1054489 0.1025870 0.0991558 0.1033984 0.1017670 0.1206662 0.1832756 0.1781680 0.0991044 0.0951790 0.1288981 0.0933327 0.1149598 0.1151745 0.0971505 0.2173767 0.2027490 0.0620349 0.0651926 0.0677566 0.0565124 0.0558713 0.0458539 0.0403978 0.0355234 0.0521939 0.0329535 0.0442050 0.0000000 0.0382641 0.0432551 0.0733151 0.0788753 0.0757747 0.0849552 0.0701494 0.0793120 0.0787922 0.0680790 0.0680790 0.0671260 0.0723495 0.0865812 0.0487494 0.0514587 0.0629833 0.0458777 0.0626212 0.0512721 0.0517224 0.0697071 0.0793357 0.0778245 0.0592904 0.0745628 0.0592106 0.0856360 0.0884709 0.0949126 0.1624153 0.1660260 0.1448278 0.1588569 0.1859960 0.1604622 0.1029486 0.1739123 0.1625720 0.1355360 0.1508053 0.1536300 0.1621470 0.1520872 0.1482031 0.2531012 0.1802797 0.1759630 0.1484277 0.1606834 0.1596509 0.2159422 0.2161960 0.2062198 0.1999143 0.1992549 0.1986190 0.2317481 0.2177114 0.2348618 0.3095679 0.3090045 0.2414085 0.2888962 0.2036252 0.2229585 0.2218852 0.2222462 0.2120741 0.2190021 0.2141482 0.2941056 1.0229498 1.3596218 1.5156294 1.1039097 
Acalypha_grisea_VWS_3240                   0.1028337 0.1012882 0.1019639 0.1031647 0.1039707 0.1185738 0.1128883 0.1226334 0.1154830 0.1230786 0.1374862 0.1335445 0.1368628 0.1384341 0.1296130 0.1535184 0.1535184 0.1535184 0.1431182 0.1470281 0.1340590 0.1200390 0.1310884 0.1684161 0.1759724 0.1896620 0.1323690 0.1473729 0.0992028 0.1182907 0.1196210 0.1196210 0.1434350 0.1402957 0.1402957 0.1466112 0.1589840 0.0929515 0.0824093 0.0939092 0.0840601 0.1010762 0.1119765 0.1055356 0.1157798 0.1267601 0.1348271 0.1251384 0.1392708 0.1356939 0.0863176 0.1128856 0.1093111 0.1137784 0.1119547 0.1203280 0.1896180 0.1790635 0.1057914 0.1017305 0.1358335 0.0997312 0.1191121 0.1193382 0.0916489 0.1987345 0.1815052 0.0569648 0.0600714 0.0593937 0.0460058 0.0381059 0.0358917 0.0306194 0.0258144 0.0402594 0.0233219 0.0259710 0.0382641 0.0000000 0.0434255 0.0647592 0.0562903 0.0588480 0.0620195 0.0534084 0.0626461 0.0562254 0.0623011 0.0623011 0.0559609 0.0670755 0.0631040 0.0358060 0.0359828 0.0546136 0.0409542 0.0518178 0.0519338 0.0414099 0.0593714 0.0656337 0.0689770 0.0490676 0.0661543 0.0460998 0.0905666 0.0682756 0.0832069 0.1551336 0.1655476 0.1283078 0.1391781 0.1651394 0.1496945 0.1036160 0.1571871 0.1381386 0.1365248 0.1517226 0.1507718 0.1592737 0.1492469 0.1453156 0.2748223 0.1614752 0.1600784 0.1453793 0.1521472 0.1506732 0.2278105 0.2273172 0.2021256 0.1957861 0.1951269 0.1975723 0.2177382 0.2041185 0.2206779 0.2831455 0.2826705 0.2306603 0.2877889 0.1827958 0.2207306 0.2196622 0.2200221 0.2097765 0.2167793 0.2118289 0.2700267 0.9073387 1.3619848 1.5196007 1.1398421 
Acalypha_gaumeri_C_11628                   0.1140496 0.1063000 0.1131197 0.0920143 0.1116523 0.1310609 0.1253882 0.1352599 0.1279489 0.1357605 0.1386208 0.1347475 0.1380038 0.1362618 0.1308809 0.1477790 0.1477790 0.1477790 0.1429160 0.1467089 0.1405455 0.1117290 0.1223136 0.1580305 0.1652641 0.1784155 0.1308456 0.1420521 0.1162149 0.1326156 0.1338589 0.1338589 0.1464735 0.1434033 0.1434033 0.1532662 0.1618635 0.1126590 0.1051377 0.1195620 0.1095164 0.1060545 0.1139360 0.1176007 0.1000024 0.1342093 0.1277239 0.1222439 0.1362848 0.1298445 0.0888374 0.1134966 0.1100071 0.1024067 0.1074913 0.1278788 0.1708584 0.1610632 0.1108375 0.1067529 0.1464340 0.1014093 0.1232996 0.1235306 0.1037354 0.2015459 0.1770540 0.0619276 0.0650707 0.0647419 0.0588791 0.0381731 0.0259561 0.0352645 0.0279181 0.0271213 0.0379909 0.0437989 0.0432551 0.0434255 0.0000000 0.0701090 0.0756055 0.0781870 0.0815903 0.0670015 0.0760200 0.0755254 0.0649310 0.0649310 0.0669916 0.0666469 0.0831212 0.0433022 0.0435210 0.0624936 0.0356338 0.0490957 0.0492083 0.0598396 0.0618865 0.0574163 0.0746055 0.0515781 0.0659145 0.0459877 0.0956875 0.0655560 0.0835572 0.1597343 0.1633107 0.1201805 0.1398098 0.1876385 0.1633461 0.1112436 0.1756868 0.1327780 0.1486640 0.1725898 0.1341535 0.1420711 0.1328186 0.1321487 0.2564856 0.1667907 0.1532783 0.1237159 0.1428463 0.1612464 0.2276043 0.2278375 0.2002391 0.1940151 0.1933693 0.2032292 0.2226181 0.2172059 0.2365236 0.2904271 0.2881156 0.2407926 0.2854945 0.1992592 0.2337054 0.2325758 0.2329533 0.2228241 0.2296076 0.2250615 0.2597065 0.9682039 1.4178748 1.5787527 1.0771332 
Acalypha_arvensis_VWS_1161                 0.1475101 0.1385417 0.1463235 0.1275709 0.1364963 0.1454604 0.1395705 0.1500048 0.1421943 0.1574335 0.1848276 0.1802510 0.1838963 0.1861459 0.1756400 0.1947667 0.1947667 0.1947667 0.1816591 0.1860483 0.1720552 0.1445393 0.1524096 0.1945190 0.2026535 0.2172455 0.1624757 0.1769394 0.1339193 0.1453018 0.1466754 0.1466754 0.1712433 0.1679419 0.1679419 0.1791496 0.1833569 0.1368569 0.1262344 0.1417598 0.1275020 0.1396975 0.1489839 0.1490904 0.1710120 0.1677974 0.1763031 0.1646238 0.1783497 0.1725182 0.1257632 0.1322155 0.1347753 0.1369410 0.1408670 0.1504944 0.2187330 0.2149331 0.1402029 0.1353701 0.1622179 0.1297017 0.1497554 0.1500644 0.1371697 0.2331772 0.2389290 0.0823820 0.0859666 0.0806878 0.0697723 0.0666397 0.0636964 0.0644214 0.0475303 0.0930398 0.0561423 0.0619757 0.0733151 0.0647592 0.0701090 0.0000000 0.0614250 0.0639768 0.0671933 0.0585194 0.0678733 0.0584010 0.0564132 0.0564132 0.0522917 0.0583691 0.0683851 0.0646503 0.0650165 0.0861856 0.0590422 0.0595034 0.0710981 0.0769168 0.0782505 0.0782163 0.0942448 0.0779525 0.0801525 0.0614403 0.1139927 0.0954347 0.0879256 0.1733015 0.1850499 0.1395663 0.1453549 0.2150025 0.1793419 0.1196461 0.2007069 0.1874452 0.1759583 0.1794652 0.1758425 0.1850690 0.1717243 0.1645425 0.2956095 0.1783723 0.1857882 0.1880210 0.1874363 0.1791184 0.2109000 0.2136999 0.2062251 0.1997634 0.1990877 0.2120817 0.2451939 0.2195199 0.2516313 0.2987126 0.2990590 0.2474984 0.2680331 0.2427664 0.2123666 0.2184935 0.2195404 0.2078390 0.2162777 0.2112720 0.2811721 0.9812494 1.4034567 1.5559992 1.0826905 
Acalypha_cf_glandulosa_C_1343              0.1310626 0.1257379 0.1266739 0.1142518 0.1288272 0.1330159 0.1271135 0.1344865 0.1268799 0.1350047 0.1716640 0.1671735 0.1708039 0.1729028 0.1626639 0.1816525 0.1816525 0.1816525 0.1687315 0.1730452 0.1591144 0.1469069 0.1472931 0.1929524 0.2011347 0.2083844 0.1561777 0.1752524 0.1183994 0.1291452 0.1406195 0.1406195 0.1584255 0.1551453 0.1551453 0.1659815 0.1673493 0.1221848 0.1107551 0.1225557 0.1134774 0.1253336 0.1340723 0.1364305 0.1490434 0.1466697 0.1567752 0.1460481 0.1528914 0.1572421 0.1135296 0.1475375 0.1434905 0.1487010 0.1462080 0.1504307 0.2157845 0.2120366 0.1406206 0.1357695 0.1537926 0.1257908 0.1476111 0.1479166 0.1277682 0.2260750 0.2255906 0.0697360 0.0697464 0.0713129 0.0573543 0.0606499 0.0640223 0.0698787 0.0585552 0.1090109 0.0560547 0.0645768 0.0788753 0.0562903 0.0756055 0.0614250 0.0000000 0.0022100 0.0044598 0.0111987 0.0136657 0.0134981 0.0282348 0.0282348 0.0278654 0.0278943 0.0184188 0.0617018 0.0557325 0.0829700 0.0700410 0.0690528 0.0680492 0.0709471 0.0804980 0.0919469 0.1019593 0.0726050 0.0828033 0.0645082 0.0995459 0.0970970 0.0970195 0.1765209 0.1799036 0.1535138 0.1525056 0.2047350 0.1764644 0.1177104 0.1773659 0.1706251 0.1604542 0.1965407 0.1802133 0.1895128 0.1715761 0.1688516 0.2881947 0.1919016 0.2015946 0.1911197 0.1646396 0.1698708 0.2214275 0.2176885 0.2201681 0.2134066 0.2126884 0.2189698 0.2322085 0.2058327 0.2336846 0.2843295 0.2790800 0.2344473 0.2482726 0.2564140 0.2362611 0.2350690 0.2354669 0.2249104 0.2319535 0.2272794 0.2774784 0.9715267 1.5624151 1.6844535 1.0882353 
Acalypha_dioica_M_2045                     0.1272818 0.1220447 0.1229425 0.1138571 0.1251137 0.1292560 0.1233759 0.1306741 0.1231526 0.1311725 0.1674402 0.1629994 0.1666071 0.1686472 0.1585442 0.1773952 0.1773952 0.1773952 0.1645976 0.1688661 0.1550232 0.1497718 0.1501551 0.1959155 0.2041028 0.2113546 0.1590178 0.1782339 0.1149602 0.1254306 0.1369441 0.1369441 0.1546040 0.1513430 0.1513430 0.1620248 0.1632826 0.1187031 0.1073344 0.1190596 0.1100464 0.1218198 0.1304345 0.1327379 0.1518839 0.1495928 0.1597647 0.1489631 0.1592362 0.1601712 0.1163089 0.1437333 0.1397311 0.1448691 0.1424472 0.1466321 0.2135713 0.2098962 0.1367764 0.1320073 0.1498716 0.1264218 0.1483969 0.1487060 0.1273110 0.2291424 0.2286501 0.0723040 0.0756884 0.0738370 0.0598380 0.0631644 0.0665702 0.0724514 0.0610931 0.1081779 0.0585993 0.0671484 0.0757747 0.0588480 0.0781870 0.0639768 0.0022100 0.0000000 0.0066917 0.0134412 0.0159467 0.0157507 0.0257241 0.0257241 0.0301905 0.0302228 0.0207267 0.0642619 0.0582601 0.0797938 0.0726165 0.0715954 0.0706554 0.0678904 0.0830631 0.0946060 0.0985995 0.0751743 0.0854454 0.0670736 0.1022711 0.0997444 0.0996662 0.1758931 0.1792770 0.1496111 0.1519613 0.2003504 0.1722966 0.1141281 0.1783578 0.1735899 0.1564184 0.1922132 0.1830464 0.1923720 0.1743958 0.1716734 0.2871234 0.1948361 0.2046141 0.1870232 0.1606314 0.1658631 0.2245923 0.2208543 0.2232780 0.2164894 0.2157661 0.2220764 0.2354403 0.2089984 0.2286689 0.2876080 0.2823581 0.2375865 0.2514075 0.2514245 0.2393531 0.2381452 0.2385476 0.2280149 0.2350083 0.2304308 0.2848925 0.9751273 1.5400944 1.6969506 1.1151023 
Acalypha_subviscida_Z_10516                0.1384326 0.1329394 0.1339512 0.1217523 0.1360672 0.1403435 0.1344018 0.1419173 0.1341473 0.1424747 0.1798915 0.1753042 0.1789783 0.1811925 0.1706886 0.1899433 0.1899433 0.1899433 0.1767826 0.1811843 0.1670838 0.1544277 0.1548107 0.2013436 0.2096507 0.2095236 0.1637490 0.1834580 0.1251043 0.1363864 0.1477749 0.1477749 0.1658630 0.1625458 0.1625458 0.1736829 0.1752659 0.1227157 0.1112265 0.1230906 0.1139613 0.1258837 0.1317380 0.1436226 0.1565259 0.1543416 0.1647570 0.1536906 0.1640934 0.1650668 0.1204215 0.1549445 0.1508111 0.1561616 0.1535299 0.1578241 0.2250910 0.2211092 0.1481107 0.1430992 0.1614278 0.1372052 0.1600465 0.1603887 0.1382148 0.2305701 0.2347129 0.0719818 0.0790788 0.0771188 0.0629258 0.0663245 0.0698082 0.0757831 0.0642621 0.1156931 0.0617515 0.0704231 0.0849552 0.0620195 0.0815903 0.0671933 0.0044598 0.0066917 0.0000000 0.0158184 0.0183872 0.0135341 0.0332430 0.0332430 0.0328064 0.0328430 0.0232390 0.0674916 0.0613873 0.0891936 0.0759534 0.0748789 0.0740121 0.0769531 0.0864963 0.0982939 0.1085206 0.0785297 0.0890091 0.0703392 0.1061409 0.1034731 0.1033931 0.1878749 0.1910827 0.1542644 0.1566089 0.2132729 0.1845779 0.1246979 0.1909209 0.1787225 0.1642577 0.2049676 0.1880697 0.1975622 0.1792863 0.1765326 0.2972413 0.1929182 0.2027067 0.1928452 0.1654654 0.1707221 0.2308055 0.2270148 0.2293656 0.2224278 0.2216846 0.2281404 0.2419486 0.2149892 0.2434664 0.2950007 0.2896697 0.2439383 0.2579501 0.2661430 0.2376436 0.2364359 0.2368385 0.2262182 0.2332896 0.2286238 0.2882186 0.9880766 1.5324897 1.6877245 1.1195563 
Acalypha_rubroserrata_VWS_1374             0.1215723 0.1196547 0.1205339 0.1112974 0.1227305 0.1268697 0.1209660 0.1282637 0.1207478 0.1287528 0.1577990 0.1534262 0.1570189 0.1589457 0.1490491 0.1677779 0.1677779 0.1677779 0.1551323 0.1593412 0.1455567 0.1459923 0.1458821 0.1917351 0.1998676 0.2070744 0.1523404 0.1741318 0.1150013 0.1320357 0.1369918 0.1369918 0.1546560 0.1513943 0.1513943 0.1620795 0.1633389 0.1187454 0.1073739 0.1191021 0.1100865 0.1218630 0.1304807 0.1327852 0.1452510 0.1359636 0.1527331 0.1421761 0.1523859 0.1532780 0.1037791 0.1437837 0.1397803 0.1449200 0.1424968 0.1466827 0.2031708 0.1997171 0.1368262 0.1320553 0.1499243 0.1200607 0.1416327 0.1419246 0.1273574 0.2260378 0.2287193 0.0723314 0.0757171 0.0738644 0.0598605 0.0577906 0.0556717 0.0668994 0.0556818 0.1081779 0.0508514 0.0616300 0.0701494 0.0534084 0.0670015 0.0585194 0.0111987 0.0134412 0.0158184 0.0000000 0.0159528 0.0066687 0.0306013 0.0306013 0.0302018 0.0351006 0.0113692 0.0587849 0.0528871 0.0798244 0.0670573 0.0661131 0.0650424 0.0679168 0.0774653 0.0887349 0.0986364 0.0696135 0.0796665 0.0615686 0.1023095 0.0938685 0.0997028 0.1828725 0.1861404 0.1496635 0.1520138 0.2034510 0.1753512 0.1141707 0.1856623 0.1624499 0.1634370 0.1922756 0.1693937 0.1784706 0.1609215 0.1582230 0.2904205 0.1877015 0.1972073 0.1733268 0.1675821 0.1659188 0.2166860 0.2129724 0.2208404 0.2140655 0.2133456 0.2196398 0.2355141 0.2012035 0.2287424 0.2876866 0.2824365 0.2376585 0.2466481 0.2547516 0.2337229 0.2325440 0.2329380 0.2223637 0.2294475 0.2246932 0.2874960 0.9582270 1.5307378 1.7435303 1.1079477 
Acalypha_synoica_VWS_1392                  0.1318667 0.1264986 0.1274470 0.1184809 0.1347503 0.1352341 0.1247618 0.1367588 0.1289866 0.1372971 0.1727600 0.1682365 0.1718890 0.1740127 0.1636928 0.1828013 0.1828013 0.1828013 0.1697911 0.1741356 0.1601200 0.1536379 0.1535053 0.2002618 0.2085202 0.2158324 0.1600210 0.1866988 0.1229724 0.1301198 0.1457352 0.1457352 0.1639336 0.1605915 0.1605915 0.1717678 0.1680849 0.1228856 0.1113925 0.1232612 0.1141283 0.1260552 0.1348592 0.1335548 0.1461134 0.1436543 0.1522724 0.1460045 0.1533169 0.1542200 0.1106681 0.1365996 0.1326834 0.1376828 0.1353946 0.1423199 0.2052178 0.2017499 0.1324635 0.1278077 0.1454068 0.1243643 0.1532907 0.1536150 0.1317946 0.2275361 0.2270447 0.0764032 0.0798993 0.0748565 0.0606347 0.0669850 0.0705149 0.0702604 0.0649072 0.1249488 0.0623720 0.0671344 0.0793120 0.0626461 0.0760200 0.0678733 0.0136657 0.0159467 0.0183872 0.0159528 0.0000000 0.0183140 0.0282047 0.0282047 0.0307300 0.0357212 0.0234438 0.0681769 0.0619997 0.0901466 0.0767345 0.0756384 0.0684257 0.0713405 0.0873893 0.0933051 0.0991801 0.0793369 0.0827500 0.0644601 0.1001231 0.0970433 0.1045091 0.1810490 0.1843707 0.1505609 0.1529193 0.2041060 0.1663069 0.1184111 0.1703329 0.1646318 0.1644437 0.1870567 0.1772910 0.1865638 0.1686675 0.1695706 0.2724392 0.1984301 0.1984804 0.1922633 0.1616625 0.1669200 0.2422331 0.2383603 0.2405659 0.2333785 0.2326017 0.2393036 0.2405223 0.2137516 0.2420273 0.2932394 0.2879396 0.2461674 0.2564738 0.2532035 0.2441738 0.2429125 0.2433311 0.2325890 0.2396705 0.2351330 0.2968313 0.9666054 1.5299176 1.7434674 1.1414397 
Acalypha_cincta_S_11467                    0.1318659 0.1297812 0.1307608 0.1219512 0.1328961 0.1371394 0.1312073 0.1386697 0.1309617 0.1392105 0.1690445 0.1645588 0.1681963 0.1702708 0.1600571 0.1790699 0.1790699 0.1790699 0.1661513 0.1704617 0.1565046 0.1523362 0.1563252 0.2031833 0.2114475 0.2113274 0.1628302 0.1854103 0.1182950 0.1356324 0.1405071 0.1405071 0.1583104 0.1550303 0.1550303 0.1658639 0.1672286 0.1159050 0.1045334 0.1162515 0.1072493 0.1190105 0.1275669 0.1363174 0.1489264 0.1465496 0.1637835 0.1528103 0.1631487 0.1597887 0.1134231 0.1434258 0.1329292 0.1379494 0.1356490 0.1503152 0.2156620 0.2119153 0.1405029 0.1356542 0.1536739 0.1235196 0.1453708 0.1456731 0.1243815 0.2259597 0.2332583 0.0752678 0.0730183 0.0767576 0.0626396 0.0605826 0.0609814 0.0642396 0.0555703 0.1163241 0.0536515 0.0645049 0.0787922 0.0562254 0.0755254 0.0584010 0.0134981 0.0157507 0.0135341 0.0066687 0.0183140 0.0000000 0.0331040 0.0331040 0.0326711 0.0376093 0.0137066 0.0616325 0.0556689 0.0828830 0.0699649 0.0689784 0.0679737 0.0708693 0.0804153 0.0918545 0.1018604 0.0725274 0.0827167 0.0644365 0.1055899 0.0970024 0.0935838 0.1824053 0.1900136 0.1466291 0.1490012 0.2076627 0.1793475 0.1138956 0.1897831 0.1735251 0.1633093 0.1964216 0.1800968 0.1893965 0.1714595 0.1687348 0.2823015 0.1845782 0.1939927 0.1797319 0.1645201 0.1628807 0.2239243 0.2202014 0.2279710 0.2211152 0.2203814 0.2267601 0.2429377 0.2083939 0.2361874 0.2953858 0.2901163 0.2448766 0.2538874 0.2595732 0.2282823 0.2271429 0.2275251 0.2170182 0.2241159 0.2192440 0.2867135 0.9521411 1.5166369 1.7271569 1.0909498 
Acalypha_lancetillae_D_32045               0.1358791 0.1238126 0.1314150 0.1191386 0.1232191 0.1340260 0.1228450 0.1384535 0.1307667 0.1428584 0.1802284 0.1756494 0.1793155 0.1815283 0.1710410 0.1829457 0.1829457 0.1829457 0.1699565 0.1742946 0.1603008 0.1503995 0.1502763 0.1860707 0.1940502 0.2011250 0.1529185 0.1837841 0.1154363 0.1401898 0.1310960 0.1310960 0.1559078 0.1526159 0.1526159 0.1634317 0.1693589 0.1326314 0.1176228 0.1294186 0.1145383 0.1318375 0.1409789 0.1361156 0.1563667 0.1483500 0.1548402 0.1477307 0.1510614 0.1519361 0.1139968 0.1414691 0.1374674 0.1425958 0.1402005 0.1426602 0.2035962 0.2001854 0.1261983 0.1216482 0.1472852 0.1217291 0.1465830 0.1468896 0.1254437 0.2354063 0.2256663 0.0702906 0.0736785 0.0631917 0.0494820 0.0697557 0.0701067 0.0678348 0.0590293 0.0836560 0.0620309 0.0526127 0.0680790 0.0623011 0.0649310 0.0564132 0.0282348 0.0257241 0.0332430 0.0306013 0.0282047 0.0331040 0.0000000 0.0000010 0.0184967 0.0232884 0.0387927 0.0622016 0.0561854 0.0777716 0.0649852 0.0640620 0.0685999 0.0686765 0.0811199 0.0832056 0.0744223 0.0799147 0.0856472 0.0667100 0.0941954 0.0990842 0.0918226 0.1713067 0.1747932 0.1405841 0.1458798 0.1895672 0.1659183 0.1186170 0.1811718 0.1720472 0.1628914 0.1832728 0.1770615 0.1865008 0.1682864 0.1660563 0.2743406 0.1966275 0.1979544 0.1923829 0.1612987 0.1670884 0.2390727 0.2385392 0.2295679 0.2226522 0.2219112 0.2283468 0.2475935 0.2285902 0.2491123 0.3173961 0.3167961 0.2428302 0.2666496 0.2329804 0.2355925 0.2344079 0.2348034 0.2242783 0.2267114 0.2266295 0.3048069 1.0113045 1.5320144 1.6151486 1.1156923 
Acalypha_rhombifolia_VWS_2446              0.1358791 0.1238126 0.1314150 0.1191386 0.1232191 0.1340260 0.1228450 0.1384535 0.1307667 0.1428584 0.1802284 0.1756494 0.1793155 0.1815283 0.1710410 0.1829457 0.1829457 0.1829457 0.1699565 0.1742946 0.1603008 0.1503995 0.1502763 0.1860707 0.1940502 0.2011250 0.1529185 0.1837841 0.1154363 0.1401898 0.1310960 0.1310960 0.1559078 0.1526159 0.1526159 0.1634317 0.1693589 0.1326314 0.1176228 0.1294186 0.1145383 0.1318375 0.1409789 0.1361156 0.1563667 0.1483500 0.1548402 0.1477307 0.1510614 0.1519361 0.1139968 0.1414691 0.1374674 0.1425958 0.1402005 0.1426602 0.2035962 0.2001854 0.1261983 0.1216482 0.1472852 0.1217291 0.1465830 0.1468896 0.1254437 0.2354063 0.2256663 0.0702906 0.0736785 0.0631917 0.0494820 0.0697557 0.0701067 0.0678348 0.0590293 0.0836560 0.0620309 0.0526127 0.0680790 0.0623011 0.0649310 0.0564132 0.0282348 0.0257241 0.0332430 0.0306013 0.0282047 0.0331040 0.0000010 0.0000000 0.0184967 0.0232884 0.0387927 0.0622016 0.0561854 0.0777716 0.0649852 0.0640620 0.0685999 0.0686765 0.0811199 0.0832056 0.0744223 0.0799147 0.0856472 0.0667100 0.0941954 0.0990842 0.0918226 0.1713067 0.1747932 0.1405841 0.1458798 0.1895672 0.1659183 0.1186170 0.1811718 0.1720472 0.1628914 0.1832728 0.1770615 0.1865008 0.1682864 0.1660563 0.2743406 0.1966275 0.1979544 0.1923829 0.1612987 0.1670884 0.2390727 0.2385392 0.2295679 0.2226522 0.2219112 0.2283468 0.2475935 0.2285902 0.2491123 0.3173961 0.3167961 0.2428302 0.2666496 0.2329804 0.2355925 0.2344079 0.2348034 0.2242783 0.2267114 0.2266295 0.3048069 1.0113045 1.5320144 1.6151486 1.1156923 
Acalypha_phleoides_VWS_2249                0.1405143 0.1284776 0.1360638 0.1206578 0.1213797 0.1386231 0.1327619 0.1430573 0.1353901 0.1474577 0.1846774 0.1801166 0.1837500 0.1859904 0.1755211 0.1873426 0.1873426 0.1873426 0.1744211 0.1787411 0.1578287 0.1457826 0.1456734 0.1682207 0.1760117 0.1829393 0.1487958 0.1595796 0.1236992 0.1490333 0.1460083 0.1460083 0.1683700 0.1650642 0.1650642 0.1722591 0.1698020 0.1275617 0.1061458 0.1140251 0.1107386 0.1299308 0.1454564 0.1418958 0.1466255 0.1484642 0.1549727 0.1478432 0.1580246 0.1520590 0.1084708 0.1435845 0.1395956 0.1447158 0.1423037 0.1387475 0.2059221 0.2069402 0.1257594 0.1253511 0.1552226 0.1199379 0.1404123 0.1406983 0.1207594 0.2093794 0.2113837 0.0693156 0.0726494 0.0654539 0.0517627 0.0687963 0.0691380 0.0668897 0.0582137 0.0998456 0.0611696 0.0586976 0.0671260 0.0559609 0.0669916 0.0522917 0.0278654 0.0301905 0.0328064 0.0302018 0.0307300 0.0326711 0.0184967 0.0184967 0.0000000 0.0229851 0.0382747 0.0613366 0.0554105 0.0761205 0.0640811 0.0601538 0.0676341 0.0677084 0.0800033 0.0815347 0.0858314 0.0787921 0.0888668 0.0696850 0.0859792 0.1023693 0.0876358 0.1563104 0.1665491 0.1427384 0.1479819 0.2060049 0.1703891 0.1232384 0.1831694 0.1621690 0.1671740 0.1948802 0.1739911 0.1832218 0.1653952 0.1632002 0.2597411 0.1912672 0.1924421 0.1964793 0.1633380 0.1690782 0.2236804 0.2232131 0.2070664 0.2006385 0.1999659 0.2059223 0.2464045 0.2274923 0.2479165 0.3105742 0.2977698 0.2406556 0.2572182 0.2322516 0.2111847 0.2106762 0.2209186 0.2105154 0.2176172 0.2126121 0.2862855 0.9727453 1.5585795 1.6400161 1.0958992 
Acalypha_ocymoides_VWS_2916                0.1409264 0.1288308 0.1297953 0.1204306 0.1313293 0.1456970 0.1398066 0.1502446 0.1424301 0.1479037 0.1835496 0.1790212 0.1826332 0.1848485 0.1744595 0.1862063 0.1862063 0.1862063 0.1663498 0.1705849 0.1638714 0.1411705 0.1382187 0.1901710 0.1982132 0.1980522 0.1525685 0.1727448 0.1240125 0.1352580 0.1399826 0.1399826 0.1586676 0.1553771 0.1553771 0.1662541 0.1733168 0.1310635 0.1193794 0.1342712 0.1234415 0.1431140 0.1525019 0.1488324 0.1574889 0.1528380 0.1666364 0.1590884 0.1694387 0.1634415 0.1229049 0.1427599 0.1387984 0.1438803 0.1427110 0.1535089 0.2129312 0.2092795 0.1437774 0.1388782 0.1626622 0.1266637 0.1469775 0.1472801 0.1406551 0.2249135 0.2275895 0.0689596 0.0722725 0.0684586 0.0571143 0.0744480 0.0687844 0.0665456 0.0579192 0.0912310 0.0608577 0.0642982 0.0723495 0.0670755 0.0666469 0.0583691 0.0278943 0.0302228 0.0328430 0.0351006 0.0357212 0.0376093 0.0232884 0.0232884 0.0229851 0.0000000 0.0433886 0.0614364 0.0554950 0.0826045 0.0637528 0.0632852 0.0734128 0.0763562 0.0801542 0.0850409 0.0954759 0.0846930 0.0886688 0.0725218 0.0804762 0.0959482 0.0965945 0.1762010 0.1728049 0.1498906 0.1551219 0.1994452 0.1685265 0.1300051 0.1942175 0.1769225 0.1655187 0.1913438 0.1710342 0.1802363 0.1624545 0.1602526 0.2740274 0.2015810 0.1996684 0.1953495 0.1707603 0.1696227 0.2106050 0.2108703 0.2148125 0.2081662 0.2074653 0.2058752 0.2329338 0.2183531 0.2427730 0.3023444 0.3017893 0.2355887 0.2522479 0.2315989 0.2215017 0.2204092 0.2207772 0.2103516 0.2174701 0.2124501 0.3032340 1.0091574 1.5833282 1.6054333 1.1073372 
Acalypha_lovelandii_VWS_1133               0.1428299 0.1404972 0.1416207 0.1330002 0.1437519 0.1482404 0.1420943 0.1499745 0.1418092 0.1505920 0.1823449 0.1775686 0.1813833 0.1837111 0.1727631 0.1927669 0.1927669 0.1927669 0.1790749 0.1836549 0.1690198 0.1684093 0.1682271 0.2179086 0.2266348 0.2343560 0.1725660 0.1993063 0.1278540 0.1417768 0.1512991 0.1512991 0.1700109 0.1665848 0.1665848 0.1781976 0.1799558 0.1318479 0.1199840 0.1322697 0.1185781 0.1351651 0.1444793 0.1470573 0.1674785 0.1583092 0.1660799 0.1648267 0.1756550 0.1767334 0.1231367 0.1563493 0.1520665 0.1576165 0.1548727 0.1617337 0.2322597 0.2279664 0.1518145 0.1465884 0.1655695 0.1337092 0.1570066 0.1573510 0.1415175 0.2474601 0.2501884 0.0828418 0.0864624 0.0819240 0.0672225 0.0674795 0.0710546 0.0771757 0.0653847 0.1299539 0.0604346 0.0716942 0.0865812 0.0631040 0.0831212 0.0683851 0.0184188 0.0207267 0.0232390 0.0113692 0.0234438 0.0137066 0.0387927 0.0387927 0.0382747 0.0433886 0.0000000 0.0686937 0.0624453 0.0909513 0.0773511 0.0762344 0.0753825 0.0783934 0.0881322 0.1002890 0.1108239 0.0799825 0.0907574 0.0716060 0.1123703 0.1055935 0.1093337 0.2002032 0.2032943 0.1652261 0.1675781 0.2226401 0.1927725 0.1275584 0.1950384 0.1867590 0.1696508 0.2108515 0.1879440 0.1976505 0.1839589 0.1811115 0.3158160 0.2058454 0.2164832 0.1948489 0.1817899 0.1799213 0.2466300 0.2426496 0.2505714 0.2430463 0.2422279 0.2492567 0.2674520 0.2300340 0.2603453 0.3241962 0.3185120 0.2687978 0.2784255 0.2714557 0.2592834 0.2578877 0.2583456 0.2472779 0.2544098 0.2501662 0.3112541 1.0467433 1.6107663 1.8381244 1.1969615 
Acalypha_californica_VWS_94-153            0.0982337 0.0967856 0.0974111 0.0946417 0.1128686 0.1074326 0.1018834 0.1112676 0.1044416 0.1116532 0.1395099 0.1355984 0.1388832 0.1404594 0.1316948 0.1553572 0.1553572 0.1553572 0.1373578 0.1411362 0.1414410 0.1123614 0.1230364 0.1590871 0.1663922 0.1796712 0.1182810 0.1429663 0.1068094 0.1169803 0.1273337 0.1273337 0.1453038 0.1421986 0.1421986 0.1521497 0.1637238 0.0982131 0.0877575 0.0989469 0.0893450 0.1092934 0.1136794 0.1078531 0.1213197 0.1120782 0.1342343 0.1181787 0.1320338 0.1285308 0.0893402 0.1089947 0.1054951 0.1041614 0.0962384 0.1288397 0.1873832 0.1770603 0.1057046 0.1016700 0.1412506 0.0955750 0.1170602 0.1172767 0.0993817 0.1891276 0.1830531 0.0540592 0.0571065 0.0593088 0.0511076 0.0380936 0.0436289 0.0483184 0.0380476 0.0458528 0.0382887 0.0388454 0.0487494 0.0358060 0.0433022 0.0646503 0.0617018 0.0642619 0.0674916 0.0587849 0.0681769 0.0616325 0.0622016 0.0622016 0.0613366 0.0614364 0.0686937 0.0000000 0.0067447 0.0233829 0.0356607 0.0386925 0.0441824 0.0572248 0.0460957 0.0576691 0.0718840 0.0384507 0.0601212 0.0384400 0.0935433 0.0633233 0.0837238 0.1642169 0.1652170 0.1299623 0.1357189 0.1648066 0.1460079 0.0912723 0.1632144 0.1337723 0.1310430 0.1544671 0.1410844 0.1491770 0.1334293 0.1357571 0.2781287 0.1538622 0.1524154 0.1344240 0.1468138 0.1454119 0.2110307 0.2106109 0.1869302 0.1809880 0.1803835 0.1825653 0.2019713 0.1847004 0.2129702 0.2659788 0.2655552 0.2108498 0.2551997 0.2032874 0.1853299 0.1844950 0.1847808 0.1749683 0.1820673 0.1837625 0.2352618 0.9161310 1.3498170 1.5273500 1.1618055 
Acalypha_saxicola_R_6093                   0.1049439 0.1033849 0.1040704 0.1013008 0.1197860 0.1205293 0.1149137 0.1245598 0.1174732 0.1186703 0.1471234 0.1431166 0.1464507 0.1481290 0.1391110 0.1631518 0.1631518 0.1631518 0.1448163 0.1486817 0.1489904 0.1254313 0.1364776 0.1736617 0.1811618 0.1947123 0.1314192 0.1572488 0.1067761 0.1169480 0.1273060 0.1273060 0.1452835 0.1421768 0.1421768 0.1521324 0.1637122 0.1014127 0.0909159 0.1021819 0.0924770 0.1125636 0.1170206 0.1111416 0.1247388 0.1220886 0.1380187 0.1282684 0.1423992 0.1388226 0.0925729 0.1150266 0.1114706 0.1098173 0.1021155 0.1360011 0.1867591 0.1764619 0.1052888 0.1012696 0.1407468 0.0952020 0.1166232 0.1168383 0.0989952 0.1885225 0.1824638 0.0457588 0.0486666 0.0536001 0.0455888 0.0382821 0.0438512 0.0485663 0.0382355 0.0462883 0.0384792 0.0442041 0.0514587 0.0359828 0.0435210 0.0650165 0.0557325 0.0582601 0.0613873 0.0528871 0.0619997 0.0556689 0.0561854 0.0561854 0.0554105 0.0554950 0.0624453 0.0067447 0.0000000 0.0258605 0.0332539 0.0440366 0.0468853 0.0575321 0.0463321 0.0579814 0.0722926 0.0437442 0.0604480 0.0386318 0.0869138 0.0691901 0.0773649 0.1636773 0.1686976 0.1335066 0.1392778 0.1728121 0.1536500 0.0971639 0.1671374 0.1399092 0.1334017 0.1568531 0.1446657 0.1528486 0.1369369 0.1393287 0.2774001 0.1576591 0.1562540 0.1442578 0.1504994 0.1490600 0.2103691 0.2099519 0.1936560 0.1876175 0.1869966 0.1892650 0.2090850 0.1916529 0.2201952 0.2736848 0.2732400 0.2178573 0.2495559 0.2057402 0.1969083 0.1960062 0.1963137 0.1864295 0.1934467 0.1954801 0.2432938 0.9010225 1.3111428 1.4576297 1.1270987 
Acalypha_monostachya_GLW_32508             0.1141271 0.1124272 0.1131926 0.1005887 0.1376515 0.1320469 0.1263153 0.1242105 0.1289003 0.1325811 0.1621054 0.1579249 0.1613423 0.1632192 0.1499171 0.1744590 0.1744590 0.1744590 0.1490248 0.1529565 0.1638330 0.1397536 0.1512904 0.1814498 0.1890865 0.2028476 0.1458511 0.1731799 0.1231007 0.1347183 0.1447815 0.1447815 0.1637368 0.1605242 0.1605242 0.1712543 0.1755503 0.1146273 0.1005670 0.1085834 0.1053931 0.1261046 0.1308750 0.1247518 0.1455492 0.1452663 0.1608335 0.1433688 0.1580791 0.1543471 0.1079067 0.1261473 0.1224293 0.1208409 0.1127464 0.1430242 0.2077939 0.2011839 0.1106652 0.1065796 0.1507535 0.1115154 0.1343497 0.1346099 0.1156299 0.2033232 0.2062097 0.0710947 0.0744105 0.0796259 0.0708179 0.0569111 0.0629933 0.0677923 0.0568251 0.0652699 0.0572131 0.0635301 0.0629833 0.0546136 0.0624936 0.0861856 0.0829700 0.0797938 0.0891936 0.0798244 0.0901466 0.0828830 0.0777716 0.0777716 0.0761205 0.0826045 0.0909513 0.0233829 0.0258605 0.0000000 0.0488164 0.0633245 0.0609093 0.0660631 0.0626816 0.0709554 0.0844797 0.0599447 0.0776917 0.0574188 0.1169117 0.0812370 0.1061774 0.1653444 0.1636781 0.1482713 0.1541214 0.1893946 0.1694303 0.1077468 0.1787135 0.1590891 0.1450278 0.1653329 0.1654641 0.1702857 0.1617733 0.1646169 0.2579797 0.1845145 0.1834259 0.1526260 0.1547557 0.1469156 0.2301799 0.2296909 0.2118945 0.2054657 0.2047889 0.2073440 0.2209058 0.2151145 0.2371075 0.2965454 0.2841217 0.2374102 0.2847034 0.2059661 0.2001687 0.1992479 0.2089622 0.1989343 0.2059097 0.2083352 0.2674823 0.9613630 1.3952592 1.4753270 1.2117298 
Acalypha_lagopus_VWS_1841                  0.1047709 0.0972301 0.1039004 0.0849913 0.1043998 0.1203181 0.1147154 0.1180444 0.1172695 0.1247834 0.1390039 0.1351143 0.1383828 0.1394485 0.1248400 0.1416569 0.1416569 0.1416569 0.1304734 0.1341792 0.1344801 0.1132563 0.1177723 0.1604030 0.1677711 0.1660483 0.1282268 0.1441541 0.0981958 0.1167852 0.1182701 0.1182701 0.1281132 0.1250999 0.1250999 0.1343703 0.1482115 0.1011129 0.0906547 0.1018763 0.0922122 0.1004359 0.1081820 0.1018659 0.1096214 0.1237202 0.1183392 0.1092691 0.1295207 0.1194950 0.0807725 0.0959590 0.0984567 0.1026493 0.1077483 0.1230132 0.1714217 0.1687889 0.0925398 0.0887516 0.1267861 0.0957673 0.1208591 0.1210858 0.0988404 0.2022352 0.1811814 0.0484024 0.0513478 0.0594647 0.0485227 0.0432423 0.0434847 0.0330946 0.0280964 0.0389868 0.0306308 0.0441038 0.0458777 0.0409542 0.0356338 0.0590422 0.0700410 0.0726165 0.0759534 0.0670573 0.0767345 0.0699649 0.0649852 0.0649852 0.0640811 0.0637528 0.0773511 0.0356607 0.0332539 0.0488164 0.0000000 0.0388026 0.0466458 0.0519400 0.0436668 0.0438395 0.0604121 0.0460749 0.0605276 0.0358929 0.0957767 0.0628854 0.0865897 0.1390578 0.1539671 0.1102806 0.1236843 0.1775103 0.1580825 0.0877653 0.1625801 0.1478998 0.1297250 0.1427596 0.1480168 0.1562613 0.1402402 0.1426858 0.2550859 0.1544912 0.1576234 0.1363595 0.1427772 0.1515197 0.2053040 0.2055757 0.1892556 0.1832127 0.1825957 0.1848318 0.2143747 0.1966987 0.2216195 0.2739344 0.2734839 0.2199550 0.2578310 0.1971318 0.1987427 0.1978227 0.1987697 0.1875304 0.1958442 0.1808361 0.2547430 0.9528204 1.2481705 1.4228220 1.0860509 
Acalypha_havanensis_VWS_1816               0.1124962 0.1046354 0.1115571 0.1092764 0.1150447 0.1285181 0.1227901 0.1327287 0.1253816 0.1226016 0.1515940 0.1475011 0.1508886 0.1492116 0.1434071 0.1610432 0.1610432 0.1610432 0.1425537 0.1464446 0.1467564 0.1271020 0.1270440 0.1764631 0.1841514 0.1909780 0.1332000 0.1596777 0.1170395 0.1410708 0.1384423 0.1384423 0.1599398 0.1567402 0.1567402 0.1673394 0.1700381 0.1145110 0.1038188 0.1154350 0.1052739 0.1198655 0.1283155 0.1123483 0.1368365 0.1336718 0.1350918 0.1253589 0.1462961 0.1359570 0.1061732 0.1197797 0.1161178 0.1274549 0.1187747 0.1316280 0.1818210 0.1717204 0.1032008 0.0991732 0.1345879 0.1128318 0.1318626 0.1321185 0.1170212 0.2078936 0.1959721 0.0711795 0.0745078 0.0673062 0.0536823 0.0594029 0.0540283 0.0542518 0.0488208 0.0654634 0.0516120 0.0413828 0.0626212 0.0518178 0.0490957 0.0595034 0.0690528 0.0715954 0.0748789 0.0661131 0.0756384 0.0689784 0.0640620 0.0640620 0.0601538 0.0632852 0.0762344 0.0386925 0.0440366 0.0633245 0.0388026 0.0000000 0.0523198 0.0631544 0.0486471 0.0651293 0.0716772 0.0591156 0.0607514 0.0439939 0.1067331 0.0685999 0.0910605 0.1602791 0.1638745 0.1307767 0.1509590 0.1788895 0.1591777 0.1142108 0.1865688 0.1598051 0.1381158 0.1607701 0.1532535 0.1617628 0.1452521 0.1426598 0.2647409 0.1653550 0.1687942 0.1654055 0.1634480 0.1691140 0.2006484 0.2002679 0.2083722 0.2019819 0.2013120 0.2038252 0.2222806 0.1986511 0.2256872 0.2940730 0.2935625 0.2417134 0.2624385 0.2201054 0.1908935 0.1953193 0.1956262 0.1857243 0.2019761 0.1967312 0.2682765 1.0145785 1.4320988 1.4870978 1.1464185 
Acalypha_mexicana_VWS_2239                 0.1236918 0.1154886 0.1226724 0.1079739 0.1262699 0.1307273 0.1249240 0.1350190 0.1275453 0.1384117 0.1618373 0.1575820 0.1610617 0.1629695 0.1533163 0.1714744 0.1714744 0.1714744 0.1591867 0.1632815 0.1567427 0.1128213 0.1305048 0.1614891 0.1690897 0.1828962 0.1216318 0.1486313 0.1112256 0.1339542 0.1317848 0.1317848 0.1571556 0.1539680 0.1539680 0.1644617 0.1764424 0.1148085 0.1041227 0.1157350 0.1055740 0.1140803 0.1256353 0.1247432 0.1482209 0.1454442 0.1339489 0.1215235 0.1421359 0.1319535 0.0997450 0.1198985 0.1162458 0.1146083 0.1127642 0.1407470 0.1743168 0.1644149 0.0953740 0.0915428 0.1274248 0.1074974 0.1229884 0.1232243 0.1143821 0.2026302 0.1851034 0.0632877 0.0665226 0.0682816 0.0597572 0.0542346 0.0520758 0.0596755 0.0489325 0.0927542 0.0465087 0.0525068 0.0512721 0.0519338 0.0492083 0.0710981 0.0680492 0.0706554 0.0740121 0.0650424 0.0684257 0.0679737 0.0685999 0.0685999 0.0676341 0.0734128 0.0753825 0.0441824 0.0468853 0.0609093 0.0466458 0.0523198 0.0000000 0.0208284 0.0628230 0.0608172 0.0671352 0.0576803 0.0469319 0.0413781 0.0971909 0.0746100 0.0906032 0.1746692 0.1673539 0.1365916 0.1477404 0.1886801 0.1685021 0.1002601 0.1723872 0.1566250 0.1417899 0.1681225 0.1600268 0.1593177 0.1584009 0.1573872 0.2674260 0.1603408 0.1674052 0.1644363 0.1574700 0.1698665 0.2310713 0.2305714 0.2225417 0.2158843 0.2151754 0.2179021 0.2499910 0.2228169 0.2538137 0.3138408 0.3078258 0.2470695 0.2960192 0.1992361 0.2324906 0.2313385 0.2317233 0.2213270 0.2237731 0.2235998 0.2814857 1.0188549 1.5199571 1.6316376 1.1560656 
Acalypha_vagans_VWS_2174                   0.1106248 0.1027498 0.1096913 0.1081196 0.1127874 0.1205175 0.1147573 0.1181807 0.1173826 0.1316673 0.1583881 0.1541674 0.1576327 0.1594960 0.1431631 0.1610870 0.1610870 0.1610870 0.1422971 0.1462509 0.1398224 0.1059720 0.1233208 0.1453495 0.1526505 0.1626148 0.1183537 0.1328384 0.0967482 0.1145736 0.1174353 0.1174353 0.1380739 0.1349444 0.1349444 0.1411283 0.1584696 0.0971692 0.0862174 0.0944330 0.0878457 0.0994442 0.1030277 0.1063492 0.1337278 0.1332516 0.1258080 0.1166226 0.1367826 0.1268160 0.0867327 0.1134113 0.1098287 0.1081421 0.1094559 0.1248264 0.1786147 0.1757697 0.0973136 0.0933749 0.1257393 0.1014824 0.1165845 0.1168051 0.0990372 0.2100517 0.1783290 0.0633584 0.0665953 0.0683540 0.0598252 0.0565610 0.0601221 0.0570711 0.0489930 0.0798969 0.0439696 0.0469643 0.0517224 0.0414099 0.0598396 0.0769168 0.0709471 0.0678904 0.0769531 0.0679168 0.0713405 0.0708693 0.0686765 0.0686765 0.0677084 0.0763562 0.0783934 0.0572248 0.0575321 0.0660631 0.0519400 0.0631544 0.0208284 0.0000000 0.0683284 0.0604819 0.0557849 0.0577477 0.0466410 0.0516388 0.0940073 0.0794823 0.0965594 0.1539861 0.1506004 0.1161514 0.1229155 0.1662897 0.1426013 0.1047424 0.1400499 0.1494183 0.1433486 0.1542509 0.1452647 0.1446283 0.1502785 0.1426240 0.2409108 0.1602491 0.1629857 0.1456249 0.1503297 0.1559827 0.2240522 0.2235822 0.2157101 0.2091212 0.2084247 0.2110717 0.2611255 0.2337512 0.2434262 0.3113068 0.3053318 0.2458870 0.2945832 0.1876618 0.2240055 0.2229081 0.2232770 0.2129319 0.2154846 0.2150560 0.2876864 0.9665084 1.5135757 1.5789655 1.2057029 
Acalypha_pippenii_VWS_1815                 0.1144960 0.1127882 0.1135579 0.1139038 0.1380631 0.1339175 0.1282518 0.1317053 0.1308020 0.1321885 0.1675314 0.1633361 0.1667439 0.1686716 0.1524559 0.1633672 0.1633672 0.1633672 0.1581781 0.1621614 0.1691868 0.1401646 0.1479930 0.1790199 0.1866817 0.1934811 0.1457940 0.1662344 0.1320228 0.1404230 0.1478090 0.1478090 0.1733436 0.1701140 0.1701140 0.1811217 0.1813863 0.1237165 0.1130188 0.1247437 0.1143798 0.1258761 0.1281871 0.1215983 0.1439286 0.1360745 0.1481593 0.1432993 0.1511220 0.1542507 0.1156143 0.1256891 0.1282020 0.1266689 0.1246297 0.1489004 0.1936691 0.1906155 0.1250863 0.1206894 0.1539766 0.1306128 0.1547976 0.1551097 0.1350624 0.1845910 0.1888874 0.0789008 0.0822947 0.0748740 0.0663935 0.0456638 0.0595250 0.0565079 0.0510834 0.0636183 0.0566635 0.0654159 0.0697071 0.0593714 0.0618865 0.0782505 0.0804980 0.0830631 0.0864963 0.0774653 0.0873893 0.0804153 0.0811199 0.0811199 0.0800033 0.0801542 0.0881322 0.0460957 0.0463321 0.0626816 0.0436668 0.0486471 0.0628230 0.0683284 0.0000000 0.0633850 0.0835874 0.0646884 0.0831849 0.0540711 0.1112908 0.0595203 0.0855803 0.1831467 0.1795988 0.1514347 0.1655627 0.1830833 0.1576564 0.1162332 0.1899502 0.1597292 0.1517971 0.1557936 0.1845550 0.1936972 0.1760776 0.1820123 0.2753409 0.1777505 0.1714520 0.1557460 0.1755879 0.1739042 0.2217539 0.2212985 0.2150768 0.2086302 0.2079490 0.2149723 0.2269221 0.2030635 0.2465893 0.2828145 0.2909772 0.2355469 0.2680905 0.2310968 0.1972805 0.1963725 0.1973105 0.1861287 0.1944150 0.1964887 0.2912393 0.9846193 1.4069541 1.5898495 1.1465165 
Acalypha_ostryifolia_GL_2315               0.1378928 0.1357739 0.1367841 0.1224761 0.1370266 0.1546875 0.1455303 0.1458026 0.1514249 0.1548471 0.1674415 0.1631852 0.1666430 0.1650972 0.1454195 0.1632168 0.1632168 0.1632168 0.1647156 0.1688083 0.1691224 0.1255708 0.1436320 0.1793347 0.1871016 0.2011035 0.1497234 0.1693139 0.1225362 0.1267335 0.1474101 0.1474101 0.1632206 0.1599697 0.1599697 0.1708161 0.1727287 0.1231727 0.1153854 0.1305359 0.1198602 0.1286539 0.1374823 0.1237684 0.1290438 0.1353621 0.1321939 0.1259010 0.1333573 0.1298258 0.1081583 0.1201768 0.1299885 0.1221159 0.1274101 0.1485075 0.2055912 0.2021042 0.1243134 0.1198569 0.1622562 0.1244252 0.1438442 0.1441325 0.1316650 0.2174220 0.2021105 0.0825781 0.0860451 0.0830238 0.0766861 0.0596595 0.0683177 0.0680786 0.0595670 0.0809960 0.0599764 0.0657133 0.0793357 0.0656337 0.0574163 0.0782163 0.0919469 0.0946060 0.0982939 0.0887349 0.0933051 0.0918545 0.0832056 0.0832056 0.0815347 0.0850409 0.1002890 0.0576691 0.0579814 0.0709554 0.0438395 0.0651293 0.0608172 0.0604819 0.0633850 0.0000000 0.0573897 0.0577461 0.0696616 0.0467638 0.1164794 0.0804698 0.1033202 0.1668359 0.1571021 0.1415723 0.1567679 0.1936993 0.1703306 0.1315519 0.1707383 0.1444529 0.1553524 0.1736373 0.1654429 0.1742439 0.1622099 0.1685199 0.2681056 0.1772318 0.1763426 0.1630014 0.1557371 0.1674258 0.2643526 0.2645134 0.2169139 0.2103042 0.2096046 0.2199762 0.2621420 0.2564304 0.2777665 0.3296816 0.3290322 0.2588575 0.3132330 0.2118415 0.2209727 0.2272055 0.2282838 0.2165102 0.2249132 0.2173801 0.2703970 0.9730664 1.2785005 1.4455061 1.1807867 
Acalypha_setosa_VWS_1969                   0.1333630 0.1247495 0.1322617 0.1321766 0.1282638 0.1423410 0.1319915 0.1401028 0.1390864 0.1449855 0.1757383 0.1712913 0.1748699 0.1769818 0.1598190 0.1784186 0.1784186 0.1784186 0.1673331 0.1629896 0.1633132 0.1339077 0.1484909 0.1791290 0.1870719 0.2044207 0.1511272 0.1580076 0.1084775 0.1221911 0.1359331 0.1359331 0.1673369 0.1640442 0.1640442 0.1751314 0.1832098 0.1214261 0.1135738 0.1288576 0.1180783 0.1269727 0.1391658 0.1375751 0.1600678 0.1594683 0.1537476 0.1466937 0.1545851 0.1508761 0.1206760 0.1426474 0.1386810 0.1437688 0.1349173 0.1418319 0.2130135 0.2016501 0.1112757 0.1070424 0.1372549 0.1163239 0.1361008 0.1363746 0.1263494 0.2395331 0.1972958 0.0926333 0.0962920 0.0919558 0.0771693 0.0793245 0.0834737 0.0775323 0.0714164 0.0638898 0.0717006 0.0629289 0.0778245 0.0689770 0.0746055 0.0942448 0.1019593 0.0985995 0.1085206 0.0986364 0.0991801 0.1018604 0.0744223 0.0744223 0.0858314 0.0954759 0.1108239 0.0718840 0.0722926 0.0844797 0.0604121 0.0716772 0.0671352 0.0557849 0.0835874 0.0573897 0.0000000 0.0664473 0.0785773 0.0655066 0.1219120 0.1040635 0.1197760 0.1714584 0.1613394 0.1496150 0.1583062 0.1885842 0.1721033 0.1250025 0.1853637 0.1608128 0.1638969 0.1719116 0.1808169 0.1901992 0.1789810 0.1787469 0.2644720 0.2025408 0.1985952 0.1765895 0.1657345 0.1714505 0.2744023 0.2737213 0.2527209 0.2454291 0.2446342 0.2478536 0.2809449 0.2609842 0.2851137 0.3458048 0.3450918 0.2622677 0.3288851 0.2206256 0.2504229 0.2555629 0.2559996 0.2453556 0.2443378 0.2368794 0.3148188 1.0718555 1.3646427 1.4616713 1.1160585 
Acalypha_poiretii_VWS_1402                 0.1135469 0.1118648 0.1126211 0.1079672 0.1305286 0.1328108 0.1271842 0.1306073 0.1297203 0.1310813 0.1601838 0.1560670 0.1594398 0.1612728 0.1387867 0.1561029 0.1561029 0.1561029 0.1510429 0.1549548 0.1552640 0.1263544 0.1375286 0.1751907 0.1827924 0.1965237 0.1387168 0.1585776 0.0989646 0.1135867 0.1253604 0.1253604 0.1420199 0.1451749 0.1451749 0.1552298 0.1572343 0.0969715 0.0924061 0.1094462 0.1011302 0.1056725 0.1129727 0.1178141 0.1329997 0.1561196 0.1522160 0.1472706 0.1620935 0.1583309 0.1059827 0.1315467 0.1278077 0.1267054 0.1242515 0.1231245 0.1977936 0.1870398 0.1187840 0.1145013 0.1464034 0.1095231 0.1324081 0.1326657 0.1091953 0.2097202 0.1886336 0.0711510 0.0744682 0.0706529 0.0621222 0.0481709 0.0572758 0.0620379 0.0539029 0.0578901 0.0540935 0.0524079 0.0592904 0.0490676 0.0515781 0.0779525 0.0726050 0.0751743 0.0785297 0.0696135 0.0793369 0.0725274 0.0799147 0.0799147 0.0787921 0.0846930 0.0799825 0.0384507 0.0437442 0.0599447 0.0460749 0.0591156 0.0576803 0.0577477 0.0646884 0.0577461 0.0664473 0.0000000 0.0716420 0.0595747 0.1005098 0.0895647 0.0971675 0.1692692 0.1727560 0.1264502 0.1343299 0.1853460 0.1599666 0.1105432 0.1664859 0.1490933 0.1652921 0.1693958 0.1483543 0.1566378 0.1532542 0.1430034 0.2807706 0.1541841 0.1641616 0.1451487 0.1495097 0.1612707 0.2386965 0.2381720 0.2151901 0.2087502 0.2080695 0.2150858 0.2424382 0.2263832 0.2542831 0.2917575 0.2860660 0.2296356 0.2751258 0.2169891 0.2358056 0.2346510 0.2350364 0.2247929 0.2316309 0.2166341 0.2856508 0.9575523 1.2972571 1.4133854 1.1465037 
Acalypha_microphylla_VWS_1046              0.1421593 0.1334157 0.1372745 0.1291231 0.1302114 0.1488612 0.1384225 0.1505299 0.1426958 0.1495047 0.1777155 0.1732863 0.1768425 0.1753622 0.1688299 0.1874578 0.1874578 0.1874578 0.1677897 0.1719888 0.1653418 0.1272214 0.1505242 0.1819934 0.1897916 0.2038411 0.1559869 0.1690083 0.1283712 0.1417926 0.1443258 0.1443258 0.1647098 0.1614774 0.1614774 0.1722960 0.1805042 0.1323680 0.1212210 0.1407883 0.1297960 0.1387552 0.1328724 0.1402349 0.1666053 0.1585702 0.1533963 0.1429869 0.1645150 0.1539196 0.1303603 0.1412608 0.1373413 0.1423638 0.1369930 0.1466605 0.2009844 0.1829903 0.1170549 0.1127431 0.1503839 0.1212728 0.1455025 0.1457992 0.1244472 0.2472088 0.2153037 0.0777993 0.0812532 0.0820236 0.0712632 0.0795044 0.0745539 0.0713021 0.0628373 0.1077617 0.0576731 0.0630545 0.0745628 0.0661543 0.0659145 0.0801525 0.0828033 0.0854454 0.0890091 0.0796665 0.0827500 0.0827167 0.0856472 0.0856472 0.0888668 0.0886688 0.0907574 0.0601212 0.0604480 0.0776917 0.0605276 0.0607514 0.0469319 0.0466410 0.0831849 0.0696616 0.0785773 0.0716420 0.0000000 0.0285133 0.1144935 0.0857158 0.1191648 0.1883340 0.1845802 0.1397598 0.1576483 0.2016192 0.1808357 0.1356427 0.1848413 0.1657123 0.1572502 0.1854889 0.1664161 0.1656799 0.1647376 0.1637951 0.2931961 0.1670154 0.1580279 0.1858151 0.1693147 0.1681943 0.2528704 0.2522800 0.2326227 0.2257479 0.2250093 0.2232985 0.2353817 0.2083338 0.2309286 0.3035497 0.2983526 0.2545236 0.2705608 0.2274019 0.2295878 0.2284818 0.2288524 0.2187251 0.2353748 0.2309327 0.2985218 0.8713051 1.3904401 1.5398826 1.1364825 
Acalypha_alopecuroidea_CR_2593             0.1121797 0.1074580 0.1112516 0.1027714 0.1044614 0.1185857 0.1088989 0.1226251 0.1155109 0.1262495 0.1450543 0.1410380 0.1443883 0.1426624 0.1370251 0.1578296 0.1578296 0.1578296 0.1460884 0.1499902 0.1436709 0.1196044 0.1245558 0.1678941 0.1753760 0.1820270 0.1291988 0.1552976 0.1131231 0.1195172 0.1279532 0.1279532 0.1383916 0.1353257 0.1353257 0.1449931 0.1624072 0.1135025 0.1059414 0.1172112 0.1103100 0.1191577 0.1213115 0.1113638 0.1256526 0.1242326 0.1222364 0.1132023 0.1299240 0.1233026 0.0924929 0.1151351 0.1115767 0.1160333 0.1113177 0.1272924 0.1745732 0.1648833 0.1012088 0.0972974 0.1319787 0.1088167 0.1275987 0.1278416 0.1125226 0.2066027 0.1807278 0.0516303 0.0546559 0.0559680 0.0510116 0.0483801 0.0515032 0.0484566 0.0431907 0.0518642 0.0384030 0.0511565 0.0592106 0.0460998 0.0459877 0.0614403 0.0645082 0.0670736 0.0703392 0.0615686 0.0644601 0.0644365 0.0667100 0.0667100 0.0696850 0.0725218 0.0716060 0.0384400 0.0386318 0.0574188 0.0358929 0.0439939 0.0413781 0.0516388 0.0540711 0.0467638 0.0655066 0.0595747 0.0285133 0.0000000 0.1053490 0.0678089 0.0895467 0.1650803 0.1619521 0.1274766 0.1406757 0.1764623 0.1571906 0.1033539 0.1630593 0.1387884 0.1402782 0.1475247 0.1532080 0.1616683 0.1452494 0.1478117 0.2715794 0.1609138 0.1549910 0.1535224 0.1453540 0.1479191 0.2161362 0.2188847 0.1990448 0.1928905 0.1922528 0.1946053 0.2126036 0.1879639 0.2080617 0.2679197 0.2674985 0.2229232 0.2558080 0.1964497 0.1998369 0.1989221 0.1992335 0.1893803 0.1963422 0.1984517 0.2567693 0.9398406 1.3133635 1.5192354 1.0995838 
Acalypha_burquezii_VD_99-596               0.1646975 0.1517296 0.1529503 0.1402455 0.1656069 0.1750916 0.1689922 0.1802087 0.1716298 0.1779279 0.2134674 0.2085795 0.2123546 0.2149954 0.2036197 0.2160492 0.2160492 0.2160492 0.1897436 0.1942277 0.1882371 0.1703216 0.1712111 0.2056072 0.2137784 0.2210124 0.1647961 0.1800880 0.1326873 0.1559356 0.1560722 0.1560722 0.1827030 0.1792668 0.1792668 0.1809034 0.1875120 0.1362420 0.1355665 0.1583885 0.1433002 0.1563271 0.1698150 0.1460708 0.1825351 0.2062029 0.1975058 0.1852773 0.2084982 0.1971419 0.1633897 0.1320229 0.1281664 0.1335136 0.1449802 0.1707048 0.2269949 0.2149836 0.1614848 0.1562144 0.1899019 0.1367750 0.1579118 0.1582459 0.1460378 0.2305500 0.2227022 0.0718605 0.0752270 0.0662290 0.0605985 0.1078863 0.0991769 0.0925607 0.0807554 0.1090994 0.0868405 0.0948804 0.0856360 0.0905666 0.0956875 0.1139927 0.0995459 0.1022711 0.1061409 0.1023095 0.1001231 0.1055899 0.0941954 0.0941954 0.0859792 0.0804762 0.1123703 0.0935433 0.0869138 0.1169117 0.0957767 0.1067331 0.0971909 0.0940073 0.1112908 0.1164794 0.1219120 0.1005098 0.1144935 0.1053490 0.0000000 0.1328353 0.1103913 0.1951850 0.1953942 0.1631025 0.1752120 0.2349546 0.1970548 0.1774031 0.1996688 0.1903071 0.2018938 0.2246774 0.1838304 0.2007133 0.1819331 0.1882880 0.2661078 0.2134127 0.2068786 0.1992020 0.1838454 0.1819876 0.2599054 0.2600806 0.2328268 0.2257775 0.2250203 0.2279851 0.2692877 0.2747368 0.2915222 0.3385601 0.3378559 0.2944950 0.3158292 0.2809530 0.2475519 0.2462776 0.2466997 0.2360243 0.2447623 0.2467591 0.3714494 1.0498555 1.4730265 1.5445969 1.2649475 
Acalypha_trilaciniata_VWS_2092             0.1367107 0.1382706 0.1393032 0.1317686 0.1383583 0.1572374 0.1467989 0.1618899 0.1539729 0.1557342 0.1724554 0.1681880 0.1716349 0.1701471 0.1725488 0.1979927 0.1979927 0.1979927 0.1783665 0.1825815 0.1828937 0.1585391 0.1667853 0.1948205 0.2026949 0.2096683 0.1729149 0.1909735 0.1537799 0.1712895 0.1708434 0.1708434 0.1971429 0.1937869 0.1937869 0.2057919 0.1987200 0.1381483 0.1304103 0.1429990 0.1316136 0.1436966 0.1496455 0.1289506 0.1398558 0.1339383 0.1421669 0.1256433 0.1331167 0.1362152 0.1190265 0.1276058 0.1301556 0.1286142 0.1403694 0.1603569 0.1978959 0.1875036 0.1531191 0.1481716 0.1850077 0.1567915 0.1803486 0.1807371 0.1457357 0.2272729 0.2282143 0.0946104 0.0982576 0.0876234 0.0812659 0.0599009 0.0631607 0.0596599 0.0598073 0.1063789 0.0681596 0.0763060 0.0884709 0.0682756 0.0655560 0.0954347 0.0970970 0.0997444 0.1034731 0.0938685 0.0970433 0.0970024 0.0990842 0.0990842 0.1023693 0.0959482 0.1055935 0.0633233 0.0691901 0.0812370 0.0628854 0.0685999 0.0746100 0.0794823 0.0595203 0.0804698 0.1040635 0.0895647 0.0857158 0.0678089 0.1328353 0.0000000 0.1223709 0.2182781 0.2282277 0.1688339 0.1807096 0.2116048 0.1876911 0.1455878 0.2131406 0.1709274 0.1879235 0.1786303 0.1945162 0.1936549 0.1926027 0.1919626 0.2868650 0.1902177 0.1904848 0.1682417 0.1842110 0.1963147 0.2481222 0.2483143 0.2206670 0.2139642 0.2177657 0.2361933 0.2411682 0.2165165 0.2481562 0.3195898 0.3170203 0.2484803 0.2948625 0.2395479 0.2459833 0.2447388 0.2458895 0.2338740 0.2422759 0.2379061 0.3013704 0.9513178 1.3741502 1.5867153 1.2301359 
Acalypha_hypogaea_VWS_757                  0.1540074 0.1416344 0.1494421 0.1427905 0.1556756 0.1542705 0.1483181 0.1589785 0.1509474 0.1735704 0.1740214 0.1697152 0.1731872 0.1752174 0.1653848 0.1766320 0.1766320 0.1766320 0.1711768 0.1753139 0.1718858 0.1539918 0.1692549 0.2118113 0.2200499 0.2347387 0.1616734 0.1983903 0.1512487 0.1558747 0.1502278 0.1502278 0.1692257 0.1660259 0.1660259 0.1768365 0.1900810 0.1455110 0.1345760 0.1468236 0.1325606 0.1383531 0.1474846 0.1440608 0.1531069 0.1669764 0.1719451 0.1606672 0.1831317 0.1683469 0.1332422 0.1479621 0.1439880 0.1231788 0.1402186 0.1719497 0.2457931 0.2333809 0.1558983 0.1508251 0.1894003 0.1448388 0.1707027 0.1710664 0.1459146 0.2493709 0.2259231 0.0779507 0.0726480 0.0658217 0.0740844 0.0804794 0.0735752 0.0744320 0.0604322 0.1009730 0.0746356 0.0837902 0.0949126 0.0832069 0.0835572 0.0879256 0.0970195 0.0996662 0.1033931 0.0997028 0.1045091 0.0935838 0.0918226 0.0918226 0.0876358 0.0965945 0.1093337 0.0837238 0.0773649 0.1061774 0.0865897 0.0910605 0.0906032 0.0965594 0.0855803 0.1033202 0.1197760 0.0971675 0.1191648 0.0895467 0.1103913 0.1223709 0.0000000 0.1947602 0.1908853 0.1494767 0.1607715 0.2055779 0.1851278 0.1561195 0.1754709 0.1653536 0.1760292 0.2022618 0.1976632 0.2073154 0.1928091 0.1860032 0.3272500 0.1975787 0.1860136 0.1576304 0.1690132 0.1807457 0.2372957 0.2367635 0.2220623 0.2153509 0.2146374 0.2173818 0.2578167 0.2510979 0.2779811 0.3064537 0.3093524 0.2624130 0.3054019 0.2459001 0.2459701 0.2447297 0.2458766 0.2338989 0.2422747 0.2459189 0.2837605 1.0406844 1.5029542 1.6203532 1.2628538 
Acalypha_amblyodonta_JAR_6436              0.1601991 0.1511229 0.1523583 0.1298407 0.1659196 0.1885507 0.1822701 0.1812720 0.1849477 0.1929474 0.2212569 0.2162344 0.2200826 0.2175850 0.1960948 0.2162112 0.2162112 0.2162112 0.2022752 0.2069632 0.1997802 0.1711069 0.1760895 0.2206314 0.2292987 0.2401014 0.1950105 0.2021708 0.1506514 0.1705433 0.1751471 0.1751471 0.1924145 0.1889187 0.1889187 0.1970766 0.2180755 0.1371710 0.1258659 0.1417237 0.1303876 0.1396169 0.1525196 0.1519336 0.1852310 0.2222424 0.2152553 0.2069122 0.2209828 0.2047322 0.1695655 0.1336129 0.1297121 0.1374246 0.1432013 0.1364803 0.2180284 0.2025333 0.1327095 0.1238948 0.1556498 0.1057703 0.1279909 0.1282421 0.1228003 0.2012711 0.1730442 0.1624022 0.1632728 0.1765795 0.1616835 0.1757210 0.1658760 0.1559122 0.1490400 0.2416314 0.1541281 0.1614905 0.1624153 0.1551336 0.1597343 0.1733015 0.1765209 0.1758931 0.1878749 0.1828725 0.1810490 0.1824053 0.1713067 0.1713067 0.1563104 0.1762010 0.2002032 0.1642169 0.1636773 0.1653444 0.1390578 0.1602791 0.1746692 0.1539861 0.1831467 0.1668359 0.1714584 0.1692692 0.1883340 0.1650803 0.1951850 0.2182781 0.1947602 0.0000000 0.0398524 0.1725618 0.1735429 0.2451473 0.2110645 0.1812128 0.1880371 0.2167425 0.1576740 0.1696744 0.2020183 0.2119615 0.2007929 0.2125588 0.2506687 0.2287770 0.2214828 0.1993332 0.2083624 0.2069479 0.2876157 0.2868641 0.2688284 0.2610803 0.2602291 0.2637696 0.3091713 0.2869822 0.3035034 0.3607839 0.3599911 0.3032342 0.3506910 0.2044478 0.2467025 0.2535242 0.2539665 0.2455400 0.2566855 0.2551559 0.3324036 1.1166337 1.3958570 1.5523560 1.3433897 
Acalypha_cuspidata_D_2849                  0.1735743 0.1654221 0.1667830 0.1426296 0.1876884 0.1955863 0.1894428 0.1884306 0.1920411 0.2073038 0.2278826 0.2229095 0.2266946 0.2242677 0.2104319 0.2303775 0.2303775 0.2303775 0.2090970 0.2137407 0.2214651 0.1798196 0.1831269 0.2235057 0.2320256 0.2426346 0.1946607 0.2128130 0.1556481 0.1722454 0.1801306 0.1801306 0.1944589 0.1909869 0.1909869 0.2033519 0.2321424 0.1443146 0.1364858 0.1522145 0.1408468 0.1370593 0.1562916 0.1674739 0.1986137 0.2341620 0.2227794 0.2143938 0.2283471 0.2239638 0.1712654 0.1495433 0.1455042 0.1468023 0.1526012 0.1369265 0.2269117 0.2152213 0.1443290 0.1352605 0.1658559 0.1199431 0.1427193 0.1430036 0.1437059 0.1987774 0.1783410 0.1674941 0.1683849 0.1731700 0.1652827 0.1658161 0.1708439 0.1661197 0.1606644 0.2045472 0.1550034 0.1651551 0.1660260 0.1655476 0.1633107 0.1850499 0.1799036 0.1792770 0.1910827 0.1861404 0.1843707 0.1900136 0.1747932 0.1747932 0.1665491 0.1728049 0.2032943 0.1652170 0.1686976 0.1636781 0.1539671 0.1638745 0.1673539 0.1506004 0.1795988 0.1571021 0.1613394 0.1727560 0.1845802 0.1619521 0.1953942 0.2282277 0.1908853 0.0398524 0.0000000 0.1919488 0.1926705 0.2245311 0.2042654 0.2095599 0.2046006 0.2275344 0.1600165 0.1847122 0.2140862 0.2241423 0.2182287 0.2247796 0.2697833 0.2238643 0.2167270 0.2064425 0.2112961 0.2027714 0.3042887 0.3034859 0.2908063 0.2828251 0.2819412 0.2857490 0.3311144 0.3080737 0.3402712 0.3842629 0.3833692 0.3447076 0.4016754 0.2136329 0.2626661 0.2696432 0.2701142 0.2618358 0.2661182 0.2818943 0.3529625 1.0908378 1.3399306 1.4918753 1.3565005 
Acalypha_allenii_S_203                     0.1488723 0.1441980 0.1453059 0.1287612 0.1423199 0.1657959 0.1609518 0.1682401 0.1669362 0.1760244 0.1805933 0.1762386 0.1797235 0.1783041 0.1582516 0.1762599 0.1762599 0.1762599 0.1708181 0.1749469 0.1576142 0.1496536 0.1509854 0.1754832 0.1832107 0.1758860 0.1508635 0.1654899 0.1130149 0.1285252 0.1062442 0.1062442 0.1403519 0.1371669 0.1371669 0.1435102 0.1535845 0.1186314 0.1076021 0.1268309 0.1160430 0.1273130 0.1220644 0.1284843 0.1600073 0.1834829 0.1899153 0.1824708 0.1871887 0.1914949 0.1411834 0.1216783 0.1180610 0.1272041 0.1254328 0.1269026 0.1840338 0.1884927 0.1270524 0.1225714 0.1551392 0.1252419 0.1535770 0.1538947 0.1309037 0.2219827 0.1930620 0.1425260 0.1425632 0.1456838 0.1447179 0.1416306 0.1413534 0.1389811 0.1308310 0.1740223 0.1307156 0.1289538 0.1448278 0.1283078 0.1201805 0.1395663 0.1535138 0.1496111 0.1542644 0.1496635 0.1505609 0.1466291 0.1405841 0.1405841 0.1427384 0.1498906 0.1652261 0.1299623 0.1335066 0.1482713 0.1102806 0.1307767 0.1365916 0.1161514 0.1514347 0.1415723 0.1496150 0.1264502 0.1397598 0.1274766 0.1631025 0.1688339 0.1494767 0.1725618 0.1919488 0.0000000 0.0259981 0.1789711 0.1495229 0.1540654 0.1619444 0.1551736 0.1670630 0.1750977 0.1576806 0.1664505 0.1560716 0.1557217 0.2597495 0.1521561 0.1623681 0.1819037 0.1294434 0.1257910 0.2384378 0.2379046 0.2098808 0.2032288 0.2025316 0.2047618 0.2726825 0.2427445 0.2556367 0.3008619 0.2950058 0.2543251 0.2954138 0.2017375 0.2291485 0.2280089 0.2283908 0.2179315 0.2249876 0.2201617 0.3631481 1.0109106 1.2942486 1.4448326 1.0270698 
Acalypha_ornata_A_389                      0.1519871 0.1472935 0.1484271 0.1286379 0.1521640 0.1688855 0.1640802 0.1713637 0.1700347 0.1790892 0.1898262 0.1853595 0.1888976 0.1911317 0.1670338 0.1853725 0.1853725 0.1853725 0.1797503 0.1839823 0.1704632 0.1518304 0.1531239 0.1774875 0.1851617 0.1832671 0.1529531 0.1675743 0.1171067 0.1329974 0.1182056 0.1182056 0.1448318 0.1416114 0.1416114 0.1481220 0.1584251 0.1256598 0.1135925 0.1291044 0.1220222 0.1344442 0.1227694 0.1458652 0.1787466 0.2037440 0.2030561 0.1952193 0.1925529 0.2044847 0.1434427 0.1381930 0.1343296 0.1442478 0.1422378 0.1350660 0.1957690 0.2001035 0.1457478 0.1408761 0.1616021 0.1212137 0.1409001 0.1411803 0.1313486 0.2383182 0.2084239 0.1536945 0.1544981 0.1569141 0.1558561 0.1525123 0.1524363 0.1498437 0.1416289 0.1948040 0.1415466 0.1427334 0.1588569 0.1391781 0.1398098 0.1453549 0.1525056 0.1519613 0.1566089 0.1520138 0.1529193 0.1490012 0.1458798 0.1458798 0.1479819 0.1551219 0.1675781 0.1357189 0.1392778 0.1541214 0.1236843 0.1509590 0.1477404 0.1229155 0.1655627 0.1567679 0.1583062 0.1343299 0.1576483 0.1406757 0.1752120 0.1807096 0.1607715 0.1735429 0.1926705 0.0259981 0.0000000 0.1677373 0.1437933 0.1588204 0.1656812 0.1709915 0.1948098 0.1875255 0.1666324 0.1755043 0.1649603 0.1647458 0.2397202 0.1712387 0.1788188 0.1876470 0.1524938 0.1418922 0.2272289 0.2267511 0.2001428 0.1937236 0.1930579 0.2028730 0.2696677 0.2459145 0.2612671 0.2925301 0.2868129 0.2499993 0.2906008 0.2301512 0.2276834 0.2265622 0.2269383 0.2165692 0.2235801 0.2155360 0.3537930 0.9572288 1.3330742 1.4578069 1.1063937 
Acalypha_capitata_K_164                    0.1875672 0.1838705 0.1854563 0.1892291 0.1944243 0.2005999 0.1957288 0.2037009 0.2019537 0.2115824 0.2291728 0.2241875 0.2279771 0.2307928 0.2082712 0.2282125 0.2282125 0.2282125 0.2069469 0.2115836 0.2226636 0.2095298 0.2147402 0.2704469 0.2796214 0.2989022 0.2233559 0.2530615 0.1785640 0.1834681 0.1544064 0.1544064 0.1926252 0.1891819 0.1891819 0.2013990 0.2195781 0.1621028 0.1527001 0.1692694 0.1614441 0.1720007 0.1860758 0.1643159 0.1958319 0.2463773 0.2628899 0.2474763 0.2577650 0.2610273 0.1935830 0.1922849 0.1876119 0.1928080 0.1903826 0.1961747 0.3152901 0.2942527 0.2106341 0.2041980 0.2293544 0.1772580 0.2083993 0.2088844 0.2117194 0.3041645 0.2823143 0.1959518 0.2012526 0.1952445 0.1862132 0.1913728 0.1941688 0.1888585 0.1742488 0.2513159 0.1713750 0.1588174 0.1859960 0.1651394 0.1876385 0.2150025 0.2047350 0.2003504 0.2132729 0.2034510 0.2041060 0.2076627 0.1895672 0.1895672 0.2060049 0.1994452 0.2226401 0.1648066 0.1728121 0.1893946 0.1775103 0.1788895 0.1886801 0.1662897 0.1830833 0.1936993 0.1885842 0.1853460 0.2016192 0.1764623 0.2349546 0.2116048 0.2055779 0.2451473 0.2245311 0.1789711 0.1677373 0.0000000 0.0531987 0.1986074 0.2020165 0.2074670 0.2273026 0.2175639 0.2286682 0.2317956 0.2263618 0.2260721 0.3618869 0.2560012 0.2566499 0.2073903 0.2111305 0.2097025 0.3019722 0.3011792 0.2990801 0.2909183 0.2900126 0.3023800 0.2904391 0.2822018 0.2863240 0.3536010 0.3631940 0.2909697 0.3527631 0.2838873 0.3150414 0.3132624 0.3138194 0.3026655 0.3008338 0.3153430 0.3817999 1.0146744 1.4346324 1.6411061 1.1096921 
Acalypha_villicaus_G_ATBP_597              0.1491450 0.1457474 0.1468768 0.1550225 0.1663858 0.1656024 0.1606901 0.1680764 0.1667569 0.1730182 0.1907090 0.1862190 0.1897721 0.1920250 0.1714979 0.1829692 0.1829692 0.1829692 0.1635802 0.1677110 0.1735311 0.1817239 0.1906120 0.2311465 0.2397294 0.2503885 0.1950938 0.2244645 0.1592735 0.1553947 0.1515441 0.1515441 0.1784064 0.1750191 0.1750191 0.1797225 0.1920169 0.1387786 0.1308339 0.1468794 0.1394525 0.1538007 0.1671792 0.1568136 0.1633592 0.2155066 0.2136361 0.2168981 0.2309918 0.2265661 0.1673737 0.1697201 0.1653546 0.1632973 0.1612282 0.1704831 0.2753899 0.2700732 0.1797215 0.1740263 0.1967000 0.1491281 0.1780585 0.1784479 0.1901905 0.2697999 0.2551498 0.1755830 0.1805978 0.1749878 0.1663727 0.1658829 0.1804846 0.1605059 0.1549392 0.2238462 0.1520314 0.1444144 0.1604622 0.1496945 0.1633461 0.1793419 0.1764644 0.1722966 0.1845779 0.1753512 0.1663069 0.1793475 0.1659183 0.1659183 0.1703891 0.1685265 0.1927725 0.1460079 0.1536500 0.1694303 0.1580825 0.1591777 0.1685021 0.1426013 0.1576564 0.1703306 0.1721033 0.1599666 0.1808357 0.1571906 0.1970548 0.1876911 0.1851278 0.2110645 0.2042654 0.1495229 0.1437933 0.0531987 0.0000000 0.1789906 0.1691240 0.1832609 0.2050799 0.2245337 0.1976146 0.2074206 0.1956220 0.1988386 0.3272884 0.2217567 0.2213390 0.1849676 0.1740180 0.1728589 0.2712237 0.2705613 0.2627962 0.2552823 0.2544591 0.2741704 0.3034806 0.2823916 0.2998710 0.3374609 0.3507507 0.2852598 0.3222049 0.2608809 0.2827503 0.2812164 0.2817105 0.2707436 0.2693580 0.2825042 0.3594442 0.9960429 1.5151838 1.7095349 1.1229236 
Acalypha_chirindica_G_468                  0.1353051 0.1332103 0.1342029 0.1225719 0.1480973 0.1563040 0.1503929 0.1473467 0.1462557 0.1645902 0.1678367 0.1634690 0.1670157 0.1690250 0.1521480 0.1776185 0.1776185 0.1776185 0.1581022 0.1622461 0.1695555 0.1462935 0.1596110 0.2000058 0.2080976 0.2137629 0.1619162 0.1724183 0.1195777 0.1287495 0.1303712 0.1303712 0.1674528 0.1641597 0.1641597 0.1752502 0.1741673 0.1177635 0.1070704 0.1187233 0.1084922 0.1231291 0.1286823 0.1376806 0.1555954 0.1526321 0.1749070 0.1690809 0.1695654 0.1739189 0.1234059 0.1350954 0.1312329 0.1448714 0.1403154 0.1446735 0.2177892 0.2100430 0.1257555 0.1296578 0.1609909 0.1260430 0.1465643 0.1468641 0.1493360 0.2376793 0.2394804 0.1101018 0.1140786 0.1259693 0.1096436 0.1109750 0.1124053 0.0984659 0.0961898 0.1286241 0.1030742 0.1082283 0.1029486 0.1036160 0.1112436 0.1196461 0.1177104 0.1141281 0.1246979 0.1141707 0.1184111 0.1138956 0.1186170 0.1186170 0.1232384 0.1300051 0.1275584 0.0912723 0.0971639 0.1077468 0.0877653 0.1142108 0.1002601 0.1047424 0.1162332 0.1315519 0.1250025 0.1105432 0.1356427 0.1033539 0.1774031 0.1455878 0.1561195 0.1812128 0.2095599 0.1540654 0.1588204 0.1986074 0.1789906 0.0000000 0.1954092 0.1838706 0.1697072 0.1872615 0.1989361 0.2086410 0.1900009 0.1972168 0.2521257 0.2072879 0.2060465 0.1574885 0.1787898 0.1770497 0.2374313 0.2288878 0.2376891 0.2306431 0.2298830 0.2443975 0.2645387 0.2243026 0.2576904 0.3047225 0.3082344 0.2499904 0.3036877 0.2002612 0.2047512 0.2037881 0.2041152 0.1892371 0.2011005 0.1909267 0.2986429 0.9777635 1.4131533 1.6948399 1.0459279 
Acalypha_bipartita_N_ATBP_596              0.1833958 0.1738318 0.1774916 0.1726894 0.1927318 0.2008633 0.1908573 0.1935112 0.1972186 0.2098151 0.2077524 0.2029764 0.2066872 0.2092226 0.1836409 0.1956460 0.1956460 0.1956460 0.1824824 0.1868912 0.1832697 0.2002766 0.2202776 0.2447517 0.2537609 0.2569759 0.2171915 0.2335831 0.1349923 0.1336394 0.1115264 0.1115264 0.1416693 0.1384501 0.1384501 0.1448910 0.1596936 0.1382968 0.1346499 0.1557329 0.1445587 0.1501409 0.1633814 0.1254068 0.2032966 0.2389250 0.2242721 0.2156733 0.2253323 0.2254611 0.1769830 0.1621747 0.1578916 0.1640083 0.1499723 0.1835467 0.2766026 0.2711854 0.1780643 0.1723439 0.2047240 0.1569667 0.1784342 0.1788334 0.1552778 0.2489140 0.2427184 0.1619046 0.1529444 0.1692705 0.1649384 0.1712732 0.1844235 0.1688981 0.1632691 0.3003891 0.1574325 0.1621210 0.1739123 0.1571871 0.1756868 0.2007069 0.1773659 0.1783578 0.1909209 0.1856623 0.1703329 0.1897831 0.1811718 0.1811718 0.1831694 0.1942175 0.1950384 0.1632144 0.1671374 0.1787135 0.1625801 0.1865688 0.1723872 0.1400499 0.1899502 0.1707383 0.1853637 0.1664859 0.1848413 0.1630593 0.1996688 0.2131406 0.1754709 0.1880371 0.2046006 0.1619444 0.1656812 0.2020165 0.1691240 0.1954092 0.0000000 0.2060514 0.2009348 0.2045508 0.2071824 0.2079042 0.2089586 0.2178540 0.3129687 0.2027672 0.2130207 0.1949804 0.1699546 0.1688273 0.3086331 0.3078064 0.2519902 0.2576206 0.2567730 0.2732592 0.3195011 0.3211750 0.3265005 0.3730707 0.3769270 0.3178893 0.3661193 0.2516447 0.2704246 0.2689682 0.2749701 0.2639313 0.2708683 0.2756241 0.3705582 0.9897733 1.5394273 1.4015657 1.2513291 
Acalypha_nyasica_SB_1907                   0.1628129 0.1602562 0.1546897 0.1287379 0.1638018 0.1930525 0.1816161 0.1911182 0.1895176 0.2098015 0.1869255 0.1824698 0.1860106 0.1811184 0.1641454 0.1865651 0.1865651 0.1865651 0.1838125 0.1880858 0.1760086 0.1510298 0.1738642 0.2013630 0.2094886 0.2240219 0.1835913 0.1880222 0.1563466 0.1449577 0.1440806 0.1440806 0.1794200 0.1760776 0.1760776 0.1835935 0.1882384 0.1312331 0.1264190 0.1504690 0.1383978 0.1468189 0.1604162 0.1467638 0.1681262 0.1683900 0.1836555 0.1691210 0.1820360 0.1779656 0.1533170 0.1761319 0.1718001 0.1578731 0.1716145 0.1777645 0.2066766 0.2038151 0.1596874 0.1545461 0.1873999 0.1559627 0.1737193 0.1699476 0.1724158 0.2642293 0.2397486 0.1778199 0.1784007 0.1726914 0.1608478 0.1505207 0.1449488 0.1457467 0.1369199 0.1334823 0.1424073 0.1447443 0.1625720 0.1381386 0.1327780 0.1874452 0.1706251 0.1735899 0.1787225 0.1624499 0.1646318 0.1735251 0.1720472 0.1720472 0.1621690 0.1769225 0.1867590 0.1337723 0.1399092 0.1590891 0.1478998 0.1598051 0.1566250 0.1494183 0.1597292 0.1444529 0.1608128 0.1490933 0.1657123 0.1387884 0.1903071 0.1709274 0.1653536 0.2167425 0.2275344 0.1551736 0.1709915 0.2074670 0.1832609 0.1838706 0.2060514 0.0000000 0.2181166 0.2188821 0.1976642 0.2074366 0.1886628 0.1988844 0.3149878 0.2171534 0.2071028 0.1969495 0.1821922 0.1844258 0.2464143 0.2458573 0.2029333 0.1966200 0.1959626 0.1984048 0.2367382 0.2249005 0.2274927 0.2759357 0.2750699 0.2496143 0.2913255 0.2789036 0.2711953 0.2697577 0.2593164 0.2594190 0.2711137 0.2707666 0.3309402 0.9346279 1.3128654 1.5729798 1.1079654 
Acalypha_gracilis_D_12789                  0.1602354 0.1506753 0.1541812 0.1496188 0.1787229 0.1762727 0.1664275 0.1784216 0.1696577 0.1897454 0.2183550 0.2133486 0.2171959 0.2199398 0.2082620 0.2209534 0.2209534 0.2209534 0.1845583 0.1891195 0.1969205 0.1585254 0.1702926 0.2052513 0.2137271 0.2104504 0.1680759 0.1999407 0.1340856 0.1421218 0.1576419 0.1576419 0.1713209 0.1678910 0.1678910 0.1795461 0.1934004 0.1292545 0.1109474 0.1198333 0.1131176 0.1284642 0.1408620 0.1646658 0.2003028 0.2096655 0.2094329 0.2097981 0.2318480 0.2195503 0.1541473 0.1024430 0.1049572 0.0966584 0.1046094 0.1200070 0.1856325 0.1722843 0.0887278 0.0921668 0.1242912 0.1038961 0.1301321 0.1303858 0.1212994 0.1378181 0.1398913 0.1450512 0.1496527 0.1521209 0.1510817 0.1452866 0.1485582 0.1312020 0.1300581 0.2408166 0.1199936 0.1360782 0.1355360 0.1365248 0.1486640 0.1759583 0.1604542 0.1564184 0.1642577 0.1634370 0.1644437 0.1633093 0.1628914 0.1628914 0.1671740 0.1655187 0.1696508 0.1310430 0.1334017 0.1450278 0.1297250 0.1381158 0.1417899 0.1433486 0.1517971 0.1553524 0.1638969 0.1652921 0.1572502 0.1402782 0.2018938 0.1879235 0.1760292 0.1576740 0.1600165 0.1670630 0.1948098 0.2273026 0.2050799 0.1697072 0.2009348 0.2181166 0.0000000 0.0848056 0.1820251 0.1870983 0.1850924 0.1881484 0.2429787 0.2221478 0.2143205 0.2047839 0.2029655 0.1840109 0.2933046 0.2891000 0.2641005 0.2606088 0.2597699 0.2632558 0.2908761 0.2595445 0.2839563 0.3537692 0.3489911 0.3078849 0.3110753 0.1116471 0.2616008 0.2602079 0.2688341 0.2560971 0.2647804 0.2693606 0.3462515 1.1288321 1.3455970 1.4977155 1.2448884 
Acalypha_multicaulis_T_5087                0.1602117 0.1504288 0.1588850 0.1437576 0.1834738 0.1853307 0.1735011 0.1779210 0.1816642 0.1929552 0.2214785 0.2163729 0.2202840 0.2231077 0.2035272 0.2228287 0.2228287 0.2228287 0.1852273 0.1898135 0.2072767 0.1906677 0.1957609 0.2278691 0.2367197 0.2348272 0.1912120 0.2068957 0.1551658 0.1763835 0.1639564 0.1639564 0.2021308 0.2058177 0.2058177 0.2128585 0.2015817 0.1296575 0.1176151 0.1294884 0.1221914 0.1392260 0.1523311 0.1714445 0.2166905 0.2035783 0.2152609 0.2038015 0.2209721 0.2134008 0.1753365 0.1200626 0.1226645 0.1205674 0.1113198 0.1215446 0.1774414 0.1674941 0.0987584 0.0948608 0.1193685 0.1104377 0.1294026 0.1296527 0.1216687 0.1460112 0.1350179 0.1624001 0.1673175 0.1629339 0.1618062 0.1703370 0.1780559 0.1446023 0.1503940 0.2071213 0.1397932 0.1493950 0.1508053 0.1517226 0.1725898 0.1794652 0.1965407 0.1922132 0.2049676 0.1922756 0.1870567 0.1964216 0.1832728 0.1832728 0.1948802 0.1913438 0.2108515 0.1544671 0.1568531 0.1653329 0.1427596 0.1607701 0.1681225 0.1542509 0.1557936 0.1736373 0.1719116 0.1693958 0.1854889 0.1475247 0.2246774 0.1786303 0.2022618 0.1696744 0.1847122 0.1750977 0.1875255 0.2175639 0.2245337 0.1872615 0.2045508 0.2188821 0.0848056 0.0000000 0.2300768 0.2407837 0.2375436 0.2384196 0.2252553 0.2222108 0.2253492 0.2107515 0.2209912 0.1940721 0.2681673 0.2675076 0.2825625 0.2756019 0.2747113 0.2836235 0.2764945 0.2464444 0.2837210 0.3476188 0.3468934 0.2906856 0.3016374 0.1296789 0.2651015 0.2636624 0.2649390 0.2521635 0.2609101 0.2653839 0.3454945 1.0782059 1.3048250 1.3691959 1.2692136 
Acalypha_cupricola_B_197                   0.1641602 0.1550400 0.1562397 0.1341910 0.1644064 0.1763599 0.1739749 0.1832565 0.1798394 0.1803311 0.2083345 0.2036946 0.2072974 0.2097641 0.1919337 0.2078782 0.2078782 0.2078782 0.1907583 0.1950983 0.1883788 0.1374073 0.1517764 0.1851285 0.1928054 0.2113709 0.1475632 0.1797895 0.1524344 0.1568760 0.1696176 0.1696176 0.1805930 0.1772735 0.1772735 0.1735002 0.1994499 0.1408701 0.1299823 0.1494267 0.1352101 0.1536910 0.1582948 0.1767483 0.1823445 0.2020687 0.2151739 0.2126256 0.2187770 0.2219489 0.1522971 0.1555019 0.1514379 0.1572104 0.1687294 0.1778121 0.2288709 0.2170513 0.1657345 0.1605055 0.1808399 0.1424459 0.1620760 0.1624061 0.1664077 0.2674950 0.2513988 0.1573830 0.1619868 0.1656188 0.1543108 0.1598293 0.1483603 0.1503281 0.1449719 0.2193996 0.1421489 0.1482871 0.1536300 0.1507718 0.1341535 0.1758425 0.1802133 0.1830464 0.1880697 0.1693937 0.1772910 0.1800968 0.1770615 0.1770615 0.1739911 0.1710342 0.1879440 0.1410844 0.1446657 0.1654641 0.1480168 0.1532535 0.1600268 0.1452647 0.1845550 0.1654429 0.1808169 0.1483543 0.1664161 0.1532080 0.1838304 0.1945162 0.1976632 0.2020183 0.2140862 0.1576806 0.1666324 0.2286682 0.1976146 0.1989361 0.2071824 0.1976642 0.1820251 0.2300768 0.0000000 0.0089646 0.0184603 0.0159522 0.2941603 0.2050220 0.1982871 0.1965186 0.2065459 0.2022496 0.2657401 0.2658947 0.2497475 0.2426866 0.2419182 0.2450155 0.2715470 0.2603315 0.2773264 0.3025911 0.3049433 0.2801634 0.3109306 0.2401500 0.2475347 0.2463074 0.2467139 0.2364334 0.2477262 0.2435967 0.3730866 1.0013350 1.5340790 1.5179957 1.2493692 
Acalypha_manniana_T_5315                   0.1730446 0.1636411 0.1603341 0.1428488 0.1733611 0.1854629 0.1830798 0.1924967 0.1890078 0.1895485 0.2183866 0.2136140 0.2172815 0.2198965 0.2015786 0.2178779 0.2178779 0.2178779 0.2003306 0.2047926 0.1979438 0.1455880 0.1603103 0.1944661 0.2023222 0.2212770 0.1559574 0.1890710 0.1606879 0.1655916 0.1784037 0.1784037 0.1896387 0.1862598 0.1862598 0.1825596 0.2093720 0.1553863 0.1443748 0.1643750 0.1496298 0.1685788 0.1734051 0.1858313 0.1916469 0.2123345 0.2256331 0.2229070 0.2292900 0.2324782 0.1610700 0.1641248 0.1599399 0.1659248 0.1775982 0.1800493 0.2403232 0.2280443 0.1747460 0.1692934 0.1901915 0.1506077 0.1708018 0.1711581 0.1752990 0.2684538 0.2627059 0.1659647 0.1707149 0.1744488 0.1695694 0.1682518 0.1566422 0.1585875 0.1531727 0.2446113 0.1503402 0.1567878 0.1621470 0.1592737 0.1420711 0.1850690 0.1895128 0.1923720 0.1975622 0.1784706 0.1865638 0.1893965 0.1865008 0.1865008 0.1832218 0.1802363 0.1976505 0.1491770 0.1528486 0.1702857 0.1562613 0.1617628 0.1593177 0.1446283 0.1936972 0.1742439 0.1901992 0.1566378 0.1656799 0.1616683 0.2007133 0.1936549 0.2073154 0.2119615 0.2241423 0.1664505 0.1755043 0.2317956 0.2074206 0.2086410 0.2079042 0.2074366 0.1870983 0.2407837 0.0089646 0.0000000 0.0282948 0.0208212 0.3017061 0.2096035 0.2028460 0.2128525 0.2164725 0.2120660 0.2778840 0.2780129 0.2549137 0.2477561 0.2469747 0.2501516 0.2872287 0.2723732 0.2899835 0.3156958 0.3181587 0.2926667 0.3243559 0.2514903 0.2537077 0.2524328 0.2579770 0.2475500 0.2589209 0.2550424 0.3875972 0.9796364 1.5322872 1.4995825 1.2483202 
Acalypha_welwitschiana_RS_5713             0.1542335 0.1454767 0.1465610 0.1252646 0.1544067 0.1778804 0.1754817 0.1897697 0.1813897 0.1905509 0.1987392 0.1942148 0.1977640 0.2000973 0.1826891 0.1983297 0.1983297 0.1983297 0.1884869 0.1927708 0.1861242 0.1319331 0.1459486 0.1784771 0.1859669 0.2041107 0.1418635 0.1732191 0.1509445 0.1552811 0.1679468 0.1679468 0.1788227 0.1755294 0.1755294 0.1717607 0.1974267 0.1367587 0.1259314 0.1451764 0.1362501 0.1494491 0.1507475 0.1721556 0.1776472 0.1926407 0.2110743 0.2032284 0.2091990 0.2123692 0.1507162 0.1539313 0.1499102 0.1622339 0.1670481 0.1760355 0.2264189 0.2192977 0.1640406 0.1588784 0.1692456 0.1410241 0.1604532 0.1607770 0.1647323 0.2755064 0.2605850 0.1585897 0.1631641 0.1705932 0.1527591 0.1582721 0.1468864 0.1488478 0.1403498 0.2056256 0.1407241 0.1467767 0.1520872 0.1492469 0.1328186 0.1717243 0.1715761 0.1743958 0.1792863 0.1609215 0.1686675 0.1714595 0.1682864 0.1682864 0.1653952 0.1624545 0.1839589 0.1334293 0.1369369 0.1617733 0.1402402 0.1452521 0.1584009 0.1502785 0.1760776 0.1622099 0.1789810 0.1532542 0.1647376 0.1452494 0.1819331 0.1926027 0.1928091 0.2007929 0.2182287 0.1560716 0.1649603 0.2263618 0.1956220 0.1900009 0.2089586 0.1886628 0.1850924 0.2375436 0.0184603 0.0282948 0.0000000 0.0257602 0.2981533 0.1929451 0.1934981 0.1985753 0.2168874 0.2054019 0.2516936 0.2518783 0.2289170 0.2222810 0.2215700 0.2243357 0.2423974 0.2260686 0.2412354 0.2880867 0.2876143 0.2547290 0.2782402 0.2600303 0.2368380 0.2356863 0.2360705 0.2259054 0.2371508 0.2327806 0.3599140 0.9546309 1.5079660 1.5263228 1.2579284 
Acalypha_polymorpha_T_8329                 0.1651242 0.1559340 0.1571495 0.1349940 0.1622852 0.1737632 0.1713580 0.1855481 0.1772524 0.1863068 0.2190081 0.2142143 0.2178957 0.2205272 0.2021300 0.2191487 0.2191487 0.2191487 0.2008744 0.2053555 0.1984808 0.1381800 0.1445658 0.1862391 0.1939720 0.2126700 0.1484029 0.1808694 0.1498977 0.1537052 0.1670573 0.1670573 0.1780457 0.1747165 0.1747165 0.1702903 0.1916560 0.1480168 0.1370684 0.1567845 0.1423097 0.1610190 0.1657320 0.1741601 0.1805322 0.1903258 0.2072792 0.2003263 0.2068891 0.2100657 0.1502809 0.1540587 0.1499684 0.1557714 0.1668653 0.1673517 0.2271781 0.2153041 0.1638090 0.1585730 0.1790025 0.1404676 0.1601735 0.1605014 0.1645149 0.2769489 0.2603849 0.1519664 0.1565427 0.1601642 0.1554661 0.1545463 0.1380053 0.1484086 0.1396272 0.2022200 0.1367729 0.1376702 0.1482031 0.1453156 0.1321487 0.1645425 0.1688516 0.1716734 0.1765326 0.1582230 0.1695706 0.1687348 0.1660563 0.1660563 0.1632002 0.1602526 0.1811115 0.1357571 0.1393287 0.1646169 0.1426858 0.1426598 0.1573872 0.1426240 0.1820123 0.1685199 0.1787469 0.1430034 0.1637951 0.1478117 0.1882880 0.1919626 0.1860032 0.2125588 0.2247796 0.1557217 0.1647458 0.2260721 0.1988386 0.1972168 0.2178540 0.1988844 0.1881484 0.2384196 0.0159522 0.0208212 0.0257602 0.0000000 0.3007998 0.1952660 0.1923374 0.1948318 0.2131631 0.2087646 0.2516547 0.2518388 0.2405331 0.2336469 0.2329022 0.2358575 0.2715714 0.2506916 0.2672531 0.2922475 0.2945184 0.2702218 0.3003626 0.2598106 0.2553860 0.2540909 0.2545174 0.2440634 0.2554889 0.2515046 0.3515458 0.9852656 1.5302242 1.5492145 1.2911015 
Acalypha_claussenii_O_212                  0.2833675 0.2704354 0.2732259 0.2197262 0.2855525 0.2949097 0.2841589 0.2824110 0.2907930 0.2933374 0.3368303 0.3304785 0.3348945 0.3325522 0.3124161 0.3273992 0.3273992 0.3273992 0.2933047 0.2873824 0.3045081 0.2786432 0.2943055 0.2988025 0.3086178 0.3101184 0.3009606 0.2730362 0.2255835 0.2312665 0.2461948 0.2461948 0.2856022 0.2897600 0.2897600 0.2934039 0.2595408 0.2171521 0.2007488 0.2175195 0.2132523 0.2277124 0.2302791 0.2617398 0.3026669 0.3335863 0.3487571 0.3358237 0.3109013 0.3482193 0.2738464 0.1943076 0.1914641 0.1997772 0.2093170 0.2271410 0.2757455 0.2670302 0.2125754 0.2115950 0.2142772 0.1839814 0.1843494 0.1847605 0.1979903 0.2606132 0.2895459 0.2608066 0.2544507 0.2555325 0.2569930 0.2903287 0.2851786 0.2424248 0.2562401 0.2965087 0.2615656 0.2806469 0.2531012 0.2748223 0.2564856 0.2956095 0.2881947 0.2871234 0.2972413 0.2904205 0.2724392 0.2823015 0.2743406 0.2743406 0.2597411 0.2740274 0.3158160 0.2781287 0.2774001 0.2579797 0.2550859 0.2647409 0.2674260 0.2409108 0.2753409 0.2681056 0.2644720 0.2807706 0.2931961 0.2715794 0.2661078 0.2868650 0.3272500 0.2506687 0.2697833 0.2597495 0.2397202 0.3618869 0.3272884 0.2521257 0.3129687 0.3149878 0.2429787 0.2252553 0.2941603 0.3017061 0.2981533 0.3007998 0.0000000 0.2891791 0.2964355 0.3312584 0.2835547 0.2654338 0.3502460 0.3502040 0.3528958 0.3434236 0.3423707 0.3498205 0.4400648 0.4213630 0.4477225 0.5049094 0.5014819 0.4462927 0.4369465 0.2770970 0.3502812 0.3545527 0.3601687 0.3495406 0.3657261 0.3572656 0.4451321 1.3106107 1.3415861 1.4210144 1.3120275 
Acalypha_brachystachya_SAGBE_2353          0.1761497 0.1733004 0.1670684 0.1413340 0.1813591 0.1926534 0.1944764 0.2100677 0.2007820 0.2050645 0.2077738 0.2063266 0.2027004 0.2092366 0.2014810 0.2063168 0.2063168 0.2063168 0.2087063 0.2132372 0.2050465 0.1770564 0.2034088 0.2297376 0.2384793 0.2391453 0.1850912 0.2222362 0.1620584 0.1904206 0.1733429 0.1733429 0.1941261 0.1976424 0.1976424 0.2059140 0.2036749 0.1383753 0.1260677 0.1442461 0.1377626 0.1346280 0.1470643 0.1747485 0.1895222 0.1964439 0.1989492 0.1864462 0.2027055 0.1985479 0.1640855 0.1746149 0.1701094 0.1766034 0.1739210 0.1820079 0.2351017 0.2227736 0.1739174 0.1683110 0.1818277 0.1655578 0.1626938 0.1630401 0.1514732 0.2514759 0.2495795 0.1787232 0.1787271 0.1812524 0.1662871 0.1660211 0.1684878 0.1707634 0.1531183 0.2226168 0.1604004 0.1618727 0.1802797 0.1614752 0.1667907 0.1783723 0.1919016 0.1948361 0.1929182 0.1877015 0.1984301 0.1845782 0.1966275 0.1966275 0.1912672 0.2015810 0.2058454 0.1538622 0.1576591 0.1845145 0.1544912 0.1653550 0.1603408 0.1602491 0.1777505 0.1772318 0.2025408 0.1541841 0.1670154 0.1609138 0.2134127 0.1902177 0.1975787 0.2287770 0.2238643 0.1521561 0.1712387 0.2560012 0.2217567 0.2072879 0.2027672 0.2171534 0.2221478 0.2222108 0.2050220 0.2096035 0.1929451 0.1952660 0.2891791 0.0000000 0.0393038 0.2078346 0.2112224 0.1951588 0.2884010 0.2876569 0.2674722 0.2597988 0.2589560 0.2732093 0.3303699 0.2895150 0.3296504 0.3468467 0.3496296 0.3179478 0.3641440 0.2873677 0.2181467 0.2171104 0.2232336 0.2130377 0.2461727 0.2314591 0.3450715 0.9067982 1.3048400 1.3666130 1.0311865 
Acalypha_psilostachya_S_122                0.1776349 0.1747359 0.1689807 0.1471259 0.1798341 0.1964581 0.1983239 0.2140541 0.2046565 0.2089286 0.1958621 0.1944951 0.1909055 0.1972447 0.1897740 0.2017552 0.2017552 0.2017552 0.1977109 0.2021559 0.1933214 0.1629623 0.1925864 0.2139695 0.2225699 0.2333127 0.1928584 0.2109716 0.1658801 0.1900211 0.1815210 0.1815210 0.2076470 0.2113006 0.2113006 0.2202096 0.2230552 0.1509679 0.1328800 0.1502940 0.1381403 0.1399766 0.1491239 0.1735089 0.1751607 0.1702295 0.1862979 0.1789778 0.1920191 0.1879138 0.1586695 0.1634764 0.1590721 0.1653688 0.1672796 0.1751624 0.2395811 0.2269158 0.1759530 0.1702473 0.1948585 0.1565748 0.1621056 0.1624555 0.1571190 0.2615360 0.2337487 0.1737927 0.1738020 0.1789842 0.1697519 0.1688611 0.1634645 0.1571493 0.1480267 0.2243730 0.1553367 0.1604762 0.1759630 0.1600784 0.1532783 0.1857882 0.2015946 0.2046141 0.2027067 0.1972073 0.1984804 0.1939927 0.1979544 0.1979544 0.1924421 0.1996684 0.2164832 0.1524154 0.1562540 0.1834259 0.1576234 0.1687942 0.1674052 0.1629857 0.1714520 0.1763426 0.1985952 0.1641616 0.1580279 0.1549910 0.2068786 0.1904848 0.1860136 0.2214828 0.2167270 0.1623681 0.1788188 0.2566499 0.2213390 0.2060465 0.2130207 0.2071028 0.2143205 0.2253492 0.1982871 0.2028460 0.1934981 0.1923374 0.2964355 0.0393038 0.0000000 0.1938141 0.2012151 0.1925199 0.3032516 0.3059303 0.2590019 0.2514372 0.2506099 0.2655497 0.3188361 0.2853380 0.3180557 0.3434315 0.3272386 0.3152635 0.3925103 0.2812846 0.2103272 0.2093389 0.2153294 0.2051807 0.2379931 0.2232160 0.3577382 0.8789396 1.2835649 1.3326527 1.0960191 
Acalypha_crenata_G_5396                    0.1579708 0.1631400 0.1644232 0.1364222 0.1784546 0.1849713 0.1790751 0.1830495 0.1815982 0.1962315 0.1786844 0.1744245 0.1710719 0.1798870 0.1701335 0.1744469 0.1744469 0.1744469 0.1825254 0.1866627 0.1869653 0.1646750 0.1812637 0.2266100 0.2348328 0.2523841 0.1902106 0.2091431 0.1625914 0.1581147 0.1703903 0.1703903 0.1866341 0.1833862 0.1833862 0.1947603 0.1931832 0.1447387 0.1358859 0.1473140 0.1370230 0.1439542 0.1465164 0.1234637 0.1340349 0.1992060 0.2107541 0.1958855 0.2089064 0.2009406 0.1557569 0.1380544 0.1342795 0.1222223 0.1406682 0.1783364 0.2382485 0.2225559 0.1678795 0.1627647 0.1975521 0.1443790 0.1648738 0.1652089 0.1760291 0.2356398 0.2292189 0.1406840 0.1528761 0.1568795 0.1518432 0.1279001 0.1223175 0.1352834 0.1300416 0.1838596 0.1357851 0.1497155 0.1484277 0.1453793 0.1237159 0.1880210 0.1911197 0.1870232 0.1928452 0.1733268 0.1922633 0.1797319 0.1923829 0.1923829 0.1964793 0.1953495 0.1948489 0.1344240 0.1442578 0.1526260 0.1363595 0.1654055 0.1644363 0.1456249 0.1557460 0.1630014 0.1765895 0.1451487 0.1858151 0.1535224 0.1992020 0.1682417 0.1576304 0.1993332 0.2064425 0.1819037 0.1876470 0.2073903 0.1849676 0.1574885 0.1949804 0.1969495 0.2047839 0.2107515 0.1965186 0.2128525 0.1985753 0.1948318 0.3312584 0.2078346 0.1938141 0.0000000 0.1754174 0.1876878 0.2771081 0.2772377 0.2476531 0.2406678 0.2444597 0.2553505 0.2687368 0.2365857 0.2609837 0.3290565 0.3264349 0.2865157 0.3267090 0.2530985 0.2812022 0.2797336 0.2802066 0.2696411 0.2895239 0.2901854 0.2600735 0.8829355 1.2919564 1.4559218 1.2652743 
Acalypha_ciliata_M_5872                    0.1714429 0.1682674 0.1667085 0.1632064 0.1849095 0.1950806 0.1926555 0.1926526 0.1987659 0.1930253 0.2008918 0.1963822 0.1999116 0.1986830 0.1809141 0.1952138 0.1952138 0.1952138 0.1875645 0.1868869 0.1805661 0.1831654 0.1899922 0.2308056 0.2394237 0.2394027 0.2049286 0.2200371 0.1352950 0.1308245 0.1266513 0.1266513 0.1662115 0.1629331 0.1629331 0.1739455 0.1758132 0.1215272 0.1231828 0.1457211 0.1308070 0.1362782 0.1554509 0.1395185 0.1780193 0.1890974 0.1727695 0.1659944 0.1754114 0.1744938 0.1526202 0.1616607 0.1574552 0.1634585 0.1534763 0.1766015 0.2318580 0.2273255 0.1664569 0.1611716 0.1862881 0.1603829 0.1888496 0.1892713 0.1723984 0.2473221 0.2310162 0.1592502 0.1597879 0.1563316 0.1512768 0.1605888 0.1589198 0.1479997 0.1503114 0.1811132 0.1474572 0.1524996 0.1606834 0.1521472 0.1428463 0.1874363 0.1646396 0.1606314 0.1654654 0.1675821 0.1616625 0.1645201 0.1612987 0.1612987 0.1633380 0.1707603 0.1817899 0.1468138 0.1504994 0.1547557 0.1427772 0.1634480 0.1574700 0.1503297 0.1755879 0.1557371 0.1657345 0.1495097 0.1693147 0.1453540 0.1838454 0.1842110 0.1690132 0.2083624 0.2112961 0.1294434 0.1524938 0.2111305 0.1740180 0.1787898 0.1699546 0.1821922 0.2029655 0.2209912 0.2065459 0.2164725 0.2168874 0.2131631 0.2835547 0.2112224 0.2012151 0.1754174 0.0000000 0.0225685 0.3097208 0.3089017 0.2802693 0.2810817 0.2801968 0.2878045 0.3017286 0.2910801 0.3220117 0.3846373 0.3778775 0.3189695 0.3869158 0.2639834 0.2738582 0.2724324 0.2728944 0.2623071 0.2689788 0.2653305 0.3507507 1.1380757 1.5696379 1.6177464 1.2686987 
Acalypha_lanceolata_E_LR22586              0.1565710 0.1575170 0.1553394 0.1589865 0.1901672 0.1907901 0.1883575 0.1884274 0.1944517 0.1880969 0.1919737 0.1875662 0.1910490 0.1932712 0.1723763 0.1870443 0.1870443 0.1870443 0.1659205 0.1653405 0.1725994 0.1791334 0.1927797 0.2261730 0.2347210 0.2346825 0.1936767 0.2154628 0.1316884 0.1267078 0.1170650 0.1170650 0.1623503 0.1590934 0.1590934 0.1699423 0.1720433 0.1079195 0.1066450 0.1285428 0.1142314 0.1262910 0.1384507 0.1354312 0.1971278 0.1799801 0.1858545 0.1787863 0.1877977 0.1874222 0.1583514 0.1443222 0.1402845 0.1527017 0.1430202 0.1656756 0.2222422 0.2256856 0.1585486 0.1534339 0.1748559 0.1564896 0.1846018 0.1850104 0.1683770 0.2494810 0.2506665 0.1676854 0.1682328 0.1681026 0.1568527 0.1722021 0.1706357 0.1470684 0.1493521 0.1629852 0.1465112 0.1515074 0.1596509 0.1506732 0.1612464 0.1791184 0.1698708 0.1658631 0.1707221 0.1659188 0.1669200 0.1628807 0.1670884 0.1670884 0.1690782 0.1696227 0.1799213 0.1454119 0.1490600 0.1469156 0.1515197 0.1691140 0.1698665 0.1559827 0.1739042 0.1674258 0.1714505 0.1612707 0.1681943 0.1479191 0.1819876 0.1963147 0.1807457 0.2069479 0.2027714 0.1257910 0.1418922 0.2097025 0.1728589 0.1770497 0.1688273 0.1844258 0.1840109 0.1940721 0.2022496 0.2120660 0.2054019 0.2087646 0.2654338 0.1951588 0.1925199 0.1876878 0.0225685 0.0000000 0.2869176 0.2861838 0.2668867 0.2676475 0.2667903 0.2741676 0.3111211 0.2918145 0.3263763 0.3902455 0.3893181 0.3297096 0.3748201 0.2653417 0.2664418 0.2650589 0.2655098 0.2548965 0.2616594 0.2577968 0.3557052 1.0889686 1.4849954 1.5791685 1.2055647 
Acalypha_acrogyna_H_1959                   0.1510809 0.1456127 0.1467927 0.1118136 0.1691570 0.1785009 0.1722273 0.1795144 0.1749313 0.1846186 0.2127430 0.2075828 0.2115713 0.2143538 0.2030277 0.2241273 0.2241273 0.2241273 0.2042036 0.2090903 0.2167822 0.2149540 0.2109759 0.2713280 0.2811882 0.2965452 0.2198947 0.2458806 0.2184281 0.2079520 0.2272923 0.2272923 0.2550855 0.2511650 0.2511650 0.2667497 0.2610161 0.2328939 0.2204117 0.2377498 0.2270641 0.2368614 0.2392755 0.2171692 0.2454775 0.2535105 0.2734136 0.2654487 0.2815336 0.2678679 0.2218994 0.2252463 0.2224146 0.2189618 0.2402448 0.2523499 0.2835275 0.2654886 0.2201706 0.2132557 0.2459701 0.2237380 0.2361859 0.2316547 0.2396331 0.3584090 0.3431674 0.2206344 0.2267590 0.2215157 0.2193503 0.2138730 0.2084614 0.2198700 0.2026996 0.2420521 0.2111364 0.2241807 0.2159422 0.2278105 0.2276043 0.2109000 0.2214275 0.2245923 0.2308055 0.2166860 0.2422331 0.2239243 0.2390727 0.2390727 0.2236804 0.2106050 0.2466300 0.2110307 0.2103691 0.2301799 0.2053040 0.2006484 0.2310713 0.2240522 0.2217539 0.2643526 0.2744023 0.2386965 0.2528704 0.2161362 0.2599054 0.2481222 0.2372957 0.2876157 0.3042887 0.2384378 0.2272289 0.3019722 0.2712237 0.2374313 0.3086331 0.2464143 0.2933046 0.2681673 0.2657401 0.2778840 0.2516936 0.2516547 0.3502460 0.2884010 0.3032516 0.2771081 0.3097208 0.2869176 0.0000000 0.0067098 0.1143177 0.1099058 0.1130143 0.1024930 0.1480147 0.1416335 0.1427323 0.1714789 0.1807281 0.1508434 0.1785253 0.3692018 0.2301923 0.2290119 0.2131577 0.2187252 0.2277909 0.2229394 0.4153190 0.7910631 1.3077981 1.3359319 1.1402229 
Acalypha_echinus_L_1215                    0.1508693 0.1454190 0.1465938 0.1112959 0.1719372 0.1782022 0.1719469 0.1718585 0.1673702 0.1842955 0.2093458 0.2042178 0.2081955 0.2109321 0.1996930 0.2207176 0.2207176 0.2207176 0.2008965 0.2057533 0.2133765 0.2152110 0.2112392 0.2714751 0.2813128 0.2966346 0.2194435 0.2460853 0.2179903 0.2107643 0.2268218 0.2268218 0.2576790 0.2537735 0.2537735 0.2693641 0.2611824 0.2323862 0.2199495 0.2426395 0.2265787 0.2363366 0.2387378 0.2167168 0.2501667 0.2529025 0.2727247 0.2647989 0.2808338 0.2672134 0.2214291 0.2254896 0.2226614 0.2192142 0.2397091 0.2517563 0.2863190 0.2682993 0.2197132 0.2128297 0.2454012 0.2232725 0.2356679 0.2311536 0.2391079 0.3573826 0.3421920 0.2208831 0.2269976 0.2165176 0.2189003 0.2134451 0.2087276 0.2201190 0.2029769 0.2517625 0.2114011 0.2237032 0.2161960 0.2273172 0.2278375 0.2136999 0.2176885 0.2208543 0.2270148 0.2129724 0.2383603 0.2202014 0.2385392 0.2385392 0.2232131 0.2108703 0.2426496 0.2106109 0.2099519 0.2296909 0.2055757 0.2002679 0.2305714 0.2235822 0.2212985 0.2645134 0.2737213 0.2381720 0.2522800 0.2188847 0.2600806 0.2483143 0.2367635 0.2868641 0.3034859 0.2379046 0.2267511 0.3011792 0.2705613 0.2288878 0.3078064 0.2458573 0.2891000 0.2675076 0.2658947 0.2780129 0.2518783 0.2518388 0.3502040 0.2876569 0.3059303 0.2772377 0.3089017 0.2861838 0.0067098 0.0000000 0.1203455 0.1158524 0.1189725 0.1083585 0.1515188 0.1451432 0.1462627 0.1757080 0.1844096 0.1549535 0.1820316 0.3716930 0.2329647 0.2317740 0.2159346 0.2215463 0.2305088 0.2257582 0.4199721 0.7975977 1.3364930 1.3733935 1.1655092 
Acalypha_diminuta_LG_10816                 0.1486523 0.1402488 0.1390365 0.1113167 0.1376351 0.1554770 0.1496076 0.1533387 0.1521965 0.1676411 0.1988886 0.1942265 0.1906402 0.1965876 0.1823529 0.1942306 0.1942306 0.1942306 0.1883268 0.1927390 0.2026019 0.1788887 0.1968419 0.2293334 0.2382869 0.2541790 0.1964345 0.2058109 0.2156473 0.2069817 0.2252967 0.2252967 0.2603127 0.2564517 0.2564517 0.2671092 0.2821817 0.2274786 0.2112155 0.2231286 0.2130441 0.2231513 0.2161855 0.2135394 0.2079659 0.2334551 0.2166883 0.2069926 0.2186007 0.2095604 0.2206331 0.1916317 0.1987577 0.1960000 0.2132982 0.2276246 0.2784813 0.2694106 0.2224391 0.2156042 0.2650312 0.2087284 0.2260687 0.2217296 0.2206448 0.3117958 0.2965727 0.2105604 0.2163311 0.2158196 0.2102279 0.1998216 0.1981284 0.2130031 0.1892323 0.2170182 0.1903948 0.2138972 0.2062198 0.2021256 0.2002391 0.2062251 0.2201681 0.2232780 0.2293656 0.2208404 0.2405659 0.2279710 0.2295679 0.2295679 0.2070664 0.2148125 0.2505714 0.1869302 0.1936560 0.2118945 0.1892556 0.2083722 0.2225417 0.2157101 0.2150768 0.2169139 0.2527209 0.2151901 0.2326227 0.1990448 0.2328268 0.2206670 0.2220623 0.2688284 0.2908063 0.2098808 0.2001428 0.2990801 0.2627962 0.2376891 0.2519902 0.2029333 0.2641005 0.2825625 0.2497475 0.2549137 0.2289170 0.2405331 0.3528958 0.2674722 0.2590019 0.2476531 0.2802693 0.2668867 0.1143177 0.1203455 0.0000000 0.0022289 0.0044719 0.0208104 0.1384568 0.1446664 0.1355762 0.1698133 0.1696020 0.1224647 0.1696078 0.3175102 0.1954522 0.1945533 0.1857609 0.1902926 0.1993385 0.1940572 0.4014816 0.6955721 1.2277933 1.3396709 1.1131654 
Acalypha_diminuta_OM140884                 0.1436270 0.1354042 0.1342535 0.1067037 0.1328112 0.1503488 0.1445417 0.1481966 0.1471165 0.1622599 0.1928323 0.1882693 0.1847359 0.1905326 0.1766091 0.1882797 0.1882797 0.1882797 0.1825254 0.1868464 0.1964959 0.1730783 0.1907777 0.2224876 0.2312777 0.2469128 0.1903943 0.1993237 0.2092731 0.2005740 0.2187378 0.2187378 0.2531499 0.2493429 0.2493429 0.2596838 0.2783330 0.2207409 0.2046417 0.2163723 0.2064977 0.2165520 0.2095594 0.2070658 0.2015631 0.2263795 0.2172526 0.2075152 0.2191656 0.2100881 0.2138715 0.1854598 0.1924693 0.1898697 0.2068143 0.2207659 0.2701006 0.2613331 0.2157500 0.2091214 0.2574265 0.2024624 0.2193848 0.2151207 0.2141519 0.3075934 0.2925667 0.2041001 0.2097370 0.2093459 0.2071757 0.1937314 0.1919824 0.2065477 0.1831858 0.2151232 0.1844021 0.2073995 0.1999143 0.1957861 0.1940151 0.1997634 0.2134066 0.2164894 0.2224278 0.2140655 0.2333785 0.2211152 0.2226522 0.2226522 0.2006385 0.2081662 0.2430463 0.1809880 0.1876175 0.2054657 0.1832127 0.2019819 0.2158843 0.2091212 0.2086302 0.2103042 0.2454291 0.2087502 0.2257479 0.1928905 0.2257775 0.2139642 0.2153509 0.2610803 0.2828251 0.2032288 0.1937236 0.2909183 0.2552823 0.2306431 0.2576206 0.1966200 0.2606088 0.2756019 0.2426866 0.2477561 0.2222810 0.2336469 0.3434236 0.2597988 0.2514372 0.2406678 0.2810817 0.2676475 0.1099058 0.1158524 0.0022289 0.0000000 0.0022095 0.0205612 0.1380805 0.1442776 0.1352046 0.1693644 0.1691539 0.1269629 0.1691686 0.3131087 0.2002542 0.1993235 0.1904285 0.1951035 0.2041085 0.1989199 0.3910842 0.6837550 1.2570354 1.3716771 1.1586969 
Acalypha_diminuta_OM140885                 0.1469002 0.1321534 0.1310356 0.1067037 0.1295553 0.1470146 0.1412089 0.1448393 0.1437915 0.1588459 0.1892094 0.1846756 0.1811507 0.1868953 0.1730673 0.1846896 0.1846896 0.1846896 0.1789877 0.1832820 0.1928672 0.1724954 0.1901512 0.2217542 0.2305221 0.2461202 0.1897706 0.1986461 0.2085989 0.1999036 0.2180374 0.2180374 0.2523655 0.2485661 0.2485661 0.2588682 0.2774286 0.2200201 0.2039505 0.2156527 0.2058076 0.2158488 0.2088587 0.2032914 0.2008920 0.2256195 0.2165138 0.2068080 0.2184302 0.2093791 0.2131531 0.1848276 0.1918184 0.1892373 0.2061306 0.2200321 0.2691770 0.2604459 0.2150380 0.2084360 0.2565924 0.2018048 0.2186706 0.2144175 0.2134617 0.3066423 0.2916430 0.2034211 0.2090395 0.2086613 0.2064914 0.1930995 0.1913464 0.2058672 0.1825685 0.2151232 0.1837890 0.2067138 0.1992549 0.1951269 0.1933693 0.1990877 0.2126884 0.2157661 0.2216846 0.2133456 0.2326017 0.2203814 0.2219112 0.2219112 0.1999659 0.2074653 0.2422279 0.1803835 0.1869966 0.2047889 0.1825957 0.2013120 0.2151754 0.2084247 0.2079490 0.2096046 0.2446342 0.2080695 0.2250093 0.1922528 0.2250203 0.2177657 0.2146374 0.2602291 0.2819412 0.2025316 0.1930579 0.2900126 0.2544591 0.2298830 0.2567730 0.1959626 0.2597699 0.2747113 0.2419182 0.2469747 0.2215700 0.2329022 0.3423707 0.2589560 0.2506099 0.2444597 0.2801968 0.2667903 0.1130143 0.1189725 0.0044719 0.0022095 0.0000000 0.0182160 0.1347456 0.1409230 0.1384984 0.1687943 0.1685849 0.1301816 0.1726236 0.3086772 0.1995896 0.1986645 0.1897955 0.1944445 0.2034434 0.1982486 0.3899374 0.6901852 1.2466536 1.3604319 1.1559742 
Acalypha_gillmanii_K_513                   0.1523600 0.1372874 0.1296298 0.1137764 0.1339547 0.1555407 0.1496600 0.1533988 0.1522542 0.1677285 0.1957408 0.1910919 0.1875036 0.1934212 0.1863943 0.1983545 0.1983545 0.1983545 0.1852262 0.1896264 0.1994591 0.1704004 0.1851635 0.2324276 0.2414017 0.2573191 0.1920609 0.2088897 0.2111611 0.2030969 0.2282842 0.2282842 0.2555835 0.2517327 0.2517327 0.2622511 0.2744375 0.2228167 0.2066243 0.2184236 0.2084179 0.2261706 0.2192614 0.2134329 0.2109881 0.2322081 0.2277586 0.2131017 0.2287643 0.2156712 0.2159070 0.2022228 0.2093973 0.1989739 0.2239655 0.2386200 0.2757452 0.2667668 0.2177764 0.2110406 0.2518493 0.2042733 0.2214348 0.2171187 0.2161082 0.3281957 0.3042519 0.2059783 0.2116934 0.2112639 0.1995048 0.1956977 0.1936887 0.2084413 0.1848057 0.2061770 0.1860157 0.2093113 0.1986190 0.1975723 0.2032292 0.2120817 0.2189698 0.2220764 0.2281404 0.2196398 0.2393036 0.2267601 0.2283468 0.2283468 0.2059223 0.2058752 0.2492567 0.1825653 0.1892650 0.2073440 0.1848318 0.2038252 0.2179021 0.2110717 0.2149723 0.2199762 0.2478536 0.2150858 0.2232985 0.1946053 0.2279851 0.2361933 0.2173818 0.2637696 0.2857490 0.2047618 0.2028730 0.3023800 0.2741704 0.2443975 0.2732592 0.1984048 0.2632558 0.2836235 0.2450155 0.2501516 0.2243357 0.2358575 0.3498205 0.2732093 0.2655497 0.2553505 0.2878045 0.2741676 0.1024930 0.1083585 0.0208104 0.0205612 0.0182160 0.0000000 0.1343867 0.1370029 0.1359229 0.1663276 0.1661192 0.1282857 0.1702321 0.3220202 0.1941038 0.1932157 0.1844708 0.1889529 0.1979915 0.1926950 0.3957104 0.6986029 1.2420295 1.3386113 1.1707390 
Acalypha_costaricensis_W_66296             0.1920892 0.1780061 0.1764616 0.1433674 0.1835857 0.1957406 0.1839721 0.1870492 0.1889906 0.1826337 0.2088669 0.2039630 0.2077686 0.2103815 0.2040243 0.2197546 0.2197546 0.2197546 0.2082215 0.2129250 0.2158523 0.2245672 0.2169891 0.2871754 0.2971512 0.3190681 0.2353108 0.2649677 0.2638791 0.2594514 0.2738734 0.2738734 0.2926518 0.2885321 0.2885321 0.3059096 0.3234802 0.2685384 0.2554149 0.2795766 0.2681679 0.2879520 0.2902341 0.2498694 0.2726815 0.2989795 0.2961709 0.2791741 0.2885186 0.2815359 0.2678894 0.2381833 0.2326451 0.2511929 0.2563059 0.2892025 0.3533001 0.3232431 0.2697571 0.2615998 0.3019486 0.2543129 0.2742660 0.2695049 0.2708510 0.3746147 0.3475960 0.2307766 0.2370590 0.2313855 0.2259375 0.2199197 0.2097015 0.2314135 0.2082300 0.3820148 0.2273149 0.2110544 0.2317481 0.2177382 0.2226181 0.2451939 0.2322085 0.2354403 0.2419486 0.2355141 0.2405223 0.2429377 0.2475935 0.2475935 0.2464045 0.2329338 0.2674520 0.2019713 0.2090850 0.2209058 0.2143747 0.2222806 0.2499910 0.2611255 0.2269221 0.2621420 0.2809449 0.2424382 0.2353817 0.2126036 0.2692877 0.2411682 0.2578167 0.3091713 0.3311144 0.2726825 0.2696677 0.2904391 0.3034806 0.2645387 0.3195011 0.2367382 0.2908761 0.2764945 0.2715470 0.2872287 0.2423974 0.2715714 0.4400648 0.3303699 0.3188361 0.2687368 0.3017286 0.3111211 0.1480147 0.1515188 0.1384568 0.1380805 0.1347456 0.1343867 0.0000000 0.0260443 0.0411005 0.0863666 0.0832051 0.0831230 0.1034623 0.3526374 0.2379263 0.2367069 0.2267239 0.2264061 0.2371611 0.2433528 0.4422347 0.7998712 1.4651322 1.4595833 1.2404023 
Acalypha_schlechtendaliana_MG_7708         0.1771599 0.1670289 0.1690413 0.1324145 0.1712103 0.1830899 0.1715621 0.1853441 0.1764283 0.1753934 0.1857913 0.1903960 0.1941916 0.1871476 0.1929912 0.2086220 0.2086220 0.2086220 0.1948340 0.1994640 0.2022238 0.1978772 0.1956231 0.2478228 0.2572196 0.2775542 0.2097304 0.2373070 0.2436825 0.2386345 0.2530750 0.2530750 0.2712337 0.2672221 0.2672221 0.2835993 0.2765720 0.2444834 0.2350443 0.2482905 0.2375746 0.2590123 0.2496758 0.2152767 0.2535295 0.2559599 0.2706541 0.2544356 0.2589141 0.2568971 0.2393740 0.2124955 0.2072841 0.2254377 0.2302613 0.2611312 0.3106937 0.2830953 0.2421409 0.2346635 0.2715955 0.2284228 0.2469507 0.2424099 0.2550529 0.3379651 0.3278764 0.2123515 0.2183438 0.2150617 0.2128537 0.2008135 0.1962637 0.2074173 0.2004899 0.3442188 0.2055691 0.2034557 0.2177114 0.2041185 0.2172059 0.2195199 0.2058327 0.2089984 0.2149892 0.2012035 0.2137516 0.2083939 0.2285902 0.2285902 0.2274923 0.2183531 0.2300340 0.1847004 0.1916529 0.2151145 0.1966987 0.1986511 0.2228169 0.2337512 0.2030635 0.2564304 0.2609842 0.2263832 0.2083338 0.1879639 0.2747368 0.2165165 0.2510979 0.2869822 0.3080737 0.2427445 0.2459145 0.2822018 0.2823916 0.2243026 0.3211750 0.2249005 0.2595445 0.2464444 0.2603315 0.2723732 0.2260686 0.2506916 0.4213630 0.2895150 0.2853380 0.2365857 0.2910801 0.2918145 0.1416335 0.1451432 0.1446664 0.1442776 0.1409230 0.1370029 0.0260443 0.0000000 0.0416915 0.0939448 0.0906702 0.0833770 0.0999380 0.3293705 0.2124327 0.2113975 0.2019837 0.2013652 0.2219781 0.2170384 0.3959794 0.8414166 1.3794260 1.5370640 1.2039219 
Acalypha_filipes_VWS_3212                  0.1825353 0.1795079 0.1779694 0.1448288 0.1630569 0.1926028 0.1808510 0.1950144 0.1858502 0.1890588 0.2086409 0.2036623 0.2075266 0.2062652 0.2037255 0.2196961 0.2196961 0.2196961 0.2079904 0.2127644 0.2080263 0.2200306 0.2124012 0.2862466 0.2962766 0.3182968 0.2308850 0.2639045 0.2547854 0.2500020 0.2728906 0.2728906 0.2834204 0.2792919 0.2792919 0.2912701 0.3149818 0.2583586 0.2410643 0.2650594 0.2537781 0.2819347 0.2840965 0.2356043 0.2664939 0.2778718 0.3026925 0.2852967 0.3038505 0.2876624 0.2668165 0.2418713 0.2362498 0.2418644 0.2601573 0.2882958 0.3457277 0.3214917 0.2520057 0.2442747 0.2924682 0.2451842 0.2649591 0.2601980 0.2535623 0.4079817 0.3485289 0.2376611 0.2440678 0.2462952 0.2442042 0.2259282 0.2252104 0.2426289 0.2248807 0.3815496 0.2303812 0.2274166 0.2348618 0.2206779 0.2365236 0.2516313 0.2336846 0.2286689 0.2434664 0.2287424 0.2420273 0.2361874 0.2491123 0.2491123 0.2479165 0.2427730 0.2603453 0.2129702 0.2201952 0.2371075 0.2216195 0.2256872 0.2538137 0.2434262 0.2465893 0.2777665 0.2851137 0.2542831 0.2309286 0.2080617 0.2915222 0.2481562 0.2779811 0.3035034 0.3402712 0.2556367 0.2612671 0.2863240 0.2998710 0.2576904 0.3265005 0.2274927 0.2839563 0.2837210 0.2773264 0.2899835 0.2412354 0.2672531 0.4477225 0.3296504 0.3180557 0.2609837 0.3220117 0.3263763 0.1427323 0.1462627 0.1355762 0.1352046 0.1384984 0.1359229 0.0411005 0.0416915 0.0000000 0.0829581 0.0798423 0.0836412 0.0947866 0.3539367 0.2605091 0.2591186 0.2486457 0.2486092 0.2704693 0.2666916 0.4212872 0.8021260 1.4176133 1.4923001 1.2230603 
Acalypha_elizabethiae_T_8706               0.2319205 0.2240728 0.2182930 0.1665447 0.2252882 0.2276823 0.2153470 0.2234838 0.2214246 0.2148282 0.2695803 0.2638121 0.2680348 0.2716259 0.2636438 0.2863613 0.2863613 0.2863613 0.2643652 0.2698552 0.2856231 0.2650431 0.2456757 0.3150474 0.3166602 0.3487634 0.2646544 0.3005140 0.2945128 0.2736260 0.3144762 0.3144762 0.3135420 0.3092094 0.3092094 0.3125779 0.3453754 0.2928582 0.2812243 0.3066266 0.2873136 0.3233649 0.3175099 0.3022330 0.2761265 0.2914669 0.3130157 0.2954146 0.3087086 0.2977230 0.2821265 0.2950522 0.2914373 0.2951499 0.3180797 0.3449746 0.3862090 0.3639491 0.3275761 0.3177487 0.3485509 0.3056807 0.3285082 0.3233238 0.3198440 0.4589613 0.4008606 0.2828766 0.2899924 0.3007911 0.3023757 0.2561512 0.2641042 0.3031454 0.2834086 0.4769791 0.2934251 0.2906244 0.3095679 0.2831455 0.2904271 0.2987126 0.2843295 0.2876080 0.2950007 0.2876866 0.2932394 0.2953858 0.3173961 0.3173961 0.3105742 0.3023444 0.3241962 0.2659788 0.2736848 0.2965454 0.2739344 0.2940730 0.3138408 0.3113068 0.2828145 0.3296816 0.3458048 0.2917575 0.3035497 0.2679197 0.3385601 0.3195898 0.3064537 0.3607839 0.3842629 0.3008619 0.2925301 0.3536010 0.3374609 0.3047225 0.3730707 0.2759357 0.3537692 0.3476188 0.3025911 0.3156958 0.2880867 0.2922475 0.5049094 0.3468467 0.3434315 0.3290565 0.3846373 0.3902455 0.1714789 0.1757080 0.1698133 0.1693644 0.1687943 0.1663276 0.0863666 0.0939448 0.0829581 0.0000000 0.0211594 0.1018867 0.1158202 0.4295602 0.2967125 0.2950090 0.2765811 0.2842898 0.2997347 0.2844795 0.4631133 0.8638230 1.5289978 1.4837130 1.2860568 
Acalypha_villosa_TC_73114                  0.2427667 0.2346521 0.2288926 0.1764614 0.2359276 0.2450623 0.2323097 0.2402301 0.2379307 0.2317149 0.2683366 0.2625975 0.2668034 0.2703666 0.2624350 0.2850547 0.2850547 0.2850547 0.2714091 0.2769268 0.2843159 0.2595751 0.2404722 0.3057185 0.3072640 0.3386532 0.2593618 0.2947378 0.3068215 0.2801506 0.3231351 0.3231351 0.3260431 0.3217022 0.3217022 0.3252053 0.3600655 0.2885451 0.2712487 0.2902117 0.2851770 0.3222984 0.3164455 0.3096012 0.2623190 0.2996882 0.3159092 0.2983276 0.3115816 0.3006098 0.2685993 0.2945354 0.2909353 0.2928100 0.3174816 0.3315776 0.3791369 0.3529677 0.3192742 0.3171593 0.3569095 0.3051394 0.3278737 0.3227087 0.3192554 0.4460514 0.3859568 0.2916733 0.2989652 0.2949984 0.3018339 0.2541224 0.2619857 0.3060352 0.2863378 0.4758894 0.2929122 0.2901377 0.3090045 0.2826705 0.2881156 0.2990590 0.2790800 0.2823581 0.2896697 0.2824365 0.2879396 0.2901163 0.3167961 0.3167961 0.2977698 0.3017893 0.3185120 0.2655552 0.2732400 0.2841217 0.2734839 0.2935625 0.3078258 0.3053318 0.2909772 0.3290322 0.3450918 0.2860660 0.2983526 0.2674985 0.3378559 0.3170203 0.3093524 0.3599911 0.3833692 0.2950058 0.2868129 0.3631940 0.3507507 0.3082344 0.3769270 0.2750699 0.3489911 0.3468934 0.3049433 0.3181587 0.2876143 0.2945184 0.5014819 0.3496296 0.3272386 0.3264349 0.3778775 0.3893181 0.1807281 0.1844096 0.1696020 0.1691539 0.1685849 0.1661192 0.0832051 0.0906702 0.0798423 0.0211594 0.0000000 0.1021090 0.1127973 0.4135833 0.2894478 0.2878123 0.2812587 0.2890889 0.3044651 0.2893080 0.4579789 0.8742209 1.5023183 1.4626409 1.2093596 
Acalypha_gummifera_S_25830                 0.1945184 0.1919935 0.1863329 0.1563497 0.1899427 0.2094863 0.1963136 0.2052161 0.2034277 0.2061348 0.2236710 0.2185991 0.2147967 0.2252986 0.2134384 0.2262547 0.2262547 0.2262547 0.2196244 0.2244687 0.2230148 0.2165432 0.2090548 0.2697113 0.2794646 0.3007435 0.2272315 0.2368941 0.2633900 0.2537507 0.2838981 0.2838981 0.3026423 0.2985429 0.2985429 0.3108984 0.3458870 0.2655563 0.2487953 0.2647289 0.2544715 0.2938703 0.3048044 0.2585001 0.2527020 0.2739394 0.2854085 0.2690599 0.2733013 0.2714173 0.2536681 0.2649941 0.2593006 0.2613715 0.2746915 0.2955099 0.3598086 0.3391034 0.2769999 0.2687588 0.3022426 0.2650370 0.2884545 0.2836934 0.2710922 0.4177589 0.3521364 0.2362195 0.2424443 0.2392172 0.2407682 0.2234376 0.2227030 0.2569486 0.2425757 0.3623478 0.2449403 0.2274267 0.2414085 0.2306603 0.2407926 0.2474984 0.2344473 0.2375865 0.2439383 0.2376585 0.2461674 0.2448766 0.2428302 0.2428302 0.2406556 0.2355887 0.2687978 0.2108498 0.2178573 0.2374102 0.2199550 0.2417134 0.2470695 0.2458870 0.2355469 0.2588575 0.2622677 0.2296356 0.2545236 0.2229232 0.2944950 0.2484803 0.2624130 0.3032342 0.3447076 0.2543251 0.2499993 0.2909697 0.2852598 0.2499904 0.3178893 0.2496143 0.3078849 0.2906856 0.2801634 0.2926667 0.2547290 0.2702218 0.4462927 0.3179478 0.3152635 0.2865157 0.3189695 0.3297096 0.1508434 0.1549535 0.1224647 0.1269629 0.1301816 0.1282857 0.0831230 0.0833770 0.0836412 0.1018867 0.1021090 0.0000000 0.1287044 0.3441995 0.2429999 0.2417288 0.2315233 0.2312630 0.2465263 0.2421194 0.4229482 0.8147952 1.4016445 1.4509622 1.1140161 
Acalypha_paniculata_M_ATBP_455             0.2460309 0.2411278 0.2434999 0.1946569 0.2391997 0.2392180 0.2267803 0.2344280 0.2322438 0.2308017 0.2785438 0.2729248 0.2770071 0.2805706 0.2566774 0.2542600 0.2542600 0.2542600 0.2530466 0.2582555 0.2586804 0.2610723 0.2529440 0.3293364 0.3400814 0.3547720 0.2805385 0.3046729 0.2903864 0.2758051 0.3097750 0.3097750 0.2932878 0.2891295 0.2891295 0.3014370 0.3487544 0.2925795 0.2708104 0.2945245 0.2817036 0.3141744 0.2995658 0.3099534 0.3165615 0.3375497 0.3511450 0.3324966 0.3552993 0.3346351 0.3179209 0.3193150 0.3155070 0.3146957 0.3229016 0.3367502 0.3725705 0.3582845 0.3147486 0.3054079 0.3307836 0.2741585 0.2968853 0.2919301 0.2996640 0.4254293 0.3990687 0.2664437 0.2732192 0.2634968 0.2696629 0.2768015 0.2849816 0.2944908 0.2753619 0.4326842 0.2816655 0.2854294 0.2888962 0.2877889 0.2854945 0.2680331 0.2482726 0.2514075 0.2579501 0.2466481 0.2564738 0.2538874 0.2666496 0.2666496 0.2572182 0.2522479 0.2784255 0.2551997 0.2495559 0.2847034 0.2578310 0.2624385 0.2960192 0.2945832 0.2680905 0.3132330 0.3288851 0.2751258 0.2705608 0.2558080 0.3158292 0.2948625 0.3054019 0.3506910 0.4016754 0.2954138 0.2906008 0.3527631 0.3222049 0.3036877 0.3661193 0.2913255 0.3110753 0.3016374 0.3109306 0.3243559 0.2782402 0.3003626 0.4369465 0.3641440 0.3925103 0.3267090 0.3869158 0.3748201 0.1785253 0.1820316 0.1696078 0.1691686 0.1726236 0.1702321 0.1034623 0.0999380 0.0947866 0.1158202 0.1127973 0.1287044 0.0000000 0.3793498 0.3085128 0.3067566 0.2883608 0.2962660 0.3027802 0.2998864 0.4841450 0.8715353 1.6381744 1.5716876 1.2454822 
Acalypha_communis_N_610                    0.2234559 0.2109082 0.2207785 0.2047340 0.2116729 0.2475637 0.2369544 0.2396422 0.2436061 0.2593247 0.2867548 0.2809234 0.2851314 0.2846326 0.2666407 0.2745047 0.2745047 0.2745047 0.2550799 0.2604344 0.2623538 0.2177900 0.2314733 0.2604266 0.2701192 0.2603666 0.2252329 0.2530421 0.2046896 0.2068438 0.2108129 0.2108129 0.2228029 0.2190474 0.2190474 0.2285422 0.2532746 0.1875234 0.1640487 0.1696637 0.1656731 0.1872327 0.1990448 0.2205974 0.2433667 0.2910091 0.2905491 0.2831012 0.2912470 0.2946385 0.2205625 0.1642162 0.1600007 0.1541340 0.1493638 0.1455419 0.2126680 0.2090015 0.1403123 0.1488613 0.1796807 0.1435822 0.1657927 0.1661549 0.1668584 0.1680569 0.1665112 0.2021527 0.2078141 0.2030569 0.2159476 0.2284227 0.2203585 0.2052306 0.2051804 0.3218262 0.1934404 0.1990610 0.2036252 0.1827958 0.1992592 0.2427664 0.2564140 0.2514245 0.2661430 0.2547516 0.2532035 0.2595732 0.2329804 0.2329804 0.2322516 0.2315989 0.2714557 0.2032874 0.2057402 0.2059661 0.1971318 0.2201054 0.1992361 0.1876618 0.2310968 0.2118415 0.2206256 0.2169891 0.2274019 0.1964497 0.2809530 0.2395479 0.2459001 0.2044478 0.2136329 0.2017375 0.2301512 0.2838873 0.2608809 0.2002612 0.2516447 0.2789036 0.1116471 0.1296789 0.2401500 0.2514903 0.2600303 0.2598106 0.2770970 0.2873677 0.2812846 0.2530985 0.2639834 0.2653417 0.3692018 0.3716930 0.3175102 0.3131087 0.3086772 0.3220202 0.3526374 0.3293705 0.3539367 0.4295602 0.4135833 0.3441995 0.3793498 0.0000000 0.2816900 0.2800905 0.2926130 0.2810142 0.2881181 0.2937028 0.4043502 1.2517187 1.6927048 1.6297152 1.3182411 
Acalypha_angustata_KB_4005                 0.1749773 0.1648015 0.1613904 0.1337336 0.1693149 0.1818346 0.1763690 0.1789521 0.1824935 0.1892268 0.2206211 0.2156473 0.2194608 0.2222042 0.2105894 0.2414632 0.2414632 0.2414632 0.2061952 0.2108171 0.2199837 0.1628879 0.1774025 0.1883956 0.1966802 0.1877051 0.1744339 0.1907690 0.2134912 0.2288261 0.2352465 0.2352465 0.2572772 0.2534038 0.2534038 0.2640235 0.2397118 0.2262517 0.2002487 0.2118709 0.2074235 0.2264546 0.2315341 0.2173861 0.2348306 0.2349892 0.2575677 0.2383772 0.2428664 0.2408398 0.2180235 0.2043102 0.2024444 0.2080608 0.2031805 0.2344170 0.2963589 0.2956064 0.2091122 0.2199199 0.2438237 0.2131476 0.2291089 0.2296783 0.2437684 0.2870376 0.2964054 0.2094210 0.2151548 0.2091051 0.2035572 0.2200254 0.2245079 0.2263340 0.2098622 0.3184430 0.2003693 0.2213899 0.2229585 0.2207306 0.2337054 0.2123666 0.2362611 0.2393531 0.2376436 0.2337229 0.2441738 0.2282823 0.2355925 0.2355925 0.2111847 0.2215017 0.2592834 0.1853299 0.1969083 0.2001687 0.1987427 0.1908935 0.2324906 0.2240055 0.1972805 0.2209727 0.2504229 0.2358056 0.2295878 0.1998369 0.2475519 0.2459833 0.2459701 0.2467025 0.2626661 0.2291485 0.2276834 0.3150414 0.2827503 0.2047512 0.2704246 0.2711953 0.2616008 0.2651015 0.2475347 0.2537077 0.2368380 0.2553860 0.3502812 0.2181467 0.2103272 0.2812022 0.2738582 0.2664418 0.2301923 0.2329647 0.1954522 0.2002542 0.1995896 0.1941038 0.2379263 0.2124327 0.2605091 0.2967125 0.2894478 0.2429999 0.3085128 0.2816900 0.0000000 0.0000010 0.0067061 0.0022554 0.0256907 0.0264186 0.3762357 0.9551173 1.2736564 1.3012503 1.1615338 
Acalypha_glandulifolia_B_9831              0.1742192 0.1641076 0.1607141 0.1331760 0.1686062 0.1810377 0.1755957 0.1781681 0.1816913 0.1883898 0.2195606 0.2146212 0.2184124 0.2211284 0.2095992 0.2402883 0.2402883 0.2402883 0.2052470 0.2098382 0.2189296 0.1621947 0.1766148 0.1875304 0.1957637 0.1868440 0.1736775 0.1898807 0.2124969 0.2276755 0.2340960 0.2340960 0.2559825 0.2521330 0.2521330 0.2626558 0.2385151 0.2251493 0.1992992 0.2108480 0.2064311 0.2253613 0.2303873 0.2163249 0.2336577 0.2337898 0.2561917 0.2371602 0.2416363 0.2396152 0.2169535 0.2033147 0.2014674 0.2070467 0.2022132 0.2332433 0.2946106 0.2938994 0.2081189 0.2188485 0.2425555 0.2121342 0.2329448 0.2335253 0.2425475 0.2911931 0.2947299 0.2084229 0.2141154 0.2081275 0.2026044 0.2189851 0.2234222 0.2252443 0.2088778 0.3163525 0.1994485 0.2203138 0.2218852 0.2196622 0.2325758 0.2184935 0.2350690 0.2381452 0.2364359 0.2325440 0.2429125 0.2271429 0.2344079 0.2344079 0.2106762 0.2204092 0.2578877 0.1844950 0.1960062 0.1992479 0.1978227 0.1953193 0.2313385 0.2229081 0.1963725 0.2272055 0.2555629 0.2346510 0.2284818 0.1989221 0.2462776 0.2447388 0.2447297 0.2535242 0.2696432 0.2280089 0.2265622 0.3132624 0.2812164 0.2037881 0.2689682 0.2697577 0.2602079 0.2636624 0.2463074 0.2524328 0.2356863 0.2540909 0.3545527 0.2171104 0.2093389 0.2797336 0.2724324 0.2650589 0.2290119 0.2317740 0.1945533 0.1993235 0.1986645 0.1932157 0.2367069 0.2113975 0.2591186 0.2950090 0.2878123 0.2417288 0.3067566 0.2800905 0.0000010 0.0000000 0.0066893 0.0022498 0.0256211 0.0263449 0.3829266 0.9451087 1.2951221 1.3390956 1.1656850 
Acalypha_peduncularis_R_646                0.1744796 0.1643466 0.1656826 0.1293733 0.1688501 0.1813109 0.1758612 0.1784370 0.1819662 0.1886760 0.2199178 0.2149678 0.2187658 0.2214904 0.2099346 0.2406790 0.2406790 0.2406790 0.2055688 0.2101697 0.2192848 0.1624335 0.1768851 0.1971630 0.2055852 0.1964632 0.1739374 0.1901841 0.2128331 0.2280613 0.2344801 0.2344801 0.2564083 0.2525521 0.2525521 0.2631037 0.2492899 0.2255194 0.2043556 0.2211124 0.2067679 0.2257283 0.2307711 0.2166831 0.2382897 0.2281179 0.2501478 0.2314712 0.2359708 0.2339373 0.2180064 0.2043260 0.2017998 0.2080679 0.2025419 0.2440213 0.2877338 0.2871709 0.2140775 0.2192088 0.2429755 0.2124769 0.2333342 0.2339169 0.2429529 0.3096522 0.2952628 0.2087611 0.2144665 0.2084588 0.2029281 0.2200037 0.2237871 0.2262961 0.2098646 0.3009737 0.2003926 0.2206761 0.2222462 0.2200221 0.2329533 0.2195404 0.2354669 0.2385476 0.2368385 0.2329380 0.2433311 0.2275251 0.2348034 0.2348034 0.2209186 0.2207772 0.2583456 0.1847808 0.1963137 0.2089622 0.1987697 0.1956262 0.2317233 0.2232770 0.1973105 0.2282838 0.2559996 0.2350364 0.2288524 0.1992335 0.2466997 0.2458895 0.2458766 0.2539665 0.2701142 0.2283908 0.2269383 0.3138194 0.2817105 0.2041152 0.2749701 0.2593164 0.2688341 0.2649390 0.2467139 0.2579770 0.2360705 0.2545174 0.3601687 0.2232336 0.2153294 0.2802066 0.2728944 0.2655098 0.2131577 0.2159346 0.1857609 0.1904285 0.1897955 0.1844708 0.2267239 0.2019837 0.2486457 0.2765811 0.2812587 0.2315233 0.2883608 0.2926130 0.0067061 0.0066893 0.0000000 0.0022471 0.0231279 0.0237755 0.3887406 0.9204055 1.2894794 1.3311019 1.2064150 
Acalypha_wilmsii_AKB_11219                 0.1649551 0.1550090 0.1562518 0.1238511 0.1596044 0.1717338 0.1662344 0.1688402 0.1723648 0.1790704 0.2097391 0.2048537 0.2086417 0.2112512 0.1999001 0.2305416 0.2305416 0.2305416 0.1957213 0.2002632 0.2091340 0.1529814 0.1671475 0.1824916 0.1907539 0.1863531 0.1644026 0.1800851 0.2029196 0.2174832 0.2242435 0.2242435 0.2460483 0.2421978 0.2421978 0.2524900 0.2387552 0.2152484 0.1940881 0.2106894 0.1965297 0.2155547 0.2203731 0.2063300 0.2339501 0.2219455 0.2439367 0.2253333 0.2299304 0.2278504 0.2134341 0.1925258 0.1914327 0.1962839 0.1923214 0.2334089 0.2833510 0.2828727 0.2038207 0.2088890 0.2321594 0.2023504 0.2229099 0.2234624 0.2325360 0.2981930 0.2839479 0.1985817 0.2041942 0.1984707 0.1928831 0.2086391 0.2135807 0.2147579 0.1985359 0.3038855 0.1892439 0.2103927 0.2120741 0.2097765 0.2228241 0.2078390 0.2249104 0.2280149 0.2262182 0.2223637 0.2325890 0.2170182 0.2242783 0.2242783 0.2105154 0.2103516 0.2472779 0.1749683 0.1864295 0.1989343 0.1875304 0.1857243 0.2213270 0.2129319 0.1861287 0.2165102 0.2453556 0.2247929 0.2187251 0.1893803 0.2360243 0.2338740 0.2338989 0.2455400 0.2618358 0.2179315 0.2165692 0.3026655 0.2707436 0.1892371 0.2639313 0.2594190 0.2560971 0.2521635 0.2364334 0.2475500 0.2259054 0.2440634 0.3495406 0.2130377 0.2051807 0.2696411 0.2623071 0.2548965 0.2187252 0.2215463 0.1902926 0.1951035 0.1944445 0.1889529 0.2264061 0.2013652 0.2486092 0.2842898 0.2890889 0.2312630 0.2962660 0.2810142 0.0022554 0.0022498 0.0022471 0.0000000 0.0211373 0.0213018 0.3860991 0.9594893 1.2931286 1.3633522 1.2100321 
Acalypha_decumbens_G_8286                  0.1719641 0.1619975 0.1632945 0.1348126 0.1664715 0.1827570 0.1733027 0.1758562 0.1793433 0.1910134 0.2299494 0.2249308 0.2287427 0.2315832 0.2123480 0.2431011 0.2431011 0.2431011 0.2079423 0.2125525 0.2217182 0.1640232 0.1783941 0.1868411 0.1950714 0.1861549 0.1684888 0.1916304 0.2025051 0.2207625 0.2310829 0.2310829 0.2527404 0.2489258 0.2489258 0.2592780 0.2449050 0.2222083 0.2012846 0.2178022 0.1999619 0.2224456 0.2273613 0.2134452 0.2425337 0.2246792 0.2353721 0.2176017 0.2221426 0.2200851 0.2147292 0.2088802 0.2063357 0.2125730 0.1995055 0.2482705 0.2905613 0.2899393 0.2108981 0.2159528 0.2345459 0.2093557 0.2298888 0.2304552 0.2394056 0.3050371 0.2880652 0.2131491 0.2188403 0.2127680 0.2073135 0.2242251 0.2280487 0.2230110 0.2068014 0.2946618 0.1974738 0.2174143 0.2190021 0.2167793 0.2296076 0.2162777 0.2319535 0.2350083 0.2332896 0.2294475 0.2396705 0.2241159 0.2267114 0.2267114 0.2176172 0.2174701 0.2544098 0.1820673 0.1934467 0.2059097 0.1958442 0.2019761 0.2237731 0.2154846 0.1944150 0.2249132 0.2443378 0.2316309 0.2353748 0.1963422 0.2447623 0.2422759 0.2422747 0.2566855 0.2661182 0.2249876 0.2235801 0.3008338 0.2693580 0.2011005 0.2708683 0.2711137 0.2647804 0.2609101 0.2477262 0.2589209 0.2371508 0.2554889 0.3657261 0.2461727 0.2379931 0.2895239 0.2689788 0.2616594 0.2277909 0.2305088 0.1993385 0.2041085 0.2034434 0.1979915 0.2371611 0.2219781 0.2704693 0.2997347 0.3044651 0.2465263 0.3027802 0.2881181 0.0256907 0.0256211 0.0231279 0.0211373 0.0000000 0.0184674 0.3774799 0.9438136 1.3039298 1.4259560 1.2398528 
Acalypha_ecklonii_P_1183                   0.1662266 0.1561270 0.1573969 0.1240240 0.1607694 0.1844360 0.1747211 0.1773410 0.1809256 0.1856586 0.2253344 0.2202080 0.2241204 0.2269868 0.2073296 0.2388741 0.2388741 0.2388741 0.2029013 0.2076046 0.2168982 0.1581041 0.1726696 0.1884717 0.1969338 0.1924410 0.1697618 0.1860509 0.2047989 0.2277584 0.2265281 0.2265281 0.2519149 0.2479984 0.2479984 0.2586118 0.2486416 0.2173944 0.1958974 0.2127931 0.1983720 0.2176847 0.2226303 0.2161764 0.2381851 0.2181443 0.2401163 0.2215542 0.2262121 0.2241037 0.2128734 0.2035865 0.2010224 0.2153080 0.2017880 0.2440274 0.2963378 0.2955724 0.2057800 0.2109424 0.2380547 0.2042624 0.2252159 0.2257844 0.2350002 0.3111210 0.3023858 0.2158312 0.2217165 0.2153880 0.2021948 0.2271883 0.2234166 0.2182707 0.2016885 0.2840070 0.1952747 0.2124627 0.2141482 0.2118289 0.2250615 0.2112720 0.2272794 0.2304308 0.2286238 0.2246932 0.2351330 0.2192440 0.2266295 0.2266295 0.2126121 0.2124501 0.2501662 0.1837625 0.1954801 0.2083352 0.1808361 0.1967312 0.2235998 0.2150560 0.1964887 0.2173801 0.2368794 0.2166341 0.2309327 0.1984517 0.2467591 0.2379061 0.2459189 0.2551559 0.2818943 0.2201617 0.2155360 0.3153430 0.2825042 0.1909267 0.2756241 0.2707666 0.2693606 0.2653839 0.2435967 0.2550424 0.2327806 0.2515046 0.3572656 0.2314591 0.2232160 0.2901854 0.2653305 0.2577968 0.2229394 0.2257582 0.1940572 0.1989199 0.1982486 0.1926950 0.2433528 0.2170384 0.2666916 0.2844795 0.2893080 0.2421194 0.2998864 0.2937028 0.0264186 0.0263449 0.0237755 0.0213018 0.0184674 0.0000000 0.4061871 0.9760952 1.2470691 1.3872504 1.2345251 
Acalypha_indica_H_25706                    0.2951439 0.2952735 0.2984681 0.2610841 0.2988572 0.3173037 0.3106167 0.3164313 0.3042116 0.3415683 0.3127441 0.3188705 0.3233842 0.3106500 0.3210015 0.3365276 0.3365276 0.3365276 0.3365476 0.3427821 0.3340605 0.3026529 0.3315346 0.3565302 0.3674303 0.3832018 0.3381948 0.3568097 0.2855137 0.3066411 0.3316885 0.3316885 0.3623839 0.3580237 0.3580237 0.3782205 0.3415188 0.2653994 0.2583644 0.2703622 0.2620404 0.2779803 0.2633134 0.2763633 0.2551033 0.2995217 0.3138649 0.2995501 0.3088784 0.3074660 0.2763735 0.2653593 0.2622382 0.2551947 0.2685433 0.3159162 0.4365926 0.4028837 0.2912251 0.2894625 0.3334266 0.2775340 0.3099431 0.3034259 0.2867062 0.3986167 0.3863071 0.2681024 0.2742878 0.2948967 0.2901781 0.2619691 0.2495083 0.2658207 0.2458736 0.4124868 0.2631119 0.2782064 0.2941056 0.2700267 0.2597065 0.2811721 0.2774784 0.2848925 0.2882186 0.2874960 0.2968313 0.2867135 0.3048069 0.3048069 0.2862855 0.3032340 0.3112541 0.2352618 0.2432938 0.2674823 0.2547430 0.2682765 0.2814857 0.2876864 0.2912393 0.2703970 0.3148188 0.2856508 0.2985218 0.2567693 0.3714494 0.3013704 0.2837605 0.3324036 0.3529625 0.3631481 0.3537930 0.3817999 0.3594442 0.2986429 0.3705582 0.3309402 0.3462515 0.3454945 0.3730866 0.3875972 0.3599140 0.3515458 0.4451321 0.3450715 0.3577382 0.2600735 0.3507507 0.3557052 0.4153190 0.4199721 0.4014816 0.3910842 0.3899374 0.3957104 0.4422347 0.3959794 0.4212872 0.4631133 0.4579789 0.4229482 0.4841450 0.4043502 0.3762357 0.3829266 0.3887406 0.3860991 0.3774799 0.4061871 0.0000000 1.0688792 1.6229466 1.7809435 1.4545680 
Mareya_micrantha_W_1042                    0.7937347 0.7995223 0.7651489 0.6761574 0.8023812 0.8855172 0.8863247 0.9050722 0.8875722 0.8831473 0.9294579 0.9156291 0.9177646 0.9385689 0.8877914 0.9001361 0.9001361 0.9001361 0.9103092 0.9238290 0.9290288 0.8611862 0.9006481 1.0149063 1.0387576 1.0467491 0.8910852 0.9632864 0.8617628 0.8805685 0.9061428 0.9061428 0.9654751 0.9694230 0.9694230 0.9919310 1.1113449 0.9336113 0.9080986 0.9519097 0.9252139 0.9838531 0.9353819 0.9234069 0.9281735 0.9294536 0.9980337 0.9524599 0.9498123 0.9688692 0.9732651 0.8909406 0.9087083 0.8956077 0.9661717 1.0036898 1.2692919 1.1672051 1.0418438 1.0079822 1.1721858 0.9451958 1.0011744 0.9825257 0.8889418 1.2405816 1.0854132 0.9298667 0.9587527 0.9456889 0.9488462 0.8859388 0.9577178 0.9757781 0.9527881 1.8301184 0.9941718 0.9505827 1.0229498 0.9073387 0.9682039 0.9812494 0.9715267 0.9751273 0.9880766 0.9582270 0.9666054 0.9521411 1.0113045 1.0113045 0.9727453 1.0091574 1.0467433 0.9161310 0.9010225 0.9613630 0.9528204 1.0145785 1.0188549 0.9665084 0.9846193 0.9730664 1.0718555 0.9575523 0.8713051 0.9398406 1.0498555 0.9513178 1.0406844 1.1166337 1.0908378 1.0109106 0.9572288 1.0146744 0.9960429 0.9777635 0.9897733 0.9346279 1.1288321 1.0782059 1.0013350 0.9796364 0.9546309 0.9852656 1.3106107 0.9067982 0.8789396 0.8829355 1.1380757 1.0889686 0.7910631 0.7975977 0.6955721 0.6837550 0.6901852 0.6986029 0.7998712 0.8414166 0.8021260 0.8638230 0.8742209 0.8147952 0.8715353 1.2517187 0.9551173 0.9451087 0.9204055 0.9594893 0.9438136 0.9760952 1.0688792 0.0000000 1.2173146 1.2244826 1.3546978 
Erythrococca_natalensis_AKB_8445           1.1327932 1.1559035 1.1050538 1.0361685 1.1827692 1.2049128 1.1737133 1.2146294 1.1873173 1.2595815 1.3438121 1.3226763 1.3113453 1.3257073 1.3562130 1.3774014 1.3774014 1.3774014 1.4130162 1.4358529 1.5138921 1.2519221 1.3338742 1.3603656 1.3705922 1.3759205 1.2896843 1.3059359 1.3498410 1.5037830 1.3809642 1.3809642 1.5935896 1.6067507 1.6067507 1.6839568 1.6316577 1.2907099 1.2757148 1.3438708 1.2798967 1.2713850 1.2598777 1.3962431 1.5326633 1.4546621 1.5643128 1.4758009 1.4041278 1.4656513 1.5188965 1.1919874 1.1939977 1.1898119 1.2756033 1.2315148 1.3981760 1.3057945 1.2655567 1.2220303 1.4345259 1.2909343 1.3319171 1.3014967 1.1605641 1.4756685 1.4775272 1.3167439 1.4000811 1.4081949 1.4380552 1.3363080 1.3823313 1.4244865 1.3535872 3.6705879 1.4083257 1.4654844 1.3596218 1.3619848 1.4178748 1.4034567 1.5624151 1.5400944 1.5324897 1.5307378 1.5299176 1.5166369 1.5320144 1.5320144 1.5585795 1.5833282 1.6107663 1.3498170 1.3111428 1.3952592 1.2481705 1.4320988 1.5199571 1.5135757 1.4069541 1.2785005 1.3646427 1.2972571 1.3904401 1.3133635 1.4730265 1.3741502 1.5029542 1.3958570 1.3399306 1.2942486 1.3330742 1.4346324 1.5151838 1.4131533 1.5394273 1.3128654 1.3455970 1.3048250 1.5340790 1.5322872 1.5079660 1.5302242 1.3415861 1.3048400 1.2835649 1.2919564 1.5696379 1.4849954 1.3077981 1.3364930 1.2277933 1.2570354 1.2466536 1.2420295 1.4651322 1.3794260 1.4176133 1.5289978 1.5023183 1.4016445 1.6381744 1.6927048 1.2736564 1.2951221 1.2894794 1.2931286 1.3039298 1.2470691 1.6229466 1.2173146 0.0000000 0.3134404 1.3318353 
Micrococca_capensis_AKB_7617               1.2239768 1.2179807 1.1839773 1.1818408 1.2523981 1.3439315 1.3241891 1.3112012 1.3467720 1.3296540 1.4946283 1.4711469 1.4588262 1.5127267 1.5015090 1.4854891 1.4854891 1.4854891 1.4875637 1.5117649 1.5920593 1.2956680 1.3825814 1.4340862 1.4453626 1.3818406 1.2929066 1.2907420 1.4578436 1.5802830 1.4760415 1.4760415 1.5781167 1.5911645 1.5911645 1.6489369 1.6167089 1.3652114 1.2888823 1.3777396 1.3137200 1.3579476 1.3950773 1.4972780 1.7251040 1.6539726 1.7107781 1.6390970 1.5682652 1.6248677 1.6317792 1.3460007 1.3253475 1.3740274 1.4423068 1.4166310 1.4420573 1.3376825 1.3244553 1.2784985 1.3743914 1.3552797 1.3852757 1.3590499 1.2427176 1.6412002 1.4631350 1.4217837 1.4488409 1.5059865 1.5377141 1.5389111 1.5539184 1.6041222 1.5493763 5.5644326 1.5949882 1.5964544 1.5156294 1.5196007 1.5787527 1.5559992 1.6844535 1.6969506 1.6877245 1.7435303 1.7434674 1.7271569 1.6151486 1.6151486 1.6400161 1.6054333 1.8381244 1.5273500 1.4576297 1.4753270 1.4228220 1.4870978 1.6316376 1.5789655 1.5898495 1.4455061 1.4616713 1.4133854 1.5398826 1.5192354 1.5445969 1.5867153 1.6203532 1.5523560 1.4918753 1.4448326 1.4578069 1.6411061 1.7095349 1.6948399 1.4015657 1.5729798 1.4977155 1.3691959 1.5179957 1.4995825 1.5263228 1.5492145 1.4210144 1.3666130 1.3326527 1.4559218 1.6177464 1.5791685 1.3359319 1.3733935 1.3396709 1.3716771 1.3604319 1.3386113 1.4595833 1.5370640 1.4923001 1.4837130 1.4626409 1.4509622 1.5716876 1.6297152 1.3012503 1.3390956 1.3311019 1.3633522 1.4259560 1.3872504 1.7809435 1.2244826 0.3134404 0.0000000 1.5535799 
Bernardia_viridis_R_4552                   1.1016696 1.1508636 1.1254837 1.0328474 1.1156854 1.2319672 1.2112704 1.2556327 1.2346380 1.2468557 1.2553236 1.2455678 1.2484890 1.2695839 1.1955777 1.2409766 1.2409766 1.2409766 1.2500276 1.2696753 1.2336865 1.2211450 1.2304136 1.3543472 1.3729287 1.2370552 1.1315119 1.1982816 1.1774888 1.1933682 1.1187814 1.1187814 1.2564214 1.2670054 1.2670054 1.3276264 1.2325859 1.1460867 1.1020055 1.1683014 1.1746916 1.1657686 1.2295905 1.2047633 1.1857782 1.1716187 1.2205012 1.1912937 1.1758315 1.1896208 1.1993660 1.1520891 1.1416524 1.1797213 1.2122552 1.2203493 1.3724880 1.3760822 1.1068677 1.1424557 1.1859177 1.1349893 1.0903443 1.0799239 1.1259225 1.4059169 1.4040359 1.1432186 1.1001966 1.1765057 1.1377495 1.1541087 1.1451085 1.1377338 1.1021471 2.5334722 1.1478888 1.0853505 1.1039097 1.1398421 1.0771332 1.0826905 1.0882353 1.1151023 1.1195563 1.1079477 1.1414397 1.0909498 1.1156923 1.1156923 1.0958992 1.1073372 1.1969615 1.1618055 1.1270987 1.2117298 1.0860509 1.1464185 1.1560656 1.2057029 1.1465165 1.1807867 1.1160585 1.1465037 1.1364825 1.0995838 1.2649475 1.2301359 1.2628538 1.3433897 1.3565005 1.0270698 1.1063937 1.1096921 1.1229236 1.0459279 1.2513291 1.1079654 1.2448884 1.2692136 1.2493692 1.2483202 1.2579284 1.2911015 1.3120275 1.0311865 1.0960191 1.2652743 1.2686987 1.2055647 1.1402229 1.1655092 1.1131654 1.1586969 1.1559742 1.1707390 1.2404023 1.2039219 1.2230603 1.2860568 1.2093596 1.1140161 1.2454822 1.3182411 1.1615338 1.1656850 1.2064150 1.2100321 1.2398528 1.2345251 1.4545680 1.3546978 1.3318353 1.5535799 0.0000000 
