# Supplementary material for: Revisiting Acalypha medicinal interest: ethnobotany, experimental studies, and the implications of taxonomic misuse pitfalls
Source: PhytoKeys. 2026 Jan 30;270:119–42. doi: 10.3897/phytokeys.270.169087 (PMC12881909; doi:10.3897/phytokeys.270.169087)
Supplement: Supplementary material 2 — Phylogenetic analysis [file phytokeys-270-119_article-169087__-s002.zip › phylogenetic_analysis/its_alignment.mafft.trimal.fasta.splits.nex]

#nexus

BEGIN Taxa;
DIMENSIONS ntax=155;
TAXLABELS
[1] 'Acalypha_acmophylla_KC_0331'
[2] 'Acalypha_kerrii_WHQ_W125'
[3] 'Acalypha_matsudae_L_720'
[4] 'Acalypha_siamensis_siamensis_VS_SR52'
[5] 'Acalypha_glabrata_B_9316'
[6] 'Acalypha_gillespieae_LG_10693'
[7] 'Acalypha_gillespieae_OM140898'
[8] 'Acalypha_mayottensis_L_3268'
[9] 'Acalypha_perrieri_LG_4123'
[10] 'Acalypha_neptunica_A_436'
[11] 'Acalypha_boinensis_LG_10813'
[12] 'Acalypha_urophylla_LG_10809'
[13] 'Acalypha_spachiana_LG_10856'
[14] 'Acalypha_boinensis_OM140856'
[15] 'Acalypha_lamiana_OM140917'
[16] 'Acalypha_lamiana_LG_10691'
[17] 'Acalypha_lamiana_OM140916'
[18] 'Acalypha_lamiana_OM140918'
[19] 'Acalypha_pervilleana_LG_10649'
[20] 'Acalypha_pervilleana_OM140952'
[21] 'Acalypha_urophylla_OM140983'
[22] 'Acalypha_capillipes_C_12414'
[23] 'Acalypha_lyonsii_GF_13086'
[24] 'Acalypha_cardiophylla_cardiophylla_E_14535'
[25] 'Acalypha_cardiophylla_cardiophylla_L_1631'
[26] 'Acalypha_longispica_P_948'
[27] 'Acalypha_novoguineensis_P_6928'
[28] 'Acalypha_caturus_J_160'
[29] 'Acalypha_amentacea_amentacea_VS_SR54'
[30] 'Acalypha_hellwigii_T_14288'
[31] 'Acalypha_angatensis_C_434'
[32] 'Acalypha_grandibracteata_L_1209'
[33] 'Acalypha_amentacea_palauensis_E_LR22594'
[34] 'Acalypha_hispida_VWS_sn'
[35] 'Acalypha_wilkesiana_VWS_3196'
[36] 'Acalypha_grandis_M_573'
[37] 'Acalypha_nemorum_F_7634'
[38] 'Acalypha_andringitrensis_LG_10850'
[39] 'Acalypha_andringitrensis_OM140847'
[40] 'Acalypha_radula_LG_10758'
[41] 'Acalypha_radula_OM140963'
[42] 'Acalypha_vulneraria_R_2110'
[43] 'Acalypha_decaryana_P_1751'
[44] 'Acalypha_volkensii_M_1152'
[45] 'Acalypha_australis_X_4728'
[46] 'Acalypha_ceraceopunctata_M_6179'
[47] 'Acalypha_emirnensis_N_225'
[48] 'Acalypha_fasciculata_M_2118'
[49] 'Acalypha_pubiflora_australica_GL_2370'
[50] 'Acalypha_medibracteata_R_152'
[51] 'Acalypha_fruticosa_K_377'
[52] 'Acalypha_deamii_GL_2369'
[53] 'Acalypha_rhomboidea_GL_2316'
[54] 'Acalypha_monococca_GL_2319'
[55] 'Acalypha_virginica_GL_2342'
[56] 'Acalypha_membranacea_AR_6532'
[57] 'Acalypha_bisetosa_AL_33893'
[58] 'Acalypha_diversifolia_C_1296'
[59] 'Acalypha_dictyoneura_TC_72193'
[60] 'Acalypha_padifolia_Z_3411'
[61] 'Acalypha_stricta_V_743'
[62] 'Acalypha_lycioides_T_11351'
[63] 'Acalypha_plicata_A_188'
[64] 'Acalypha_plicata_OM140956'
[65] 'Acalypha_stachyura_H_23994'
[66] 'Acalypha_cuneata_H_168'
[67] 'Acalypha_scandens_B_1673'
[68] 'Acalypha_aliena_VWS_1243'
[69] 'Acalypha_neomexicana_VWS_1410'
[70] 'Acalypha_boliviensis_Z_8648'
[71] 'Acalypha_salvadorensis_C_3578'
[72] 'Acalypha_chamaedrifolia_VWS_2031'
[73] 'Acalypha_portoricensis_L_11498'
[74] 'Acalypha_chordantha_MN_27715'
[75] 'Acalypha_ferdinandii_M_2212'
[76] 'Acalypha_schiedeana_VWS_1715'
[77] 'Acalypha_leptopoda_A_4583'
[78] 'Acalypha_rafaelensis_E_1779'
[79] 'Acalypha_papillosa_VWS_942'
[80] 'Acalypha_grisea_VWS_3240'
[81] 'Acalypha_gaumeri_C_11628'
[82] 'Acalypha_arvensis_VWS_1161'
[83] 'Acalypha_cf_glandulosa_C_1343'
[84] 'Acalypha_dioica_M_2045'
[85] 'Acalypha_subviscida_Z_10516'
[86] 'Acalypha_rubroserrata_VWS_1374'
[87] 'Acalypha_synoica_VWS_1392'
[88] 'Acalypha_cincta_S_11467'
[89] 'Acalypha_lancetillae_D_32045'
[90] 'Acalypha_rhombifolia_VWS_2446'
[91] 'Acalypha_phleoides_VWS_2249'
[92] 'Acalypha_ocymoides_VWS_2916'
[93] 'Acalypha_lovelandii_VWS_1133'
[94] 'Acalypha_californica_VWS_94-153'
[95] 'Acalypha_saxicola_R_6093'
[96] 'Acalypha_monostachya_GLW_32508'
[97] 'Acalypha_lagopus_VWS_1841'
[98] 'Acalypha_havanensis_VWS_1816'
[99] 'Acalypha_mexicana_VWS_2239'
[100] 'Acalypha_vagans_VWS_2174'
[101] 'Acalypha_pippenii_VWS_1815'
[102] 'Acalypha_ostryifolia_GL_2315'
[103] 'Acalypha_setosa_VWS_1969'
[104] 'Acalypha_poiretii_VWS_1402'
[105] 'Acalypha_microphylla_VWS_1046'
[106] 'Acalypha_alopecuroidea_CR_2593'
[107] 'Acalypha_burquezii_VD_99-596'
[108] 'Acalypha_trilaciniata_VWS_2092'
[109] 'Acalypha_hypogaea_VWS_757'
[110] 'Acalypha_amblyodonta_JAR_6436'
[111] 'Acalypha_cuspidata_D_2849'
[112] 'Acalypha_allenii_S_203'
[113] 'Acalypha_ornata_A_389'
[114] 'Acalypha_capitata_K_164'
[115] 'Acalypha_villicaus_G_ATBP_597'
[116] 'Acalypha_chirindica_G_468'
[117] 'Acalypha_bipartita_N_ATBP_596'
[118] 'Acalypha_nyasica_SB_1907'
[119] 'Acalypha_gracilis_D_12789'
[120] 'Acalypha_multicaulis_T_5087'
[121] 'Acalypha_cupricola_B_197'
[122] 'Acalypha_manniana_T_5315'
[123] 'Acalypha_welwitschiana_RS_5713'
[124] 'Acalypha_polymorpha_T_8329'
[125] 'Acalypha_claussenii_O_212'
[126] 'Acalypha_brachystachya_SAGBE_2353'
[127] 'Acalypha_psilostachya_S_122'
[128] 'Acalypha_crenata_G_5396'
[129] 'Acalypha_ciliata_M_5872'
[130] 'Acalypha_lanceolata_E_LR22586'
[131] 'Acalypha_acrogyna_H_1959'
[132] 'Acalypha_echinus_L_1215'
[133] 'Acalypha_diminuta_LG_10816'
[134] 'Acalypha_diminuta_OM140884'
[135] 'Acalypha_diminuta_OM140885'
[136] 'Acalypha_gillmanii_K_513'
[137] 'Acalypha_costaricensis_W_66296'
[138] 'Acalypha_schlechtendaliana_MG_7708'
[139] 'Acalypha_filipes_VWS_3212'
[140] 'Acalypha_elizabethiae_T_8706'
[141] 'Acalypha_villosa_TC_73114'
[142] 'Acalypha_gummifera_S_25830'
[143] 'Acalypha_paniculata_M_ATBP_455'
[144] 'Acalypha_communis_N_610'
[145] 'Acalypha_angustata_KB_4005'
[146] 'Acalypha_glandulifolia_B_9831'
[147] 'Acalypha_peduncularis_R_646'
[148] 'Acalypha_wilmsii_AKB_11219'
[149] 'Acalypha_decumbens_G_8286'
[150] 'Acalypha_ecklonii_P_1183'
[151] 'Acalypha_indica_H_25706'
[152] 'Mareya_micrantha_W_1042'
[153] 'Erythrococca_natalensis_AKB_8445'
[154] 'Micrococca_capensis_AKB_7617'
[155] 'Bernardia_viridis_R_4552'
;
END; [Taxa]

BEGIN Splits;
DIMENSIONS ntax=155 nsplits=2367;
FORMAT labels=no weights=yes confidences=no intervals=no;
MATRIX
	100	 2,
	100	 4,
	100	 22,
	100	 23,
	95	 22 23,
	100	 24,
	100	 25,
	100	 24 25,
	100	 26,
	100	 24 25 26,
	100	 28,
	100	 24 25 26 28,
	73	 22 23 24 25 26 28,
	100	 27,
	100	 22 23 24 25 26 27 28,
	100	 29,
	100	 31,
	100	 32,
	100	 31 32,
	69	 29 31 32,
	100	 30,
	100	 33,
	100	 34,
	100	 35,
	100	 34 35,
	90	 33 34 35,
	100	 36,
	100	 33 34 35 36,
	88	 30 33 34 35 36,
	100	 37,
	87	 30 33 34 35 36 37,
	100	 29 30 31 32 33 34 35 36 37,
	100	 44,
	100	 117,
	68	 44 117,
	68	 29 30 31 32 33 34 35 36 37 44 117,
	100	 112,
	100	 113,
	100	 112 113,
	100	 114,
	100	 115,
	100	 114 115,
	43	 112 113 114 115,
	100	 129,
	100	 130,
	100	 129 130,
	33	 112 113 114 115 129 130,
	64	 29 30 31 32 33 34 35 36 37 44 112 113 114 115 117 129 130,
	100	 38,
	100	 39,
	100	 40,
	100	 41,
	42	 40 41,
	89	 39 40 41,
	89	 38 39 40 41,
	100	 42,
	100	 43,
	85	 42 43,
	100	 38 39 40 41 42 43,
	100	 52,
	100	 53,
	85	 52 53,
	100	 54,
	78	 52 53 54,
	100	 55,
	100	 52 53 54 55,
	100	 56,
	10	 52 53 54 55 56,
	100	 66,
	100	 67,
	100	 66 67,
	100	 120,
	17	 66 67 120,
	100	 144,
	17	 66 67 120 144,
	100	 119,
	98	 66 67 119 120 144,
	76	 52 53 54 55 56 66 67 119 120 144,
	100	 57,
	100	 58,
	100	 57 58,
	100	 59,
	100	 60,
	100	 59 60,
	100	 61,
	69	 59 60 61,
	99	 57 58 59 60 61,
	100	 62,
	100	 63,
	100	 64,
	100	 63 64,
	98	 62 63 64,
	100	 65,
	100	 125,
	65	 65 125,
	56	 62 63 64 65 125,
	37	 57 58 59 60 61 62 63 64 65 125,
	67	 52 53 54 55 56 57 58 59 60 61 62 63 64 65 66 67 119 120 125 144,
	100	 110,
	100	 111,
	100	 110 111,
	94	 52 53 54 55 56 57 58 59 60 61 62 63 64 65 66 67 110 111 119 120 125 144,
	100	 68,
	100	 69,
	100	 68 69,
	100	 70,
	100	 109,
	24	 70 109,
	14	 68 69 70 109,
	100	 71,
	1	 68 69 70 71 109,
	100	 107,
	88	 68 69 70 71 107 109,
	100	 72,
	100	 73,
	79	 72 73,
	100	 81,
	78	 72 73 81,
	100	 79,
	16	 72 73 79 81,
	100	 74,
	100	 75,
	100	 76,
	100	 77,
	3	 76 77,
	11	 75 76 77,
	47	 74 75 76 77,
	42	 72 73 74 75 76 77 79 81,
	2	 68 69 70 71 72 73 74 75 76 77 79 81 107 109,
	100	 78,
	100	 80,
	54	 78 80,
	7	 68 69 70 71 72 73 74 75 76 77 78 79 80 81 107 109,
	100	 82,
	100	 83,
	100	 84,
	100	 85,
	34	 84 85,
	94	 83 84 85,
	100	 87,
	51	 83 84 85 87,
	100	 86,
	100	 88,
	43	 86 88,
	100	 93,
	89	 86 88 93,
	99	 83 84 85 86 87 88 93,
	100	 89,
	100	 90,
	100	 89 90,
	100	 91,
	44	 89 90 91,
	100	 92,
	80	 89 90 91 92,
	99	 83 84 85 86 87 88 89 90 91 92 93,
	83	 82 83 84 85 86 87 88 89 90 91 92 93,
	5	 68 69 70 71 72 73 74 75 76 77 78 79 80 81 82 83 84 85 86 87 88 89 90 91 92 93 107 109,
	100	 98,
	100	 101,
	100	 108,
	90	 101 108,
	82	 98 101 108,
	100	 99,
	100	 100,
	98	 99 100,
	100	 102,
	100	 103,
	83	 102 103,
	100	 105,
	100	 106,
	91	 105 106,
	10	 102 103 105 106,
	34	 99 100 102 103 105 106,
	31	 98 99 100 101 102 103 105 106 108,
	7	 68 69 70 71 72 73 74 75 76 77 78 79 80 81 82 83 84 85 86 87 88 89 90 91 92 93 98 99 100 101 102 103 105 106 107 108 109,
	100	 104,
	15	 68 69 70 71 72 73 74 75 76 77 78 79 80 81 82 83 84 85 86 87 88 89 90 91 92 93 98 99 100 101 102 103 104 105 106 107 108 109,
	100	 94,
	100	 96,
	31	 94 96,
	100	 95,
	97	 94 95 96,
	38	 68 69 70 71 72 73 74 75 76 77 78 79 80 81 82 83 84 85 86 87 88 89 90 91 92 93 94 95 96 98 99 100 101 102 103 104 105 106 107 108 109,
	100	 97,
	98	 68 69 70 71 72 73 74 75 76 77 78 79 80 81 82 83 84 85 86 87 88 89 90 91 92 93 94 95 96 97 98 99 100 101 102 103 104 105 106 107 108 109,
	100	 116,
	82	 68 69 70 71 72 73 74 75 76 77 78 79 80 81 82 83 84 85 86 87 88 89 90 91 92 93 94 95 96 97 98 99 100 101 102 103 104 105 106 107 108 109 116,
	100	 128,
	100	 151,
	71	 128 151,
	45	 68 69 70 71 72 73 74 75 76 77 78 79 80 81 82 83 84 85 86 87 88 89 90 91 92 93 94 95 96 97 98 99 100 101 102 103 104 105 106 107 108 109 116 128 151,
	16	 52 53 54 55 56 57 58 59 60 61 62 63 64 65 66 67 68 69 70 71 72 73 74 75 76 77 78 79 80 81 82 83 84 85 86 87 88 89 90 91 92 93 94 95 96 97 98 99 100 101 102 103 104 105 106 107 108 109 110 111 116 119 120 125 128 144 151,
	36	 38 39 40 41 42 43 52 53 54 55 56 57 58 59 60 61 62 63 64 65 66 67 68 69 70 71 72 73 74 75 76 77 78 79 80 81 82 83 84 85 86 87 88 89 90 91 92 93 94 95 96 97 98 99 100 101 102 103 104 105 106 107 108 109 110 111 116 119 120 125 128 144 151,
	68	 1 2 3 4 5 6 7 8 9 10 11 12 13 14 15 16 17 18 19 20 21 22 23 24 25 26 27 28 45 46 47 48 49 50 51 118 121 122 123 124 126 127 131 132 133 134 135 136 137 138 139 140 141 142 143 145 146 147 148 149 150 152 153 154 155,
	100	 45,
	100	 51,
	50	 45 51,
	100	 46,
	100	 47,
	100	 48,
	62	 47 48,
	100	 50,
	84	 47 48 50,
	100	 49,
	96	 47 48 49 50,
	100	 46 47 48 49 50,
	97	 45 46 47 48 49 50 51,
	100	 126,
	100	 127,
	100	 126 127,
	51	 45 46 47 48 49 50 51 126 127,
	100	 118,
	100	 121,
	100	 122,
	84	 121 122,
	100	 124,
	85	 121 122 124,
	100	 123,
	100	 121 122 123 124,
	32	 118 121 122 123 124,
	7	 45 46 47 48 49 50 51 118 121 122 123 124 126 127,
	94	 1 2 3 4 5 6 7 8 9 10 11 12 13 14 15 16 17 18 19 20 21 22 23 24 25 26 27 28 131 132 133 134 135 136 137 138 139 140 141 142 143 145 146 147 148 149 150 152 153 154 155,
	55	 1 2 3 4 5 6 7 8 9 10 11 12 13 14 15 16 17 18 19 20 21 131 132 133 134 135 136 137 138 139 140 141 142 143 145 146 147 148 149 150 152 153 154 155,
	100	 131,
	100	 132,
	100	 131 132,
	100	 137,
	100	 138,
	97	 137 138,
	100	 139,
	90	 137 138 139,
	100	 140,
	100	 141,
	100	 140 141,
	100	 143,
	23	 140 141 143,
	81	 137 138 139 140 141 143,
	100	 142,
	100	 137 138 139 140 141 142 143,
	13	 131 132 137 138 139 140 141 142 143,
	100	 133,
	100	 134,
	100	 135,
	37	 134 135,
	95	 133 134 135,
	100	 136,
	99	 133 134 135 136,
	48	 131 132 133 134 135 136 137 138 139 140 141 142 143,
	100	 152,
	100	 155,
	3	 152 155,
	100	 153,
	100	 154,
	100	 153 154,
	100	 152 153 154 155,
	96	 131 132 133 134 135 136 137 138 139 140 141 142 143 152 153 154 155,
	100	 145,
	100	 146,
	97	 145 146,
	100	 148,
	72	 145 146 148,
	100	 147,
	97	 145 146 147 148,
	100	 149,
	100	 150,
	72	 149 150,
	100	 145 146 147 148 149 150,
	68	 131 132 133 134 135 136 137 138 139 140 141 142 143 145 146 147 148 149 150 152 153 154 155,
	91	 1 2 3 4 5 6 7 8 9 10 11 12 13 14 15 16 17 18 19 20 21,
	21	 1 2 3 5 6 7 8 9 10 11 12 13 14 15 16 17 18 19 20 21,
	100	 5,
	100	 6,
	100	 7,
	100	 8,
	100	 9,
	63	 8 9,
	42	 7 8 9,
	95	 6 7 8 9,
	100	 10,
	100	 11,
	100	 14,
	73	 11 14,
	100	 12,
	62	 11 12 14,
	100	 13,
	100	 11 12 13 14,
	100	 15,
	62	 11 12 13 14 15,
	100	 16,
	100	 17,
	100	 18,
	20	 17 18,
	100	 16 17 18,
	83	 11 12 13 14 15 16 17 18,
	100	 19,
	100	 20,
	98	 19 20,
	100	 21,
	54	 19 20 21,
	100	 11 12 13 14 15 16 17 18 19 20 21,
	4	 10 11 12 13 14 15 16 17 18 19 20 21,
	19	 6 7 8 9 10 11 12 13 14 15 16 17 18 19 20 21,
	26	 5 6 7 8 9 10 11 12 13 14 15 16 17 18 19 20 21,
	80	 1 2 3,
	67	 1 3,
	100	 3,
	100	 1,
	25	 6 7,
	96	 6 7 8 9 10,
	77	 5 6 7 8 9 10,
	24	 11 12,
	32	 16 18,
	34	 15 16 17 18,
	71	 153 154 155,
	44	 131 132 152 153 154 155,
	62	 133 134,
	27	 131 132 133 134 135 136 152 153 154 155,
	59	 137 138 139 143,
	1	 22 23 24 25 26 27 28 131 132 133 134 135 136 137 138 139 140 141 142 143 152 153 154 155,
	10	 30 37,
	26	 114 115 129 130,
	28	 57 58 61,
	59	 119 120,
	78	 119 120 144,
	1	 57 58 59 60 61 62 63 64 65 66 67 119 120 125 144,
	3	 52 53 54 55 57 58 59 60 61 62 63 64 65 66 67 119 120 125 144,
	43	 38 39 40 41 42 43 52 53 54 55 56 57 58 59 60 61 62 63 64 65 66 67 110 111 119 120 125 144,
	24	 68 69 70,
	10	 71 107,
	45	 68 69 70 71 107,
	20	 88 93,
	7	 83 84 85 86 87 88 92 93,
	8	 82 83 84 85 86 87 88 89 90 91 92 93 109,
	43	 68 69 70 71 82 83 84 85 86 87 88 89 90 91 92 93 107 109,
	69	 75 76,
	32	 74 75 76,
	8	 74 75 76 77 78 80,
	22	 74 75 76 77 78 79 80,
	13	 68 69 70 71 74 75 76 77 78 79 80 82 83 84 85 86 87 88 89 90 91 92 93 107 109,
	18	 73 81,
	54	 94 95 96 104,
	3	 72 73 81 94 95 96 104,
	1	 68 69 70 71 72 73 74 75 76 77 78 79 80 81 82 83 84 85 86 87 88 89 90 91 92 93 94 95 96 104 107 109,
	71	 99 100 105 106,
	6	 99 100 102 105 106,
	2	 98 99 100 101 102 105 106 108,
	4	 1 2 3 4 5 6 7 8 9 10 11 12 13 14 15 16 17 18 19 20 21 22 23 24 25 26 27 28 45 46 47 48 49 50 51 118 126 127 131 132 133 134 135 136 137 138 139 140 141 142 143 145 146 147 148 149 150 152 153 154 155,
	12	 47 50,
	7	 45 46 47 48 49 50 51 118 126 127,
	8	 1 2 3 4 5 6 7 8 9 10 11 12 13 14 15 16 17 18 19 20 21 145 146 147 148 149 150,
	66	 1 2 3 4 5 6 7 8 9 10,
	57	 1 2 3 4,
	11	 1 2,
	20	 2 3,
	7	 24 25 26 27 28,
	16	 107 109,
	35	 68 69 70 107 109,
	34	 83 84,
	33	 86 93,
	1	 98 101 106 108,
	8	 99 100 105,
	1	 99 100 102 103 105,
	6	 68 69 70 71 82 83 84 85 86 87 88 89 90 91 92 93 98 99 100 101 102 103 105 106 107 108 109,
	10	 95 96,
	7	 68 69 70 71 82 83 84 85 86 87 88 89 90 91 92 93 94 95 96 98 99 100 101 102 103 104 105 106 107 108 109,
	0	 68 69 70 71 72 73 82 83 84 85 86 87 88 89 90 91 92 93 94 95 96 98 99 100 101 102 103 104 105 106 107 108 109,
	1	 74 79,
	2	 74 77 79,
	1	 74 77 78 79 80,
	0	 74 76 77 78 79 80,
	1	 74 75 76 77 78 79 80 81,
	10	 116 128 151,
	2	 29 30 31 32 33 34 35 36 37 44 68 69 70 71 72 73 74 75 76 77 78 79 80 81 82 83 84 85 86 87 88 89 90 91 92 93 94 95 96 97 98 99 100 101 102 103 104 105 106 107 108 109 112 113 114 115 116 117 128 129 130 151,
	15	 38 39 40 41 42,
	45	 56 66 67 119 120 144,
	42	 46 47 48 49 50 51,
	57	 1 2 3 4 5 6 7 8 9 10 11 12 13 14 15 16 17 18 19 20 21 22 23 24 25 26 27 28 118 121 122 123 124 131 132 133 134 135 136 137 138 139 140 141 142 143 145 146 147 148 149 150 152 153 154 155,
	10	 122 124,
	2	 139 143,
	26	 152 153 154,
	3	 137 138 139 140 141 142 143 152 153 154 155,
	16	 131 132 137 138 139 140 141 142 143 152 153 154 155,
	2	 146 148,
	4	 6 10,
	2	 6 7 10,
	48	 16 17,
	2	 11 12 13 14 16 17 18,
	34	 11 12 13 14 15 16 17 18 19 20,
	37	 7 9,
	1	 8 10,
	0	 7 8 9 10,
	11	 4 5 6 7 8 9 10,
	32	 12 13,
	4	 23 24 25 26 27 28,
	29	 29 30 31 32 33 34 35 36 37 44 114 115 117 129 130,
	4	 57 58 59 60 61 65,
	23	 62 63 64 125,
	36	 70 71,
	15	 68 69 70 71,
	32	 91 92,
	59	 94 95,
	5	 94 95 96 98 99 100 101 102 103 104 105 106 108,
	35	 72 73 74 75 76 77 81,
	38	 72 73 74 75 76 77 78 79 80 81,
	16	 45 46 47 48 49 50 51 68 69 70 71 72 73 74 75 76 77 78 79 80 81 82 83 84 85 86 87 88 89 90 91 92 93 94 95 96 97 98 99 100 101 102 103 104 105 106 107 108 109 116,
	3	 45 46 47 48 49 50 51 68 69 70 71 72 73 74 75 76 77 78 79 80 81 82 83 84 85 86 87 88 89 90 91 92 93 94 95 96 97 98 99 100 101 102 103 104 105 106 107 108 109 116 128 151,
	0	 1 2 3 4 5 6 7 8 9 10 11 12 13 14 15 16 17 18 19 20 21 22 23 24 25 26 27 28 29 30 31 32 33 34 35 36 37 44 112 113 114 115 117 118 121 122 123 124 126 127 129 130 131 132 133 134 135 136 137 138 139 140 141 142 143 145 146 147 148 149 150 152 153 154 155,
	5	 1 2 3 4 5 6 7 8 9 10 11 12 13 14 15 16 17 18 19 20 21 22 23 24 25 26 27 28 118 121 122 123 124 126 127 131 132 133 134 135 136 137 138 139 140 141 142 143 145 146 147 148 149 150 152 153 154 155,
	3	 1 2 3 4 5 6 7 8 9 10 131 132 133 134 135 136 137 138 139 140 141 142 143 145 146 147 148 149 150 152 153 154 155,
	35	 131 132 133 134 135 136,
	2	 138 139,
	7	 11 12 13 14 15 16 17 18 21,
	16	 112 113 129 130,
	5	 29 30 31 32 33 34 35 36 37 44 112 113 117 129 130,
	0	 29 30 31 32 33 34 35 36 37 44 112 113 117 118 129 130,
	0	 114 115 128 151,
	2	 29 30 31 32 33 34 35 36 37 44 112 113 114 115 117 118 128 129 130 151,
	8	 45 46 47 48 49 50,
	30	 70 107 109,
	14	 70 71 107 109,
	28	 97 102 103,
	19	 97 98 101 102 103 108,
	31	 97 98 99 100 101 102 103 105 106 108,
	34	 94 95 96 97 98 99 100 101 102 103 104 105 106 108,
	25	 82 83 84 85 86 87 88 89 90 91 92 93 94 95 96 97 98 99 100 101 102 103 104 105 106 108,
	34	 68 69 70 71 82 83 84 85 86 87 88 89 90 91 92 93 94 95 96 97 98 99 100 101 102 103 104 105 106 107 108 109,
	30	 72 73 75 76 81,
	33	 72 73 74 75 76 81,
	25	 72 73 74 75 76 77 79 80 81,
	12	 68 69 70 71 72 73 74 75 76 77 79 80 81 82 83 84 85 86 87 88 89 90 91 92 93 94 95 96 97 98 99 100 101 102 103 104 105 106 107 108 109,
	15	 121 122 123,
	1	 45 46 47 48 49 50 51 68 69 70 71 72 73 74 75 76 77 78 79 80 81 82 83 84 85 86 87 88 89 90 91 92 93 94 95 96 97 98 99 100 101 102 103 104 105 106 107 108 109 116 121 122 123 124,
	1	 29 30 31 32 33 34 35 36 37 44 45 46 47 48 49 50 51 68 69 70 71 72 73 74 75 76 77 78 79 80 81 82 83 84 85 86 87 88 89 90 91 92 93 94 95 96 97 98 99 100 101 102 103 104 105 106 107 108 109 112 113 114 115 116 117 118 121 122 123 124 128 129 130 151,
	20	 52 53 55,
	31	 52 53 54 55 66 67 119 120 144,
	17	 62 63 64 65 110 111 125,
	20	 52 53 54 55 56 62 63 64 65 66 67 110 111 119 120 125 144,
	0	 1 2 3 4 5 6 7 8 9 10 11 12 13 14 15 16 17 18 19 20 21 22 23 24 25 26 27 28 38 39 40 41 42 43 126 127 131 132 133 134 135 136 137 138 139 140 141 142 143 145 146 147 148 149 150 152 153 154 155,
	57	 39 40,
	5	 38 39 40 41 42 43 126 127,
	24	 145 146 147 148 149,
	2	 11 12 13 14 15 16 17 18 19 20 21 131 132 133 134 135 136 137 138 139 140 141 142 143 152 153 154 155,
	20	 22 23 27,
	14	 22 23 24 25 26 27 28 145 146 147 148 149 150,
	7	 70 71 107,
	1	 68 69 70 71 104 107 109,
	8	 74 75 76 77 80,
	11	 74 75 76 77 79 80,
	0	 68 69 70 71 74 75 76 77 79 80 104 107 109,
	0	 68 69 70 71 72 73 74 75 76 77 79 80 81 104 107 109,
	0	 78 98,
	0	 78 82 83 84 85 86 87 88 89 90 91 92 93 98,
	1	 99 100 101 102 103 105 106 108,
	1	 78 82 83 84 85 86 87 88 89 90 91 92 93 98 99 100 101 102 103 105 106 108,
	0	 78 82 83 84 85 86 87 88 89 90 91 92 93 94 95 96 98 99 100 101 102 103 105 106 108,
	5	 38 39 40 41 42 43 68 69 70 71 72 73 74 75 76 77 78 79 80 81 82 83 84 85 86 87 88 89 90 91 92 93 94 95 96 97 98 99 100 101 102 103 104 105 106 107 108 109 116 128 151,
	0	 52 53 54 55 62 63 64 65 66 67 110 111 119 120 125 144,
	3	 56 57 58 59 60 61,
	18	 1 2 3 4 5 6 7 8 9 10 11 12 13 14 15 16 17 18 19 20 21 131 132 133 134 135 136 137 138 139 140 141 142 143 152 153 154 155,
	7	 11 12 13,
	17	 29 30 33 34 35 36 37,
	25	 52 53 54 55 56 57 58 59 60 61 66 67 119 120 144,
	2	 98 101 102 103 105 106 108,
	10	 49 50,
	0	 131 152 153 154 155,
	11	 133 134 135 136 137 138 139 140 141 142 143,
	1	 147 149 150,
	10	 30 31 32 33 34 35 36 37,
	0	 29 30 31 32 33 34 35 36 37 44 110 111 112 113 114 115 117 129 130,
	0	 66 67 119 120,
	0	 52 53 54 55 56 57 58 59 60 61 62 63 64 65 66 67 119 120 125 144 151,
	1	 52 53 54 55 56 57 58 59 60 61 62 63 64 65 66 67 119 120 125 128 144 151,
	0	 68 69 70 71 74 107 109,
	1	 77 79,
	0	 77 78 79 80,
	0	 68 69 70 71 74 77 78 79 80 107 109,
	0	 68 69 70 71 74 76 77 78 79 80 107 109,
	4	 68 69 70 71 74 75 76 77 78 79 80 107 109,
	0	 68 69 70 71 74 75 76 77 78 79 80 81 107 109,
	1	 94 104,
	1	 72 73 94 95 96 104,
	1	 68 69 70 71 72 73 74 75 76 77 78 79 80 81 94 95 96 104 107 109,
	39	 83 84 85 86 88 93,
	2	 82 83 84 85 86 87 88 89 90 91 92 93 98,
	5	 82 83 84 85 86 87 88 89 90 91 92 93 98 101 108,
	1	 82 83 84 85 86 87 88 89 90 91 92 93 98 99 100 101 105 106 108,
	0	 68 69 70 71 72 73 74 75 76 77 78 79 80 81 82 83 84 85 86 87 88 89 90 91 92 93 94 95 96 98 99 100 101 104 105 106 107 108 109,
	1	 52 53 54 55 56 57 58 59 60 61 62 63 64 65 66 67 68 69 70 71 72 73 74 75 76 77 78 79 80 81 82 83 84 85 86 87 88 89 90 91 92 93 94 95 96 97 98 99 100 101 102 103 104 105 106 107 108 109 116 119 120 125 128 144 151,
	0	 38 39 40 41 42 43 52 53 54 55 56 57 58 59 60 61 62 63 64 65 66 67 68 69 70 71 72 73 74 75 76 77 78 79 80 81 82 83 84 85 86 87 88 89 90 91 92 93 94 95 96 97 98 99 100 101 102 103 104 105 106 107 108 109 116 119 120 125 128 144 151,
	1	 1 2 3 4 5 6 7 8 9 10 11 12 13 14 15 16 17 18 19 20 21 22 23 24 25 26 27 28 145 146 147 148 149 150,
	22	 147 148,
	4	 1 2 3 4 6 7 8 9 10 11 12 13 14 15 16 17 18 19 20 21,
	27	 6 7 9,
	0	 1 2 3 4 11 12 13 14 15 16 17 18 19 20 21,
	11	 1 3 4,
	0	 145 146 149 150,
	1	 145 146 148 149 150,
	0	 145 146 147 148 149 150 152 153 154 155,
	14	 22 23 24 25 26 27 28 131 132 133 134 135 136 137 138 139 140 141 142 143 145 146 147 148 149 150 152 153 154 155,
	6	 29 30 31 32 33 34 35 36 37 44 112 113 114 115 117 118 129 130,
	7	 29 30 31 32 33 34 35 36 37 44 112 113 114 115 117 118 128 129 130,
	20	 68 69 107,
	30	 83 85,
	2	 99 100 102 103,
	1	 98 99 100 101 102 103 108,
	0	 68 69 70 71 82 83 84 85 86 87 88 89 90 91 92 93 98 99 100 101 102 103 107 108 109,
	0	 97 105 106,
	2	 68 69 70 71 82 83 84 85 86 87 88 89 90 91 92 93 97 98 99 100 101 102 103 105 106 107 108 109,
	10	 75 76 81,
	1	 29 30 31 32 33 34 35 36 37 44 45 46 47 48 49 50 51 68 69 70 71 72 73 74 75 76 77 78 79 80 81 82 83 84 85 86 87 88 89 90 91 92 93 94 95 96 97 98 99 100 101 102 103 104 105 106 107 108 109 112 113 114 115 116 117 118 128 129 130,
	1	 29 30 31 32 33 34 35 36 37 38 39 40 41 42 43 44 45 46 47 48 49 50 51 68 69 70 71 72 73 74 75 76 77 78 79 80 81 82 83 84 85 86 87 88 89 90 91 92 93 94 95 96 97 98 99 100 101 102 103 104 105 106 107 108 109 112 113 114 115 116 117 118 128 129 130,
	2	 110 111 125,
	4	 62 63 64 110 111 125,
	0	 56 62 63 64 110 111 125,
	1	 56 62 63 64 65 110 111 125,
	3	 57 58 59 60,
	3	 52 53 54 55 56 57 58 59 60 61 62 63 64 65 66 67 110 111 119 120 125 144 151,
	2	 121 122 123 124 126 127,
	1	 52 53 54 55 56 57 58 59 60 61 62 63 64 65 66 67 110 111 119 120 121 122 123 124 125 126 127 144 151,
	11	 29 30 31 32 33 34 35 36 37 112 113 114 115 129 130,
	6	 44 117 128,
	15	 29 30 31 32 33 34 35 36 37 44 112 113 114 115 117 128 129 130,
	14	 119 144,
	3	 62 63 64 66 67 119 120 125 144,
	5	 56 62 63 64 66 67 119 120 125 144,
	2	 56 57 58 59 60 61 62 63 64 65 66 67 119 120 125 144,
	2	 29 30 31 32 33 34 35 36 37 44 52 53 54 55 56 57 58 59 60 61 62 63 64 65 66 67 110 111 112 113 114 115 117 119 120 125 128 129 130 144,
	9	 38 39,
	14	 29 30 31 32 33 34 35 36 37 38 39 40 41 42 43 44 52 53 54 55 56 57 58 59 60 61 62 63 64 65 66 67 110 111 112 113 114 115 117 119 120 125 128 129 130 144,
	2	 72 73 74 75 76 77 78 79 80 81 97,
	0	 72 73 74 75 76 77 78 79 80 81 97 98 99 100 101 102 103 105 106 108,
	2	 72 73 74 75 76 77 78 79 80 81 94 95 96 97 98 99 100 101 102 103 104 105 106 108,
	1	 45 46 47 48 49 50 51 68 69 70 71 72 73 74 75 76 77 78 79 80 81 82 83 84 85 86 87 88 89 90 91 92 93 94 95 96 97 98 99 100 101 102 103 104 105 106 107 108 109 116 126 127,
	4	 1 2 3 4 5 6 7 8 9 10 11 12 13 14 15 16 17 18 19 20 21 22 23 24 25 26 27 28 118 121 122 123 124 131 132 133 134 135 136 137 138 139 140 141 142 143 145 146 147 148 149 150 151 152 153 154 155,
	2	 1 2 3 4 5 6 7 8 9 10 11 12 13 14 15 16 17 18 19 20 21 22 23 24 25 26 27 28 131 132 133 134 135 136 137 138 139 140 141 142 143 145 146 147 148 149 150 151 152 153 154 155,
	3	 151 152 153 154 155,
	3	 1 2 3 4 5 6 7 8 9 10 11 12 13 14 15 16 17 18 19 20 21 22 23 24 25 26 27 28 131 132 133 134 135 136 137 138 139 140 141 142 143 145 146 147 148 149 150,
	3	 1 2 3 4 5 6 7 8 9 10 11 12 13 14 15 16 17 18 19 20 21 131 132 133 134 135 136 137 138 139 140 141 142 143 145 146 147 148 149 150,
	3	 131 132 133 134 135 136 137 138 139 140 141 142 143 145 146 147 148 149 150,
	6	 16 17 18 19 20 21,
	10	 29 30 31 32 33 34 35 36,
	1	 29 30 31 32 33 34 35 36 37 114 115 129 130,
	32	 1 2 3 4 5 6 7 8 9 10 11 12 13 14 15 16 17 18 19 20 21 22 23 24 25 26 27 28 118 131 132 133 134 135 136 137 138 139 140 141 142 143 145 146 147 148 149 150 152 153 154 155,
	6	 29 30 31 32 33 34 35 36 37 129 130,
	7	 29 30 31 32 33 34 35 36 37 112 113 114 115 117 129 130,
	14	 52 54,
	3	 57 58 59 60 61 62 63 64,
	8	 86 87 88 93,
	4	 83 84 85 86 87 88 89 90 93,
	7	 94 95 96 98 101 108,
	8	 97 102,
	3	 103 104,
	16	 97 102 103 104,
	3	 94 95 96 97 98 101 102 103 104 108,
	0	 78 80 82 83 84 85 86 87 88 89 90 91 92 93 94 95 96 97 98 99 100 101 102 103 104 105 106 108,
	2	 68 69 70 71 78 80 82 83 84 85 86 87 88 89 90 91 92 93 94 95 96 97 98 99 100 101 102 103 104 105 106 107 108 109,
	10	 72 73 76 81,
	1	 68 69 70 71 72 73 74 75 76 77 78 80 81 82 83 84 85 86 87 88 89 90 91 92 93 94 95 96 97 98 99 100 101 102 103 104 105 106 107 108 109,
	3	 1 2 3 4 5 6 7 8 9 10 11 12 13 14 15 16 17 18 19 20 21 22 23 24 25 26 27 28 38 39 40 41 42 43 45 46 47 48 49 50 51 118 121 122 123 124 126 127 131 132 133 134 135 136 137 138 139 140 141 142 143 145 146 147 148 149 150 152 153 154 155,
	22	 48 50,
	6	 45 46 47 48 49 50 51 118,
	5	 140 141 142,
	0	 118 128,
	0	 38 39 40 41 42 43 52 53 54 55 56 57 58 59 60 61 62 63 64 65 66 67 110 111 119 120 125 144 151,
	2	 29 30 31 32 33 34 35 36 37 38 39 40 41 42 43 44 52 53 54 55 56 57 58 59 60 61 62 63 64 65 66 67 110 111 112 113 114 115 117 118 119 120 125 128 129 130 144 151,
	1	 84 86 88 93,
	14	 68 69 70 71 83 84 85 86 87 88 89 90 91 92 93 107 109,
	1	 94 95 96 98 101 104 108,
	1	 82 94 95 96 97 98 99 100 101 102 103 104 105 106 108,
	6	 68 69 70 71 78 82 83 84 85 86 87 88 89 90 91 92 93 94 95 96 97 98 99 100 101 102 103 104 105 106 107 108 109,
	4	 74 76,
	3	 1 2 3 4 5 6 7 8 9 10 11 12 13 14 15 16 17 18 19 20 21 22 23 24 25 26 27 28 121 122 123 124 126 127 131 132 133 134 135 136 137 138 139 140 141 142 143 145 146 147 148 149 150 152 153 154 155,
	14	 1 2 3 4 5 6 7 8 9 10 11 12 13 14 15 16 17 18 19 20 21 22 23 24 25 26 27 28 121 122 123 124 131 132 133 134 135 136 137 138 139 140 141 142 143 145 146 147 148 149 150 152 153 154 155,
	10	 1 2 3 4 5 6 7 8 9 10 11 12 13 14 15 16 17 18 19 20 21 22 23 24 25 26 27 28,
	3	 118 129 130,
	1	 29 30 31 32 33 34 35 36 37 44 117 118 129 130,
	3	 29 30 31 32 33 34 35 36 37 44 114 115 117 118 129 130,
	1	 72 81,
	11	 74 77,
	2	 3 4,
	8	 11 12 13 14 15 19 20 21,
	9	 29 30 31 32 33 34 35 36 37 112 113 129 130,
	2	 38 39 40 41 42 43 151,
	0	 38 39 40 41 42 43 114 115 151,
	0	 38 39 40 41 42 43 44 114 115 117 151,
	0	 38 39 40 41 42 43 44 114 115 117 128 151,
	1	 29 30 31 32 33 34 35 36 37 38 39 40 41 42 43 44 112 113 114 115 117 128 129 130 151,
	6	 62 63 64 110 111,
	9	 29 30 31 32 33 34 35 36 37 38 39 40 41 42 43 44 52 53 54 55 56 57 58 59 60 61 62 63 64 65 66 67 110 111 112 113 114 115 117 119 120 125 128 129 130 144 151,
	3	 83 84 85 86 87 88 91 92 93,
	3	 74 75,
	3	 74 75 77,
	3	 68 69 70 71 72 73 74 75 76 77 79 81 82 83 84 85 86 87 88 89 90 91 92 93 94 95 96 97 98 99 100 101 102 103 104 105 106 107 108 109,
	0	 1 2 3 4 5 6 7 8 9 10 11 12 13 14 15 16 17 18 19 20 21 22 23 24 25 26 27 28 126 127 131 132 133 134 135 136 137 138 139 140 141 142 143 145 146 147 148 149 150 152 153 154 155,
	8	 72 73 74 75 76 77 80 81,
	2	 83 84 85 88,
	2	 68 69 70 71 72 73 74 75 76 77 78 79 80 81 82 83 84 85 86 87 88 89 90 91 92 93 104 107 109,
	4	 98 102 103,
	5	 98 101 102 103 108,
	5	 121 123,
	10	 1 2 3 5 6 7 8 9 10,
	1	 112 113 118 129 130,
	2	 29 30 31 32 33 34 35 36 37 112 113 118 129 130,
	2	 29 30 31 32 33 34 35 36 37 112 113 114 115 118 129 130,
	1	 29 30 31 32 33 34 35 36 37 112 113 114 115 117 118 129 130,
	0	 29 30 31 32 33 34 35 36 37 112 113 114 115 117 118 128 129 130,
	0	 45 46 47 48 49 50 51 126 127 151,
	1	 38 39 40 41 42 43 45 46 47 48 49 50 51 126 127 151,
	1	 29 30 31 32 33 34 35 36 37 38 39 40 41 42 43 44 45 46 47 48 49 50 51 112 113 114 115 117 118 126 127 128 129 130 151,
	5	 66 67 144,
	0	 52 53 54 55 56 57 58 59 60 61 62 63 64 65 66 67 110 111 119 120 121 122 123 124 125 144,
	1	 29 30 31 32 33 34 35 36 37 38 39 40 41 42 43 44 45 46 47 48 49 50 51 52 53 54 55 56 57 58 59 60 61 62 63 64 65 66 67 110 111 112 113 114 115 117 118 119 120 121 122 123 124 125 126 127 128 129 130 144 151,
	6	 68 69 70 107,
	6	 72 73 81 104,
	16	 74 75 76 77 79,
	0	 72 73 74 75 76 77 78 79 80 81 94 95 96 104,
	3	 68 69 70 71 72 73 74 75 76 77 78 79 80 81 82 83 84 85 86 87 88 89 90 91 92 93 94 95 96 99 100 102 103 104 105 106 107 109,
	0	 68 69 70 71 72 73 74 75 76 77 78 79 80 81 82 83 84 85 86 87 88 89 90 91 92 93 94 95 96 98 99 100 102 103 104 105 106 107 109,
	14	 29 30 31 32 33 34 35 36 37 44 117 129 130,
	3	 97 101 102 103 108,
	5	 72 73 74 75 76 77 78 80 81,
	0	 29 30 31 32 33 34 35 36 37 44 68 69 70 71 72 73 74 75 76 77 78 79 80 81 82 83 84 85 86 87 88 89 90 91 92 93 94 95 96 97 98 99 100 101 102 103 104 105 106 107 108 109 114 115 116 117 128 129 130 151,
	3	 52 53 54 55 65 125,
	1	 52 53 54 55 57 58 59 60 61 65 125,
	1	 62 63 64 66 67 119 120 144,
	0	 1 2 3 4 5 6 7 8 9 10 11 12 13 14 15 16 17 18 19 20 21 22 23 24 25 26 27 28 38 39 40 41 42 43 45 46 47 48 49 50 51 110 111 112 113 118 121 122 123 124 126 127 131 132 133 134 135 136 137 138 139 140 141 142 143 145 146 147 148 149 150 152 153 154 155,
	11	 39 40 41 42 43,
	2	 38 39 40 41 42 43 110 111,
	2	 1 2 3 4 5 6 7 8 9 10 11 12 13 14 15 16 17 18 19 20 21 22 23 24 25 26 27 28 45 46 47 48 49 50 51 112 113 118 121 122 123 124 126 127 131 132 133 134 135 136 137 138 139 140 141 142 143 145 146 147 148 149 150 152 153 154 155,
	16	 29 30 31 32 33 34 35 36 37 44,
	1	 38 39 40 41 42 43 128,
	1	 38 39 40 41 42 43 52 53 54 55 56 57 58 59 60 61 62 63 64 65 66 67 110 111 119 120 125 128 144,
	0	 70 71 82 83 84 85 86 87 88 89 90 91 92 93 107 109,
	3	 68 69 70 71 74 75 76 77 78 79 80 82 83 84 85 86 87 88 89 90 91 92 93 104 107 109,
	1	 100 105,
	1	 98 99 100 101 102 103 105 108,
	21	 1 2 3 4 5 6 7 8 9 10 11 12 13 14 15 16 17 18 19 20 21 22 23 24 25 26 27 28 45 46 47 48 49 50 51 118 121 122 123 124 131 132 133 134 135 136 137 138 139 140 141 142 143 145 146 147 148 149 150 152 153 154 155,
	4	 1 2 3 4 5 6 7 8 9 10 11 12 13 14 15 16 17 18 19 20 21 22 23 24 25 26 27 28 45 46 47 48 49 50 51 118 131 132 133 134 135 136 137 138 139 140 141 142 143 145 146 147 148 149 150 152 153 154 155,
	2	 16 17 18 19 20,
	6	 29 30 31 32 33 34 35 36 37 44 117 128,
	5	 112 113 114 115 118,
	3	 112 113 114 115 118 129 130,
	1	 68 69 70 71 82 83 84 85 86 87 88 89 90 91 92 93 94 95 96 104 107 109,
	1	 75 77,
	1	 116 151,
	9	 68 69 70 71 72 73 74 75 76 77 78 79 80 81 82 83 84 85 86 87 88 89 90 91 92 93 94 95 96 97 98 99 100 101 102 103 104 105 106 107 108 109 116 151,
	2	 45 46 47 48 49 50 51 68 69 70 71 72 73 74 75 76 77 78 79 80 81 82 83 84 85 86 87 88 89 90 91 92 93 94 95 96 97 98 99 100 101 102 103 104 105 106 107 108 109 116 151,
	1	 29 30 31 32 33 34 35 36 37 44 45 46 47 48 49 50 51 68 69 70 71 72 73 74 75 76 77 78 79 80 81 82 83 84 85 86 87 88 89 90 91 92 93 94 95 96 97 98 99 100 101 102 103 104 105 106 107 108 109 112 113 114 115 116 117 118 128 129 130 151,
	2	 54 55,
	0	 11 13,
	10	 120 144,
	2	 66 67 110 111 119 120 144,
	1	 57 58 59 60 61 62 63 64 65 66 67 110 111 119 120 125 144,
	3	 56 57 58 59 60 61 62 63 64 65 66 67 110 111 119 120 125 144,
	0	 38 39 40 41 42 43 56 57 58 59 60 61 62 63 64 65 66 67 110 111 119 120 125 144,
	4	 98 108,
	2	 102 105 106,
	1	 68 69 70 71 74 75 76 77 78 79 80 82 83 84 85 86 87 88 89 90 91 92 93 98 99 100 101 102 103 104 105 106 107 108 109,
	0	 121 122 123 124 131 132 133 134 135 136 137 138 139 140 141 142 143 145 146 147 148 149 150 152 153 154 155,
	1	 1 2 3 4 5 6 7 8 9 10 11 12 13 14 15 16 17 18 19 20 21 22 23 24 25 26 27 28 118,
	1	 52 53 54 55 56 57 58 59 60 61 65 66 67 119 120 144,
	1	 44 52 53 54 55 56 57 58 59 60 61 62 63 64 65 66 67 110 111 119 120 125 144,
	0	 38 39 40 41 42 43 44 52 53 54 55 56 57 58 59 60 61 62 63 64 65 66 67 110 111 119 120 125 144,
	12	 29 30 31 32 33 34 35 36 37 38 39 40 41 42 43 44 52 53 54 55 56 57 58 59 60 61 62 63 64 65 66 67 110 111 112 113 114 115 117 119 120 125 129 130 144,
	8	 98 99 100 101 105 106 108,
	3	 1 2 3 4 5 6 7 8 9 10 11 12 13 14 15 16 17 18 19 20 21 22 23 24 25 26 27 28 45 46 47 48 49 50 51 131 132 133 134 135 136 137 138 139 140 141 142 143 145 146 147 148 149 150 152 153 154 155,
	3	 1 2 3 4 5 6 7 8 9 10 11 12 13 14 15 16 17 18 19 20 21 22 23 24 25 26 27 28 131 132 133 134 135 136 137 138 139 140 141 142 143 152 153 154 155,
	5	 137 138 139 140 141,
	14	 137 138 139 140 141 142,
	10	 34 35 36,
	6	 83 84 85 86 87 88 89 90 91 93,
	1	 83 84 85 86 87 88 89 90 91 92 93 109,
	2	 72 73 81 98 99 100 101 102 103 104 105 106 108,
	1	 146 147,
	0	 146 147 148,
	4	 145 146 147 148 150,
	2	 11 12 13 14 15 16 17 18 20 21,
	1	 98 99 100 101 108,
	1	 97 98 99 100 101 102 103 108,
	5	 82 83 84 85 86 87 88 89 90 91 92 93 97 98 99 100 101 102 103 105 106 108,
	0	 72 73 75 79 81,
	0	 72 73 75 77 79 81,
	0	 72 73 74 75 77 79 81,
	4	 62 63 64 65,
	0	 52 53 54 55 56 57 58 59 60 61 62 63 64 65 66 67 119 120 144,
	1	 29 30 31 32 33 34 35 36 37 44 112 113 114 115 117 126 127 129 130,
	2	 83 84 85 93,
	1	 98 99 100 101 105 108,
	7	 97 98 99 100 101 102 103 104 105 106 108,
	1	 82 83 84 85 86 87 88 89 90 91 92 93 97 98 99 100 101 102 103 104 105 106 108,
	7	 76 81,
	3	 139 140 141,
	2	 68 69 70 71 74 75 76 77 79 80 107 109,
	1	 85 87,
	5	 78 82 83 84 85 86 87 88 89 90 91 92 93,
	4	 72 73 81 98 99 100 101 102 103 105 106 108,
	3	 133 134 135 136 152 153 154 155,
	2	 30 31 32 33 34 35 36,
	6	 29 30 31 32 33 34 35 36 37 44 112 113 114 115 117 128 129 130 151,
	0	 74 75 76 97,
	0	 74 75 76 77 97,
	1	 72 73 74 75 76 77 79 81 97,
	2	 38 39 40 41 42 43 52 53 54 55 56 57 58 59 60 61 62 63 64 65 66 67 110 111 119 120 125 126 127 144,
	1	 29 30 31 32 33 34 35 36 37 38 39 40 41 42 43 44 52 53 54 55 56 57 58 59 60 61 62 63 64 65 66 67 110 111 112 113 114 115 117 119 120 125 126 127 129 130 144,
	18	 89 90 92,
	0	 1 2 3 4 5 6 7 8 9 10 11 12 13 14 15 16 17 18 19 20 21 22 23 24 25 26 27 28 45 46 47 48 49 50 51 118 121 122 123 124 128 131 132 133 134 135 136 137 138 139 140 141 142 143 145 146 147 148 149 150 151 152 153 154 155,
	0	 121 122 123 124 128 151,
	3	 139 140 141 143,
	1	 137 139 140 141 143,
	0	 29 30 31 32 33 34 35 36 37 44 112 113 114 115 117 118 121 122 123 124 128 129 130,
	2	 68 69 70 71 78 82 83 84 85 86 87 88 89 90 91 92 93 107 109,
	4	 29 30 31 32 33 34 35 36 37 38 39 40 41 42 43 44 112 113 114 115 117 129 130,
	11	 97 98 101 108,
	2	 97 98 101 105 106 108,
	1	 68 69 70 71 79 82 83 84 85 86 87 88 89 90 91 92 93 94 95 96 97 98 99 100 101 102 103 104 105 106 107 108 109,
	1	 68 69 70 71 78 79 80 82 83 84 85 86 87 88 89 90 91 92 93 94 95 96 97 98 99 100 101 102 103 104 105 106 107 108 109,
	0	 4 6 7 8 9 10,
	1	 56 57 58 59 60 61 62 63 64 66 67 119 120 125 144,
	1	 68 69 70 71 72 73 74 75 76 77 78 79 81 82 83 84 85 86 87 88 89 90 91 92 93 94 95 96 97 98 99 100 101 102 103 104 105 106 107 108 109,
	0	 1 2 3 5,
	0	 1 3 5,
	3	 44 114 115 117,
	0	 68 69 70 71 72 73 74 75 76 77 78 79 80 81 82 83 84 85 86 87 88 89 90 91 92 93 94 95 96 97 98 99 100 101 102 103 104 105 106 107 108 109 110 111 116,
	0	 38 39 40 41 42 43 68 69 70 71 72 73 74 75 76 77 78 79 80 81 82 83 84 85 86 87 88 89 90 91 92 93 94 95 96 97 98 99 100 101 102 103 104 105 106 107 108 109 110 111 116,
	0	 52 53 54 55 128 151,
	2	 56 62 63 64 66 67 119 120 144,
	0	 56 62 63 64 65 66 67 119 120 125 144,
	1	 1 2 3 6 7 8 9 10 11 12 13 14 15 16 17 18 19 20 21,
	4	 52 53 54 55 65,
	7	 52 53 54 55 56 62 63 64 65 66 67 119 120 125 144,
	2	 72 73 74 75 76 77 78 79 80 81 82 83 84 85 86 87 88 89 90 91 92 93 94 95 96 97 98 99 100 101 102 103 104 105 106 108,
	5	 135 136,
	12	 137 138 139 142,
	7	 57 58 59 60 61 65 125,
	2	 57 58 59 60 61 62 63 64 65 110 111 125,
	3	 97 101 108,
	0	 72 73 81 97 98 101 108,
	1	 100 105 106,
	1	 82 83 84 85 86 87 88 89 90 91 92 93 99 100 102 103 105 106,
	0	 82 83 84 85 86 87 88 89 90 91 92 93 94 95 96 99 100 102 103 104 105 106,
	1	 72 73 81 82 83 84 85 86 87 88 89 90 91 92 93 94 95 96 97 98 99 100 101 102 103 104 105 106 108,
	1	 38 39 40 41 42 43 110 111 128 151,
	1	 83 84 85 86 88,
	0	 68 69 70 71 74 75 76 77 82 83 84 85 86 87 88 89 90 91 92 93 107 109,
	0	 68 69 70 71 74 75 76 77 78 80 82 83 84 85 86 87 88 89 90 91 92 93 107 109,
	1	 81 98 99 100 101 102 103 105 106 108,
	2	 72 73 81 94 95 96 98 99 100 101 102 103 104 105 106 108,
	1	 38 39 40 41 42 43 68 69 70 71 72 73 74 75 76 77 78 79 80 81 82 83 84 85 86 87 88 89 90 91 92 93 94 95 96 97 98 99 100 101 102 103 104 105 106 107 108 109 110 111 116 128 151,
	2	 82 83 84 85 86 87 88 89 90 91 92 93 94 95 96 97 98 99 100 101 102 103 105 106 108,
	1	 68 69 70 71 82 83 84 85 86 87 88 89 90 91 92 93 94 95 96 97 98 99 100 101 102 103 105 106 107 108 109,
	2	 68 69 70 71 72 73 74 75 76 77 78 79 80 81 82 83 84 85 86 87 88 89 90 91 92 93 94 95 96 97 98 99 100 101 102 103 105 106 107 108 109,
	5	 48 49 50,
	3	 114 115 118,
	0	 29 30 31 32 33 34 35 36 37 38 39 40 41 42 43 44 45 46 47 48 49 50 51 68 69 70 71 72 73 74 75 76 77 78 79 80 81 82 83 84 85 86 87 88 89 90 91 92 93 94 95 96 97 98 99 100 101 102 103 104 105 106 107 108 109 112 113 114 115 116 117 118 128 129 130 151,
	1	 52 53 54 55 56 62 63 64 66 67 110 111 119 120 125 144,
	1	 11 12 13 14 19 20 21,
	4	 114 115 117,
	0	 45 128,
	2	 45 128 151,
	2	 44 45 128 151,
	2	 38 39 40 41 42 43 44 45 128 151,
	1	 29 30 31 32 33 34 35 36 37 38 39 40 41 42 43 44 45 112 113 114 115 117 128 129 130 151,
	1	 52 53 54 55 56 66 67 110 111 119 120 144,
	1	 29 30 31 32 33 34 35 36 37 38 39 40 41 42 43 44 45 52 53 54 55 56 57 58 59 60 61 62 63 64 65 66 67 110 111 112 113 114 115 117 119 120 125 128 129 130 144 151,
	2	 83 84 85 86 87 88 91 93,
	0	 82 94 95 96 98 99 100 101 102 103 104 105 106 108,
	0	 68 69 70 71 78 82 83 84 85 86 87 88 89 90 91 92 93 94 95 96 98 99 100 101 102 103 104 105 106 107 108 109,
	6	 72 73 74 75 76 79 81,
	2	 1 2 3 4 5 6 7 8 9 10 11 12 13 14 15 16 17 18 19 20 21 22 23 24 25 26 27 28 46 47 48 49 50 51 118 121 122 123 124 126 127 131 132 133 134 135 136 137 138 139 140 141 142 143 145 146 147 148 149 150 152 153 154 155,
	2	 46 47 48 49 50 51 126 127,
	1	 68 69 70 71 74 75 76 77 79 107 109,
	4	 68 69 70 71 74 75 76 77 78 79 80 82 83 84 85 86 87 88 89 90 91 92 93 98 99 100 101 102 103 105 106 107 108 109,
	1	 137 138 139 142 143,
	2	 29 30 31 32 33 34 35 36 37 38 39 40 41 42 43 44 52 53 54 55 56 57 58 59 60 61 62 63 64 65 66 67 110 111 112 113 114 115 116 117 119 120 125 128 129 130 144 151,
	1	 75 76 78,
	1	 72 73 75 76 78 81,
	0	 72 73 74 75 76 77 78 81,
	0	 94 95 96 97 98 101 108,
	2	 94 95 96 97 98 99 100 101 102 103 105 106 108,
	4	 29 30 31 32 33 34 35 36 37 117,
	2	 29 30 31 32 33 34 35 36 37 114 115 117 129 130,
	0	 68 69 70 71 98 101 107 108 109,
	1	 84 93,
	2	 85 88,
	1	 84 85 88 93,
	0	 84 85 86 88 93,
	0	 68 69 70 71 82 83 84 85 86 87 88 89 90 91 92 93 98 101 107 108 109,
	2	 68 69 70 71 78 80 82 83 84 85 86 87 88 89 90 91 92 93 94 95 96 98 99 100 101 102 103 104 105 106 107 108 109,
	1	 72 73 74 75 76 77,
	1	 52 53 54 55 56 57 58 59 60 61 62 63 64 65 66 67 68 69 70 71 72 73 74 75 76 77 78 79 80 81 82 83 84 85 86 87 88 89 90 91 92 93 94 95 96 97 98 99 100 101 102 103 104 105 106 107 108 109 110 111 119 120 125 144,
	1	 38 39 40 41 42 43 57 58 59 60 61,
	0	 38 39 40 41 42 43 52 53 54 55 56 57 58 59 60 61 66 67 119 120 144,
	0	 38 39 40 41 42 43 52 53 54 55 56 57 58 59 60 61 66 67 110 111 119 120 125 144,
	0	 38 39 40 41 42 43 52 53 54 55 56 57 58 59 60 61 62 63 64 66 67 110 111 119 120 125 144,
	2	 29 30 31 32 33 34 35 36 37 38 39 40 41 42 43 44 52 53 54 55 56 57 58 59 60 61 62 63 64 65 66 67 110 111 112 113 114 115 117 119 120 125 126 127 128 129 130 144 151,
	6	 44 128,
	0	 38 39 42 43,
	1	 29 30 31 32 33 34 35 36 37 38 39 40 41 42 43 44 112 113 114 115 117 128 129 130,
	1	 29 30 31 32 33 34 35 36 37 38 39 40 41 42 43 44 52 53 54 55 56 57 58 59 60 61 62 63 64 65 66 67 110 111 112 113 114 115 116 117 119 120 125 128 129 130 144,
	0	 68 69 70 71 82 83 84 85 86 87 88 89 90 91 92 93 99 100 107 109,
	4	 98 101 105 106 108,
	0	 98 101 102 105 106 108,
	3	 1 2 3 4 5 6 7 8 9 10 11 12 13 14 15 16 17 18 19 20 21 22 23 24 25 26 27 28 45 46 47 48 49 50 51 118 121 122 123 124 126 127 131 132 133 134 135 136 137 138 139 140 141 142 143 145 146 147 148 149 150 151 152 153 154 155,
	1	 1 2 3 4 5 6 7 8 9 10 11 12 13 14 15 16 17 18 19 20 21 22 23 24 25 26 27 28 121 122 123 124 131 132 133 134 135 136 137 138 139 140 141 142 143 145 146 147 148 149 150 151 152 153 154 155,
	2	 137 138 142,
	1	 6 7 9 10,
	2	 11 12 13 14 21,
	2	 15 16 17 18 19 20,
	3	 68 69 70 71 82 83 84 85 86 87 88 89 90 91 92 93 99 100 102 103 105 106 107 109,
	4	 68 69 70 71 82 83 84 85 86 87 88 89 90 91 92 93 94 95 96 99 100 102 103 104 105 106 107 109,
	1	 72 73 80,
	0	 72 73 74 75 76 77 79 80,
	1	 78 81,
	1	 29 30 31 32 33 34 35 36 37 44 45 46 47 48 49 50 51 68 69 70 71 72 73 74 75 76 77 78 79 80 81 82 83 84 85 86 87 88 89 90 91 92 93 94 95 96 97 98 99 100 101 102 103 104 105 106 107 108 109 112 113 114 115 116 117 128 129 130 151,
	0	 38 39 40 41 42 43 52 53 54 55 56 57 58 59 60 61 62 63 64 65 66 67 110 111 119 120 125 126 127 128 144 151,
	0	 114 115 128,
	0	 53 55,
	1	 15 16 17 18 19 20 21,
	0	 72 73 78 79 80 81,
	6	 38 39 40 41 42 43 128 151,
	0	 72 73 79 80 81,
	0	 29 30 31 32 33 34 35 36 37 44 110 111 112 113 114 115 117 128 129 130,
	2	 52 53 54 55 57 58 59 60 61 62 63 64 65 125,
	0	 79 104,
	1	 74 75 76 77 78 79 80 104,
	1	 68 69 70 71 74 75 76 77 78 79 80 104 107 109,
	0	 72 73 81 94 95 96,
	0	 72 73 81 94 95 96 97 98 99 100 101 102 103 105 106 108,
	0	 68 69 70 71 72 73 74 75 76 77 78 79 80 81 94 95 96 97 98 99 100 101 102 103 104 105 106 107 108 109,
	1	 45 46 47 48 49 50 51 118 121 122 123 124,
	1	 97 108,
	0	 29 30 31 32 33 34 35 36 37 44 68 69 70 71 72 73 74 75 76 77 78 79 80 81 82 83 84 85 86 87 88 89 90 91 92 93 94 95 96 97 98 99 100 101 102 103 104 105 106 107 108 109 112 113 114 115 116 117 118 128 129 130 151,
	0	 1 2 3 4 5 6 7 8 9 10 11 12 13 14 15 16 17 18 19 20 21 22 23 24 25 26 27 28 38 39 40 41 42 43 45 46 47 48 49 50 51 121 122 123 124 126 127 131 132 133 134 135 136 137 138 139 140 141 142 143 145 146 147 148 149 150 152 153 154 155,
	2	 38 39 40 41 42 43 45 46 47 48 49 50 51,
	2	 38 39 40 41 42 43 45 46 47 48 49 50 51 126 127,
	2	 2 4 5 6 7 8 9 10,
	0	 2 3 4 5 6 7 8 9 10,
	0	 38 151,
	0	 68 69 70 71 72 73 74 75 76 77 78 79 80 81 82 83 84 85 86 87 88 89 90 91 92 93 94 95 96 97 98 99 100 101 102 103 104 105 106 107 108 109 116 128,
	1	 117 128,
	0	 29 30 31 32 33 34 35 36 37 44 112 113 114 115 117 118 126 127 128 129 130,
	0	 29 30 31 32 33 34 35 36 37 44 52 53 54 55 56 57 58 59 60 61 62 63 64 65 66 67 110 111 112 113 114 115 117 118 119 120 125 126 127 128 129 130 144 151,
	5	 97 98 101 102 103 105 106 108,
	0	 1 2 3 4 5 6 7 8 9 10 11 12 13 14 15 16 17 18 19 20 21 22 23 24 25 26 27 28 38 39 40 41 42 43 121 122 123 124 131 132 133 134 135 136 137 138 139 140 141 142 143 145 146 147 148 149 150 152 153 154 155,
	0	 1 2 3 4 5 6 7 8 9 10 22 23 24 25 26 27 28,
	2	 52 53 54 55 56 57 58 59 60 61 66 67 110 111 119 120 144,
	6	 82 83 84 85 86 87 88 89 90 91 92 93 98 99 100 101 102 103 105 106 108,
	3	 68 69 70 71 82 83 84 85 86 87 88 89 90 91 92 93 98 99 100 101 102 103 104 105 106 107 108 109,
	2	 74 75 76 81,
	0	 133 134 135 136 137 138 139 140 141 142 143 152 153 154 155,
	0	 68 69 79,
	0	 68 69 72 73 74 75 76 77 79 81,
	1	 82 89 90 91 92,
	0	 82 83 84 85 86 87 88 89 90 91 92 93 99 100 105 106,
	1	 82 83 84 85 86 87 88 89 90 91 92 93 94 95 96 98 99 100 101 105 106 108,
	1	 68 69 70 71 72 73 74 75 76 77 78 79 80 81 82 83 84 85 86 87 88 89 90 91 92 93 94 95 96 98 99 100 101 105 106 107 108 109,
	1	 85 86 88 93,
	11	 102 103 104,
	1	 128 129 130,
	1	 29 30 31 32 33 34 35 36 37 44 117 128 129 130,
	1	 56 125,
	1	 56 62 63 64 125,
	2	 52 53 54 55 56 62 63 64 66 67 119 120 125 144,
	2	 70 107,
	0	 98 101 103 108,
	1	 79 80,
	1	 74 77 79 80,
	0	 76 78,
	0	 45 151,
	3	 52 53 54 55 125,
	1	 56 62 63 64 66 67 110 111 119 120 144,
	0	 56 57 58 59 60 61 62 63 64 65 66 67 110 111 119 120 144,
	0	 94 95 96 102 104,
	1	 94 95 96 102 103 104,
	1	 94 95 96 99 100 102 103 104 105 106,
	7	 52 53 54 55 56 57 58 59 60 61 62 63 64 65 66 67 68 69 70 71 72 73 74 75 76 77 78 79 80 81 82 83 84 85 86 87 88 89 90 91 92 93 94 95 96 97 98 99 100 101 102 103 104 105 106 107 108 109 110 111 116 119 120 125 144,
	0	 38 39 40 41 42 43 44 45 52 53 54 55 56 57 58 59 60 61 62 63 64 65 66 67 68 69 70 71 72 73 74 75 76 77 78 79 80 81 82 83 84 85 86 87 88 89 90 91 92 93 94 95 96 97 98 99 100 101 102 103 104 105 106 107 108 109 110 111 116 119 120 125 128 144 151,
	4	 46 49,
	3	 46 49 50,
	2	 46 48 49 50,
	0	 31 32 117,
	0	 29 31 32 117,
	2	 68 69 70 71 82 83 84 85 86 87 88 89 90 91 92 93 99 100 105 106 107 109,
	2	 68 69 70 71 82 83 84 85 86 87 88 89 90 91 92 93 97 99 100 102 103 104 105 106 107 109,
	1	 74 75 76 77 81,
	0	 74 75 76 77 79 81,
	0	 94 95 96 101,
	2	 94 95 96 101 108,
	0	 72 73 74 75 76 77 79 80 81 94 95 96 101 108,
	0	 68 69 70 71 72 73 74 75 76 77 79 80 81 82 83 84 85 86 87 88 89 90 91 92 93 94 95 96 97 99 100 101 102 103 104 105 106 107 108 109,
	0	 68 69 70 71 72 73 74 75 76 77 78 79 80 81 82 83 84 85 86 87 88 89 90 91 92 93 94 95 96 97 99 100 101 102 103 104 105 106 107 108 109,
	1	 121 124,
	3	 98 99 100 102 103 105 106,
	1	 94 95 96 98 99 100 102 103 104 105 106,
	1	 68 69 70 71 82 83 84 85 86 87 88 89 90 91 92 93 94 95 96 98 99 100 102 103 104 105 106 107 109,
	2	 72 73 81 101 108,
	2	 72 73 75 76 81 101 108,
	2	 72 73 74 75 76 81 101 108,
	1	 72 73 74 75 76 77 81 101 108,
	1	 72 73 74 75 76 77 79 81 101 108,
	1	 72 73 74 75 76 77 79 80 81 101 108,
	1	 72 73 74 75 76 77 78 79 80 81 101 108,
	1	 57 58 59 60 61 125,
	0	 1 2 3 4 5 6 7 8 9 10 11 12 13 14 15 16 17 18 19 20 21 22 23 24 25 26 27 28 38 39 40 41 42 43 45 46 47 48 49 50 51 112 113 118 121 122 123 124 126 127 131 132 133 134 135 136 137 138 139 140 141 142 143 145 146 147 148 149 150 152 153 154 155,
	1	 38 39 40 41 42 43 112 113,
	1	 23 24 25 26 28,
	0	 52 53 54 55 56 57 58 59 60 61 62 63 64 66 67 119 120 144,
	2	 38 39 40 41 42 43 52 53 54 55 56 57 58 59 60 61 62 63 64 65 66 67 110 111 119 120 125 128 144 151,
	0	 47 48 49,
	2	 29 37,
	0	 29 30 31 32 33 34 35 36 37 38 39 40 41 42 43 44 45 46 47 48 49 50 51 112 113 114 115 117 118 128 129 130,
	2	 56 62 63 64 65 66 67 110 111 119 120 125 144,
	0	 57 58 59 60 61 151,
	1	 52 53 54 55 56 57 58 59 60 61 62 63 64 65 66 67 68 69 70 71 72 73 74 75 76 77 78 79 80 81 82 83 84 85 86 87 88 89 90 91 92 93 94 95 96 97 98 99 100 101 102 103 104 105 106 107 108 109 110 111 116 119 120 125 144 151,
	0	 29 30 37,
	1	 31 32 33 34 35 36,
	1	 114 115 117 129 130,
	0	 38 39 40 41 42 43 52 53 54 55 56 62 63 64 65 66 67 110 111 119 120 125 144,
	0	 29 30 31 32 33 34 35 36 37 38 39 40 41 42 43 44 52 53 54 55 56 62 63 64 65 66 67 110 111 114 115 117 119 120 125 129 130 144,
	0	 29 30 31 32 33 34 35 36 37 38 39 40 41 42 43 44 52 53 54 55 56 62 63 64 65 66 67 110 111 114 115 117 119 120 125 128 129 130 144 151,
	0	 29 30 31 32 33 34 35 36 37 38 39 40 41 42 43 44 52 53 54 55 56 57 58 59 60 61 62 63 64 65 66 67 110 111 114 115 117 119 120 125 128 129 130 144 151,
	2	 77 80,
	0	 68 69 70 71 74 75 76 77 78 79 80 82 83 84 85 86 87 88 89 90 91 92 93 94 95 96 104 107 109,
	0	 59 60 61 65 125,
	1	 59 60 61 62 63 64 65 125,
	0	 52 53 54 55 59 60 61 62 63 64 65 125,
	1	 126 127 151,
	2	 82 109,
	0	 52 53 54 55 56 57 58 59 60 61 62 63 64 66 67 119 120 125 144,
	1	 1 2 3 4 5 6 7 8 9 10 11 12 13 14 15 16 17 18 19 20 21 22 23 24 25 26 27 28 45 46 47 48 49 50 51 121 122 123 124 131 132 133 134 135 136 137 138 139 140 141 142 143 145 146 147 148 149 150 152 153 154 155,
	1	 52 53 54 55 56 57 58 59 60 61 62 63 64 65 66 67 110 111 112 113 119 120 125 144,
	1	 38 39 40 41 42 43 52 53 54 55 56 57 58 59 60 61 62 63 64 65 66 67 110 111 112 113 119 120 125 144,
	0	 72 73 74 79 81,
	1	 72 73 74 77 79 81,
	0	 126 127 128 151,
	0	 38 39 40 41 42 43 126 127 128 151,
	2	 45 46 47 48 49 50 51 116,
	0	 52 53 54 55 56 57 58 59 60 61 66 67 110 111 119 120 125 144,
	1	 52 53 54 55 56 57 58 59 60 61 62 63 64 66 67 110 111 119 120 125 144,
	2	 29 30 31 32 33 34 35 36 37 38 39 40 41 42 43 44 52 53 54 55 56 57 58 59 60 61 62 63 64 65 66 67 110 111 112 113 114 115 117 119 120 125 126 127 128 129 130 144,
	1	 83 84 85 86 87,
	2	 83 84 85 86 87 93,
	0	 118 121 122 123 124 151,
	0	 119 120 125 144,
	3	 66 67 119 120 125 144,
	1	 52 53 54 55 66 67 119 120 125 144,
	2	 52 53 54 55 56 66 67 119 120 125 144,
	1	 57 58 59 60 61 62 63 64 65,
	2	 97 99 100 102 103 104 105 106,
	3	 68 69 70 71 72 73 81 82 83 84 85 86 87 88 89 90 91 92 93 94 95 96 97 98 99 100 101 102 103 104 105 106 107 108 109,
	1	 68 69 70 71 72 73 78 81 82 83 84 85 86 87 88 89 90 91 92 93 94 95 96 97 98 99 100 101 102 103 104 105 106 107 108 109,
	0	 45 68 69 70 71 72 73 74 75 76 77 78 79 80 81 82 83 84 85 86 87 88 89 90 91 92 93 94 95 96 97 98 99 100 101 102 103 104 105 106 107 108 109 116,
	0	 72 73 81 99 100 101 105 106 108,
	0	 72 73 81 98 99 100 101 105 106 108,
	1	 94 95 96 97 102 103 104,
	4	 72 73 81 94 95 96 97 98 99 100 101 102 103 104 105 106 108,
	1	 1 2 3 4 5 6 7 8 9 10 11 12 13 14 15 16 17 18 19 20 21 22 23 24 25 26 27 28 45 46 47 48 49 50 51 118 121 122 123 124 126 127 128 131 132 133 134 135 136 137 138 139 140 141 142 143 145 146 147 148 149 150 151 152 153 154 155,
	0	 45 46 47 48 49 50 51 126 127 128 151,
	0	 86 87,
	0	 82 83 84 85 86 87 88 89 90 91 92 93 94 95 96 97 98 99 100 101 102 103 104 105 106 108 109,
	2	 45 46 47 48 49 50 51 68 69 70 71 72 73 74 75 76 77 78 79 80 81 82 83 84 85 86 87 88 89 90 91 92 93 94 95 96 97 98 99 100 101 102 103 104 105 106 107 108 109,
	0	 121 122 123 124 151,
	0	 45 46 47 48 49 50 51 68 69 70 71 72 73 74 75 76 77 78 79 80 81 82 83 84 85 86 87 88 89 90 91 92 93 94 95 96 97 98 99 100 101 102 103 104 105 106 107 108 109 116 121 122 123 124 151,
	2	 65 110 111 125,
	0	 33 34,
	1	 74 75 76 79,
	0	 72 73 94 95 96,
	0	 47 49,
	2	 29 30 31 32 33 34 35 36 37 38 39 40 41 42 43 44 52 53 54 55 56 57 58 59 60 61 62 63 64 65 66 67 110 111 112 113 114 115 117 118 119 120 125 128 129 130 144,
	1	 68 69 70 71 82 83 84 85 86 87 88 89 90 91 92 93 99 100 102 103 104 105 106 107 109,
	0	 73 74 75 76 77 78 79 80,
	2	 73 74 75 76 77 78 79 80 81,
	1	 1 2 3 4 5 6 7 8 9 10 11 12 13 14 15 16 17 18 19 20 21 22 23 24 25 26 27 28 45 46 47 48 49 50 51 121 122 123 124 126 127 131 132 133 134 135 136 137 138 139 140 141 142 143 145 146 147 148 149 150 152 153 154 155,
	0	 72 73 94 95 96 98 99 100 101 102 103 104 105 106 108,
	0	 68 69 70 71 72 73 74 75 76 77 78 79 80 82 83 84 85 86 87 88 89 90 91 92 93 94 95 96 98 99 100 101 102 103 104 105 106 107 108 109,
	1	 46 47 49 50,
	0	 45 46 47 48 49 50 51 151,
	0	 45 46 47 48 49 50 51 68 69 70 71 72 73 74 75 76 77 78 79 80 81 82 83 84 85 86 87 88 89 90 91 92 93 94 95 96 97 98 99 100 101 102 103 104 105 106 107 108 109 116 126 127 151,
	3	 6 8 9,
	2	 44 128 151,
	2	 38 39 40 41 42 43 44 128 151,
	0	 56 66 67 110 111 119 120 144,
	1	 38 39 40 41 42 43 44 52 53 54 55 56 57 58 59 60 61 62 63 64 65 66 67 110 111 119 120 125 128 144 151,
	0	 72 73 75,
	1	 72 73 74 75 76,
	1	 72 73 74 75 76 77 79,
	1	 72 73 74 75 76 77 78 79 80,
	0	 68 69 70 71 72 73 74 75 76 77 78 79 80 82 83 84 85 86 87 88 89 90 91 92 93 107 109,
	1	 65 110 111,
	0	 1 3 6 7 8 9 10 11 12 13 14 15 16 17 18 19 20 21,
	1	 44 117 128 151,
	2	 52 53 54 55 62 63 64 65 66 67 119 120 125 144,
	2	 56 110 111,
	2	 72 73 75 76 77 81,
	0	 53 54 55,
	1	 4 5 6 7 8 9 10 11 12 13 14 15 16 17 18 19 20 21,
	0	 68 69 70 71 72 73 74 75 76 77 79 81 82 83 84 85 86 87 88 89 90 91 92 93 107 109,
	2	 1 3 5 6 7 8 9 10,
	0	 7 8,
	0	 38 39 40 41 42 43 44,
	1	 29 30 31 32 33 34 35 36 37 38 39 40 41 42 43 44 112 113 114 115 117 118 128 129 130,
	0	 68 69 70 71 80 82 83 84 85 86 87 88 89 90 91 92 93 94 95 96 97 98 99 100 101 102 103 104 105 106 107 108 109,
	0	 68 69 70 71 72 73 74 75 76 77 80 81 82 83 84 85 86 87 88 89 90 91 92 93 94 95 96 97 98 99 100 101 102 103 104 105 106 107 108 109,
	1	 1 2 3 4 6 7 8 9 10,
	0	 82 83 84 85 86 87 88 89 90 91 92 93 104 109,
	3	 68 69 70 71 82 83 84 85 86 87 88 89 90 91 92 93 104 107 109,
	5	 145 146 147,
	1	 29 30 31 32 33 34 35 36 37 44 112 113 129 130,
	0	 56 62 63 64,
	0	 4 131 132 133 134 135 136 137 138 139 140 141 142 143 145 146 147 148 149 150 152 153 154 155,
	0	 4 5 131 132 133 134 135 136 137 138 139 140 141 142 143 145 146 147 148 149 150 152 153 154 155,
	0	 4 5 6 7 8 9 10 131 132 133 134 135 136 137 138 139 140 141 142 143 145 146 147 148 149 150 152 153 154 155,
	1	 11 13 14,
	0	 29 30 31 32 33 34 35 36 37 38 39 40 41 42 43 44 45 46 47 48 49 50 51 112 113 114 115 117 126 127 129 130,
	1	 68 69 70 71 72 73 74 75 76 77 78 79 80 81 82 83 84 85 86 87 88 89 90 91 92 93 97 98 99 100 101 102 103 104 105 106 107 108 109,
	1	 77 78 80,
	0	 1 2 3 4 5 6 7 8 9 10 11 12 13 14 15 16 17 18 19 20 21 22 23 24 25 26 27 28 45 46 47 48 49 50 51 121 122 123 124 126 127 131 132 133 134 135 136 137 138 139 140 141 142 143 145 146 147 148 149 150 151 152 153 154 155,
	1	 1 2 3 4 5 6 7 8 9 10 11 12 13 14 15 16 17 18 19 20 21 22 23 24 25 26 27 28 45 46 47 48 49 50 51 112 113 114 115 118 121 122 123 124 126 127 131 132 133 134 135 136 137 138 139 140 141 142 143 145 146 147 148 149 150 152 153 154 155,
	2	 1 2 3 4 5 6 7 8 9 10 11 12 13 14 15 16 17 18 19 20 21 22 23 24 25 26 27 28 45 46 47 48 49 50 51 126 127 131 132 133 134 135 136 137 138 139 140 141 142 143 145 146 147 148 149 150 152 153 154 155,
	1	 147 148 149 150,
	1	 44 114 115 117 128,
	2	 102 104,
	0	 68 69 70 71 82 83 84 85 86 87 88 89 90 91 92 93 102 103 104 107 109,
	1	 94 95 96 98 99 100 101 105 106 108,
	0	 72 73 81 94 95 96 98 99 100 101 105 106 108,
	0	 31 32 37,
	1	 68 69 70 71 74 75 76 77 78 79 80 82 83 84 85 86 87 88 89 90 91 92 93 99 100 102 103 104 105 106 107 109,
	1	 68 69 70 71 72 73 74 75 76 77 78 79 80 81 82 83 84 85 86 87 88 89 90 91 92 93 99 100 102 103 104 105 106 107 109,
	0	 5 6 7 8 9 10 11 12 13 14 15 16 17 18 19 20 21 131 132 133 134 135 136 137 138 139 140 141 142 143 152 153 154 155,
	0	 94 95 96 99 100 104 105 106,
	1	 74 80,
	1	 74 77 80,
	0	 45 51 68 69 70 71 72 73 74 75 76 77 78 79 80 81 82 83 84 85 86 87 88 89 90 91 92 93 94 95 96 97 98 99 100 101 102 103 104 105 106 107 108 109 116,
	0	 45 46 47 48 49 50 51 68 69 70 71 72 73 74 75 76 77 78 79 80 81 82 83 84 85 86 87 88 89 90 91 92 93 94 95 96 97 98 99 100 101 102 103 104 105 106 107 108 109 116 118,
	0	 45 46 47 48 49 50 51 68 69 70 71 72 73 74 75 76 77 78 79 80 81 82 83 84 85 86 87 88 89 90 91 92 93 94 95 96 97 98 99 100 101 102 103 104 105 106 107 108 109 116 118 121 122 123 124,
	0	 45 46 47 48 49 50 51 68 69 70 71 72 73 74 75 76 77 78 79 80 81 82 83 84 85 86 87 88 89 90 91 92 93 94 95 96 97 98 99 100 101 102 103 104 105 106 107 108 109 116 118 121 122 123 124 128 151,
	1	 52 53 54 55 57 58 59 60 61 65,
	0	 29 30 31 32 33 34 35 36 37 52 53 54 55 56 57 58 59 60 61 62 63 64 65 66 67 110 111 112 113 114 115 119 120 125 129 130 144,
	0	 38 39 40 41 42 43 44 117,
	0	 56 119 120 144,
	0	 68 69 70 71 104 107,
	0	 68 69 70 71 74 75 76 77 78 79 80 104 107,
	0	 82 83 84 85 86 87 88 89 90 91 92 93 99 100 102 103 105 106 109,
	0	 82 83 84 85 86 87 88 89 90 91 92 93 98 99 100 101 102 103 105 106 108 109,
	0	 72 73 81 82 83 84 85 86 87 88 89 90 91 92 93 98 99 100 101 102 103 105 106 108 109,
	1	 11 12 13 14 15 21,
	1	 117 128 151,
	3	 29 30 31 32 33 34 35 36 37 44 117 128 151,
	0	 29 30 31 32 33 34 35 36 37 44 112 113 114 115 117 118 121 122 123 124 128 129 130 151,
	0	 68 69 70 71 82 83 84 85 86 87 88 89 90 91 92 93 94 95 96 101 107 108 109,
	1	 98 99 100 105 106,
	0	 97 98 99 100 102 103 104 105 106,
	0	 68 69 70 71 77 78 79 80 82 83 84 85 86 87 88 89 90 91 92 93 94 95 96 97 98 99 100 101 102 103 104 105 106 107 108 109,
	1	 72 73 74 76 81,
	1	 29 31 32 37,
	1	 82 98,
	3	 83 84 85 86 87 88 89 90 92 93,
	1	 40 41 42 43,
	0	 68 69 70 71 72 73 74 75 76 77 79 107 109,
	0	 78 80 82 83 84 85 86 87 88 89 90 91 92 93,
	1	 4 145 146 147 148 149 150,
	0	 112 113 114 115 128,
	0	 1 2 3 5 6 7 8 9 10 11 12 13 14 15 16 17 18 19 20 21 22 23 24 25 26 27 28,
	0	 29 30 31 32 33 34 35 36 37 44 112 113 117 118 128 129 130,
	0	 52 53 54 55 151,
	0	 29 30 31 32 33 34 35 36 37 44 52 53 54 55 56 57 58 59 60 61 62 63 64 65 66 67 110 111 112 113 114 115 117 118 119 120 121 122 123 124 125 126 127 128 129 130 144 151,
	1	 29 30 31 32 33 34 35 36 37 38 39 40 41 42 43 44 52 53 54 55 56 57 58 59 60 61 62 63 64 65 66 67 110 111 112 113 114 115 117 118 119 120 121 122 123 124 125 126 127 128 129 130 144 151,
	0	 83 84 86 88 93,
	0	 83 84 85 86 87 88 89 90 91 92 93 98 101 108,
	0	 11 12 13 14 15 19 20,
	1	 38 39 40 41 42 43 116 128 151,
	2	 56 66 67 119 120 125 144,
	0	 72 73 81 94 95 96 101 108,
	0	 68 69 70 71 72 73 81 82 83 84 85 86 87 88 89 90 91 92 93 94 95 96 97 99 100 101 102 103 104 105 106 107 108 109,
	1	 23 27,
	0	 72 73 74 76 77 81,
	0	 29 30 31 32 33 34 35 36 37 38 39 40 41 42 43 44 52 53 54 55 56 57 58 59 60 61 62 63 64 65 66 67 112 113 114 115 117 119 120 125 129 130 144,
	0	 94 95 96 97 98 101 102 103 108,
	0	 82 83 84 85 86 87 88 89 90 91 92 93 94 95 96,
	1	 1 2 3 4 5 6 7 8 9 10 131 132 133 134 135 136 137 138 139 140 141 142 143 152 153 154 155,
	1	 72 73 74 75 76 80 81,
	1	 38 39 40 41 42 43 52 53 54 55 56 57 58 59 60 61 62 63 64 65 66 67 68 69 70 71 72 73 74 75 76 77 78 79 80 81 82 83 84 85 86 87 88 89 90 91 92 93 94 95 96 97 98 99 100 101 102 103 104 105 106 107 108 109 110 111 116 119 120 125 144,
	0	 118 151,
	0	 102 103 106,
	0	 68 69 70 71 78 82 83 84 85 86 87 88 89 90 91 92 93 98 99 100 101 102 103 105 106 107 108 109,
	1	 79 81,
	0	 68 69 70 71 78 79 81 82 83 84 85 86 87 88 89 90 91 92 93 98 99 100 101 102 103 105 106 107 108 109,
	0	 72 73 80 94 95 96 104,
	1	 74 76 77,
	0	 72 73 74 75 76 77 80 94 95 96 104,
	2	 56 62 63 64 66 67 110 111 119 120 125 144,
	1	 116 128,
	0	 131 132 137 138 139 140 141 143 152 153 154 155,
	2	 38 39 40,
	1	 68 69 70 71 83 84 85 86 87 88 89 90 91 92 93 107,
	0	 77 79 80,
	0	 138 139 143,
	0	 70 71 109,
	0	 72 73 74 77 79 80 81,
	1	 137 138 143,
	2	 98 101,
	2	 98 99 100 101 102 103 105 106,
	0	 68 69 70 71 74 75 76 77 78 79 80 82 83 84 85 86 87 88 89 90 91 92 93 98 99 100 101 102 103 105 106 107 109,
	2	 72 108,
	0	 72 104 108,
	0	 72 73 81 104 108,
	1	 1 3 5 6 7 8 9 10 11 12 13 14 15 16 17 18 19 20 21,
	0	 57 58 59 60 61 62 63 64 66 67 119 120 125 144,
	1	 68 69 70 71 94 95 96 107 109,
	0	 29 30 31 32 33 34 35 36 37 38 39 40 41 42 43 44 52 53 54 55 56 57 58 59 60 61 62 63 64 65 66 67 110 111 112 113 114 115 117 118 119 120 121 122 123 124 125 128 129 130 144,
	1	 97 98 101 102 103 106 108,
	1	 22 23 24 25 26 27 28 121 122 123 124,
	0	 68 69 70 71 72 73 74 75 76 77 79 81 82 83 84 85 86 87 88 89 90 91 92 93 94 95 96 97 98 99 100 101 102 103 105 106 107 108 109,
	0	 68 69 70 71 98 107,
	0	 102 103 109,
	0	 68 69 70 71 98 102 103 107 109,
	1	 68 69 70 71 82 83 84 85 86 87 88 89 90 91 92 93 98 99 100 102 103 105 106 107 109,
	1	 72 101,
	2	 72 101 108,
	0	 72 73 74 75 76 79 81 101 108,
	1	 68 69 70 71 74 75 76 77 78 79 80 82 83 84 85 86 87 88 89 90 91 92 93 94 95 96 99 100 102 103 104 105 106 107 109,
	1	 68 69 70 71 74 75 76 77 78 79 80 82 83 84 85 86 87 88 89 90 91 92 93 94 95 96 98 99 100 101 102 103 104 105 106 107 108 109,
	0	 74 75 76 78 80,
	0	 94 95 96 99 100 104,
	1	 1 2 3 4 5 6 7 8 9 10 11 12 13 14 15 16 17 18 19 20 21 22 23 24 25 26 27 28 118 121 122 123 124 126 127 131 132 133 134 135 136 137 138 139 140 141 142 143 145 146 147 148 149 150 151 152 153 154 155,
	1	 1 2 3 4 5 6 7 8 9 10 11 12 13 14 15 16 17 18 19 20 21 22 23 24 25 26 27 28 118 131 132 133 134 135 136 137 138 139 140 141 142 143 145 146 147 148 149 150 151 152 153 154 155,
	0	 1 2 3 4 5 6 7 8 9 10 11 12 13 14 15 16 17 18 19 20 21 131 132 133 134 135 136 137 138 139 140 141 142 143 145 146 147 148 149 150 151 152 153 154 155,
	1	 112 113 118,
	1	 56 62 63 64 110 111,
	0	 29 30 31 32 33 34 35 36 37 38 39 40 41 42 43 44 52 53 54 55 56 57 58 59 60 61 62 63 64 65 66 67 110 111 112 113 114 115 116 117 118 119 120 125 128 129 130 144 151,
	0	 68 69 70 71 72 73 74 75 76 77 78 79 80 81 82 83 84 85 86 87 88 89 90 91 92 93 94 95 96 97 98 99 100 101 102 103 104 105 106 107 108 109 126 127,
	0	 83 87,
	0	 84 86,
	1	 84 85 86 88,
	2	 83 84 85 86 87 88,
	0	 82 83 84 85 86 87 88 89 90 91 92 93 98 99 100 102 103,
	1	 82 83 84 85 86 87 88 89 90 91 92 93 98 99 100 102 103 105 106,
	1	 82 83 84 85 86 87 88 89 90 91 92 93 94 95 96 98 99 100 101 102 103 104 105 106 108,
	1	 29 30 33 34 35 36,
	1	 68 69 70 71 74 75 76 77 78 79 80 107,
	0	 75 76 77 80,
	1	 72 73 104,
	1	 29 30 31 32 33 34 35 36 37 44 45 46 47 48 49 50 51 112 113 114 115 117 126 127 129 130,
	2	 52 53 54 55 57 58 59 60 61 62 63 64 65 66 67 110 111 119 120 125 144,
	1	 112 113 128,
	0	 98 99 100 101 102 105 106,
	1	 94 95 96 98 99 100 101 102 103 104 105 106,
	0	 82 83 84 85 86 87 88 89 90 91 92 93 94 95 96 98 99 100 101 102 103 104 105 106,
	1	 68 69 70 71 82 83 84 85 86 87 88 89 90 91 92 93 94 95 96 98 99 100 101 102 103 104 105 106 107 109,
	2	 72 73 81 108,
	1	 72 73 75 76 81 108,
	1	 72 73 74 75 76 81 108,
	1	 72 73 74 75 76 77 81 108,
	1	 72 73 74 75 76 77 79 81 108,
	0	 72 73 74 75 76 77 79 80 81 108,
	1	 72 73 74 75 76 77 78 79 80 81 108,
	1	 1 2 3 4 5 6 7 8 9 10 11 12 13 14 15 16 17 18 19 20 21 22 23 24 25 26 27 28 118 121 122 123 124 131 132 133 134 135 136 137 138 139 140 141 142 143 145 146 147 148 149 150,
	0	 1 2 3 4 5 6 7 8 9 10 11 12 13 14 15 16 17 18 19 20 21 22 23 24 25 26 27 28 118 131 132 133 134 135 136 137 138 139 140 141 142 143 145 146 147 148 149 150,
	1	 72 73 74 81,
	0	 1 2 3 4 5 6 7 8 9 10 11 12 13 14 15 16 17 18 19 20 21 22 23 24 25 26 27 28 38 39 40 41 42 43 45 46 47 48 49 50 51 118 121 122 123 124 126 127 128 131 132 133 134 135 136 137 138 139 140 141 142 143 145 146 147 148 149 150 151 152 153 154 155,
	0	 29 30 31 32 37,
	1	 29 30 31 32 33 34 35 36 37 44 114 115 117,
	0	 29 30 31 32 33 34 35 36 37 44 52 53 54 55 56 57 58 59 60 61 62 63 64 65 66 67 110 111 112 113 114 115 117 118 119 120 125 129 130 144,
	1	 68 69 70 71 72 73 79 81 82 83 84 85 86 87 88 89 90 91 92 93 94 95 96 97 98 99 100 101 102 103 104 105 106 107 108 109,
	1	 68 69 70 71 72 73 78 79 80 81 82 83 84 85 86 87 88 89 90 91 92 93 94 95 96 97 98 99 100 101 102 103 104 105 106 107 108 109,
	0	 68 69 70 71 72 73 75 76 78 79 80 81 82 83 84 85 86 87 88 89 90 91 92 93 94 95 96 97 98 99 100 101 102 103 104 105 106 107 108 109,
	1	 68 69 70 71 72 73 74 75 76 78 79 80 81 82 83 84 85 86 87 88 89 90 91 92 93 94 95 96 97 98 99 100 101 102 103 104 105 106 107 108 109,
	1	 29 30 31 32 33 34 35 36 37 112 113,
	0	 83 84 85 86 87 88 89 90 91 92 93 94 95 96 97 98 99 100 101 102 103 104 105 106 108,
	0	 128 129 130 151,
	1	 29 30 31 32 33 34 35 36 37 44 117 128 129 130 151,
	0	 103 105 106,
	0	 94 95 96 104 116,
	1	 82 83 84 85 86 87 88 89 90 91 92 93 94 95 96 97 98 99 100 101 102 103 104 105 106 108 116,
	1	 68 69 70 71 82 83 84 85 86 87 88 89 90 91 92 93 94 95 96 97 98 99 100 101 102 103 104 105 106 107 108 109 116,
	0	 68 69 70 71 78 80 82 83 84 85 86 87 88 89 90 91 92 93 94 95 96 97 98 99 100 101 102 103 104 105 106 107 108 109 116,
	0	 72 73 74 75 76 77 78 80 81 108,
	1	 121 122 123 124 151 152 153 154 155,
	0	 22 23 24 25 26 27 28 118,
	1	 68 69 70 71 72 73 74 75 76 77 78 79 80 81 104 107 109,
	0	 102 103 108,
	0	 102 103 105 106 108,
	0	 98 102 103 105 106 108,
	1	 45 46 47 48 49 50 51 121 122 123 124,
	0	 72 75 76 81,
	1	 5 131 132 133 134 135 136 137 138 139 140 141 142 143 145 146 147 148 149 150 152 153 154 155,
	1	 5 6 7 8 9 10 131 132 133 134 135 136 137 138 139 140 141 142 143 145 146 147 148 149 150 152 153 154 155,
	1	 112 113 114 115 117 129 130,
	0	 38 39 40 41 42 43 44 45 52 53 54 55 56 57 58 59 60 61 62 63 64 65 66 67 110 111 119 120 125 128 144 151,
	0	 72 73 77 79 81,
	1	 1 2 3 4 5 6 7 8 9 10 11 12 13 14 15 16 17 18 19 20 21 22 23 24 25 26 27 28 46 47 48 49 50 51 118 121 122 123 124 131 132 133 134 135 136 137 138 139 140 141 142 143 145 146 147 148 149 150 152 153 154 155,
	0	 38 39 40 41 42 43 45 46 47 48 49 50 51 112 113 126 127,
	1	 112 113 114 115 128 129 130,
	1	 52 53 54 55 119 120 144,
	1	 45 46 47 48 49 50 51 121 122 123 124 126 127,
	0	 44 52 53 54 55 117,
	0	 29 30 31 32 33 34 35 36 37 44 52 53 54 55 112 113 114 115 117 129 130,
	0	 56 57 58 59 60 61 62 63 64 66 67 110 111 119 120 144,
	0	 56 57 58 59 60 61 62 63 64 65 66 67 68 69 70 71 72 73 74 75 76 77 78 79 80 81 82 83 84 85 86 87 88 89 90 91 92 93 94 95 96 97 98 99 100 101 102 103 104 105 106 107 108 109 110 111 116 119 120 125 128 144 151,
	0	 38 39 40 41 42 43 56 57 58 59 60 61 62 63 64 65 66 67 68 69 70 71 72 73 74 75 76 77 78 79 80 81 82 83 84 85 86 87 88 89 90 91 92 93 94 95 96 97 98 99 100 101 102 103 104 105 106 107 108 109 110 111 116 119 120 125 128 144 151,
	0	 81 97,
	0	 72 73 81 94 95 96 97 104,
	0	 68 69 70 71 72 73 78 80 81 82 83 84 85 86 87 88 89 90 91 92 93 94 95 96 97 98 99 100 101 102 103 104 105 106 107 108 109,
	1	 29 31 32 33 34 35 36,
	0	 38 39 40 41 42 43 52 53 54 55 56 57 58 59 60 61 62 63 64 65 66 67 110 111 116 119 120 125 128 144,
	1	 94 95 96 97 98 101 102 103 104 105 106 108,
	0	 68 69 70 71 75 76 82 83 84 85 86 87 88 89 90 91 92 93 94 95 96 97 98 99 100 101 102 103 104 105 106 107 108 109,
	0	 74 81,
	1	 1 2 3 11 12 13 14 15 16 17 18 19 20 21,
	0	 68 69 70 71 83 84 85 86 87 88 89 90 91 92 93 99 100 105 106 107 109,
	0	 82 97 102 103 104,
	0	 72 73 74 75 76 77 78 79 80 81 94 95 96 98 101 108,
	0	 29 30 31 32 33 34 35 36 37 38 39 40 41 42 43 44 114 115 117 128 129 130 151,
	0	 72 73 75 76,
	0	 72 73 74 75 76 77 78 80,
	0	 68 69 70 71 72 73 74 75 76 77 78 79 80 107 109,
	0	 68 69 70 71 72 73 74 75 76 77 78 79 80 94 95 96 104 107 109,
	0	 97 116,
	0	 82 83 84 85 86 87 88 89 90 91 92 93 99 100 101 102 103 105 106 108,
	0	 29 30 31 32 33 34 35 36 37 38 39 40 41 42 43 44 112 113 114 115 117 118 128 129 130 151,
	2	 52 53 54 55 56 62 63 64 66 67 119 120 144,
	0	 68 69 70 71 74 75 76 77 78 80 107 109,
	0	 72 73 79 81 99 100,
	0	 72 73 79 81 94 95 96 99 100 104,
	0	 72 73 79 81 94 95 96 97 98 99 100 101 102 103 104 105 106 108,
	0	 72 73 79 81 82 83 84 85 86 87 88 89 90 91 92 93 94 95 96 97 98 99 100 101 102 103 104 105 106 108,
	0	 114 115 117 118 129 130,
	1	 29 30 31 32 33 34 35 36 37 114 115 117 118 129 130,
	1	 38 39 40 41 42 43 44 45 46 47 48 49 50 51 126 127 128 151,
	0	 29 30 31 32 33 34 35 36 37 38 39 40 41 42 43 44 45 46 47 48 49 50 51 52 53 54 55 56 57 58 59 60 61 62 63 64 65 66 67 110 111 112 113 114 115 117 118 119 120 125 126 127 128 129 130 144 151,
	0	 94 95 96 104 105 106,
	0	 68 69 70 71 82 83 84 85 86 87 88 89 90 91 92 93 94 95 96 104 105 106 107 109,
	1	 1 4,
	1	 52 53 54 55 56 57 58 59 60 61 66 67 119 120 125 144,
	0	 72 73 81 99 100 105 106,
	0	 72 73 81 97 99 100 102 103 104 105 106,
	0	 72 73 81 82 94 95 96 97 98 99 100 101 102 103 104 105 106 108,
	1	 63 64 125,
	0	 38 39 40 41 42 43 52 53 54 55 56 57 58 59 60 61 62 63 64 65 66 67 110 111 119 120 121 122 123 124 125 126 127 144 151,
	1	 97 98 101 102 103 104 108,
	0	 1 2 3 4 5 6 7 8 9 10 11 12 13 14 15 16 17 18 19 20 21 22 23 24 25 26 27 28 45 46 47 48 49 50 51 116 118 121 122 123 124 126 127 131 132 133 134 135 136 137 138 139 140 141 142 143 145 146 147 148 149 150 152 153 154 155,
	1	 68 69 70 71 94 95 96 97 98 99 100 101 102 103 104 105 106 107 108 109,
	0	 72 73 81 82 83 84 85 86 87 88 89 90 91 92 93 94 95 96 98 99 100 101 102 103 104 105 106 108,
	0	 29 30 31 32 33 34 35 36 37 44 112 113 114 115 117 118 128,
	0	 52 53 54 55 56 57 58 59 60 61 62 63 64 65 66 67 110 111 119 120 125 126 127 144 151,
	1	 68 69 70 71 72 73 74 75 76 77 78 79 80 81 82 83 84 85 86 87 88 89 90 91 92 93 97 98 99 100 101 102 103 105 106 107 108 109,
	0	 29 30 31 32 33 34 35 36 37 44 112 113 117 128 129 130,
	0	 72 73 75 76 77 81 108,
	0	 68 69 70 71 72 73 74 75 76 77 78 79 80 81 107 108 109,
	0	 68 69 70 71 72 73 74 75 76 77 78 79 80 81 99 100 105 106 107 108 109,
	0	 82 83 84 85 86 87 88 89 90 91 92 93 98 101,
	0	 68 69 70 71 72 73 74 75 76 77 78 79 80 81 82 83 84 85 86 87 88 89 90 91 92 93 98 99 100 101 105 106 107 108 109,
	0	 68 69 70 71 72 73 74 75 76 77 78 79 80 81 82 83 84 85 86 87 88 89 90 91 92 93 94 95 96 97 98 99 100 101 102 103 104 105 106 107 108 109 116 151 152 153 154 155,
	0	 1 2 3 4 5 6 7 8 9 10 11 12 13 14 15 16 17 18 19 20 21 22 23 24 25 26 27 28 45 46 47 48 49 50 51 118 121 122 123 124 126 127 131 132 133 134 135 136 137 138 139 140 141 142 143 145 146 147 148 149 150,
	1	 1 2 3 4 5 6 7 8 9 10 11 12 13 14 15 16 17 18 19 20 21 22 23 24 25 26 27 28 45 46 47 48 49 50 51 118 121 122 123 124 131 132 133 134 135 136 137 138 139 140 141 142 143 145 146 147 148 149 150,
	0	 1 2 3 4 5 6 7 8 9 10 11 12 13 14 15 16 17 18 19 20 21 22 23 24 25 26 27 28 121 122 123 124 131 132 133 134 135 136 137 138 139 140 141 142 143 145 146 147 148 149 150,
	1	 1 2 3 4 5 6 7 8 9 10 11 12 13 14 15 16 17 18 19 20 21 131 132 133 134 135 136 137 138 139 140 141 142 143,
	1	 53 54,
	1	 118 126 127,
	0	 118 121 122 123 124 126 127,
	1	 68 69 70 71 78 79 82 83 84 85 86 87 88 89 90 91 92 93 94 95 96 97 98 99 100 101 102 103 104 105 106 107 108 109,
	0	 38 39 40 41 42 43 45 46 47 48 49 50 51 68 69 70 71 72 73 74 75 76 77 78 79 80 81 82 83 84 85 86 87 88 89 90 91 92 93 94 95 96 97 98 99 100 101 102 103 104 105 106 107 108 109 116,
	0	 1 2 3 4 5 6 7 8 9 10 11 12 13 14 15 16 17 18 19 20 21 22 23 24 25 26 27 28 29 30 31 32 33 34 35 36 37 44 112 113 114 115 117 118 121 122 123 124 126 127 128 129 130 131 132 133 134 135 136 137 138 139 140 141 142 143 145 146 147 148 149 150 152 153 154 155,
	0	 29 30 31 32 33 34 35 36 37 44 114 115 117 118 128 129 130 151,
	0	 29 30 31 32 33 34 35 36 37 44 45 46 47 48 49 50 51 68 69 70 71 72 73 74 75 76 77 78 79 80 81 82 83 84 85 86 87 88 89 90 91 92 93 94 95 96 97 98 99 100 101 102 103 104 105 106 107 108 109 114 115 116 117 118 128 129 130 151,
	1	 112 113 121 122 123 124,
	0	 112 113 121 122 123 124 126 127,
	0	 52 53 54 55 56 57 58 59 60 61 62 63 64 65 66 67 110 111 112 113 119 120 121 122 123 124 125 126 127 144,
	1	 1 2 3 4 5 6 7 8 9 10 11 12 13 14 15 16 17 18 19 20 21 22 23 24 25 26 27 28 38 39 40 41 42 43 131 132 133 134 135 136 137 138 139 140 141 142 143 145 146 147 148 149 150 152 153 154 155,
	1	 29 30 31 32 33 34 35 36 37 118,
	1	 29 30 31 32 33 34 35 36 37 112 113 114 115 117 118 121 122 123 124 129 130,
	0	 29 30 31 32 33 34 35 36 37 52 53 54 55 56 57 58 59 60 61 62 63 64 65 66 67 110 111 112 113 114 115 117 118 119 120 121 122 123 124 125 129 130 144,
	0	 68 69 70 71 74 75 76 77 78 79 80 82 83 84 85 86 87 88 89 90 91 92 93 99 100 102 103 105 106 107 109,
	0	 68 69 70 71 72 73 74 75 76 77 78 79 80 81 82 83 84 85 86 87 88 89 90 91 92 93 99 100 102 103 105 106 107 109,
	0	 4 5 145 146 147 148 149 150,
	0	 4 5 6 7 8 9 10 145 146 147 148 149 150,
	0	 29 30 31 32 33 34 35 36 37 38 39 40 41 42 43 44 112 113 114 115 117 126 127 129 130,
	1	 68 69 70 71 78 80 82 83 84 85 86 87 88 89 90 91 92 93 107 109,
	1	 96 104,
	0	 1 2 3 4 5 6 7 8 9 10 11 12 13 14 15 16 17 18 19 20 21 22 23 24 25 26 27 28 45 46 47 48 49 50 51 121 122 123 124 128 131 132 133 134 135 136 137 138 139 140 141 142 143 145 146 147 148 149 150 151 152 153 154 155,
	0	 48 49,
	0	 45 46 47 48 49 50 51 128 151,
	0	 45 46 47 48 49 50 51 121 122 123 124 128 151,
	0	 1 2 3 4 5 6 7 8 9 10 145 146 147 148 149 150,
	0	 38 39 40 41 42 43 110 111 128,
	0	 6 8,
	1	 97 102 104,
	0	 72 73 74 75 76 77 80,
	0	 78 82 98,
	0	 97 99 100 101 102 103 105 106 108,
	0	 78 82 83 84 85 86 87 88 89 90 91 92 93 97 98 99 100 101 102 103 105 106 108,
	0	 72 73 74 75 76 77 78 79 80 81 82 83 84 85 86 87 88 89 90 91 92 93 97 98 99 100 101 102 103 105 106 108,
	0	 11 15,
	0	 11 12 15,
	0	 11 12 14 15,
	0	 13 16 17 18,
	0	 52 53 54 55 56 65 66 67 119 120 125 144,
	0	 94 95 96 98 99 100 102 103 105 106,
	0	 72 73 76 81 101 108,
	0	 137 139,
	1	 52 53 54 55 56 62 63 64 66 67 110 111 119 120 144,
	0	 68 69 70 71 83 84 85 86 87 88 89 90 91 92 93 104 107 109,
	1	 72 98 101 108,
	1	 72 98 99 100 101 102 103 105 106 108,
	0	 72 82 98 99 100 101 102 103 105 106 108,
	0	 68 69 70 71 72 82 83 84 85 86 87 88 89 90 91 92 93 98 99 100 101 102 103 104 105 106 107 108 109,
	1	 68 69 70 71 72 82 83 84 85 86 87 88 89 90 91 92 93 94 95 96 98 99 100 101 102 103 104 105 106 107 108 109,
	1	 73 79 81,
	1	 73 74 75 76 77 79 81,
	0	 29 30 31 32 33 34 35 36 37 38 39 40 41 42 43 44 45 46 47 48 49 50 51 112 113 114 115 117 118 126 127 129 130,
	0	 29 30 31 32 33 34 35 36 37 38 39 40 41 42 43 44 45 46 47 48 49 50 51 112 113 114 115 117 118 121 122 123 124 126 127 129 130,
	0	 29 30 31 32 33 34 35 36 37 38 39 40 41 42 43 44 45 46 47 48 49 50 51 52 53 54 55 56 57 58 59 60 61 62 63 64 65 66 67 110 111 112 113 114 115 117 118 119 120 121 122 123 124 125 126 127 129 130 144,
	1	 38 39 40 41 42 43 44 114 115 117,
	0	 38 39 40 41 42 43 44 52 53 54 55 56 57 58 59 60 61 62 63 64 65 66 67 68 69 70 71 72 73 74 75 76 77 78 79 80 81 82 83 84 85 86 87 88 89 90 91 92 93 94 95 96 97 98 99 100 101 102 103 104 105 106 107 108 109 110 111 114 115 116 117 119 120 125 128 144 151,
	1	 57 58 59 60 61 62 63 64 125,
	2	 52 53 54 55 56 57 58 59 60 61 62 63 64 65 66 67 110 111 119 120 125 128 144 151,
	1	 94 95 96 101 104 108,
	0	 94 95 96 97 98 101 104 108,
	0	 1 2 3 5 11 12 13 14 15 16 17 18 19 20 21,
	0	 97 102 103 105 106,
	1	 71 83 84 85 86 87 88 89 90 91 92 93,
	0	 68 69 70 71 72 73 74 75 76 77 78 79 80 81 83 84 85 86 87 88 89 90 91 92 93 107 109,
	0	 82 83 84 85 86 87 88 89 90 91 92 93 94 95 96 98 99 100 102 103 104 105 106,
	0	 72 73 74 75 76 77 81 97,
	0	 45 68 69 70 71 72 73 74 75 76 77 78 79 80 81 82 83 84 85 86 87 88 89 90 91 92 93 94 95 96 97 98 99 100 101 102 103 104 105 106 107 108 109 116 128 151,
	0	 68 69 70 71 82 83 84 85 86 87 88 89 90 91 92 93 98 99 100 101 102 103 105 106 107 109,
	0	 126 127 151 152 153 154 155,
	0	 68 69 70 71 82 83 84 85 86 87 88 89 90 91 92 93 98 99 100 102 103 104 105 106 107 109,
	1	 5 11 12 13 14 15 16 17 18 19 20 21,
	2	 2 5 6 7 8 9 10 11 12 13 14 15 16 17 18 19 20 21,
	1	 22 23 24 25 26 27 28 131 132 133 134 135 136 137 138 139 140 141 142 143 145 146 147 148 149 150,
	0	 56 66 67,
	0	 57 58 59 60 61 62 63 64 65 119 120 125 144,
	0	 118 151 152 153 154 155,
	1	 1 2 5 6 7 8 9 10 11 12 13 14 15 16 17 18 19 20 21,
	0	 38 39 40 41 42 43 44 52 53 54 55 56 57 58 59 60 61 62 63 64 65 66 67 110 111 117 119 120 125 144,
	0	 73 76 81,
	0	 73 75 76 81,
	0	 68 69 70 71 72 73 74 75 76 77 79 80 81 82 83 84 85 86 87 88 89 90 91 92 93 94 95 96 104 107 109,
	0	 97 99 100 102 103 105 106,
	0	 97 98 99 100 102 103 105 106,
	0	 29 30 31 32 33 34 35 36 37 44 114 115 117 118 121 122 123 124 129 130,
	1	 94 95 96 97 104,
	0	 29 30 31 32 33 34 35 36 37 44 45 46 47 48 49 50 51 68 69 70 71 72 73 74 75 76 77 78 79 80 81 82 83 84 85 86 87 88 89 90 91 92 93 94 95 96 97 98 99 100 101 102 103 104 105 106 107 108 109 114 115 116 117 118 121 122 123 124 128 129 130 151,
	0	 38 39 40 41 42 43 112 113 126 127,
	1	 1 2 3 4 5 6 7 8 9 10 11 12 13 14 15 16 17 18 19 20 21 22 23 24 25 26 27 28 52 53 54 55 56 57 58 59 60 61 62 63 64 65 66 67 110 111 119 120 125 131 132 133 134 135 136 137 138 139 140 141 142 143 144 145 146 147 148 149 150 152 153 154 155,
	2	 29 30 31 32 33 34 35 36 37 44 52 53 54 55 56 57 58 59 60 61 62 63 64 65 66 67 110 111 112 113 114 115 117 119 120 125 129 130 144,
	0	 29 30 31 32 33 34 35 36 37 38 39 40 41 42 43 44 45 46 47 48 49 50 51 52 53 54 55 56 57 58 59 60 61 62 63 64 65 66 67 110 111 112 113 114 115 117 119 120 125 126 127 129 130 144,
	1	 97 98 101 106 108,
	0	 147 149,
	0	 29 30 31 32 33 34 35 36 37 44 45 46 47 48 49 50 51 112 113 114 115 117 118 126 127 129 130,
	1	 29 30 31 32 33 34 35 36 37 44 45 46 47 48 49 50 51 112 113 114 115 117 118 121 122 123 124 126 127 129 130,
	0	 29 30 31 32 33 34 35 36 37 38 39 40 41 42 43 44 45 46 47 48 49 50 51 110 111 112 113 114 115 117 118 121 122 123 124 126 127 129 130,
	0	 82 83 84 85 86 87 88 89 90 91 92 93 97 98 99 100 101 102 103 108,
	0	 94 95 96 105 106,
	1	 68 69 70 71 82 83 84 85 86 87 88 89 90 91 92 93 94 95 96 98 99 100 101 102 103 105 106 107 108 109,
	0	 68 69 70 71 72 73 81 82 83 84 85 86 87 88 89 90 91 92 93 94 95 96 98 99 100 101 102 103 105 106 107 108 109,
	1	 68 69 70 71 72 73 74 75 76 77 78 79 80 81 82 83 84 85 86 87 88 89 90 91 92 93 94 95 96 98 99 100 101 102 103 105 106 107 108 109,
	0	 52 53 54 55 62 63 64 66 67 119 120 125 144,
	0	 94 95 96 104 106,
	1	 97 98 99 100 101 102 103 105 108,
	0	 68 69 70 71 75 78 79 80 82 83 84 85 86 87 88 89 90 91 92 93 94 95 96 97 98 99 100 101 102 103 104 105 106 107 108 109,
	0	 38 39 40 41 42 43 52 53 54 55 56 57 58 59 60 61 62 63 64 65 66 67 68 69 70 71 72 73 74 75 76 77 78 79 80 81 82 83 84 85 86 87 88 89 90 91 92 93 94 95 96 97 98 99 100 101 102 103 104 105 106 107 108 109 110 111 112 113 116 119 120 125 128 144 151,
	0	 74 75 77 79,
	1	 57 58 59 60 61 66 67 119 120 144,
	0	 57 58 59 60 61 65 66 67 119 120 125 144,
	0	 97 104,
	0	 11 12 13 14 16 17 18 19 20 21,
	0	 133 134 135 152 153 154 155,
	0	 8 9 10,
	0	 78 79 80,
	0	 68 69 70 71 77 78 79 80 107 109,
	0	 99 100 103,
	0	 81 94 95 96 98 99 100 101 102 103 104 105 106 108,
	0	 82 83 84 85 86 87 88 89 90 91 92 93 98 99 100 101 102 103 108,
	0	 68 69 70 71 72 73 79 81 82 83 84 85 86 87 88 89 90 91 92 93 94 95 96 98 99 100 101 102 103 104 105 106 107 108 109,
	1	 68 69 70 71 72 73 78 79 80 81 82 83 84 85 86 87 88 89 90 91 92 93 94 95 96 98 99 100 101 102 103 104 105 106 107 108 109,
	0	 2 3 5 6 7 8 9 10,
	1	 114 115 118 129 130,
	1	 29 30 31 32 33 34 35 36 37 38 39 40 41 42 43 44 52 53 54 55 56 57 58 59 60 61 62 63 64 65 66 67 110 111 112 113 114 115 117 118 119 120 125 126 127 128 129 130 144 151,
	1	 83 84 85 86 93,
	1	 68 69 71,
	0	 82 83 84 85 86 87 88 89 90 91 92 93 94 95 96 98 101 108,
	0	 72 73 74,
	0	 72 73 74 75 76 77 79 81 97 98 99 100 101 102 103 105 106 108,
	0	 68 69 70 71 72 73 74 75 76 77 79 81 82 83 84 85 86 87 88 89 90 91 92 93 97 98 99 100 101 102 103 105 106 107 108 109,
	0	 78 80 94 95 96 104,
	0	 2 3 4 5 6 7 8 9 10 131 132 133 134 135 136 137 138 139 140 141 142 143 145 146 147 148 149 150 152 153 154 155,
	0	 29 30 31 32 33 34 35 36 37 44 114 115 117 128 129 130 151,
	0	 85 88 93,
	0	 83 85 88 93,
	1	 83 84 85 88 93,
	0	 72 73 74 75 76 77 78 79 80 81 82 83 84 85 86 87 88 89 90 91 92 93 97 98 99 100 101 102 103 104 105 106 108,
	0	 29 30 31 32 33 34 35 36 37 44 45 46 47 48 49 50 51 68 69 70 71 72 73 74 75 76 77 78 79 80 81 82 83 84 85 86 87 88 89 90 91 92 93 94 95 96 97 98 99 100 101 102 103 104 105 106 107 108 109 114 115 116 117 121 122 123 124 128 129 130 151,
	0	 1 2 3 4 5 6 7 8 9 10 11 12 13 14 15 16 17 18 19 20 21 22 23 24 25 26 27 28 38 39 40 41 42 43 57 58 59 60 61 112 113 118 126 127 131 132 133 134 135 136 137 138 139 140 141 142 143 145 146 147 148 149 150 152 153 154 155,
	0	 112 113 126 127,
	0	 38 39 40 41 42 43 57 58 59 60 61 112 113 126 127,
	0	 1 11 12 13 14 15 16 17 18 19 20 21,
	1	 68 69 70 71 82 83 84 85 86 87 88 89 90 91 92 93 97 98 99 100 101 102 103 104 105 106 107 108 109,
	0	 20 21,
	0	 112 113 114 115 118 128 129 130 151,
	0	 38 39 40 41 42 43 121 122 123 124,
	0	 29 30 31 32 33 34 35 36 37 38 39 40 41 42 43 44 112 113 114 115 117 118 121 122 123 124 128 129 130 151,
	0	 29 30 31 32 33 34 35 36 37 38 39 40 41 42 43 44 52 53 54 55 56 57 58 59 60 61 62 63 64 65 66 67 110 111 112 113 114 115 117 118 119 120 121 122 123 124 125 128 129 130 144 151,
	0	 72 73 81 109,
	0	 97 101 106 108,
	0	 72 73 81 97 98 101 102 103 106 108 109,
	0	 104 105,
	0	 94 95 96 104 105,
	0	 72 73 81 94 95 96 97 98 101 102 103 104 105 106 108 109,
	0	 72 73 81 94 95 96 97 98 99 100 101 102 103 104 105 106 108 109,
	0	 72 73 81 82 83 84 85 86 87 88 89 90 91 92 93 94 95 96 97 98 99 100 101 102 103 104 105 106 108 109,
	0	 82 83 84 85 86 87 88 89 90 91 92 93 94 95 96 98 99 100 101 102 103 105 106 108,
	0	 29 30 31 32 33 34 35 36 37 44 45 46 47 48 49 50 51 68 69 70 71 72 73 74 75 76 77 78 79 80 81 82 83 84 85 86 87 88 89 90 91 92 93 94 95 96 97 98 99 100 101 102 103 104 105 106 107 108 109 114 115 116 117 128 129 130 151,
	0	 62 63 64 66 67,
	0	 38 39 40 41 42 43 52 53 54 55 56 57 58 59 60 61 62 63 64 65 66 67 110 111 112 113 119 120 125 126 127 144,
	1	 29 30 31 32 33 34 35 36 37 44 114 115 117 128 129 130,
	0	 2 3 4,
	0	 97 102 103 108,
	1	 29 30 31 32 33 34 35 36 37 44 129 130,
	0	 74 75 76 77 80 97,
	0	 74 75 76 77 79 80 97,
	0	 72 73 74 75 76 77 79 80 81 97,
	1	 68 69 70 71 72 73 74 75 76 77 79 80 81 82 83 84 85 86 87 88 89 90 91 92 93 94 95 96 97 98 99 100 101 102 103 105 106 107 108 109,
	0	 70 71 83 84 85 86 87 88 89 90 91 92 93 107 109,
	0	 110 111 128,
	0	 62 63 64 65 66 67 119 120 125 144,
	1	 29 30 31 32 33 34 35 36 37 38 39 40 41 42 43 44 52 53 54 55 56 57 58 59 60 61 62 63 64 65 66 67 110 111 114 115 117 119 120 125 129 130 144,
	0	 114 115 151,
	0	 68 69 70 71 72 73 74 75 76 77 78 79 80 81 82 83 84 85 86 87 88 89 90 91 92 93 94 95 96 97 98 99 100 101 102 103 104 105 106 107 108 109 114 115 116 128 151,
	1	 46 47 48 49 50 126 127,
	0	 38 39 40 41 42 43 52 53 54 55 56 57 58 59 60 61 62 63 64 65 66 67 68 69 70 71 72 73 74 75 76 77 78 79 80 81 82 83 84 85 86 87 88 89 90 91 92 93 94 95 96 97 98 99 100 101 102 103 104 105 106 107 108 109 110 111 116 119 120 125 126 127 128 144 151,
	0	 145 147,
	0	 117 129 130,
	0	 72 73 81 97 102 103 104,
	1	 72 73 81 94 95 96 97 98 101 102 103 104 108,
	0	 1 2 3 5 6 7 8 9 10 11 12 13 14 15 16 17 18 19 20 21 131 132 133 134 135 136 137 138 139 140 141 142 143 145 146 147 148 149 150 152 153 154 155,
	0	 94 95 96 98 101 102 103 104 108,
	1	 72 104,
	1	 38 39 40 41 42 43 116,
	0	 38 39 40 41 42 43 52 53 54 55 56 57 58 59 60 61 62 63 64 65 66 67 110 111 116 119 120 125 144,
	0	 29 30 31 32 33 34 35 36 37 38 39 40 41 42 43 44 52 53 54 55 56 57 58 59 60 61 62 63 64 65 66 67 110 111 112 113 114 115 116 117 118 119 120 125 128 129 130 144,
	0	 78 80 94 95 96 98 101 108,
	0	 68 69 70 71 72 73 74 75 76 77 78 79 80 81 82 83 84 85 86 87 88 89 90 91 92 93 94 95 96 97 98 99 100 101 102 103 104 105 106 107 108 109 151,
	0	 68 69 70 71 75 107 109,
	0	 68 69 70 71 75 76 107 109,
	0	 68 69 70 71 75 76 78 107 109,
	0	 72 73 80 81,
	2	 84 87,
	1	 83 84 87,
	1	 29 30 31 32 33 34 35 36 37 38 39 40 41 42 43 44 114 115 117 129 130,
	0	 68 69 70 71 74 75 76 77 80 107 109,
	0	 68 69 70 71 72 73 74 75 76 77 78 79 80 81 82 83 84 85 86 87 88 89 90 91 92 93 94 95 96 97 98 99 100 101 102 103 104 105 106 107 108 109 112 113 116 128 151,
	0	 45 46 47 48 49 50 51 68 69 70 71 72 73 74 75 76 77 78 79 80 81 82 83 84 85 86 87 88 89 90 91 92 93 94 95 96 97 98 99 100 101 102 103 104 105 106 107 108 109 112 113 116 126 127 128 151,
	1	 72 94 95 96 98 99 100 101 102 103 104 105 106 108,
	0	 73 74 75 76 77 81,
	0	 114 115 117 118,
	0	 72 73 75 81,
	0	 29 30 31 32 33 34 35 36 37 44 45 46 47 48 49 50 51 68 69 70 71 72 73 74 75 76 77 78 79 80 81 82 83 84 85 86 87 88 89 90 91 92 93 94 95 96 97 98 99 100 101 102 103 104 105 106 107 108 109 112 113 114 115 116 117 118 126 127 128 129 130 151,
	0	 15 19 20,
	0	 68 70,
	0	 52 53 54 125,
	0	 38 39 40 41 42 43 44 52 53 54 55 56 57 58 59 60 61 62 63 64 65 66 67 68 69 70 71 72 73 74 75 76 77 78 79 80 81 82 83 84 85 86 87 88 89 90 91 92 93 94 95 96 97 98 99 100 101 102 103 104 105 106 107 108 109 110 111 116 117 119 120 125 128 144 151,
	0	 29 30 31 32 33 34 35 36 37 44 52 53 54 55 56 57 58 59 60 61 62 63 64 65 66 67 110 111 112 113 114 115 117 118 119 120 125 128 129 130 144 151,
	0	 12 15,
	1	 29 30 31 32 33 34 35 36 37 118 129 130,
	0	 38 39 40 41 42 43 44 45 46 47 48 49 50 51 68 69 70 71 72 73 74 75 76 77 78 79 80 81 82 83 84 85 86 87 88 89 90 91 92 93 94 95 96 97 98 99 100 101 102 103 104 105 106 107 108 109 116 126 127 128 151,
	0	 52 53 54 55 56 119 120 144,
	1	 87 89 90 91 92,
	0	 1 2 3 4 5 6 7 8 9 10 11 12 13 14 15 16 17 18 19 20 21 22 23 24 25 26 27 28 29 30 31 32 33 34 35 36 37 44 112 113 114 115 117 118 121 122 123 124 129 130 131 132 133 134 135 136 137 138 139 140 141 142 143 145 146 147 148 149 150 152 153 154 155,
	0	 1 2 3 4 5 6 7 8 9 10 11 12 13 14 15 16 17 18 19 20 21 22 23 24 25 26 27 28 114 115 118 121 122 123 124 131 132 133 134 135 136 137 138 139 140 141 142 143 145 146 147 148 149 150 152 153 154 155,
	1	 99 100 102 103 104 105 106,
	1	 72 73 81 98 101 108,
	0	 94 95 96 97 101 102 103 108,
	0	 94 95 96 97 101 102 103 104 108,
	0	 72 73 74 75 76 77 79 80 81 94 95 96 97 98 99 100 101 102 103 104 105 106 108,
	0	 1 2 3 4 5 6 7 8 9 10 11 12 13 14 15 16 17 18 19 20 21 22 23 24 25 26 27 28 45 46 47 48 49 50 51 118 126 127 131 132 133 134 135 136 137 138 139 140 141 142 143 145 146 147 148 149 150 151 152 153 154 155,
	0	 46 47 48 49 50 151,
	0	 45 46 47 48 49 50 51 118 126 127 151,
	0	 56 57 58 59 60 61 62 63 64 66 67 110 111 119 120 125 144,
	1	 83 84 85 86,
	1	 1 2 3 4 5 6 7 8 9 10 11 12 13 14 15 16 17 18 19 20 21 22 23 24 25 26 27 28 38 39 40 41 42 43 121 122 123 124 126 127 131 132 133 134 135 136 137 138 139 140 141 142 143 145 146 147 148 149 150 152 153 154 155,
	0	 68 69 70 71 72 73 74 75 76 77 79 81 107 108 109,
	1	 98 101 102 103,
	0	 94 95 96 98 99 100 101 102 103 105 106,
	0	 82 83 84 85 86 87 88 89 90 91 92 93 94 95 96 98 99 100 101 102 103 105 106,
	0	 126 127 152 153 154 155,
	0	 1 2 3 4 5 6 7 8 9 10 11 12 13 14 15 16 17 18 19 20 21 22 23 24 25 26 27 28 45 46 47 48 49 50 51 118 131 132 133 134 135 136 137 138 139 140 141 142 143 145 146 147 148 149 150,
	0	 72 73 74 75 76 77 78 79 80 81 94 95 96 97 104 106,
	0	 83 86,
	0	 68 69 70 71 102 103 105 106 107 109,
	0	 68 69 70 71 99 100 102 103 105 106 107 109,
	1	 68 69 70 71 94 95 96 99 100 102 103 104 105 106 107 109,
	0	 68 69 70 71 72 73 74 75 76 77 78 79 80 81 94 95 96 99 100 102 103 104 105 106 107 109,
	0	 82 83 84 85 86 87 88 93,
	0	 82 83 84 85 86 87 88 91 92 93,
	0	 57 58 59 60 61 63 64 125,
	0	 68 69 70 71 83 84 85 86 87 88 89 90 91 92 93 94 95 96 107 109,
	0	 82 104,
	0	 82 97 98 99 100 101 102 103 104 105 106 108,
	0	 142 152 153 154 155,
	1	 38 39 40 41 42 43 52 53 54 55 56 57 58 59 60 61 62 63 64 65 66 67 68 69 70 71 72 73 74 75 76 77 78 79 80 81 82 83 84 85 86 87 88 89 90 91 92 93 94 95 96 97 98 99 100 101 102 103 104 105 106 107 108 109 110 111 116 119 120 125 144 151,
	0	 41 42 43,
	0	 74 75 76 77 78 79,
	0	 52 53 54 55 56 57 58 59 60 61 119 120 144,
	0	 68 69 70 71 82 83 84 85 86 87 88 89 90 91 92 93 103 104 107 109,
	0	 68 69 70 71 74 75 76 77 78 79 80 82 83 84 85 86 87 88 89 90 91 92 93 103 104 107 109,
	1	 52 53 54 55 56 57 58 59 60 61 65 66 67 119 120 125 144,
	0	 82 94 95 96 98 101 108,
	0	 72 73 81 82 94 95 96 98 101 108,
	0	 68 69 70 71 72 73 81 82 83 84 85 86 87 88 89 90 91 92 93 94 95 96 98 101 107 108 109,
	0	 68 69 70 71 72 73 81 82 83 84 85 86 87 88 89 90 91 92 93 94 95 96 98 99 100 101 105 106 107 108 109,
	0	 68 69 70 71 72 73 78 79 81 82 83 84 85 86 87 88 89 90 91 92 93 94 95 96 97 98 99 100 101 102 103 104 105 106 107 108 109,
	0	 38 39 40 41 42 43 52 53 54 55 56 57 58 59 60 61 62 63 64 65 66 67 68 69 70 71 72 73 74 75 76 77 78 79 80 81 82 83 84 85 86 87 88 89 90 91 92 93 94 95 96 97 98 99 100 101 102 103 104 105 106 107 108 109 110 111 119 120 125 144,
	0	 72 94 95 96 101 108,
	0	 72 94 95 96 101 104 108,
	1	 29 30 31 32 33 34 35 36 37 52 53 54 55 56 57 58 59 60 61 62 63 64 65 66 67 110 111 112 113 114 115 117 119 120 125 129 130 144,
	0	 74 77 78 80,
	1	 29 30 31 32 33 34 35 36 37 117 129 130,
	0	 86 87 93,
	0	 83 86 87 93,
	0	 83 85 86 87 88 93,
	0	 72 94 95 96 98 99 100 101 102 103 105 106 108,
	0	 73 74 75 76 79 81,
	1	 73 74 75 76 77 79 80 81,
	0	 52 53 54 55 56 57 58 59 60 61,
	0	 117 151,
	0	 45 46 47 48 49 50 51 68 69 70 71 72 73 74 75 76 77 78 79 80 81 82 83 84 85 86 87 88 89 90 91 92 93 94 95 96 97 98 99 100 101 102 103 104 105 106 107 108 109 116 129 130,
	0	 45 46 47 48 49 50 51 68 69 70 71 72 73 74 75 76 77 78 79 80 81 82 83 84 85 86 87 88 89 90 91 92 93 94 95 96 97 98 99 100 101 102 103 104 105 106 107 108 109 114 115 116 129 130,
	0	 1 2 3 4 5 6 7 8 9 10 11 12 13 14 15 16 17 18 19 20 21 22 23 24 25 26 27 28 38 39 40 41 42 43 112 113 118 121 122 123 124 126 127 131 132 133 134 135 136 137 138 139 140 141 142 143 145 146 147 148 149 150 152 153 154 155,
	0	 1 2 3 4 5 6 7 8 9 10 11 12 13 14 15 16 17 18 19 20 21 22 23 24 25 26 27 28 112 113 118 121 122 123 124 126 127 131 132 133 134 135 136 137 138 139 140 141 142 143 145 146 147 148 149 150 152 153 154 155,
	1	 72 73 81 94 95 96 98 101 108,
	0	 29 30 31 32 33 34 35 36 37 112 113 114 115,
	0	 29 30 31 32 33 34 35 36 37 112 113 114 115 128 129 130,
	0	 29 30 31 32 33 34 35 36 37 112 113 114 115 117 128 129 130,
	1	 72 73 74 75 76 77 78 79 80 81 94 95 96 97 104,
	1	 97 98 101 102 108,
	0	 38 39 40 41 42 43 57 58,
	0	 38 39 40 41 42 43 57 58 59 60 61 126 127,
	0	 52 53 54 55 62 63 64 65 110 111 125,
	0	 1 2 3 4 5 6 7 8 9 10 22 23 24 25 26 27 28 131 132 133 134 135 136 137 138 139 140 141 142 143 145 146 147 148 149 150 152 153 154 155,
	1	 29 30 31 32 33 34 35 36 37 44 112 113 114 115 129 130,
	0	 29 30 31 32 33 34 35 36 37 38 39 40 41 42 43 44 110 111 112 113 114 115 117 129 130,
	0	 52 53 54 55 65 128 151,
	1	 68 69 70 71 94 95 96 104 107 109,
	0	 82 83 84 85 86 87 88 89 90 91 92 93 98 99 100 101 103 105 106 108,
	0	 94 95 96 97 102,
	1	 29 30 31 32 33 34 35 36 37 44 45 46 47 48 49 50 51 68 69 70 71 72 73 74 75 76 77 78 79 80 81 82 83 84 85 86 87 88 89 90 91 92 93 94 95 96 97 98 99 100 101 102 103 104 105 106 107 108 109 112 113 114 115 116 117 118 121 122 123 124 126 127 128 129 130 151,
	0	 84 85 88,
	0	 68 69 70 71 74 75 76 77 78 79 80 83 84 85 86 87 88 89 90 91 92 93 107 109,
	0	 133 134 152 153 154 155,
	1	 98 99 100 101 102 103 104 105 106 108,
	0	 68 69 70 71 74 75 76 77 78 79 80 82 83 84 85 86 87 88 89 90 91 92 93 98 101 107 108 109,
	0	 72 73 81 99 100 102 103 104 105 106,
	0	 68 69 70 71 72 73 74 75 76 77 78 79 80 81 99 100 102 103 107 109,
	0	 68 69 70 71 72 73 74 75 76 77 78 79 80 81 99 100 102 103 105 106 107 109,
	0	 29 30 31 32 33 34 35 36 37 44 45 46 47 48 49 50 51 68 69 70 71 72 73 74 75 76 77 78 79 80 81 82 83 84 85 86 87 88 89 90 91 92 93 94 95 96 97 98 99 100 101 102 103 104 105 106 107 108 109 116 117 128 129 130 151,
	0	 38 39 40 41 42 43 110 111 126 127,
	1	 1 2 3 4 5 6 7 8 9 10 11 12 13 14 15 16 17 18 19 20 21 22 23 24 25 26 27 28 112 113 114 115 118 121 122 123 124 131 132 133 134 135 136 137 138 139 140 141 142 143 145 146 147 148 149 150 152 153 154 155,
	1	 112 113 114 115 118 121 122 123 124,
	0	 72 73 78 79 80 81 94 95 96 97 98 99 100 101 102 103 104 105 106 108,
	0	 68 69 70 71 72 73 75 76 77 78 79 80 81 82 83 84 85 86 87 88 89 90 91 92 93 94 95 96 97 98 99 100 101 102 103 104 105 106 107 108 109,
	1	 82 83 84 85 86 87 88 89 90 91 92 93 116,
	1	 68 69 70 71 78 82 83 84 85 86 87 88 89 90 91 92 93 94 95 96 97 98 99 100 101 102 103 104 105 106 107 108 109 116,
	0	 4 131 132 133 134 135 136 137 138 139 140 141 142 143 152 153 154 155,
	0	 29 30 31 32 33 34 35 36 37 44 52 53 54 55 56 57 58 59 60 61 62 63 64 65 66 67 110 111 112 113 114 115 117 119 120 125 128 129 130 144 151,
	0	 81 104,
	0	 78 82 83 84 85 86 87 88 89 90 91 92 93 98 101 108,
	1	 80 94 95 96 104,
	0	 78 80 82 83 84 85 86 87 88 89 90 91 92 93 94 95 96 98 99 100 101 102 103 104 105 106 108,
	0	 68 69 70 71 72 73 76 78 79 80 81 82 83 84 85 86 87 88 89 90 91 92 93 94 95 96 98 99 100 101 102 103 104 105 106 107 108 109,
	0	 68 69 70 71 72 73 76 77 78 79 80 81 82 83 84 85 86 87 88 89 90 91 92 93 94 95 96 98 99 100 101 102 103 104 105 106 107 108 109,
	0	 68 69 70 71 72 73 75 76 77 78 79 80 81 82 83 84 85 86 87 88 89 90 91 92 93 94 95 96 98 99 100 101 102 103 104 105 106 107 108 109,
	0	 98 101 102 103 106 108,
	0	 72 73 94 95 96 98 101 108,
	0	 68 69 70 71 78 107,
	1	 38 39 40 41 42 43 44 52 53 54 55 56 57 58 59 60 61 62 63 64 65 66 67 68 69 70 71 72 73 74 75 76 77 78 79 80 81 82 83 84 85 86 87 88 89 90 91 92 93 94 95 96 97 98 99 100 101 102 103 104 105 106 107 108 109 110 111 116 119 120 125 128 144 151,
	0	 72 73 81 99 100 105,
	0	 72 73 81 97 99 100 102 103 104 105,
	0	 94 95 96 98 101 106 108,
	0	 68 69 70 71 72 73 81 83 84 85 86 87 88 89 90 91 92 93 94 95 96 97 98 99 100 101 102 103 104 105 106 107 108 109,
	0	 74 75 76 77 82,
	0	 74 75 76 77 79 82,
	0	 94 95 96 97 98 101 102 103 105 106 108,
	0	 99 100 104,
	0	 99 100 108,
	0	 99 100 101 108,
	0	 78 82 83 84 85 86 87 88 89 90 91 92 93 109,
	0	 78 82 83 84 85 86 87 88 89 90 91 92 93 97 98 99 100 101 102 103 105 106 108 109,
	0	 78 82 83 84 85 86 87 88 89 90 91 92 93 94 95 96 97 98 99 100 101 102 103 104 105 106 108 109,
	0	 1 5 6 7 8 9 10 11 12 13 14 15 16 17 18 19 20 21,
	0	 29 30 31 32 33 34 35 36 37 44 112 113 114 115 117,
	0	 78 104,
	0	 45 46 47 48 49 50 51 68 69 70 71 72 73 74 75 76 77 78 79 80 81 82 83 84 85 86 87 88 89 90 91 92 93 94 95 96 97 98 99 100 101 102 103 104 105 106 107 108 109 116 118 126 127 151,
	0	 45 46 47 48 49 50 51 68 69 70 71 72 73 74 75 76 77 78 79 80 81 82 83 84 85 86 87 88 89 90 91 92 93 94 95 96 97 98 99 100 101 102 103 104 105 106 107 108 109 116 118 121 122 123 124 126 127 151,
	1	 78 82 83 84 85 86 87 88 89 90 91 92 93 94 95 96 97 98 99 100 101 102 103 104 105 106 108,
	1	 29 30 31 32 33 34 35 36 37 44 112 113 114 115 117 118 121 122 123 124 129 130,
	0	 68 69 70 71 78 82 83 84 85 86 87 88 89 90 91 92 93 97 98 99 100 101 102 103 105 106 107 108 109,
	1	 94 95 96 98 99 100 101 102 103 105 106 108,
	1	 83 84 85 87 89 90 91 92,
	1	 68 69 107 109,
	0	 38 39 40 41 42 43 57 58 59 60 61 68 69 70 71 72 73 74 75 76 77 78 79 80 81 82 83 84 85 86 87 88 89 90 91 92 93 94 95 96 97 98 99 100 101 102 103 104 105 106 107 108 109 116 128 151,
	1	 94 95 96 97,
	0	 83 84 86 87 88 93,
	0	 72 73 74 80,
	0	 72 73 74 77 80,
	0	 72 73 74 77 79 80,
	0	 75 76 78 81,
	0	 97 100 102 103 104,
	0	 97 99 100 102 103 104,
	0	 74 75 76 82,
	0	 68 69 70 71 74 75 76 77 78 79 107 109,
	0	 80 104,
	0	 72 73 81 94 95,
	0	 83 84 85 87 88,
	0	 82 83 84 85 86 87 88 89 90 91 92 93 98 99 100 101 102 103 104 105 106 108,
	0	 45 126 127,
	0	 94 95 96 104 108,
	0	 97 98 102 103,
	0	 97 98 99 100 101 102 103 105 106,
	1	 68 69 70 71 82 83 84 85 86 87 88 89 90 91 92 93 94 95 96 97 99 100 102 103 104 105 106 107 109,
	0	 68 69 70 71 72 73 74 75 76 77 79 81 82 83 84 85 86 87 88 89 90 91 92 93 94 95 96 97 99 100 102 103 104 105 106 107 109,
	0	 68 69 70 71 72 73 74 75 76 77 78 79 80 81 82 83 84 85 86 87 88 89 90 91 92 93 94 95 96 97 99 100 102 103 104 105 106 107 109,
	0	 38 39 40 41 42 43 68 69 70 71 72 73 74 75 76 77 78 79 80 81 82 83 84 85 86 87 88 89 90 91 92 93 94 95 96 97 98 99 100 101 102 103 104 105 106 107 108 109 116,
	1	 62 63 64 65 66 67 110 111 119 120 125 144,
	0	 95 97 98 99 100 101 102 103 104 105 106 108,
	0	 68 69 70 71 72 73 74 75 76 77 79 80 81 94 95 96 97 98 99 100 101 102 103 104 105 106 107 108 109,
	0	 57 58 59 61,
	0	 72 73 74 75 76 77 79 81 109,
	0	 72 73 74 75 76 77 78 79 80 81 109,
	0	 74 75 76 77 78 79 80 82 83 84 85 86 87 88 89 90 91 92 93,
	0	 29 30 31 32 33 34 35 36 37 38 39 40 41 42 43 44 45 46 47 48 49 50 51 114 115 117 118 126 127 128 129 130 151,
	0	 52 53 54 55 56 57 58 59 60 61 62 63 64 65 66 67 110 111 112 113 119 120 121 122 123 124 125 144,
	0	 38 39 40 41 42 43 45 46 47 48 49 50 51 151,
	0	 52 53 54 55 56 62 63 64 110 111,
	0	 65 66 67 119 120 125 144,
	0	 1 2 3 4 5 6 7 8 9 10 11 12 13 14 15 16 17 18 19 20 21 22 23 24 25 26 27 28 45 46 47 48 49 50 51 117 118 121 122 123 124 126 127 131 132 133 134 135 136 137 138 139 140 141 142 143 145 146 147 148 149 150 152 153 154 155,
	0	 11 12 13 14 15 16 17 18 19 20 21 145 146 147 148 149 150,
	0	 97 98 99 100 101 105 106 108,
	0	 1 2 3 4 5 6 7 8 9 10 11 12 13 14 15 16 17 18 19 20 21 22 23 24 25 26 27 28 52 53 54 55 56 57 58 59 60 61 62 63 64 65 66 67 110 111 119 120 121 122 123 124 125 131 132 133 134 135 136 137 138 139 140 141 142 143 144 145 146 147 148 149 150 152 153 154 155,
	0	 29 30 31 32 33 34 35 36 37 38 39 40 41 42 43 112 113 114 115 117 129 130,
	0	 83 85 86 88 93,
	0	 118 121 122 123 124 151 152 153 154 155,
	0	 97 98 101 105 106 108 116,
	0	 82 83 84 85 86 87 88 89 90 91 92 93 97 98 101 105 106 108 116,
	0	 82 83 84 85 86 87 88 89 90 91 92 93 94 95 96 97 98 101 104 105 106 108 116,
	0	 82 83 84 85 86 87 88 89 90 91 92 93 94 95 96 97 98 101 102 103 104 105 106 108 116,
	0	 38 39 40 41 42 43 52 53 54 55 56 57 58 59 60 61 62 63 64 65 66 67 68 69 70 71 72 73 74 75 76 77 78 79 80 81 82 83 84 85 86 87 88 89 90 91 92 93 94 95 96 97 98 99 100 101 102 103 104 105 106 107 108 109 110 111 119 120 125 128 144 151,
	0	 82 98 101 108,
	0	 133 152 153 154 155,
	0	 2 3 5 6 7 8 9 10 11 12 13 14 15 16 17 18 19 20 21,
	0	 57 58 59 60 61 62 63 64 110 111 125,
	0	 97 101,
	0	 98 99 100 102 103,
	0	 82 83 84 85 86 87 88 89 90 91 92 93 94 95 96 98 99 100 102 103 104 105 106 109,
	0	 72 73 101 108,
	0	 68 69 70 71 72 73 74 75 76 77 79 80 81 82 83 84 85 86 87 88 89 90 91 92 93 94 95 96 98 99 100 101 102 103 104 105 106 107 108 109,
	0	 68 69 70 71 74 75 76 77 78 79 82 83 84 85 86 87 88 89 90 91 92 93 94 95 96 97 98 99 100 101 102 103 104 105 106 107 108 109,
	0	 1 2 3 5 6 7 8 9 10 131 132 133 134 135 136 137 138 139 140 141 142 143 145 146 147 148 149 150 152 153 154 155,
	0	 6 7 8 9 10 131 132 133 134 135 136 137 138 139 140 141 142 143 145 146 147 148 149 150 152 153 154 155,
	0	 72 73 74 75 76 77 79 80 81 94 95 96 104,
	0	 68 69 70 71 72 73 74 75 76 77 79 80 81 94 95 96 104 107 109,
	0	 118 131 132 133 134 135 136 137 138 139 140 141 142 143 152 153 154 155,
	0	 97 98 99 100 101 102 105 106 108,
	0	 29 30 31 32 33 34 35 36 37 38 39 40 41 42 43 44 45 46 47 48 49 50 51 68 69 70 71 72 73 74 75 76 77 78 79 80 81 82 83 84 85 86 87 88 89 90 91 92 93 94 95 96 97 98 99 100 101 102 103 104 105 106 107 108 109 114 115 116 117 128 129 130 151,
	0	 110 111 112 113,
	0	 29 30 31 32 33 34 35 36 37 38 39 40 41 42 43 44 45 46 47 48 49 50 51 68 69 70 71 72 73 74 75 76 77 78 79 80 81 82 83 84 85 86 87 88 89 90 91 92 93 94 95 96 97 98 99 100 101 102 103 104 105 106 107 108 109 110 111 112 113 114 115 116 117 128 129 130 151,
	0	 44 129 130,
	0	 98 99 100 101 103 105 106 108,
	0	 72 73 74 75 76 79 81 97,
	0	 68 69 70 71 72 73 81 82 83 84 85 86 87 88 89 90 91 92 93 98 99 100 101 102 103 104 105 106 107 108 109,
	0	 29 30 31 32 33 34 35 36 37 38 39 40 41 42 43 44 117 129 130,
	0	 62 63 64 65 110 111,
	0	 29 30 31 32 33 34 35 36 37 38 39 40 41 42 43 44 52 53 54 55 56 57 58 59 60 61 62 63 64 65 66 67 110 111 117 119 120 125 129 130 144,
	0	 29 30 31 32 33 34 35 36 37 38 39 40 41 42 43 44 52 53 54 55 56 57 58 59 60 61 62 63 64 65 66 67 110 111 116 117 119 120 125 128 129 130 144 151,
	0	 81 94 95 96 98 101 108,
	0	 11 12 13 14 15 16 17 18 19 20 21 22 23 24 25 26 27 28 131 132 133 134 135 136 137 138 139 140 141 142 143 145 146 147 148 149 150 152 153 154 155,
	0	 56 57 58 59 60 61 62 63 64 65 66 67 119 120 144,
	0	 97 101 102 108,
	0	 38 39 40 41 42 43 52 53 54 55 56 57 58 59 60 61 62 63 64 65 66 67 68 69 70 71 72 73 74 75 76 77 78 79 80 81 82 83 84 85 86 87 88 89 90 91 92 93 94 95 96 97 98 99 100 101 102 103 104 105 106 107 108 109 110 111 116 119 120 125 128 129 130 144 151,
	0	 1 2 3 4 5 6 7 8 9 10 11 12 13 14 15 16 17 18 19 20 21 145 146 147 148 149 150 152 153 154 155,
	0	 1 2 3 4 145 146 147 148 149 150,
	0	 82 83 84 85 86 87 88 89 90 91 92 93 97 98 99 100 101 102 103 105 106 108 116,
	0	 82 83 84 85 86 87 88 89 90 91 92 93 94 95 96 97 98 99 100 101 102 103 105 106 108 116,
	0	 68 69 70 71 78 79 82 83 84 85 86 87 88 89 90 91 92 93 94 95 96 97 98 99 100 101 102 103 104 105 106 107 108 109 116,
	0	 83 86 88,
	0	 100 103,
	0	 97 100 102 103,
	0	 97 98 100 101 102 103 108,
	1	 72 73 81 97,
	0	 45 46 47 48 49 50 51 68 69 70 71 72 73 74 75 76 77 78 79 80 81 82 83 84 85 86 87 88 89 90 91 92 93 94 95 96 97 98 99 100 101 102 103 104 105 106 107 108 109 116 121 122 123 124 128 151,
	0	 29 30 31 32 33 34 35 36 37 44 45 46 47 48 49 50 51 68 69 70 71 72 73 74 75 76 77 78 79 80 81 82 83 84 85 86 87 88 89 90 91 92 93 94 95 96 97 98 99 100 101 102 103 104 105 106 107 108 109 112 113 114 115 116 117 121 122 123 124 128 129 130 151,
	0	 1 2 3 4 5 6 7 8 9 10 11 12 13 14 15 16 17 18 19 20 21 22 23 24 25 26 27 28 38 39 40 41 42 43 118 126 127 131 132 133 134 135 136 137 138 139 140 141 142 143 145 146 147 148 149 150 152 153 154 155,
	0	 56 65,
	1	 62 63 64 66 67 110 111 119 120 125 144,
	0	 38 39 40 41 42 43 52 53 54 55 56 62 63 64 65 66 67 68 69 70 71 72 73 74 75 76 77 78 79 80 81 82 83 84 85 86 87 88 89 90 91 92 93 94 95 96 97 98 99 100 101 102 103 104 105 106 107 108 109 110 111 116 119 120 125 128 144 151,
	0	 68 69 72 73 74 75 76 77 81,
	0	 78 80 102 103,
	0	 70 71 78 80 102 103 107 109,
	0	 68 69 70 71 72 73 74 75 76 77 78 79 80 81 102 103 107 109,
	0	 68 69 70 71 72 73 74 75 76 77 78 79 80 81 94 95 96 102 103 104 107 109,
	0	 68 69 70 71 72 73 74 75 76 77 78 79 80 81 82 83 84 85 86 87 88 89 90 91 92 93 94 95 96 98 101 102 103 104 107 108 109,
	0	 52 53 54 55 56 62 63 64 65 66 67 110 111 112 113 119 120 125 144,
	0	 72 76,
	0	 68 69 70 71 80 94 95 96 104 107 109,
	0	 78 98 99 100 101 102 103 105 106 108,
	0	 29 30 31 32 33 34 35 36 37 38 39 40 41 42 43 44 117,
	0	 94 95 96 97 98 101 104 106 108,
	0	 112 113 114 115 126 127,
	0	 112 113 114 115 126 127 129 130,
	0	 52 53 54 55 56 57 58 59 60 61 62 63 64 65 66 67 68 69 70 71 72 73 74 75 76 77 78 79 80 81 82 83 84 85 86 87 88 89 90 91 92 93 94 95 96 97 98 99 100 101 102 103 104 105 106 107 108 109 110 111 112 113 114 115 116 119 120 125 126 127 128 129 130 144 151,
	0	 29 30 31 32 33 34 35 36 37 38 39 40 41 42 43 44 52 53 54 55 56 57 58 59 60 61 62 63 64 65 66 67 110 111 112 113 114 115 117 119 120 125 129 130 144 151,
	0	 68 69 70 71 89 90 91 92 107 109,
	0	 68 69 70 71 72 73 74 75 76 77 78 79 80 81 82 83 84 85 86 87 88 89 90 91 92 93 99 100 102 103 104 105 106 107 108 109,
	0	 1 2 3 4 5 6 7 8 9 10 11 12 13 14 15 16 17 18 19 20 21 22 23 24 25 26 27 28 45 46 47 48 49 50 51 118 121 122 123 124 126 127 128 131 132 133 134 135 136 137 138 139 140 141 142 143 145 146 147 148 149 150 152 153 154 155,
	0	 1 2 3 4 5 6 7 8 9 10 11 12 13 14 15 16 17 18 19 20 21 22 23 24 25 26 27 28 45 46 47 48 49 50 51 118 121 122 123 124 128 131 132 133 134 135 136 137 138 139 140 141 142 143 145 146 147 148 149 150 152 153 154 155,
	0	 44 116 128 151,
	0	 38 39 40 41 42 43 44 116 128 151,
	1	 98 105 106,
	0	 98 102 103 105 106,
	0	 68 69 70 71 78 80 82 83 84 85 86 87 88 89 90 91 92 93 94 95 96 98 99 100 102 103 104 105 106 107 109,
	0	 68 69 70 71 78 79 80 82 83 84 85 86 87 88 89 90 91 92 93 94 95 96 98 99 100 102 103 104 105 106 107 109,
	0	 78 94 95 96 104,
	0	 29 30 31 32 33 34 35 36 37 44 45 46 47 48 49 50 51 68 69 70 71 72 73 74 75 76 77 78 79 80 81 82 83 84 85 86 87 88 89 90 91 92 93 94 95 96 97 98 99 100 101 102 103 104 105 106 107 108 109 112 113 114 115 116 117 118 121 122 123 124 128 129 130,
	0	 29 30 31 32 33 34 35 36 37 44 45 46 47 48 49 50 51 68 69 70 71 72 73 74 75 76 77 78 79 80 81 82 83 84 85 86 87 88 89 90 91 92 93 94 95 96 97 98 99 100 101 102 103 104 105 106 107 108 109 112 113 114 115 116 117 118 121 122 123 124 126 127 128 129 130,
	0	 97 98,
	0	 77 97,
	0	 73 74 75 76 77 79 81 97,
	0	 82 83 84 85 86 87 88 89 90 91 92 93 97 99 100 102 103 104 105 106,
	0	 68 69 70 71 73 74 75 76 77 78 79 80 81 82 83 84 85 86 87 88 89 90 91 92 93 94 95 96 99 100 102 103 104 105 106 107 109,
	0	 97 99 100 102 103,
	0	 4 5,
	0	 4 5 11 12 13 14 15 16 17 18 19 20 21,
	0	 82 83 84 85 86 87 88 89 90 91 92 93 94 95 96 98 99 100 102 103 105 106 109,
	0	 72 73 81 97 101 108,
	0	 72 73 74 81 97 101 108,
	0	 72 73 74 75 81 97 101 108,
	0	 72 73 74 75 76 81 97 101 108,
	0	 72 73 74 75 76 77 81 97 101 108,
	0	 72 73 74 75 76 77 79 81 97 101 108,
	0	 72 73 74 75 76 77 78 79 80 81 97 101 108,
	0	 128 151 152 153 154 155,
	0	 68 69 70 71 72 73 74 75 76 77 78 79 80 81 82 83 84 85 86 87 88 89 90 91 92 93 94 95 96 97 98 99 100 101 102 103 104 105 106 107 108 109 116 128 151 152 153 154 155,
	0	 38 39 40 41 42 43 52 53 54 55 56 57 58 59 60 61 62 63 64 65 66 67 68 69 70 71 72 73 74 75 76 77 78 79 80 81 82 83 84 85 86 87 88 89 90 91 92 93 94 95 96 97 98 99 100 101 102 103 104 105 106 107 108 109 110 111 116 119 120 125 128 144 151 152 153 154 155,
	0	 1 2 3 4 5 6 7 8 9 10 11 12 13 14 15 16 17 18 19 20 21 22 23 24 25 26 27 28 45 46 47 48 49 50 51 121 122 123 124 126 127 131 132 133 134 135 136 137 138 139 140 141 142 143 145 146 147 148 149 150,
	0	 68 69 70 71 72 73 74 75 76 77 78 79 80 81 94 95 96 97 99 100 102 103 104 105 106 107 109,
	0	 3 5 6 7 8 9 10 11 12 13 14 15 16 17 18 19 20 21,
	0	 5 131 132 133 134 135 136 137 138 139 140 141 142 143 152 153 154 155,
	0	 5 6 7 8 9 10 131 132 133 134 135 136 137 138 139 140 141 142 143 152 153 154 155,
	0	 72 73 78 82 83 84 85 86 87 88 89 90 91 92 93 94 95 96 98 99 100 101 102 103 104 105 106 108,
	0	 74 75 77 79 80,
	0	 74 75 76 77 79 80 81,
	0	 72 73 74 75 76 77 78 79 80 81 82 83 84 85 86 87 88 89 90 91 92 93 94 95 96 98 99 100 101 102 103 104 105 106 108,
	0	 74 75 76 77 79 80 81 97,
	0	 72 73 74 75 76 77 79 80 81 94 95 96 97 98 101 108,
	0	 72 73 74 75 76 77 79 80 81 94 95 96 97 98 101 102 103 106 108,
	0	 72 73 74 75 76 77 79 80 81 82 83 84 85 86 87 88 89 90 91 92 93 94 95 96 97 98 101 102 103 106 108,
	0	 72 73 74 75 76 77 79 80 81 82 83 84 85 86 87 88 89 90 91 92 93 94 95 96 97 98 99 100 101 102 103 105 106 108,
	0	 29 30 31 32 33 34 35 36 37 44 117 118 128 129 130,
	0	 29 30 31 32 33 34 35 36 37 38 39 40 41 42 43 44 112 113 114 115 117 118 126 127 128 129 130,
	0	 52 53 54 55 56 57 58 59 60 61 62 63 64 65 66 67 110 111 119 120 121 122 123 124 125 144 151,
	1	 68 69 70 71 72 73 74 75 76 77 79 80 81 107 109,
	0	 74 75 76 77 78 79 80 109,
	0	 97 98 101 102 103 104 105 106 108,
	0	 29 30,
	0	 29 30 31 32 33 34 35 36 37 38 39 40 41 42 43 44 52 53 54 55 56 57 58 59 60 61 62 63 64 65 66 67 110 111 114 115 117 119 120 125 128 129 130 144,
	0	 68 69 70 71 94 95 96 102 103 104 105 106 107 109,
	0	 72 73 75 76 79 81,
	0	 72 73 74 75 76 77 78 79 81,
	0	 87 93,
	0	 72 73 74 77 78 79 80 81,
	0	 52 53 125,
	0	 5 6 7 8 9 10 11 12 13 14 15 16 17 18 19 20 21 131 132 133 134 135 136 137 138 139 140 141 142 143 145 146 147 148 149 150 152 153 154 155,
	0	 84 85 87,
	0	 29 30 31 32 33 34 35 36 37 44 52 53 54 55 56 62 63 64 65 66 67 110 111 112 113 114 115 117 118 119 120 125 128 129 130 144,
	0	 5 6 7 8 9,
	0	 38 39 40 41 42 43 129 130,
	0	 29 30 31 32 33 34 35 36 37 38 39 40 41 42 43 44 117 128 129 130 151,
	0	 29 30 31 32 33 34 35 36 37 38 39 40 41 42 43 44 52 53 54 55 56 57 58 59 60 61 62 63 64 65 66 67 110 111 117 119 120 125 128 129 130 144 151,
	1	 1 2 3 4 5 6 7 8 9 10 11 12 13 14 15 16 17 18 19 20 21 22 23 24 25 26 27 28 112 113 114 115 118 121 122 123 124 126 127 131 132 133 134 135 136 137 138 139 140 141 142 143 145 146 147 148 149 150 152 153 154 155,
	0	 72 73 108,
	0	 72 73 104 108,
	0	 72 73 81 94 95 96 104 108,
	0	 68 69 109,
	0	 38 39 40 41 42 43 110 111 151,
	0	 29 30 31 32 33 34 35 36 37 114 115 117,
	0	 52 53 54 55 62 63 64 65 125,
	0	 68 69 70 71 72 73 74 75 76 77 78 79 80 81 82 83 84 85 86 87 88 89 90 91 92 93 94 95 96 97 98 99 100 101 102 103 104 105 106 107 108 109 116 121 122 123 124,
	0	 52 53 54 55 56 57 58 59 60 61 62 63 64 65 66 67 68 69 70 71 72 73 74 75 76 77 78 79 80 81 82 83 84 85 86 87 88 89 90 91 92 93 94 95 96 97 98 99 100 101 102 103 104 105 106 107 108 109 110 111 116 119 120 121 122 123 124 125 144,
	0	 97 101 102 103,
	0	 45 118,
	0	 45 118 121 122 123 124,
	0	 1 2 3 4 5 6 7 8 9 10 11 12 13 14 15 16 17 18 19 20 21 22 23 24 25 26 27 28 46 47 48 49 50 51 131 132 133 134 135 136 137 138 139 140 141 142 143 145 146 147 148 149 150 152 153 154 155,
	0	 68 69 70 71 99 100 102 105 106 107 109,
	0	 68 69 70 71 82 83 84 85 86 87 88 89 90 91 92 93 99 100 102 105 106 107 109,
	0	 68 69 70 71 82 83 84 85 86 87 88 89 90 91 92 93 94 95 96 99 100 102 104 105 106 107 109,
	0	 68 69 70 71 72 73 74 75 76 77 78 79 80 81 82 83 84 85 86 87 88 89 90 91 92 93 94 95 96 99 100 102 104 105 106 107 109,
	0	 98 103,
	0	 2 11 12 13 14 15 16 17 18 19 20 21,
	0	 82 94 95 96 98 99 100 102 103 104 105 106,
	0	 72 73 75 81 101 108,
	0	 87 88,
	0	 110 111 128 151,
	0	 68 69 70 71 72 73 74 75 76 77 79 80 81 82 83 84 85 86 87 88 89 90 91 92 93 107 109,
	0	 72 73 74 76 77 79 81,
	0	 61 125,
	0	 59 60 61 125,
	0	 1 2 3 4 5 6 7 8 9 10 11 12 13 14 15 16 17 18 19 20 21 22 23 24 25 26 27 28 38 39 40 41 42 43 112 113 114 115 118 121 122 123 124 126 127 131 132 133 134 135 136 137 138 139 140 141 142 143 145 146 147 148 149 150 152 153 154 155,
	0	 4 131 132 133 134 135 136 137 138 139 140 141 142 143 145 146 147 148 149 150,
	0	 81 97 98 99 100 101 102 103 105 106 108,
	0	 22 23 24 25 26 27 28 45 46 47 48 49 50 51 68 69 70 71 72 73 74 75 76 77 78 79 80 81 82 83 84 85 86 87 88 89 90 91 92 93 94 95 96 97 98 99 100 101 102 103 104 105 106 107 108 109 116 121 122 123 124,
	0	 118 126 127 151 152 153 154 155,
	0	 22 23 24 25 26 27 28 45 46 47 48 49 50 51 68 69 70 71 72 73 74 75 76 77 78 79 80 81 82 83 84 85 86 87 88 89 90 91 92 93 94 95 96 97 98 99 100 101 102 103 104 105 106 107 108 109 116 118 121 122 123 124 126 127 151 152 153 154 155,
	0	 1 2 3 4 5 6 7 8 9 10 11 12 13 14 15 16 17 18 19 20 21 38 39 40 41 42 43 52 53 54 55 56 57 58 59 60 61 62 63 64 65 66 67 110 111 119 120 125 131 132 133 134 135 136 137 138 139 140 141 142 143 144 145 146 147 148 149 150,
	0	 1 2 3 4 5 6 7 8 9 10 11 12 13 14 15 16 17 18 19 20 21 52 53 54 55 56 57 58 59 60 61 62 63 64 65 66 67 110 111 119 120 125 131 132 133 134 135 136 137 138 139 140 141 142 143 144 145 146 147 148 149 150,
	0	 83 84 85 92,
	0	 83 84 85 89 90 92,
	0	 83 84 85 87 89 90 92,
	0	 82 97,
	0	 74 75 76 77 78 79 80 82 97,
	0	 68 69 70 71 74 75 76 77 78 79 80 82 83 84 85 86 87 88 89 90 91 92 93 97 107 109,
	0	 68 69 70 71 74 75 76 77 78 79 80 82 83 84 85 86 87 88 89 90 91 92 93 94 95 96 97 98 99 100 101 102 103 104 105 106 107 108 109,
	0	 72 73 74 75 76 77 78 79 80 81 98 101 108,
	1	 22 24 25 26 28,
	0	 82 83 84 85 86 87 88 89 90 91 92 93 97 102 103 104,
	0	 82 83 84 85 86 87 88 89 90 91 92 93 94 95 96 97 98 101 102 103 104 108,
	0	 11 12 13 14 15 16 17 18 19 20 21 22 23 24 25 26 27 28,
	0	 82 83 84 85 86 87 88 89 90 91 92 93 98 99 100 101 108,
	0	 98 101 102 103 105 106,
	0	 38 39 40 41 42 43 112 113 114 115 129 130,
	0	 38 39 40 41 42 43 52 53 54 55 56 57 58 59 60 61 62 63 64 65 66 67 110 111 112 113 114 115 119 120 125 129 130 144,
	0	 82 83 84 85 86 87 88 89 90 91 92 93 99 100,
	0	 68 69 70 71 97 101 102 103 107 108 109,
	0	 68 69 70 71 82 83 84 85 86 87 88 89 90 91 92 93 97 98 101 102 103 107 108 109,
	0	 38 39 40 41 42 43 52 53 54 55 56 57 58 59 60 61 62 63 64 65 66 67 110 111 116 119 120 125 128 144 151,
	0	 68 69 70 71 74 78 80 107 109,
	0	 82 83 84 85 86 87 88 89 90 91 92 93 94 95 96 104,
	0	 72 73 75 81 82 83 84 85 86 87 88 89 90 91 92 93 94 95 96 97 98 99 100 101 102 103 104 105 106 108,
	0	 72 73 75 76 81 82 83 84 85 86 87 88 89 90 91 92 93 94 95 96 97 98 99 100 101 102 103 104 105 106 108,
	0	 72 73 75 76 79 81 82 83 84 85 86 87 88 89 90 91 92 93 94 95 96 97 98 99 100 101 102 103 104 105 106 108,
	0	 72 73 94 95 96 97 98 99 100 101 102 103 104 105 106 108,
	0	 52 53 54 55 56 62 63 64 65 110 111 125,
	0	 29 30 31 32 33 34 35 36 37 38 39 40 41 42 43 44 52 53 54 55 56 57 58 59 60 61 62 63 64 65 66 67 110 111 112 113 114 115 117 118 119 120 125 126 127 128 129 130 144,
	0	 68 69 70 71 99 100 107 109,
	0	 68 69 70 71 99 100 102 103 107 109,
	0	 82 83 84 85 86 87 88 89 90 91 92 93 105 106,
	0	 97 98 101 103 108,
	0	 82 97 98 101 106 108,
	0	 94 95 96 102,
	0	 82 94 95 96 97 98 101 102 106 108,
	0	 68 69 70 71 82 83 84 85 86 87 88 89 90 91 92 93 94 95 96 97 98 101 102 106 107 108 109,
	0	 68 69 70 71 82 83 84 85 86 87 88 89 90 91 92 93 94 95 96 97 98 101 102 103 106 107 108 109,
	0	 68 69 70 71 72 73 74 75 76 77 78 79 80 81 82 83 84 85 86 87 88 89 90 91 92 93 94 95 96 97 98 101 102 103 106 107 108 109,
	0	 118 121 122 123 124 131 132 133 134 135 136 137 138 139 140 141 142 143 152 153 154 155,
	0	 45 46 47 48 49 50 51 118 121 122 123 124 126 127 131 132 133 134 135 136 137 138 139 140 141 142 143 152 153 154 155,
	0	 22 23 24 25 26 27 28 45 46 47 48 49 50 51 118 121 122 123 124 126 127 131 132 133 134 135 136 137 138 139 140 141 142 143 145 146 147 148 149 150 152 153 154 155,
	0	 87 88 93,
	0	 52 53 54 55 57 58 59 60 61 65 66 67 119 120 125 144,
	0	 22 23 24 25 26 27 28 121 122 123 124 145 146 147 148 149 150,
	0	 22 23 24 25 26 27 28 45 46 47 48 49 50 51 118 121 122 123 124 126 127 145 146 147 148 149 150,
	0	 22 23 24 25 26 27 28 29 30 31 32 33 34 35 36 37 44 45 46 47 48 49 50 51 112 113 117 118 121 122 123 124 126 127 129 130 145 146 147 148 149 150,
	0	 22 23 24 25 26 27 28 29 30 31 32 33 34 35 36 37 44 45 46 47 48 49 50 51 112 113 114 115 117 118 121 122 123 124 126 127 129 130 145 146 147 148 149 150,
	0	 22 23 24 25 26 27 28 29 30 31 32 33 34 35 36 37 38 39 40 41 42 43 44 45 46 47 48 49 50 51 112 113 114 115 116 117 118 121 122 123 124 126 127 128 129 130 145 146 147 148 149 150 151,
	0	 80 94 95 96 97 98 99 100 101 102 103 104 105 106 108,
	0	 79 80 94 95 96 97 98 99 100 101 102 103 104 105 106 108,
	0	 68 69 70 71 78 79 80 94 95 96 97 98 99 100 101 102 103 104 105 106 107 108,
	0	 74 109,
	0	 74 75 109,
	0	 74 75 76 109,
	0	 72 73 74 75 76 81 109,
	0	 72 73 74 75 76 81 82 83 84 85 86 87 88 89 90 91 92 93 109,
	0	 68 69 70 71 99 100 105 107 109,
	0	 82 83 84 85 86 87 88 89 90 91 92 93 97 98 101 102 103 106 108,
	0	 82 83 84 85 86 87 88 89 90 91 92 93 94 95 96 97 98 101 102 103 104 106 108,
	0	 1 2 3 4 5 6 7 8 9 10 11 12 13 14 15 16 17 18 19 20 21 22 23 24 25 26 27 28 45 46 47 48 49 50 51 114 115 118 121 122 123 124 126 127 131 132 133 134 135 136 137 138 139 140 141 142 143 145 146 147 148 149 150 152 153 154 155,
	0	 1 2 3 4 5 6 7 8 9 10 11 12 13 14 15 16 17 18 19 20 21 22 23 24 25 26 27 28 29 30 31 32 33 34 35 36 37 44 112 113 114 115 117 118 121 122 123 124 126 127 128 129 130 131 132 133 134 135 136 137 138 139 140 141 142 143 145 146 147 148 149 150 151 152 153 154 155,
	0	 82 83 84 85 86 87 88 89 90 91 92 93 97 98 101 102 103 108,
	0	 38 39 40 41 42 43 52 53 54 55 56 57 58 59 60 61 62 63 64 65 66 67 68 69 70 71 72 73 74 75 76 77 78 79 80 81 82 83 84 85 86 87 88 89 90 91 92 93 94 95 96 97 98 99 100 101 102 103 104 105 106 107 108 109 110 111 114 115 116 119 120 125 128 144 151,
	0	 94 95 96 98 101 103 104 108,
	0	 72 73 79 81 94 95 96 98 99 100 101 102 103 104 105 106 108,
	0	 72 73 74 75 76 77 79 81 82 83 84 85 86 87 88 89 90 91 92 93 94 95 96 97 98 99 100 101 102 103 104 105 106 108,
	0	 29 30 31 32 33 34 35 36 37 44 52 53 54 55 56 57 58 59 60 61 62 63 64 65 66 67 110 111 112 113 114 115 117 118 119 120 125 128 129 130 144,
	0	 1 2 3 4 5 6 7 8 9 10 11 12 13 14 15 16 17 18 19 20 21 22 23 24 25 26 27 28 121 122 123 124 126 127 131 132 133 134 135 136 137 138 139 140 141 142 143 145 146 147 148 149 150 151 152 153 154 155,
	0	 52 53 54 55 56 125,
	0	 68 69 70 71 77 107 109,
	1	 94 96 104,
	0	 72 73 74 75 76 78 81,
	0	 68 69 70 71 72 73 74 75 76 77 78 79 80 81 94 95 96 103 104 107 109,
	0	 97 98 101 102 105 106 108,
	0	 82 83 84 85 86 87 88 89 90 91 92 93 97 98 101 102 105 106 108,
	0	 68 69 70 71 72 73 74 75 76 77 78 79 80 81 82 83 84 85 86 87 88 89 90 91 92 93 94 95 96 97 98 101 102 103 104 105 106 107 108 109,
	0	 30 31 32 33 34 35 36 37 117,
	0	 22 23 24 25 26 27 28 118 131 132 133 134 135 136 137 138 139 140 141 142 143 145 146 147 148 149 150 152 153 154 155,
	0	 38 39 40 41 42 43 44 114 115 117 128,
	0	 83 84 86 87,
	0	 83 84 86 87 93,
	0	 68 69 70 71 82 83 84 85 86 87 88 89 90 91 92 93 102 103 107 109,
	0	 68 69 70 71 99 100 102 103 104 105 106 107 109,
	0	 38 39 40 41 42 43 44 117 151,
	0	 38 39 40 41 42 43 44 117 128 151,
	0	 114 115 128 129 130,
	0	 29 30 31 32 33 34 35 36 37 38 39 40 41 42 43 44 110 111 112 113 114 115 117 128 129 130,
	0	 73 74 75 76 77 79,
	0	 81 98,
	0	 73 74 75 76 77 78 79 80 81 98,
	0	 68 69 70 71 73 74 75 76 77 78 79 80 81 82 83 84 85 86 87 88 89 90 91 92 93 98 99 100 102 103 104 105 106 107 109,
	0	 72 73 81 82 83 84 85 86 87 88 89 90 91 92 93 94 95 96 97 98 99 100 101 102 103 105 106 108,
	0	 68 69 70 71 72 73 81 82 83 84 85 86 87 88 89 90 91 92 93 94 95 96 97 98 99 100 101 102 103 105 106 107 108 109,
	0	 52 53 54 55 56 57 58 59 60 61 62 63 64 65 66 67 68 69 70 71 72 73 74 75 76 77 78 79 80 81 82 83 84 85 86 87 88 89 90 91 92 93 94 95 96 97 98 99 100 101 102 103 104 105 106 107 108 109 110 111 114 115 116 119 120 125 144,
	0	 52 53 54 55 56 57 58 59 60 61 62 63 64 65 66 67 68 69 70 71 72 73 74 75 76 77 78 79 80 81 82 83 84 85 86 87 88 89 90 91 92 93 94 95 96 97 98 99 100 101 102 103 104 105 106 107 108 109 110 111 114 115 116 119 120 125 128 144 151,
	0	 38 39 40 41 42 43 52 53 54 55 56 66 67 119 120 144,
	0	 38 39 40 41 42 43 52 53 54 55 56 66 67 110 111 119 120 144,
	0	 45 46 47 48 49 50 51 116 128 151,
	0	 71 82 83 84 85 86 87 88 89 90 91 92 93,
	0	 73 82 83 84 85 86 87 88 89 90 91 92 93 98 101 108,
	0	 72 73 81 82 83 84 85 86 87 88 89 90 91 92 93 98 101 108,
	0	 68 69 70 71 72 73 81 82 83 84 85 86 87 88 89 90 91 92 93 94 95 96 98 99 100 101 102 103 104 105 106 107 108 109,
	0	 38 39 40 41 42 43 52 53 54 55 56 57 58 59 60 61 62 63 64 65 66 67 68 69 70 71 72 73 74 75 76 77 78 79 80 81 82 83 84 85 86 87 88 89 90 91 92 93 94 95 96 97 98 99 100 101 102 103 104 105 106 107 108 109 110 111 116 119 120 125 128 144,
	0	 11 12 13 14 15 16 17 18 19 20 21 131 132 133 134 135 136 137 138 139 140 141 142 143,
	0	 52 53 54 55 56 57 58 59 60 61 62 63 64 65 66 67 110 111 119 120 125 126 127 144,
	0	 94 95 96 99 100 102 103 104,
	0	 68 69 70 71 72 73 74 75 76 77 78 79 80 81 82 83 84 85 86 87 88 89 90 91 92 93 96 98 99 100 101 102 103 104 105 106 107 108 109,
	0	 68 69 70 71 72 73 74 75 76 77 78 79 80 81 82 83 84 85 86 87 88 89 90 91 92 93 95 96 98 99 100 101 102 103 104 105 106 107 108 109,
	0	 68 69 70 71 72 73 74 75 76 77 78 79 80 81 82 83 84 85 86 87 88 89 90 91 92 93 95 96 97 98 99 100 101 102 103 104 105 106 107 108 109,
	0	 112 113 114 115 117 118 129 130,
	0	 72 73 74 75 76 77 79 80 81 82 83 84 85 86 87 88 89 90 91 92 93 94 95 96 97 98 99 100 101 102 103 104 105 106 108,
	0	 68 69 70 71 72 73 74 75 76 77 79 80 81 83 84 85 86 87 88 89 90 91 92 93 94 95 96 104 107 109,
	0	 82 97 98 99 100 101 102 103 105 106 108,
	0	 68 69 70 71 72 73 74 75 76 77 79 80 81 82 83 84 85 86 87 88 89 90 91 92 93 94 95 96 97 99 100 102 103 104 105 106 107 109,
	0	 72 73 74 75 76 77 79 80 81 94 95 96 97 98 99 100 101 102 103 105 106 108,
	0	 82 99 100 102 103 105 106,
	0	 68 69 70 71 72 73 74 75 76 77 78 79 80 82 83 84 85 86 87 88 89 90 91 92 93 94 95 96 104 107 109,
	0	 98 101 105 106,
	0	 72 81 108,
	0	 45 46 47 48 49 50 51 68 69 70 71 72 73 74 75 76 77 78 79 80 81 82 83 84 85 86 87 88 89 90 91 92 93 94 95 96 97 98 99 100 101 102 103 104 105 106 107 108 109 126 127,
	0	 66 67 110 111,
	0	 68 69 94 95 96,
	0	 68 69 94 95 96 104,
	0	 70 71 82 83 84 85 86 87 88 89 90 91 92 93 97 98 99 100 101 102 103 105 106 107 108 109,
	0	 1 2 3 4 5 6 7 8 9 10 11 12 13 14 15 16 17 18 19 20 21 22 23 24 25 26 27 28 45 46 47 48 49 50 51 112 113 114 115 118 121 122 123 124 126 127 129 130 131 132 133 134 135 136 137 138 139 140 141 142 143 145 146 147 148 149 150 152 153 154 155,
	0	 68 69 70 71 82 83 84 85 86 87 88 89 90 91 92 93 107 109 116,
	0	 68 69 70 71 78 79 80 82 83 84 85 86 87 88 89 90 91 92 93 94 95 96 97 98 99 100 101 102 103 104 105 106 107 108 109 116,
	0	 94 95 96 97 98 101 102 104 106 108,
	0	 94 95 96 97 98 99 100 101 102 104 105 106 108,
	0	 66 67 125,
	0	 82 83 84 85 86 87 88 89 90 91 92 93 107 109,
	0	 68 69 70 71 72 73 82 83 84 85 86 87 88 89 90 91 92 93 94 95 96 97 98 99 100 101 102 103 104 105 106 107 108 109,
	0	 68 69 70 71 97 98 99 100 101 102 103 105 106 107 108 109,
	0	 79 94 95 96 104,
	0	 68 69 70 71 79 94 95 96 97 98 99 100 101 102 103 104 105 106 107 108 109,
	0	 68 69 70 71 75 77 78 79 80 82 83 84 85 86 87 88 89 90 91 92 93 94 95 96 97 98 99 100 101 102 103 104 105 106 107 108 109,
	0	 68 69 70 71 75 76 77 78 79 80 82 83 84 85 86 87 88 89 90 91 92 93 94 95 96 97 98 99 100 101 102 103 104 105 106 107 108 109,
	0	 68 69 70 71 72 73 74 75 76 77 79 80 81 82 83 84 85 86 87 88 89 90 91 92 93 94 95 96 97 102 103 104 107 109,
	0	 99 100 101 105 106 108,
	0	 38 39 40 41 42 43 52 53 54 55 56 57 58 59 60 61 62 63 64 65 66 67 110 111 119 120 121 122 123 124 125 126 127 144,
	0	 29 30 31 32 33 34 35 36 37 38 39 40 41 42 43 44 52 53 54 55 56 57 58 59 60 61 62 63 64 65 66 67 110 111 112 113 114 115 117 118 119 120 121 122 123 124 125 126 127 129 130 144,
	0	 68 69 70 71 75 80 107 109,
	0	 76 77 79,
	0	 74 76 77 79,
	0	 101 103 108,
	0	 57 58 59 60 61 65 66 67 119 120 144,
	0	 105 106 108,
	0	 98 105 106 108,
	0	 97 98 102 103 104 105 106 108,
	0	 68 69 70 71 72 73 74 75 76 77 78 79 80 81 82 83 84 85 86 87 88 89 90 91 92 93 94 95 96 97 98 99 100 101 102 103 104 105 106 107 108 109 116 121 122 123 124 128 151,
	0	 52 53 54 55 57 58 59 60 61,
	0	 68 69 70 77 107 109,
	0	 27 131 132 133 134 135 136 137 138 139 140 141 142 143 145 146 147 148 149 150 152 153 154 155,
	0	 38 39 40 41 42 43 45 46 47 48 49 50 51 52 53 54 55 56 57 58 59 60 61 62 63 64 65 66 67 110 111 119 120 125 126 127 144,
	0	 94 95 96 106,
	0	 72 73 74 75 76 77 79 80 81 94 95 96 106,
	0	 68 69 70 71 72 73 74 75 76 77 79 80 81 82 83 84 85 86 87 88 89 90 91 92 93 94 95 96 106 107 109,
	0	 68 69 70 71 72 73 74 75 76 77 79 80 81 82 83 84 85 86 87 88 89 90 91 92 93 94 95 96 97 102 103 104 106 107 109,
	0	 68 69 70 71 72 73 74 75 76 77 78 79 80 81 82 83 84 85 86 87 88 89 90 91 92 93 94 95 96 97 98 99 100 101 102 103 104 105 106 107 108 109 116 118 121 122 123 124 128 151,
	0	 1 2 3 4 5 6 7 8 9 10 11 12 13 14 15 16 17 18 19 20 21 22 23 24 25 26 27 28 29 30 31 32 33 34 35 36 37 44 112 113 114 115 117 129 130 131 132 133 134 135 136 137 138 139 140 141 142 143 145 146 147 148 149 150 152 153 154 155,
	0	 38 39 40 41 42 43 45 46 47 48 49 50 51 118 126 127,
	0	 52 53 54 55 56 57 58 59 60 61 62 63 64 65 66 67 68 69 70 71 72 73 74 75 76 77 78 79 80 81 82 83 84 85 86 87 88 89 90 91 92 93 94 95 96 97 98 99 100 101 102 103 104 105 106 107 108 109 110 111 116 119 120 121 122 123 124 125 128 144 151,
	0	 72 75 76 101 108,
	0	 73 74 81,
	0	 72 73 74 75 76 77 78 79 80 81 94 95 96 97 104 105 106,
	0	 38 39 40 41 42 43 114 115,
	0	 99 100 103 105 106,
	0	 82 83 84 85 86 87 88 89 90 91 92 93 99 100 103 105 106,
	0	 82 83 84 85 86 87 88 89 90 91 92 93 99 100 102 103 104 105 106,
	0	 72 73 74 75 76 77 78 79 80 81 82 83 84 85 86 87 88 89 90 91 92 93 99 100 102 103 104 105 106,
	0	 72 73 74 75 76 77 79 81 94 95 96 97 98 99 100 101 102 103 104 105 106 108,
	1	 52 53 54 55 56 57 58 66 67 119 120 144,
	0	 72 73 81 94 95 96 102 103 104,
	0	 72 73 81 94 95 96 99 100 102 103 104 105 106,
	0	 85 86 88,
	0	 83 85 86 88,
	0	 45 46 47 48 49 50 51 68 69 70 71 72 73 74 75 76 77 78 79 80 81 82 83 84 85 86 87 88 89 90 91 92 93 94 95 96 97 98 99 100 101 102 103 104 105 106 107 108 109 116 121 122 123 124 126 127,
	0	 45 46 47 48 49 50 51 68 69 70 71 72 73 74 75 76 77 78 79 80 81 82 83 84 85 86 87 88 89 90 91 92 93 94 95 96 97 98 99 100 101 102 103 104 105 106 107 108 109 116 126 127 128 151,
	0	 94 95 96 98 104,
	0	 97 98 99 100 101 102 103 104 108,
	0	 74 75 76 80,
	0	 11 12 13 14 16 17 18 19 20,
	0	 78 80 104,
	0	 72 73 74 75 76 77 78 79 80 81 104,
	0	 82 83 84 85 86 87 88 89 90 91 92 93 94 95 96 97 98 101 102 103 105 106 108,
	0	 101 102 108,
	0	 78 109,
	0	 29 30 31 32 33 34 35 36 37 44 114 115 117 118,
	0	 68 69 70 71 74 75 76 77 107 109,
	0	 45 46 47 48 49 50 51 68 69 70 71 72 73 74 75 76 77 78 79 80 81 82 83 84 85 86 87 88 89 90 91 92 93 94 95 96 97 98 99 100 101 102 103 104 105 106 107 108 109 116 128,
	0	 79 94 95 96 97 98 99 100 101 102 103 104 105 106 108,
	0	 68 69 70 71 72 73 74 75 76 77 78 79 80 81 82 83 84 85 86 87 88 89 90 91 92 93 94 95 96 97 98 101 104 107 108 109,
	0	 68 69 70 71 79 81 82 83 84 85 86 87 88 89 90 91 92 93 94 95 96 98 99 100 101 102 103 104 105 106 107 108 109,
	0	 52 53 54 55 56 57 58 59 60 61 62 63 64 66 67 110 111 119 120 144,
	0	 52 53 54 55 56 57 58 59 60 61 62 63 64 65 66 67 110 111 119 120 144,
	0	 74 76 81,
	0	 80 82 83 84 85 86 87 88 89 90 91 92 93 94 95 96 97 98 99 100 101 102 103 104 105 106 108,
	0	 29 30 31 32 33 34 35 36 37 44 112 113 114 115 117 128 151,
	0	 126 127 129 130,
	0	 29 30 31 32 33 34 35 36 37 44 112 113 114 115 117 126 127 128 129 130 151,
	0	 68 69 70 71 73 74 75 76 77 78 79 80 81 107 109,
	0	 72 97 98 99 100 101 102 103 105 106 108,
	0	 72 94 95 96 97 98 99 100 101 102 103 104 105 106 108,
	0	 72 82 83 84 85 86 87 88 89 90 91 92 93 94 95 96 97 98 99 100 101 102 103 104 105 106 108,
	0	 139 142,
	0	 68 69 70 71 78 82 83 84 85 86 87 88 89 90 91 92 93 98 99 100 101 102 103 104 105 106 107 108 109,
	0	 1 2 3 4 5 6 7 8 9 10 11 12 13 14 15 16 17 18 19 20 21 22 23 24 25 26 27 28 29 30 31 32 33 34 35 36 37 44 112 113 114 115 117 118 121 122 123 124 126 127 128 131 132 133 134 135 136 137 138 139 140 141 142 143 145 146 147 148 149 150 151 152 153 154 155,
	0	 72 82 94 95 96 98 99 100 101 102 103 104 105 106 108,
	0	 22 23 24 25 26 27 28 118 121 122 123 124 145 146 147 148 149 150,
	0	 68 69 70 71 94 95 96 99 100 102 103 105 106 107 109,
	0	 68 69 70 71 82 83 84 85 86 87 88 89 90 91 92 93 94 95 96 99 100 102 103 105 106 107 109,
	0	 68 69 70 71 72 73 74 75 76 77 78 79 80 81 82 83 84 85 86 87 88 89 90 91 92 93 94 95 96 99 100 102 103 105 106 107 109,
	0	 68 69 70 71 98 101 105 106 107 108 109,
	0	 68 69 70 71 97 98 101 102 103 104 105 106 107 108 109,
	0	 1 2 3 4 5 6 7 8 9 10 11 12 13 14 15 16 17 18 19 20 21 22 23 24 25 26 27 28 112 113 118 121 122 123 124 131 132 133 134 135 136 137 138 139 140 141 142 143 145 146 147 148 149 150 152 153 154 155,
	0	 68 69 70 71 72 73 76 81 82 83 84 85 86 87 88 89 90 91 92 93 94 95 96 97 98 99 100 101 102 103 104 105 106 107 108 109,
	0	 68 69 70 71 72 73 75 76 81 82 83 84 85 86 87 88 89 90 91 92 93 94 95 96 97 98 99 100 101 102 103 104 105 106 107 108 109,
	0	 68 69 70 71 72 73 75 76 79 81 82 83 84 85 86 87 88 89 90 91 92 93 94 95 96 97 98 99 100 101 102 103 104 105 106 107 108 109,
	0	 82 98 99 100 101 102 103 105 106 108,
	0	 72 73 81 94 95 96 98 101 104 108,
	0	 29 30 31 32 33 34 35 36 37 112 113 114 115 117 126 127 129 130,
	0	 46 47 48 49 50 118,
	0	 78 82 83 84 85 86 87 88 89 90 91 92 93 94 95 96 98 99 100 101 102 103 104 105 106 108,
	0	 59 60 61 65,
	0	 72 73 76 81 108,
	0	 1 2 3 4 5 6 7 8 9 10 11 12 13 14 15 16 17 18 19 20 21 22 23 24 25 26 27 28 45 46 47 48 49 50 51 118 121 122 123 124 131 132 133 134 135 136 137 138 139 140 141 142 143 145 146 147 148 149 150 151 152 153 154 155,
	0	 57 58 59 60 61 62 63 64 66 67 110 111 119 120 125 144,
	0	 68 69 70 71 72 73 74 75 76 77 78 79 80 81 82 83 84 85 86 87 88 89 90 91 92 93 98 101 107 108 109,
	0	 68 69 70 71 72 73 74 75 76 77 78 79 80 81 82 83 84 85 86 87 88 89 90 91 92 93 98 99 100 101 107 108 109,
	0	 74 77 109,
	0	 74 75 76 77 109,
	0	 74 75 76 77 79 109,
	0	 74 75 76 77 78 79 80 82 83 84 85 86 87 88 89 90 91 92 93 109,
	0	 68 69 70 71 74 75 76 77 78 79 80 81 82 83 84 85 86 87 88 89 90 91 92 93 107 109,
	0	 68 69 70 71 74 75 76 77 78 79 80 81 82 83 84 85 86 87 88 89 90 91 92 93 98 99 100 101 102 103 105 106 107 108 109,
	0	 29 30 31 32 33 34 35 36 37 38 39 40 41 42 43 44 45 46 47 48 49 50 51 112 113 114 115 117 118 121 122 123 124 126 127 128 129 130 151,
	0	 131 132 136,
	0	 73 74 75 76 77 78 79 80 81 109,
	0	 68 69 70 71 73 74 75 76 77 78 79 80 81 82 83 84 85 86 87 88 89 90 91 92 93 107 109,
	0	 29 30 31 32 33 34 35 36 37 44 56 57 58 59 60 61 62 63 64 65 66 67 110 111 112 113 114 115 117 119 120 125 129 130 144,
	0	 38 39 40 41 42 43 52 53 54 55,
	0	 96 98 101 108,
	0	 45 46 47 48 49 50 51 68 69 70 71 72 73 74 75 76 77 78 79 80 81 82 83 84 85 86 87 88 89 90 91 92 93 94 95 96 97 98 99 100 101 102 103 104 105 106 107 108 109 116 118 128 151,
	0	 45 46 47 48 49 50 51 68 69 70 71 72 73 74 75 76 77 78 79 80 81 82 83 84 85 86 87 88 89 90 91 92 93 94 95 96 97 98 99 100 101 102 103 104 105 106 107 108 109 116 118 121 122 123 124 126 127 128 151,
	0	 29 30 31 32 33 34 35 36 37 38 39 40 41 42 43 44 110 111 112 113 114 115 117 118 128 129 130 151,
	0	 52 53 54 55 56 57 58 59 60 61 62 63 64 65 66 67 119 120 121 122 123 124 125 144,
	0	 52 53 54 55 56 57 58 59 60 61 62 63 64 65 66 67 119 120 121 122 123 124 125 126 127 144,
	0	 68 69 70 71 73 74 75 76 77 78 79 80 81 107,
	0	 72 82 83 84 85 86 87 88 89 90 91 92 93 94 95 96 98 99 100 101 102 103 104 105 106 108 109,
	0	 68 69 70 71 72 73 74 75 76 77 78 79 81 82 83 84 85 86 87 88 89 90 91 92 93 107 109,
	0	 57 58 59 60 61 62 63 64 65 66 67 110 111 119 120 144,
	0	 72 73 76 77 81,
	0	 94 95 96 99 100 105 106,
	0	 68 69 70 71 82 83 84 85 86 87 88 89 90 91 92 93 98 99 100 101 102 103 104 105 106 107 109,
	0	 29 30 31 32 33 34 35 36 37 52 53 54 55 56 57 58 59 60 61 62 63 64 65 66 67 112 113 114 115 117 119 120 125 129 130 144,
	0	 38 39 40 41 42 43 44 45 110 111 128 151,
	0	 1 2 3 4 5 6 7 8 9 10 11 12 13 14 15 16 17 18 19 20 21 22 23 24 25 26 27 28 46 47 48 49 50 51 126 127 131 132 133 134 135 136 137 138 139 140 141 142 143 145 146 147 148 149 150 152 153 154 155,
	0	 75 76 109,
	0	 68 69 70 71 74 75 76 77 78 79 80 82 83 84 85 86 87 88 89 90 91 92 93 99 100 105 106 107 109,
	0	 52 53 54 55 66 67 144,
	0	 52 53 54 55 66 67 119 144,
	0	 6 10 11 12 13 14 15 16 17 18 19 20 21,
	0	 6 7 10 11 12 13 14 15 16 17 18 19 20 21,
	0	 46 47 48 49 50 126 127 151,
	0	 46 47 48 49 50 51 126 127 151,
	0	 82 92,
	0	 46 47 48 49 50 51 68 69 70 71 72 73 74 75 76 77 78 79 80 81 82 83 84 85 86 87 88 89 90 91 92 93 94 95 96 97 98 99 100 101 102 103 104 105 106 107 108 109 116 126 127 151,
	0	 29 30 31 32 33 34 35 36 37 44 45 46 47 48 49 50 51 68 69 70 71 72 73 74 75 76 77 78 79 80 81 82 83 84 85 86 87 88 89 90 91 92 93 94 95 96 97 98 99 100 101 102 103 104 105 106 107 108 109 112 113 114 115 116 117 126 127 128 129 130 151,
	0	 82 83 84 85 86 87 88 89 90 91 92 93 94 95 96 98 99 100 102 103 105 106,
	0	 68 69 70 71 82 83 84 85 86 87 88 89 90 91 92 93 94 95 96 98 99 100 102 103 105 106 107 109,
	0	 72 73 75 76 81 97 101 108,
	0	 72 73 74 75 76 77 79 80 81 97 101 108,
	0	 1 2 3 4 5 6 7 8 9 10 131 132 133 134 135 136 137 138 139 140 141 142 143 145 146 147 148 149 150,
	0	 72 73 81 99 100,
	0	 72 73 81 97 98 99 100 101 102 103 105 106 108,
	0	 72 73 78 79 81 82 83 84 85 86 87 88 89 90 91 92 93 94 95 96 97 98 99 100 101 102 103 104 105 106 108 109,
	0	 68 69 70 71 72 73 74 75 76 77 78 79 80 81 82 83 84 85 86 87 88 89 90 91 92 93 99 100 105 106 107 109,
	0	 52 53 54 55 56 66 67 110 111 119 120 125 144,
	0	 8 10 11 12 13 14 15 16 17 18 19 20 21,
	0	 82 83 84 85 86 87 88 89 90 91 92 93 98 99 100 101 102 103 105 106,
	0	 72 73 74 75 76 79 81 108,
	0	 68 69 70 71 74 75 76 77 78 79 80 82 83 84 85 86 87 88 89 90 91 92 93 94 95 96 98 99 100 101 102 103 105 106 107 108 109,
	0	 72 73 81 82 83 84 85 86 87 88 89 90 91 92 93 94 95 96 98 99 100 101 102 103 105 106 108,
	0	 38 39 40 41 42 43 126 127 129 130,
	0	 38 39 40 41 42 43 112 113 114 115 126 127 129 130,
	0	 29 30 31 32 33 34 35 36 37 38 39 40 41 42 43 44 112 113 114 115 117 126 127 128 129 130 151,
	0	 29 30 31 32 33 34 35 36 37 38 39 40 41 42 43 44 52 53 54 55 56 57 58 59 60 61 62 63 64 65 66 67 110 111 112 113 114 115 117 119 120 121 122 123 124 125 126 127 128 129 130 144 151,
	0	 74 75 76 77 78 79 80 97,
	0	 45 46 47 48 49 50 51 68 69 70 71 72 73 74 75 76 77 78 79 80 81 82 83 84 85 86 87 88 89 90 91 92 93 94 95 96 97 98 99 100 101 102 103 104 105 106 107 108 109 128 151,
	0	 12 13 15,
	0	 11 12 13 15,
	0	 79 81 97,
	0	 29 30 31 32 33 34 35 36 37 38 39 40 41 42 43 44 45 46 47 48 49 50 51 68 69 70 71 72 73 74 75 76 77 78 79 80 81 82 83 84 85 86 87 88 89 90 91 92 93 94 95 96 97 98 99 100 101 102 103 104 105 106 107 108 109 116 117 128 129 130 151,
	0	 114 115 121 122 123 124,
	0	 140 141 142 143,
	0	 1 2 3 145 146 147 148 149 150,
	0	 1 3 145 146 147 148 149 150,
	0	 29 30 31 32 33 34 35 36 37 44 128 129 130 151,
	0	 133 134 135 136 142,
	0	 78 94 95 96 97 98 99 100 101 102 103 104 105 106 108,
	0	 29 30 31 32 33 34 35 36 37 44 114 115 117 118 128 129 130,
	0	 52 53 54 55 56 151,
	0	 52 53 54 55 56 57 58 59 60 61 62 63 64 65 125 151,
	0	 45 46 47 48 49 50 51 52 53 54 55 56 57 58 59 60 61 62 63 64 65 66 67 68 69 70 71 72 73 74 75 76 77 78 79 80 81 82 83 84 85 86 87 88 89 90 91 92 93 94 95 96 97 98 99 100 101 102 103 104 105 106 107 108 109 116 119 120 121 122 123 124 125 126 127 144 151,
	0	 1 2 3 4 5 6 7 8 9 10 11 12 13 14 15 16 17 18 19 20 21 22 23 24 25 26 27 28 38 39 40 41 42 43 110 111 131 132 133 134 135 136 137 138 139 140 141 142 143 145 146 147 148 149 150 152 153 154 155,
	0	 22 23 24 25 26 27 28 45 46 47 48 49 50 51 118 121 122 123 124 126 127,
	0	 68 69 70 71 79 82 83 84 85 86 87 88 89 90 91 92 93 94 95 96 98 99 100 102 103 104 105 106 107 109,
	0	 122 123,
	0	 72 73 75 76 77 81 101 108,
	0	 72 73 74 75 76 77 78 79 80 81 101 104 108,
	0	 68 69 70 71 72 73 74 75 76 77 78 79 80 81 101 104 107 108 109,
	0	 82 83 84 85 86 87 88 89 90 91 92 93 98 109,
	0	 99 100 101 102 103 105 106,
	0	 52 53 54 55 56 57 58 59 60 61 62 63 64 65 66 67 68 69 70 71 72 73 74 75 76 77 78 79 80 81 82 83 84 85 86 87 88 89 90 91 92 93 94 95 96 97 98 99 100 101 102 103 104 105 106 107 108 109 110 111 116 119 120 125 128 144,
	0	 97 99 100 101 102 103 105 108,
	0	 1 2 3 4 5 6 7 8 9 10 11 12 13 14 15 16 17 18 19 20 21 22 23 24 25 26 27 28 29 30 31 32 33 34 35 36 37 44 112 113 114 115 117 118 121 122 123 124 128 129 130 131 132 133 134 135 136 137 138 139 140 141 142 143 145 146 147 148 149 150 151 152 153 154 155,
	0	 129 130 151,
	0	 1 2 3 4 5 6 7 8 9 10 11 12 13 14 15 16 17 18 19 20 21 22 23 24 25 26 27 28 29 30 31 32 33 34 35 36 37 44 112 113 114 115 117 118 121 122 123 124 131 132 133 134 135 136 137 138 139 140 141 142 143 145 146 147 148 149 150 152 153 154 155,
	0	 1 2 3 4 5 6 7 8 9 10 11 12 13 14 15 16 17 18 19 20 21 22 23 24 25 26 27 28 112 113 114 115 118 131 132 133 134 135 136 137 138 139 140 141 142 143 145 146 147 148 149 150 152 153 154 155,
	0	 112 113 118 121 122 123 124,
	0	 44 45 46 47 48 49 50 51,
	0	 44 45 46 47 48 49 50 51 128 151,
	0	 1 2 3 4 5 6 7 8 9 10 11 12 13 14 15 16 17 18 19 20 21 22 23 24 25 26 27 28 116 131 132 133 134 135 136 137 138 139 140 141 142 143 145 146 147 148 149 150 152 153 154 155,
	0	 1 2 3 4 5 6 7 8 9 10 11 12 13 14 15 16 17 18 19 20 21 22 23 24 25 26 27 28 29 30 31 32 33 34 35 36 37 112 113 118 121 122 123 124 129 130 131 132 133 134 135 136 137 138 139 140 141 142 143 145 146 147 148 149 150 152 153 154 155,
	0	 29 30 31 32 33 34 35 36 37 114 115 118 129 130,
	0	 72 73 78 81 82 83 84 85 86 87 88 89 90 91 92 93 94 95 96 97 98 99 100 101 102 103 104 105 106 108,
	0	 75 76 80,
	0	 94 95 96 103 104,
	0	 68 69 70 71 72 73 74 75 76 77 78 79 80 81 82 83 84 85 86 87 88 89 90 91 92 93 94 95 98 99 100 101 102 103 104 105 106 107 108 109,
	0	 45 46 47 48 49 50 51 112 113 118 121 122 123 124 126 127,
	0	 29 30 31 32 33 34 35 36 37 44 45 46 47 48 49 50 51 52 53 54 55 56 57 58 59 60 61 62 63 64 65 66 67 110 111 112 113 114 115 117 118 119 120 121 122 123 124 125 126 127 129 130 144,
	0	 83 84 86,
	0	 68 69 70 71 72 73 78 79 81 82 83 84 85 86 87 88 89 90 91 92 93 94 95 96 98 99 100 101 102 103 104 105 106 107 108 109,
	0	 68 69 70 71 79 104 107 109,
	0	 68 69 70 71 78 79 80 104 107 109,
	0	 68 69 70 71 77 78 79 80 104 107 109,
	0	 68 69 70 71 74 77 78 79 80 104 107 109,
	0	 68 69 70 71 74 75 77 78 79 80 104 107 109,
	0	 94 95 101 108,
	0	 59 60 61 62 63 64 125,
	0	 72 73 75 76 77 78 81,
	0	 68 69 70 71 78 107 109,
	0	 52 53 54 55 57 58 59 60 61 66 67 119 120 144,
	0	 38 39 40 41 42 43 52 53 54 55 56 57 58 59 60 61 62 63 64 65 66 67 68 69 70 71 72 73 74 75 76 77 78 79 80 81 82 83 84 85 86 87 88 89 90 91 92 93 94 95 96 97 98 99 100 101 102 103 104 105 106 107 108 109 110 111 112 113 114 115 116 119 120 125 128 144 151,
	0	 4 22 23 24 25 26 27 28 131 132 133 134 135 136 137 138 139 140 141 142 143 145 146 147 148 149 150,
	0	 1 2 3 6 7 8 9 10,
	0	 72 75 76 81 101 108,
	0	 72 74 75 76 81 101 108,
	0	 68 69 70 71 73 74 75 76 77 78 79 80 81 82 83 84 85 86 87 88 89 90 91 92 93 99 100 102 103 104 105 106 107 109,
	0	 72 94 95 96 98 101 108,
	0	 82 102 103,
	0	 84 85 86 87,
	0	 4 5 6 7 8 9 10 131 132 133 134 135 136 137 138 139 140 141 142 143 152 153 154 155,
	0	 52 53 54 55 56 57 58 59 60 61 62 63 64 65 66 67 68 69 70 71 72 73 74 75 76 77 78 79 80 81 82 83 84 85 86 87 88 89 90 91 92 93 94 95 96 97 98 99 100 101 102 103 104 105 106 107 108 109 110 111 116 119 120 125 126 127 144,
	0	 94 95 104,
	0	 68 69 70 71 79 83 84 85 86 87 88 89 90 91 92 93 107 109,
	0	 72 73 74 75 76 81 82,
	0	 72 73 74 75 76 77 81 82,
	0	 72 73 74 75 76 77 81 82 97 102 103 104,
	0	 72 73 74 75 76 77 81 82 97 98 99 100 101 102 103 104 105 106 108,
	0	 68 69 70 71 72 73 74 75 76 77 79 81 82 83 84 85 86 87 88 89 90 91 92 93 97 98 99 100 101 102 103 104 105 106 107 108 109,
	0	 38 39 40 41 42 43 44 45 114 115 117 128 151,
	0	 68 69 70 71 72 107 109,
	0	 68 69 70 71 72 94 95 96 107 109,
	0	 73 74 77 78 79 80,
	0	 73 74 75 76 77 78 79 80 81 82 83 84 85 86 87 88 89 90 91 92 93 98 99 100 101 102 103 105 106 108,
	0	 68 69 70 71 72 73 74 75 76 77 78 79 80 81 82 83 84 85 86 87 88 89 90 91 92 93 94 95 96 97 98 99 100 101 102 103 105 106 107 108 109 116,
	0	 72 73 77,
	0	 62 125,
	0	 68 69 70 71 72 73 79 81 82 83 84 85 86 87 88 89 90 91 92 93 98 99 100 101 102 103 104 105 106 107 108 109,
	0	 68 69 70 71 72 73 78 79 80 81 82 83 84 85 86 87 88 89 90 91 92 93 98 99 100 101 102 103 104 105 106 107 108 109,
	0	 72 73 74 75 76 77 78 79 80 81 94 95 96 97 98 101 108,
	0	 72 73 74 75 76 77 78 79 80 81 94 95 96 97 98 99 100 101 102 103 105 106 108,
	0	 72 73 74 75 76 77 80 81 101 108,
	0	 68 69 70 71 94 95 96 98 99 100 101 102 103 105 106 107 108 109,
	0	 72 73 74 75 76 77 78 79 80 81 82 83 84 85 86 87 88 89 90 91 92 93,
	0	 38 39 40 41 42 43 45 46 47 48 49 50 51 68 69 70 71 72 73 74 75 76 77 78 79 80 81 82 83 84 85 86 87 88 89 90 91 92 93 94 95 96 97 98 99 100 101 102 103 104 105 106 107 108 109 116 126 127 151,
	0	 38 39 40 41 42 43 45 46 47 48 49 50 51 68 69 70 71 72 73 74 75 76 77 78 79 80 81 82 83 84 85 86 87 88 89 90 91 92 93 94 95 96 97 98 99 100 101 102 103 104 105 106 107 108 109 116 121 122 123 124 126 127 151,
	0	 82 89 90 91 92 109,
	0	 82 83 84 85 86 87 88 89 90 91 92 93 94 95 96 98 99 100 101 102 103 104 105 106 108 109,
	0	 1 2 3 4 5 6 7 8 9 10 11 12 13 14 15 16 17 18 19 20 21 22 23 24 25 26 27 28 118 121 122 123 124 128 131 132 133 134 135 136 137 138 139 140 141 142 143 145 146 147 148 149 150 151 152 153 154 155,
	0	 25 26,
	0	 97 102 105 106,
	0	 97 151,
	0	 97 116 151,
	0	 68 69 70 71 72 73 74 75 76 77 78 79 80 81 82 83 84 85 86 87 88 89 90 91 92 93 94 95 96 97 98 99 100 101 102 103 104 105 106 107 108 109 116 126 127 151,
	0	 100 102 103,
	0	 72 73 81 97 104,
	0	 52 53 54 55 62 63 64 65,
	0	 52 53 54 55 57 58 59 60 61 62 63 64 65,
	0	 15 19 20 21,
	0	 52 53 54 55 56 57 58 59 60 61 62 63 64 65 66 67 119 120 125 144 151 152 153 154 155,
	0	 38 39 40 41 42 43 52 53 54 55 56 57 58 59 60 61 62 63 64 65 66 67 68 69 70 71 72 73 74 75 76 77 78 79 80 81 82 83 84 85 86 87 88 89 90 91 92 93 94 95 96 97 98 99 100 101 102 103 104 105 106 107 108 109 110 111 116 119 120 125 144 151 152 153 154 155,
	0	 68 69 70 71 77 82 83 84 85 86 87 88 89 90 91 92 93 94 95 96 97 98 99 100 101 102 103 104 105 106 107 108 109,
	0	 68 69 70 71 83 84 85 86 87 88 89 90 91 92 93 94 95 96 97 98 99 100 101 102 103 104 105 106 107 108 109,
	0	 82 83 84 85 86 87 88 89 90 91 92 93 94 95 96 97 98 101 108,
	0	 82 83 84 85 86 87 88 89 90 91 92 93 94 95 96 97 98 99 100 101 102 105 106 108,
	0	 68 69 70 71 82 83 84 85 86 87 88 89 90 91 92 93 94 95 96 97 98 99 100 101 102 105 106 107 108 109,
	0	 136 152 153 154 155,
	0	 29 30 31 32 33 34 35 36 37 38 39 40 41 42 43 44 110 111 112 113 114 115 117 128 129 130 151,
	0	 52 53 54 55 56 57 58 59 60 61 62 63 64 65 66 67 68 69 70 71 72 73 74 75 76 77 78 79 80 81 82 83 84 85 86 87 88 89 90 91 92 93 94 95 96 97 98 99 100 101 102 103 104 105 106 107 108 109 116 119 120 125 144,
	0	 68 69 70 71 72 73 74 75 76 77 78 79 80 81 94 95 96 97 98 101 102 103 104 107 108 109,
	0	 68 69 70 71 72 73 74 75 76 77 78 79 80 81 82 83 84 85 86 87 88 89 90 91 92 93 94 95 96 97 98 101 102 103 104 107 108 109,
	0	 81 82 83 84 85 86 87 88 89 90 91 92 93 98 99 100 101 102 103 105 106 108,
	0	 94 95 98 101 108,
	0	 68 69 70 71 82 83 84 85 86 87 88 89 90 91 92 93 94 95 96 98 99 100 101 105 106 107 108 109,
	0	 46 47 48 49 50 51 68 69 70 71 72 73 74 75 76 77 78 79 80 81 82 83 84 85 86 87 88 89 90 91 92 93 94 95 96 97 98 99 100 101 102 103 104 105 106 107 108 109 116,
	0	 45 46 47 48 49 50 51 68 69 70 71 72 73 74 75 76 77 78 79 80 81 82 83 84 85 86 87 88 89 90 91 92 93 94 95 96 97 98 99 100 101 102 103 104 105 106 107 108 109 112 113 116 128 151,
	0	 1 3 11 12 13 14 15 16 17 18 19 20 21,
	0	 29 30 31 32 33 34 35 36 37 38 39 40 41 42 43 44 45 46 47 48 49 50 51 52 53 54 55 56 57 58 59 60 61 62 63 64 65 66 67 110 111 112 113 114 115 116 117 118 119 120 121 122 123 124 125 126 127 128 129 130 144,
	0	 29 30 31 32 33 34 35 36 37 38 39 40 41 42 43 44 45 46 47 48 49 50 51 52 53 54 55 56 57 58 59 60 61 62 63 64 65 66 67 110 111 112 113 114 115 116 117 118 119 120 121 122 123 124 125 126 127 128 129 130 144 151,
	0	 78 82,
	0	 98 101 102 105 106,
	0	 38 39 40 41 42 43 126 127 151,
	0	 72 73 74 75 76 77 79 80 81 97 98 99 100 101 102 103 105 106 108,
	0	 68 69 70 71 72 73 74 75 76 77 79 80 81 82 83 84 85 86 87 88 89 90 91 92 93 97 98 99 100 101 102 103 105 106 107 108 109,
	0	 68 69 70 71 72 73 74 75 76 77 78 79 80 81 82 83 84 85 86 87 88 89 90 91 92 93 107 108 109,
	0	 45 46 47 48 49 50 51 121 122 123 124 126 127 151 152 153 154 155,
	0	 45 46 47 48 49 50 51 118 121 122 123 124 126 127 151 152 153 154 155,
	0	 29 30 31 32 33 34 35 36 37 44 112 113 114 115 117 128,
	0	 68 69 70 71 74 82 83 84 85 86 87 88 89 90 91 92 93 107 109,
	0	 68 69 70 71 72 73 74 81 82 83 84 85 86 87 88 89 90 91 92 93 94 95 96 97 98 99 100 101 102 103 104 105 106 107 108 109,
	0	 75 76 79,
	0	 68 69 70 71 72 73 74 75 76 79 81 82 83 84 85 86 87 88 89 90 91 92 93 94 95 96 97 98 99 100 101 102 103 104 105 106 107 108 109,
	0	 1 2 3 4 5 6 7 8 9 10 11 12 13 14 15 16 17 18 19 20 21 22 23 24 25 26 27 28 45 46 47 48 49 50 51 131 132 133 134 135 136 137 138 139 140 141 142 143 145 146 147 148 149 150,
	0	 68 69 70 71 72 82 83 84 85 86 87 88 89 90 91 92 93 98 99 100 101 102 103 105 106 107 108 109,
	0	 94 95 96 102 103 105 106,
	0	 94 95 96 98 101 102 103 105 106 108,
	0	 46 47 48 49 50 51 118 121 122 123 124 126 127,
	0	 68 69 70 71 72 73 74 75 76 77 78 79 80 81 94 95 96 97 98 99 100 101 102 103 104 105 106 107 108,
	0	 82 105 106,
	0	 82 99 100 105 106,
	0	 29 30 31 32 33 34 35 36 37 44 45 46 47 48 49 50 51 68 69 70 71 72 73 74 75 76 77 78 79 80 81 82 83 84 85 86 87 88 89 90 91 92 93 94 95 96 97 98 99 100 101 102 103 104 105 106 107 108 109 116 117 128 151,
	0	 112 113 114 115 121 122 123 124,
	0	 57 58 59 60 61 62 63 64 110 111,
	0	 68 69 70 71 94 95 96 98 99 100 101 102 103 104 105 106 107 108 109,
	0	 75 97,
	0	 75 77 97,
	0	 74 75 77 97,
	0	 68 69 70 71 72 73 74 75 76 77 78 79 80 81 83 84 85 86 87 88 89 90 91 92 93 101 107 108 109,
	0	 68 69 70 71 72 73 74 75 76 77 78 79 80 81 82 83 84 85 86 87 88 89 90 91 92 93 101 107 108 109,
	0	 94 95 98 102 103 104,
	0	 96 99 100 105 106,
	0	 68 69 70 71 78 80 82 83 84 85 86 87 88 89 90 91 92 93 98 99 100 101 102 103 105 106 107 108 109,
	0	 68 69 70 71 74 75 76 107 109,
	0	 97 99 100 102 103 104 105,
	0	 72 73 77 81 82 83 84 85 86 87 88 89 90 91 92 93 94 95 96 97 98 99 100 101 102 103 104 105 106 108,
	0	 68 69 70 71 72 73 74 75 76 77 81 82 83 84 85 86 87 88 89 90 91 92 93 94 95 96 97 98 99 100 101 102 103 104 105 106 107 108 109,
	0	 4 5 6 7 8 9 10 11 12 13 14 15 16 17 18 19 20 21 131 132 133 134 135 136 137 138 139 140 141 142 143 145 146 147 148 149 150 152 153 154 155,
	0	 38 39 40 41 42 43 52 53 54 55 56 57 58 59 60 61 62 63 64 65 66 67 68 69 70 71 72 73 74 75 76 77 78 79 80 81 82 83 84 85 86 87 88 89 90 91 92 93 94 95 96 97 98 99 100 101 102 103 104 105 106 107 108 109 110 111 116 117 119 120 125 128 144 151,
	0	 97 102 103 104 116,
	0	 97 99 100 102 103 104 105 106 116,
	0	 68 69 70 71 82 83 84 85 86 87 88 89 90 91 92 93 97 99 100 102 103 104 105 106 107 109 116,
	0	 78 94 95 96 98 101 108,
	0	 52 53 54 55 56 57 58 59 60 61 62 63 64 65 66 67 68 69 70 71 72 73 74 75 76 77 78 79 80 81 82 83 84 85 86 87 88 89 90 91 92 93 94 95 96 97 98 99 100 101 102 103 104 105 106 107 108 109 110 111 112 113 114 115 116 119 120 125 128 144 151,
	0	 45 46 47 48 49 50 51 126 127 151 152 153 154 155,
	0	 45 46 47 48 49 50 51 118 126 127 151 152 153 154 155,
	0	 1 2 3 4 5 6 7 8 9 10 11 12 13 14 15 16 17 18 19 20 21 22 23 24 25 26 27 28 131 132 133 134 135 136 137 138 139 140 141 142 143,
	0	 72 73 74 75 76 77 79 80 81 94 95 96,
	0	 72 74 75 76 77,
	0	 72 73 74 75 76 77 97,
	0	 72 73 74 75 76 77 79 97,
	0	 72 73 74 75 76 77 79 81 97 98 101 108,
	0	 68 69 70 71 81 82 83 84 85 86 87 88 89 90 91 92 93 94 95 96 97 98 99 100 101 102 103 104 105 106 107 108 109,
	0	 68 69 70 71 79 81 82 83 84 85 86 87 88 89 90 91 92 93 94 95 96 97 98 99 100 101 102 103 104 105 106 107 108 109,
	0	 68 69 70 71 74 75 76 77 79 81 82 83 84 85 86 87 88 89 90 91 92 93 94 95 96 97 98 99 100 101 102 103 104 105 106 107 108 109,
	0	 72 73 78 80,
	0	 68 69 70 71 82 83 84 85 86 87 88 89 90 91 92 93 107,
	0	 72 73 109,
	0	 72 73 74 77 78 79 80 109,
	0	 72 76 77,
	0	 72 75 76 77,
	0	 72 74 75 76 77 81,
	0	 72 73 74 75 76 77 79 81 97 102 103,
	0	 72 73 74 75 76 77 79 81 97 98 101 102 103 108,
	0	 29 30 31 32 33 34 35 36 37 38 39 40 41 42 43 44 52 53 54 55 56 57 58 59 60 61 62 63 64 65 66 67 110 111 112 113 114 115 116 117 119 120 125 129 130 144,
	0	 68 69 70 71 72 73 74 75 76 77 78 79 80 81 82 83 84 85 86 87 88 89 90 91 92 93 94 95 96 97 98 99 100 101 102 103 104 105 106 107 108 109 110 111 116 128 151,
	0	 68 69 70 82 83 84 85 86 87 88 89 90 91 92 93 107 109,
	0	 98 102,
	0	 57 58 59 60 61 62 63 64 66 67 119 120 144,
	0	 57 58 59 60 61 62 63 64 66 67 110 111 119 120 144,
	0	 52 53 54 55 56 57 58 59 60 61 62 63 64 65 66 67 68 69 70 71 72 73 74 75 76 77 78 79 80 81 82 83 84 85 86 87 88 89 90 91 92 93 94 95 96 97 98 99 100 101 102 103 104 105 106 107 108 109 110 111 119 120 121 122 123 124 125 144,
	0	 4 6 7 8 9 10 131 132 133 134 135 136 137 138 139 140 141 142 143 152 153 154 155,
	0	 68 69 70 71 82 83 84 85 86 87 88 89 90 91 92 93 99 107 109,
	0	 100 102 103 105 106,
	0	 1 2 3 4 5 6 7 8 9 10 11 12 13 14 15 16 17 18 19 20 21 22 23 24 25 26 27 28 38 39 40 41 42 43 45 46 47 48 49 50 51 121 122 123 124 126 127 131 132 133 134 135 136 137 138 139 140 141 142 143 145 146 147 148 149 150 151 152 153 154 155,
	0	 72 98 101 102 103 105 106 108,
	0	 38 42 43,
	0	 1 2 5 6 7 8 9 10,
	0	 1 5 6 7 8 9 10,
	0	 52 53 54 55 56 57 58 59 60 61 62 63 64 65 66 67 68 69 70 71 72 73 74 75 76 77 78 79 80 81 82 83 84 85 86 87 88 89 90 91 92 93 94 95 96 97 98 99 100 101 102 103 104 105 106 107 108 109 110 111 119 120 125 128 144 151,
	0	 38 39 40 41 42 43 52 53 54 55 128 151,
	0	 29 30 31 32 33 34 35 36 37 38 39 40 41 42 43 44 52 53 54 55 112 113 114 115 117 118 128 129 130 151,
	0	 68 69 70 71 82 83 84 85 86 87 88 89 90 91 92 93 94 95 96 99 100 104 105 106 107 109,
	0	 29 30 31 32 33 34 35 36 37 112 113 114 115 118,
	0	 29 30 31 32 33 34 35 36 37 38 39 40 41 42 43 44 52 53 54 55 56 57 58 59 60 61 62 63 64 65 66 67 110 111 112 113 114 115 117 118 119 120 121 122 123 124 125 126 127 128 129 130 144,
	0	 74 78 80,
	0	 101 102 103 108,
	0	 73 81 108,
	0	 68 69 70 71 72 73 74 75 76 77 78 79 80 81 82 83 84 85 86 87 88 89 90 91 92 93 104 107 108 109,
	0	 101 102 103,
	0	 98 106,
	0	 94 95 96 97 98 101 102 103 104 106 108,
	0	 38 39 40 41 42 43 44 45 46 47 48 49 50 51 114 115 117 126 127 128 151,
	0	 68 69 70 71 72 73 74 75 76 77 78 79 80 81 82 83 84 85 86 87 88 89 90 91 92 93 94 95 96 102 103 104 107 109,
	0	 98 99 100 102 103 105,
	0	 73 74 75 76 81,
	0	 72 73 74 75 76 77 78 79 80 81 94 95 96 101 104 108,
	0	 45 46 47 48 49 50 51 68 69 70 71 72 73 74 75 76 77 78 79 80 81 82 83 84 85 86 87 88 89 90 91 92 93 94 95 96 97 98 99 100 101 102 103 104 105 106 107 108 109 112 113 116,
	0	 83 86 87 88 93,
	0	 126 127 145 146 147 148 149 150,
	0	 1 2 3 4 5 6 7 8 9 10 11 12 13 14 15 16 17 18 19 20 21 22 23 24 25 26 27 28 45 46 47 48 49 50 51 118 121 122 123 124 131 132 133 134 135 136 137 138 139 140 141 142 143 152 153 154 155,
	0	 1 2 3 4 5 6 7 8 9 10 11 12 13 14 15 16 17 18 19 20 21 22 23 24 25 26 27 28 118 131 132 133 134 135 136 137 138 139 140 141 142 143 152 153 154 155,
	0	 72 73 74 75 76 79,
	0	 72 73 74 75 76 77 78 79 80 104,
	0	 68 69 70 71 72 73 74 75 76 77 78 79 80 82 83 84 85 86 87 88 89 90 91 92 93 104 107 109,
	0	 1 3 4 6 7 8 9 10,
	0	 1 3 6 7 8 9 10,
	0	 52 53 54 55 65 66 67 119 120 125 144,
	0	 68 69 70 71 72 73 74 75 76 77 79 80 81 82 83 84 85 86 87 88 89 90 91 92 93 94 95 96 99 100 102 103 104 105 106 107 109,
	0	 1 2 3 4 5 6 7 8 9 10 11 12 13 14 15 16 17 18 19 20 21 22 23 24 25 26 27 28 38 39 40 41 42 43 121 122 123 124 126 127 131 132 133 134 135 136 137 138 139 140 141 142 143 145 146 147 148 149 150 151 152 153 154 155,
	0	 94 95 96 97 98 99 100 101 105 106 108,
	0	 29 30 31 32 33 34 35 36 37 44 45 46 47 48 49 50 51 68 69 70 71 72 73 74 75 76 77 78 79 80 81 82 83 84 85 86 87 88 89 90 91 92 93 94 95 96 97 98 99 100 101 102 103 104 105 106 107 108 109 112 113 114 115 117 118 121 122 123 124 126 127 129 130,
	0	 29 30 31 32 33 34 35 36 37 44 45 46 47 48 49 50 51 68 69 70 71 72 73 74 75 76 77 78 79 80 81 82 83 84 85 86 87 88 89 90 91 92 93 94 95 96 97 98 99 100 101 102 103 104 105 106 107 108 109 112 113 114 115 117 118 121 122 123 124 126 127 128 129 130 151,
	0	 1 2 3 131 132 133 134 135 136 137 138 139 140 141 142 143 152 153 154 155,
	0	 1 3 131 132 133 134 135 136 137 138 139 140 141 142 143 152 153 154 155,
	0	 72 73 74 75 76 78 79 80 81,
	0	 68 69 70 71 78 82 83 84 85 86 87 88 89 90 91 92 93 99 100 105 106 107 109,
	0	 68 69 70 71 78 82 83 84 85 86 87 88 89 90 91 92 93 94 95 96 98 99 100 101 105 106 107 108 109,
	0	 72 75 76,
	0	 112 113 117,
	0	 94 95 96 99 100 104 105,
	0	 68 69 70 71 82 83 84 85 86 87 88 89 90 91 92 93 94 95 96 107 109,
	0	 72 74 75 76 81,
	0	 68 69 70 71 72 73 74 75 76 77 78 79 80 81 82 83 84 85 86 87 88 89 90 91 92 93 94 95 96 107 109,
	0	 45 46 47 48 49 50 51 68 69 70 71 72 73 74 75 76 77 78 79 80 81 82 83 84 85 86 87 88 89 90 91 92 93 94 95 96 97 98 99 100 101 102 103 105 106 107 108 109 116,
	0	 29 30 31 32 33 34 35 36 37 44 45 46 47 48 49 50 51 68 69 70 71 72 73 74 75 76 77 78 79 80 81 82 83 84 85 86 87 88 89 90 91 92 93 94 95 96 97 98 99 100 101 102 103 104 105 106 107 108 109 112 113 114 115 116 117 129 130,
	0	 29 30 31 32 33 34 35 36 37 38 39 40 41 42 43 44 52 53 54 55 56 57 58 59 60 61 62 63 64 65 66 67 110 111 112 113 114 115 117 119 120 121 122 123 124 125 128 129 130 144 151,
	0	 72 73 82 83 84 85 86 87 88 89 90 91 92 93 98 99 100 101 102 103 105 106 108,
	0	 68 69 70 71 72 73 74 75 76 77 78 79 80 82 83 84 85 86 87 88 89 90 91 92 93 98 99 100 101 102 103 104 105 106 107 108 109,
	0	 68 69 70 71 72 73 74 75 76 77 78 79 80 82 83 84 85 86 87 88 89 90 91 92 93 94 95 96 97 98 99 100 101 102 103 104 105 106 107 108 109,
	0	 68 69 70 71 72 73 74 75 76 77 78 79 80 81 107,
	0	 44 114 115 117 128 151,
	0	 72 73 74 75 76 77 78 80 81 101 108,
	0	 52 53 54 55 66 67 110 111 119 120 144,
	0	 1 2 3 4 5 6 7 8 9 10 11 12 13 14 15 16 17 18 19 20 21 22 23 24 25 26 27 28 38 39 40 41 42 43 44 45 46 47 48 49 50 51 114 115 117 118 121 122 123 124 126 127 131 132 133 134 135 136 137 138 139 140 141 142 143 145 146 147 148 149 150 152 153 154 155,
	0	 72 73 75 76 80 81,
	0	 72 73 75 76 77 80 81,
	0	 131 132 136 137 138 139 140 141 142 143 152 153 154 155,
	0	 68 69 70 71 72 74 75 76 77 78 79 80 104 107 109,
	0	 73 82 83 84 85 86 87 88 89 90 91 92 93,
	0	 73 81 82 83 84 85 86 87 88 89 90 91 92 93 98 99 100 101 102 103 105 106 108,
;
END; [Splits]
