# Supplementary material for: Revisiting Acalypha medicinal interest: ethnobotany, experimental studies, and the implications of taxonomic misuse pitfalls
Source: PhytoKeys. 2026 Jan 30;270:119–42. doi: 10.3897/phytokeys.270.169087 (PMC12881909; doi:10.3897/phytokeys.270.169087)
Supplement: Supplementary material 2 — Phylogenetic analysis [file phytokeys-270-119_article-169087__-s002.zip › phylogenetic_analysis/its_alignment.mafft.trimal.fasta.treefile]

(Acalypha_acmophylla_KC_0331:0.0094819050,(Acalypha_kerrii_WHQ_W125:0.0023062459,(Acalypha_siamensis_siamensis_VS_SR52:0.0161124540,((Acalypha_glabrata_B_9316:0.0183813869,((Acalypha_gillespieae_LG_10693:0.0045352471,(Acalypha_gillespieae_OM140898:0.0000028799,(Acalypha_mayottensis_L_3268:0.0045434469,Acalypha_perrieri_LG_4123:0.0000024825)63:0.0022617202)42:0.0000010017)95:0.0059705492,Acalypha_neptunica_A_436:0.0180783875)96:0.0126227148)77:0.0078817085,(((((((Acalypha_boinensis_LG_10813:0.0000010017,Acalypha_boinensis_OM140856:0.0000010017)73:0.0022438852,Acalypha_urophylla_LG_10809:0.0000010017)62:0.0000020333,Acalypha_spachiana_LG_10856:0.0022431663)100:0.0113876919,Acalypha_lamiana_OM140917:0.0000026701)62:0.0042033613,((Acalypha_lamiana_LG_10691:0.0000010017,Acalypha_lamiana_OM140916:0.0000010017)48:0.0000029622,Acalypha_lamiana_OM140918:0.0000010017)100:0.0166839500)83:0.0070073820,((Acalypha_pervilleana_LG_10649:0.0022230754,Acalypha_pervilleana_OM140952:0.0000024647)98:0.0091924896,Acalypha_urophylla_OM140983:0.0161442433)54:0.0000026484)100:0.0469895617,(((((Acalypha_capillipes_C_12414:0.0092300111,Acalypha_lyonsii_GF_13086:0.0127953764)95:0.0101754490,(((Acalypha_cardiophylla_cardiophylla_E_14535:0.0000010017,Acalypha_cardiophylla_cardiophylla_L_1631:0.0044748949)100:0.0046524445,Acalypha_longispica_P_948:0.0229972997)100:0.0166157276,Acalypha_caturus_J_160:0.0167548197)100:0.0221785930)73:0.0071703047,Acalypha_novoguineensis_P_6928:0.0246542218)100:0.0360518459,((((((((Acalypha_amentacea_amentacea_VS_SR54:0.0211374264,(Acalypha_angatensis_C_434:0.0000010017,Acalypha_grandibracteata_L_1209:0.0000010017)100:0.0209124103)69:0.0019686968,((Acalypha_hellwigii_T_14288:0.0215621246,((Acalypha_amentacea_palauensis_E_LR22594:0.0021943377,(Acalypha_hispida_VWS_sn:0.0000010017,Acalypha_wilkesiana_VWS_3196:0.0000010017)100:0.0000010017)90:0.0024208227,Acalypha_grandis_M_573:0.0065018959)100:0.0282825328)88:0.0043875809,Acalypha_nemorum_F_7634:0.0502251898)87:0.0052969195)100:0.0202170064,(Acalypha_volkensii_M_1152:0.0439561883,Acalypha_bipartita_N_ATBP_596:0.0722315726)68:0.0070834526)68:0.0060191206,(((Acalypha_allenii_S_203:0.0072368468,Acalypha_ornata_A_389:0.0185029912)100:0.0524465405,(Acalypha_capitata_K_164:0.0365515190,Acalypha_villicaus_G_ATBP_597:0.0156880150)100:0.0685180236)43:0.0067275757,(Acalypha_ciliata_M_5872:0.0108171223,Acalypha_lanceolata_E_LR22586:0.0122970306)100:0.0720590021)33:0.0000027871)64:0.0123645142,((((Acalypha_andringitrensis_LG_10850:0.0088951906,((Acalypha_andringitrensis_OM140847:0.0000010017,Acalypha_radula_LG_10758:0.0000023616)57:0.0028080345,Acalypha_radula_OM140963:0.0000020185)89:0.0078915315)89:0.0066403312,(Acalypha_vulneraria_R_2110:0.0029544727,Acalypha_decaryana_P_1751:0.0184953306)85:0.0077419672)100:0.0367594576,((((((Acalypha_deamii_GL_2369:0.0068043625,Acalypha_rhomboidea_GL_2316:0.0000027804)85:0.0080920987,Acalypha_monococca_GL_2319:0.0143832881)78:0.0082793379,Acalypha_virginica_GL_2342:0.0134734561)100:0.0263060638,(Acalypha_membranacea_AR_6532:0.0473418609,((Acalypha_cuneata_H_168:0.0441866658,Acalypha_scandens_B_1673:0.0338545847)100:0.0518077503,((Acalypha_gracilis_D_12789:0.0365570432,Acalypha_multicaulis_T_5087:0.0496123963)59:0.0032625728,Acalypha_communis_N_610:0.0753230806)78:0.0141652125)98:0.0185569794)45:0.0024071693)76:0.0097298810,(((Acalypha_bisetosa_AL_33893:0.0130540156,Acalypha_diversifolia_C_1296:0.0102675038)100:0.0645550944,((Acalypha_dictyoneura_TC_72193:0.0045534424,Acalypha_padifolia_Z_3411:0.0022654010)100:0.0051454356,Acalypha_stricta_V_743:0.0342075550)69:0.0055430779)99:0.0241185069,((Acalypha_lycioides_T_11351:0.0018156212,(Acalypha_plicata_A_188:0.0000010017,Acalypha_plicata_OM140956:0.0000010017)100:0.0193408607)98:0.0277220167,(Acalypha_stachyura_H_23994:0.0269616719,Acalypha_claussenii_O_212:0.1643049214)65:0.0117129627)56:0.0000026207)37:0.0026376430)67:0.0062446009,(Acalypha_amblyodonta_JAR_6436:0.0137053864,Acalypha_cuspidata_D_2849:0.0265559407)100:0.0655301174)94:0.0114791769)43:0.0000025878,(((((((Acalypha_aliena_VWS_1243:0.0022849012,Acalypha_neomexicana_VWS_1410:0.0046039674)100:0.0162170832,((Acalypha_boliviensis_Z_8648:0.0130492660,Acalypha_hypogaea_VWS_757:0.0548426852)24:0.0000020565,Acalypha_burquezii_VD_99-596:0.0525769869)30:0.0029672896)35:0.0050607285,Acalypha_salvadorensis_C_3578:0.0095624456)88:0.0166199999,((Acalypha_arvensis_VWS_1161:0.0286936394,((((Acalypha_cf_glandulosa_C_1343:0.0000024878,(Acalypha_dioica_M_2045:0.0022356378,Acalypha_subviscida_Z_10516:0.0044957320)34:0.0000010017)94:0.0045041435,Acalypha_synoica_VWS_1392:0.0091948419)51:0.0000023925,((Acalypha_rubroserrata_VWS_1374:0.0022360431,Acalypha_cincta_S_11467:0.0045094280)43:0.0000021906,Acalypha_lovelandii_VWS_1133:0.0090646725)89:0.0044802198)99:0.0120926445,(((Acalypha_lancetillae_D_32045:0.0000010017,Acalypha_rhombifolia_VWS_2446:0.0000010017)100:0.0092770614,Acalypha_phleoides_VWS_2249:0.0091358990)44:0.0000026679,Acalypha_ocymoides_VWS_2916:0.0137258911)80:0.0016556112)99:0.0141519084)83:0.0111474528,((((Acalypha_californica_VWS_94-153:0.0038814403,Acalypha_saxicola_R_6093:0.0029856563)59:0.0023713464,Acalypha_monostachya_GLW_32508:0.0206856545)97:0.0102142371,Acalypha_poiretii_VWS_1402:0.0292378545)54:0.0045213214,(((Acalypha_lagopus_VWS_1841:0.0166702596,(Acalypha_ostryifolia_GL_2315:0.0259169115,Acalypha_setosa_VWS_1969:0.0328500460)83:0.0108419060)28:0.0060480080,(Acalypha_havanensis_VWS_1816:0.0187160048,(Acalypha_pippenii_VWS_1815:0.0201324414,Acalypha_trilaciniata_VWS_2092:0.0423842577)90:0.0097130728)82:0.0099241557)19:0.0000021582,((Acalypha_mexicana_VWS_2239:0.0054505194,Acalypha_vagans_VWS_2174:0.0165761518)98:0.0117483033,(Acalypha_microphylla_VWS_1046:0.0201016119,Acalypha_alopecuroidea_CR_2593:0.0086666611)91:0.0145564618)71:0.0049651611)31:0.0042141376)34:0.0022877194)25:0.0021056088)34:0.0022902350,(((((((Acalypha_chamaedrifolia_VWS_2031:0.0163279434,Acalypha_portoricensis_L_11498:0.0084047097)79:0.0084570178,Acalypha_gaumeri_C_11628:0.0138340597)78:0.0119088896,(Acalypha_ferdinandii_M_2212:0.0046240128,Acalypha_schiedeana_VWS_1715:0.0042112109)69:0.0000020145)30:0.0028424240,Acalypha_chordantha_MN_27715:0.0116573707)33:0.0021214417,Acalypha_leptopoda_A_4583:0.0070453554)35:0.0038839221,Acalypha_papillosa_VWS_942:0.0218055325)42:0.0023684708,(Acalypha_rafaelensis_E_1779:0.0168589919,Acalypha_grisea_VWS_3240:0.0108627839)54:0.0026264845)38:0.0028639497)98:0.0232756578,Acalypha_chirindica_G_468:0.0634761260)82:0.0085370257,(Acalypha_crenata_G_5396:0.0751695112,Acalypha_indica_H_25706:0.1924808597)71:0.0274520895)45:0.0042295772)36:0.0017555225)68:0.0102256740,(((Acalypha_australis_X_4728:0.0586008081,Acalypha_fruticosa_K_377:0.0185822525)50:0.0046980511,(Acalypha_ceraceopunctata_M_6179:0.0224806968,(((Acalypha_emirnensis_N_225:0.0119706797,Acalypha_fasciculata_M_2118:0.0046383117)62:0.0000010017,Acalypha_medibracteata_R_152:0.0070804298)84:0.0000027854,Acalypha_pubiflora_australica_GL_2370:0.0142511851)96:0.0171123919)100:0.0320906707)97:0.0258843020,(Acalypha_brachystachya_SAGBE_2353:0.0230375243,Acalypha_psilostachya_S_122:0.0158162359)100:0.0769726318)51:0.0053325526)57:0.0029633561,(((Acalypha_cupricola_B_197:0.0015454416,Acalypha_manniana_T_5315:0.0074911013)84:0.0045889686,Acalypha_polymorpha_T_8329:0.0099196291)85:0.0045550872,Acalypha_welwitschiana_RS_5713:0.0108125138)100:0.0743619269)32:0.0000024958,Acalypha_nyasica_SB_1907:0.0900627921)94:0.0171382134)55:0.0068969707,(((((Acalypha_acrogyna_H_1959:0.0000023494,Acalypha_echinus_L_1215:0.0067944544)100:0.0451756361,(Mareya_micrantha_W_1042:0.3281521910,((Erythrococca_natalensis_AKB_8445:0.1199053095,Micrococca_capensis_AKB_7617:0.1718423624)100:0.3745413365,Bernardia_viridis_R_4552:0.4967084377)71:0.0991555639)100:0.2332948591)44:0.0132439594,(((Acalypha_diminuta_LG_10816:0.0022499137,Acalypha_diminuta_OM140884:0.0000010017)62:0.0022391118,Acalypha_diminuta_OM140885:0.0000028959)95:0.0122416338,Acalypha_gillmanii_K_513:0.0061595526)99:0.0370409326)27:0.0067224737,(((((Acalypha_costaricensis_W_66296:0.0132392641,Acalypha_schlechtendaliana_MG_7708:0.0146573476)97:0.0111456829,Acalypha_filipes_VWS_3212:0.0180101201)90:0.0076639076,Acalypha_paniculata_M_ATBP_455:0.0669545848)59:0.0060012905,(Acalypha_elizabethiae_T_8706:0.0135513179,Acalypha_villosa_TC_73114:0.0080957921)100:0.0420142223)81:0.0122297349,Acalypha_gummifera_S_25830:0.0417114140)100:0.0379932002)96:0.0518809879,((((Acalypha_angustata_KB_4005:0.0000010017,Acalypha_glandulifolia_B_9831:0.0000010017)97:0.0044352034,Acalypha_wilmsii_AKB_11219:0.0000010017)72:0.0000024898,Acalypha_peduncularis_R_646:0.0022272409)97:0.0087348179,(Acalypha_decumbens_G_8286:0.0091660822,Acalypha_ecklonii_P_1183:0.0088479632)72:0.0027342770)100:0.0879006203)68:0.0249366939)91:0.0192521331)66:0.0096808708)57:0.0019190247)80:0.0021597365)67:0.0021683723,Acalypha_matsudae_L_720:0.0046967371);
