# Supplementary material for: Revisiting Acalypha medicinal interest: ethnobotany, experimental studies, and the implications of taxonomic misuse pitfalls
Source: PhytoKeys. 2026 Jan 30;270:119–42. doi: 10.3897/phytokeys.270.169087 (PMC12881909; doi:10.3897/phytokeys.270.169087)
Supplement: Supplementary material 2 — Phylogenetic analysis [file phytokeys-270-119_article-169087__-s002.zip › phylogenetic_analysis/its_alignment.mafft.trimal.fasta.ufboot]

(Acalypha_acmophylla_KC_0331:0.0126030000	(Acalypha_kerrii_WHQ_W125:0.0020890000	((Acalypha_siamensis_siamensis_VS_SR52:0.0000030000	(((((Acalypha_capillipes_C_12414:0.0065610000	Acalypha_lyonsii_GF_13086:0.0150320000):0.0175010000	(((Acalypha_cardiophylla_cardiophylla_E_14535:0.0000010000	Acalypha_cardiophylla_cardiophylla_L_1631:0.0000020000):0.0043138700	Acalypha_longispica_P_948:0.0323660000):0.0085616200	Acalypha_caturus_J_160:0.0175620000):0.0084713900):0.0111803000	Acalypha_novoguineensis_P_6928:0.0252230000):0.0648475000	((((((Acalypha_amentacea_amentacea_VS_SR54:0.0170980000	(Acalypha_angatensis_C_434:0.0000010000	Acalypha_grandibracteata_L_1209:0.0000010000):0.0170571000):0.0066288500	((Acalypha_hellwigii_T_14288:0.0083590000	((Acalypha_amentacea_palauensis_E_LR22594:0.0040390000	(Acalypha_hispida_VWS_sn:0.0000010000	Acalypha_wilkesiana_VWS_3196:0.0000010000):0.0000010000):0.0020110900	Acalypha_grandis_M_573:0.0000030000):0.0358196000):0.0101978000	Acalypha_nemorum_F_7634:0.0423850000):0.0052677800):0.0275445000	(Acalypha_volkensii_M_1152:0.0340080000	Acalypha_bipartita_N_ATBP_596:0.0585460000):0.0062559000):0.0079610100	(((Acalypha_allenii_S_203:0.0139090000	Acalypha_ornata_A_389:0.0176420000):0.0544235000	(Acalypha_capitata_K_164:0.0420950000	Acalypha_villicaus_G_ATBP_597:0.0129660000):0.0602265000):0.0209095000	(Acalypha_ciliata_M_5872:0.0210650000	Acalypha_lanceolata_E_LR22586:0.0099060000):0.0641614000):0.0000022814):0.0096129000	(((Acalypha_andringitrensis_LG_10850:0.0039020000	(Acalypha_andringitrensis_OM140847:0.0000010000	(Acalypha_radula_LG_10758:0.0000020000	Acalypha_radula_OM140963:0.0000020000):0.0000028334):0.0133481000):0.0066276600	(Acalypha_vulneraria_R_2110:0.0023870000	Acalypha_decaryana_P_1751:0.0258180000):0.0125106000):0.0276987000	((((((((Acalypha_deamii_GL_2369:0.0062370000	Acalypha_rhomboidea_GL_2316:0.0000020000):0.0118699000	Acalypha_monococca_GL_2319:0.0179610000):0.0092664500	Acalypha_virginica_GL_2342:0.0239470000):0.0400241000	Acalypha_membranacea_AR_6532:0.0534670000):0.0000029747	((((Acalypha_cuneata_H_168:0.0306720000	Acalypha_scandens_B_1673:0.0372120000):0.0511571000	Acalypha_multicaulis_T_5087:0.0387990000):0.0137292000	Acalypha_communis_N_610:0.0577380000):0.0049860200	Acalypha_gracilis_D_12789:0.0272030000):0.0364049000):0.0153713000	(((Acalypha_bisetosa_AL_33893:0.0040560000	Acalypha_diversifolia_C_1296:0.0086110000):0.0661497000	((Acalypha_dictyoneura_TC_72193:0.0020690000	Acalypha_padifolia_Z_3411:0.0000020000):0.0050547000	Acalypha_stricta_V_743:0.0215160000):0.0025192100):0.0295076000	((Acalypha_lycioides_T_11351:0.0000030000	(Acalypha_plicata_A_188:0.0000010000
(Acalypha_acmophylla_KC_0331:0.0067550000	Acalypha_kerrii_WHQ_W125:0.0000020000	(Acalypha_matsudae_L_720:0.0089400000	(Acalypha_siamensis_siamensis_VS_SR52:0.0048430000	((Acalypha_glabrata_B_9316:0.0140480000	(((Acalypha_gillespieae_LG_10693:0.0044230000	Acalypha_gillespieae_OM140898:0.0000010000):0.0000010009	(Acalypha_mayottensis_L_3268:0.0066820000	Acalypha_perrieri_LG_4123:0.0000010000):0.0044281800):0.0062034000	Acalypha_neptunica_A_436:0.0139920000):0.0072168300):0.0083066800	((((((Acalypha_boinensis_LG_10813:0.0000010000	Acalypha_urophylla_LG_10809:0.0000020000):0.0000020973	Acalypha_boinensis_OM140856:0.0000010000):0.0000020044	Acalypha_spachiana_LG_10856:0.0021640000):0.0087486900	(Acalypha_lamiana_OM140917:0.0000020000	((Acalypha_lamiana_LG_10691:0.0000010000	Acalypha_lamiana_OM140918:0.0000010000):0.0000010009	Acalypha_lamiana_OM140916:0.0000010000):0.0246544000):0.0000020279):0.0020064400	((Acalypha_pervilleana_LG_10649:0.0021530000	Acalypha_pervilleana_OM140952:0.0000010000):0.0088961000	Acalypha_urophylla_OM140983:0.0111470000):0.0000028169):0.0546905000	((((((Acalypha_capillipes_C_12414:0.0114020000	Acalypha_lyonsii_GF_13086:0.0157480000):0.0092234900	(((Acalypha_cardiophylla_cardiophylla_E_14535:0.0000010000	Acalypha_cardiophylla_cardiophylla_L_1631:0.0021140000):0.0067247700	Acalypha_longispica_P_948:0.0149340000):0.0229918000	Acalypha_caturus_J_160:0.0128920000):0.0355175000):0.0076311800	Acalypha_novoguineensis_P_6928:0.0174370000):0.0346073000	((((Acalypha_acrogyna_H_1959:0.0000020000	Acalypha_echinus_L_1215:0.0087590000):0.0385620000	(Mareya_micrantha_W_1042:0.3631680000	((Erythrococca_natalensis_AKB_8445:0.0708530000	Micrococca_capensis_AKB_7617:0.1634330000):0.3054360000	Bernardia_viridis_R_4552:0.4437770000):0.1592720000):0.3035710000):0.0112198000	(((Acalypha_diminuta_LG_10816:0.0021660000	Acalypha_diminuta_OM140884:0.0000010000):0.0021564200	Acalypha_diminuta_OM140885:0.0000020000):0.0164005000	Acalypha_gillmanii_K_513:0.0036110000):0.0340790000):0.0149716000	(((((Acalypha_costaricensis_W_66296:0.0257080000	Acalypha_schlechtendaliana_MG_7708:0.0139780000):0.0044421700	Acalypha_filipes_VWS_3212:0.0120760000):0.0000028716	Acalypha_paniculata_M_ATBP_455:0.0524080000):0.0127889000	(Acalypha_elizabethiae_T_8706:0.0155750000	Acalypha_villosa_TC_73114:0.0027790000):0.0292925000):0.0103743000	Acalypha_gummifera_S_25830:0.0322220000):0.0510903000):0.0616663000):0.0014921000	(((((((Acalypha_amentacea_amentacea_VS_SR54:0.0278360000	(Acalypha_angatensis_C_434:0.0000010000	Acalypha_grandibracteata_L_1209:0.0000010000):0.0324479000):0.0013926700	((Acalypha_hellwigii_T_14288:0.0186110000	Acalypha_nemorum_F_7634:0.0383430000):0.0000020727
(Acalypha_acmophylla_KC_0331:0.0128190000	(Acalypha_kerrii_WHQ_W125:0.0020550000	Acalypha_matsudae_L_720:0.0020450000):0.0000020587	((Acalypha_siamensis_siamensis_VS_SR52:0.0070400000	((((Acalypha_capillipes_C_12414:0.0077540000	Acalypha_lyonsii_GF_13086:0.0094540000):0.0140938000	((((Acalypha_cardiophylla_cardiophylla_E_14535:0.0000010000	Acalypha_cardiophylla_cardiophylla_L_1631:0.0039600000):0.0019877800	Acalypha_longispica_P_948:0.0203240000):0.0123393000	Acalypha_caturus_J_160:0.0173540000):0.0293906000	Acalypha_novoguineensis_P_6928:0.0137030000):0.0071847800):0.0275032000	((((((((Acalypha_amentacea_amentacea_VS_SR54:0.0169390000	(Acalypha_angatensis_C_434:0.0000010000	Acalypha_grandibracteata_L_1209:0.0000010000):0.0300404000):0.0037356700	((Acalypha_hellwigii_T_14288:0.0141600000	((Acalypha_amentacea_palauensis_E_LR22594:0.0000020000	(Acalypha_hispida_VWS_sn:0.0000010000	Acalypha_wilkesiana_VWS_3196:0.0000010000):0.0000010000):0.0070084100	Acalypha_grandis_M_573:0.0074200000):0.0234677000):0.0094423800	Acalypha_nemorum_F_7634:0.0404690000):0.0038737600):0.0145113000	(Acalypha_volkensii_M_1152:0.0331110000	Acalypha_bipartita_N_ATBP_596:0.0779230000):0.0060960700):0.0079671400	(((Acalypha_allenii_S_203:0.0153710000	Acalypha_ornata_A_389:0.0102740000):0.0440046000	(Acalypha_capitata_K_164:0.0438910000	Acalypha_villicaus_G_ATBP_597:0.0062970000):0.0719832000):0.0047854000	(Acalypha_ciliata_M_5872:0.0124300000	Acalypha_lanceolata_E_LR22586:0.0078750000):0.0552861000):0.0045684300):0.0071469200	(((((((((((Acalypha_aliena_VWS_1243:0.0062460000	Acalypha_neomexicana_VWS_1410:0.0061970000):0.0086265200	Acalypha_boliviensis_Z_8648:0.0017670000):0.0077093300	(Acalypha_burquezii_VD_99-596:0.0455000000	Acalypha_hypogaea_VWS_757:0.0496450000):0.0000023046):0.0067559200	Acalypha_salvadorensis_C_3578:0.0049120000):0.0082478100	(Acalypha_arvensis_VWS_1161:0.0242130000	(((((Acalypha_cf_glandulosa_C_1343:0.0000010000	Acalypha_dioica_M_2045:0.0000020000):0.0000010000	Acalypha_subviscida_Z_10516:0.0103570000):0.0040937700	Acalypha_synoica_VWS_1392:0.0061920000):0.0000010000	((Acalypha_rubroserrata_VWS_1374:0.0000020000	Acalypha_lovelandii_VWS_1133:0.0040820000):0.0000010000	Acalypha_cincta_S_11467:0.0103100000):0.0082039300):0.0064723800	(((Acalypha_lancetillae_D_32045:0.0000010000	Acalypha_rhombifolia_VWS_2446:0.0000010000):0.0082623500	Acalypha_phleoides_VWS_2249:0.0083460000):0.0000010000	Acalypha_ocymoides_VWS_2916:0.0103280000):0.0018021800):0.0070463400):0.0172760000):0.0098722700	(((Acalypha_havanensis_VWS_1816:0.0083520000	(Acalypha_pippenii_VWS_1815:0.0046750000	Acalypha_trilaciniata_VWS_2092:0.0277160000):0.0065112600):0.0074876800	Acalypha_alopecuroidea_CR_2593:0.0024350000):0.0051070200
(Acalypha_acmophylla_KC_0331:0.0044690000	(Acalypha_kerrii_WHQ_W125:0.0065650000	((Acalypha_siamensis_siamensis_VS_SR52:0.0098770000	(Acalypha_glabrata_B_9316:0.0114490000	(Acalypha_gillespieae_LG_10693:0.0042030000	((Acalypha_gillespieae_OM140898:0.0000010000	Acalypha_perrieri_LG_4123:0.0000010000):0.0000010000	(Acalypha_mayottensis_L_3268:0.0039040000	Acalypha_neptunica_A_436:0.0237290000):0.0004453190):0.0000020920):0.0132485000):0.0077514900):0.0000028038	(((((((Acalypha_boinensis_LG_10813:0.0000010000	Acalypha_boinensis_OM140856:0.0000010000):0.0063148600	(Acalypha_urophylla_LG_10809:0.0000010000	Acalypha_spachiana_LG_10856:0.0020880000):0.0000010000):0.0127644000	Acalypha_lamiana_OM140917:0.0000010000):0.0059543500	((Acalypha_lamiana_LG_10691:0.0000010000	Acalypha_lamiana_OM140916:0.0000010000):0.0000010000	Acalypha_lamiana_OM140918:0.0000010000):0.0158163000):0.0108548000	((Acalypha_pervilleana_LG_10649:0.0000020000	Acalypha_pervilleana_OM140952:0.0000010000):0.0127926000	Acalypha_urophylla_OM140983:0.0195480000):0.0000027758):0.0481818000	((Acalypha_capillipes_C_12414:0.0050140000	(Acalypha_lyonsii_GF_13086:0.0172230000	((((Acalypha_cardiophylla_cardiophylla_E_14535:0.0000010000	Acalypha_cardiophylla_cardiophylla_L_1631:0.0062400000):0.0065741700	Acalypha_longispica_P_948:0.0211800000):0.0226451000	Acalypha_caturus_J_160:0.0150060000):0.0160715000	Acalypha_novoguineensis_P_6928:0.0364470000):0.0106286000):0.0093747500):0.0200952000	((((((((Acalypha_amentacea_amentacea_VS_SR54:0.0175130000	(Acalypha_angatensis_C_434:0.0000010000	Acalypha_grandibracteata_L_1209:0.0000010000):0.0148453000):0.0041094100	((Acalypha_hellwigii_T_14288:0.0133650000	((Acalypha_amentacea_palauensis_E_LR22594:0.0020570000	(Acalypha_hispida_VWS_sn:0.0000010000	Acalypha_wilkesiana_VWS_3196:0.0000010000):0.0000010000):0.0062187500	Acalypha_grandis_M_573:0.0000030000):0.0287736000):0.0000020587	Acalypha_nemorum_F_7634:0.0401390000):0.0086946900):0.0200848000	(Acalypha_volkensii_M_1152:0.0577060000	Acalypha_bipartita_N_ATBP_596:0.0780350000):0.0055910500):0.0065957300	((Acalypha_capitata_K_164:0.0348970000	Acalypha_villicaus_G_ATBP_597:0.0063810000):0.0644207000	(Acalypha_ciliata_M_5872:0.0105950000	Acalypha_lanceolata_E_LR22586:0.0203750000):0.0796958000):0.0007033590):0.0083904300	(Acalypha_allenii_S_203:0.0045570000	Acalypha_ornata_A_389:0.0123970000):0.0606960000):0.0096303000	((((Acalypha_andringitrensis_LG_10850:0.0064420000	(Acalypha_andringitrensis_OM140847:0.0000010000	(Acalypha_radula_LG_10758:0.0000020000	Acalypha_radula_OM140963:0.0000010000):0.0000025211):0.0066092900):0.0082733500	(Acalypha_vulneraria_R_2110:0.0061670000	Acalypha_decaryana_P_1751:0.0222400000):0.0098319400):0.0243400000
(Acalypha_acmophylla_KC_0331:0.0047360000	(Acalypha_kerrii_WHQ_W125:0.0023360000	((Acalypha_siamensis_siamensis_VS_SR52:0.0191620000	(Acalypha_glabrata_B_9316:0.0234340000	(((Acalypha_gillespieae_LG_10693:0.0000020000	Acalypha_gillespieae_OM140898:0.0000020000):0.0000010014	(Acalypha_mayottensis_L_3268:0.0000020000	Acalypha_perrieri_LG_4123:0.0000020000):0.0022802600):0.0044682900	Acalypha_neptunica_A_436:0.0117990000):0.0058605200):0.0091421500):0.0000028112	(((((((Acalypha_boinensis_LG_10813:0.0000010000	Acalypha_boinensis_OM140856:0.0000010000):0.0022831600	Acalypha_urophylla_LG_10809:0.0000010000):0.0000021183	Acalypha_spachiana_LG_10856:0.0022820000):0.0072720500	(Acalypha_lamiana_OM140917:0.0000020000	((Acalypha_lamiana_LG_10691:0.0000010000	Acalypha_lamiana_OM140918:0.0000010000):0.0000020124	Acalypha_lamiana_OM140916:0.0000010000):0.0093243200):0.0094556700):0.0044942100	Acalypha_urophylla_OM140983:0.0164340000):0.0000023435	(Acalypha_pervilleana_LG_10649:0.0000020000	Acalypha_pervilleana_OM140952:0.0000010000):0.0069162900):0.0255482000	(((((Acalypha_capillipes_C_12414:0.0044980000	Acalypha_lyonsii_GF_13086:0.0171010000):0.0113872000	(((Acalypha_cardiophylla_cardiophylla_E_14535:0.0000010000	Acalypha_cardiophylla_cardiophylla_L_1631:0.0046190000):0.0072616300	Acalypha_longispica_P_948:0.0211420000):0.0094113500	Acalypha_caturus_J_160:0.0198710000):0.0155669000):0.0125715000	Acalypha_novoguineensis_P_6928:0.0252620000):0.0239273000	(((((((((Acalypha_amentacea_amentacea_VS_SR54:0.0219090000	(Acalypha_angatensis_C_434:0.0000010000	Acalypha_grandibracteata_L_1209:0.0000010000):0.0217168000):0.0046018500	((Acalypha_hellwigii_T_14288:0.0206160000	((Acalypha_amentacea_palauensis_E_LR22594:0.0046000000	(Acalypha_hispida_VWS_sn:0.0000010000	Acalypha_wilkesiana_VWS_3196:0.0000010000):0.0000010014):0.0063500200	Acalypha_grandis_M_573:0.0100740000):0.0406629000):0.0089628700	Acalypha_nemorum_F_7634:0.0475720000):0.0028645000):0.0151981000	(Acalypha_volkensii_M_1152:0.0346430000	Acalypha_bipartita_N_ATBP_596:0.0726000000):0.0154400000):0.0070885000	((Acalypha_allenii_S_203:0.0000030000	Acalypha_ornata_A_389:0.0219320000):0.0519763000	(Acalypha_ciliata_M_5872:0.0117850000	Acalypha_lanceolata_E_LR22586:0.0126200000):0.0491600000):0.0025162000):0.0023466400	Acalypha_nyasica_SB_1907:0.0704730000):0.0016235600	((Acalypha_capitata_K_164:0.0367070000	Acalypha_villicaus_G_ATBP_597:0.0117600000):0.0814236000	(Acalypha_crenata_G_5396:0.0410470000	Acalypha_indica_H_25706:0.1955960000):0.0337610000):0.0018971600):0.0050256300	((((Acalypha_australis_X_4728:0.0645290000	(Acalypha_ceraceopunctata_M_6179:0.0465440000	(((Acalypha_emirnensis_N_225:0.0148250000
(Acalypha_acmophylla_KC_0331:0.0157350000	(Acalypha_kerrii_WHQ_W125:0.0021590000	Acalypha_matsudae_L_720:0.0043300000):0.0000020617	(Acalypha_siamensis_siamensis_VS_SR52:0.0049880000	((Acalypha_glabrata_B_9316:0.0077640000	(((Acalypha_gillespieae_LG_10693:0.0021430000	Acalypha_gillespieae_OM140898:0.0000010000):0.0000010009	(Acalypha_mayottensis_L_3268:0.0043040000	Acalypha_perrieri_LG_4123:0.0000010000):0.0043066400):0.0042318100	Acalypha_neptunica_A_436:0.0043860000):0.0153993000):0.0071654900	(((((((Acalypha_boinensis_LG_10813:0.0000020000	Acalypha_boinensis_OM140856:0.0000020000):0.0042955500	Acalypha_urophylla_LG_10809:0.0000010000):0.0000028889	Acalypha_spachiana_LG_10856:0.0042930000):0.0108507000	(Acalypha_lamiana_OM140917:0.0000020000	(Acalypha_lamiana_LG_10691:0.0000010000	(Acalypha_lamiana_OM140916:0.0000010000	Acalypha_lamiana_OM140918:0.0000010000):0.0000010009):0.0152963000):0.0000020302):0.0063959300	((Acalypha_pervilleana_LG_10649:0.0000020000	Acalypha_pervilleana_OM140952:0.0000010000):0.0108984000	Acalypha_urophylla_OM140983:0.0131250000):0.0000020015):0.0258444000	((((Acalypha_acrogyna_H_1959:0.0000020000	Acalypha_echinus_L_1215:0.0044820000):0.0300829000	((Mareya_micrantha_W_1042:0.2885260000	Bernardia_viridis_R_4552:0.7625140000):0.0678868000	(Erythrococca_natalensis_AKB_8445:0.1674110000	Micrococca_capensis_AKB_7617:0.1904290000):0.4576420000):0.2830860000):0.0237178000	(((Acalypha_diminuta_LG_10816:0.0000020000	Acalypha_diminuta_OM140884:0.0000010000):0.0022503600	Acalypha_diminuta_OM140885:0.0000020000):0.0111970000	Acalypha_gillmanii_K_513:0.0096380000):0.0196704000):0.0049255100	(((((Acalypha_costaricensis_W_66296:0.0164350000	Acalypha_schlechtendaliana_MG_7708:0.0086710000):0.0166880000	Acalypha_filipes_VWS_3212:0.0122330000):0.0109698000	Acalypha_paniculata_M_ATBP_455:0.0616900000):0.0044086800	(Acalypha_elizabethiae_T_8706:0.0169150000	Acalypha_villosa_TC_73114:0.0000030000):0.0411716000):0.0096792600	Acalypha_gummifera_S_25830:0.0581830000):0.0231334000):0.0959619000):0.0065199800	(((((Acalypha_capillipes_C_12414:0.0041370000	Acalypha_lyonsii_GF_13086:0.0201500000):0.0054135200	Acalypha_novoguineensis_P_6928:0.0245920000):0.0058031400	(((Acalypha_cardiophylla_cardiophylla_E_14535:0.0000010000	Acalypha_cardiophylla_cardiophylla_L_1631:0.0042120000):0.0042779100	Acalypha_longispica_P_948:0.0107110000):0.0091124700	Acalypha_caturus_J_160:0.0174360000):0.0321839000):0.0342114000	(((((Acalypha_angustata_KB_4005:0.0000010000	Acalypha_glandulifolia_B_9831:0.0000020000):0.0042725600	Acalypha_wilmsii_AKB_11219:0.0000020000):0.0000022891	Acalypha_peduncularis_R_646:0.0000020000):0.0065186300	Acalypha_decumbens_G_8286:0.0043550000):0.0046153000
(Acalypha_acmophylla_KC_0331:0.0047880000	(Acalypha_kerrii_WHQ_W125:0.0023580000	Acalypha_matsudae_L_720:0.0023610000):0.0000020550	(Acalypha_siamensis_siamensis_VS_SR52:0.0080140000	((Acalypha_glabrata_B_9316:0.0270590000	(((Acalypha_gillespieae_LG_10693:0.0000020000	Acalypha_gillespieae_OM140898:0.0000020000):0.0000010008	(Acalypha_mayottensis_L_3268:0.0046880000	Acalypha_perrieri_LG_4123:0.0000020000):0.0023338700):0.0014667800	Acalypha_neptunica_A_436:0.0084040000):0.0101827000):0.0056303800	(((((((Acalypha_boinensis_LG_10813:0.0000020000	Acalypha_urophylla_LG_10809:0.0000020000):0.0000020918	Acalypha_spachiana_LG_10856:0.0000020000):0.0000021056	Acalypha_boinensis_OM140856:0.0000020000):0.0095611600	Acalypha_lamiana_OM140917:0.0000020000):0.0018813400	((Acalypha_lamiana_LG_10691:0.0000010000	Acalypha_lamiana_OM140916:0.0000010000):0.0000010008	Acalypha_lamiana_OM140918:0.0000010000):0.0249431000):0.0052564900	((Acalypha_pervilleana_LG_10649:0.0000020000	Acalypha_pervilleana_OM140952:0.0000010000):0.0023313100	Acalypha_urophylla_OM140983:0.0245960000):0.0000021554):0.0565872000	(((((Acalypha_capillipes_C_12414:0.0129300000	Acalypha_lyonsii_GF_13086:0.0120950000):0.0089093300	Acalypha_novoguineensis_P_6928:0.0326600000):0.0076780900	(((Acalypha_cardiophylla_cardiophylla_E_14535:0.0000010000	Acalypha_cardiophylla_cardiophylla_L_1631:0.0000020000):0.0072800200	Acalypha_longispica_P_948:0.0162300000):0.0195914000	Acalypha_caturus_J_160:0.0121820000):0.0156487000):0.0485433000	((((((((Acalypha_amentacea_amentacea_VS_SR54:0.0295030000	((Acalypha_hellwigii_T_14288:0.0069710000	((Acalypha_amentacea_palauensis_E_LR22594:0.0000020000	(Acalypha_hispida_VWS_sn:0.0000010000	Acalypha_wilkesiana_VWS_3196:0.0000010000):0.0000010008):0.0000021572	Acalypha_grandis_M_573:0.0018650000):0.0240362000):0.0047997400	Acalypha_nemorum_F_7634:0.0465980000):0.0055223100):0.0000028833	(Acalypha_angatensis_C_434:0.0000010000	Acalypha_grandibracteata_L_1209:0.0000010000):0.0091558500):0.0285998000	(Acalypha_volkensii_M_1152:0.0352850000	Acalypha_bipartita_N_ATBP_596:0.0492820000):0.0070746700):0.0089290700	((Acalypha_capitata_K_164:0.0324380000	Acalypha_villicaus_G_ATBP_597:0.0159840000):0.0816611000	(Acalypha_ciliata_M_5872:0.0204340000	Acalypha_lanceolata_E_LR22586:0.0086330000):0.0800042000):0.0043681100):0.0066668200	(Acalypha_allenii_S_203:0.0075010000	Acalypha_ornata_A_389:0.0220540000):0.0637046000):0.0049585600	((((Acalypha_andringitrensis_LG_10850:0.0092620000	(Acalypha_andringitrensis_OM140847:0.0000010000	(Acalypha_radula_LG_10758:0.0000020000	Acalypha_radula_OM140963:0.0000010000):0.0000021051):0.0051172800):0.0018979200	(Acalypha_vulneraria_R_2110:0.0022750000
(Acalypha_acmophylla_KC_0331:0.0208570000	((Acalypha_kerrii_WHQ_W125:0.0024200000	(((Acalypha_glabrata_B_9316:0.0047180000	(((((Acalypha_capillipes_C_12414:0.0044070000	Acalypha_lyonsii_GF_13086:0.0194150000):0.0092398600	(((Acalypha_cardiophylla_cardiophylla_E_14535:0.0000010000	Acalypha_cardiophylla_cardiophylla_L_1631:0.0097100000):0.0077670600	Acalypha_longispica_P_948:0.0219610000):0.0204922000	Acalypha_caturus_J_160:0.0128500000):0.0200069000):0.0078827000	Acalypha_novoguineensis_P_6928:0.0391450000):0.0196839000	((((((((Acalypha_amentacea_amentacea_VS_SR54:0.0170600000	(((Acalypha_hellwigii_T_14288:0.0130930000	Acalypha_nemorum_F_7634:0.0503390000):0.0000020766	((Acalypha_amentacea_palauensis_E_LR22594:0.0000020000	(Acalypha_hispida_VWS_sn:0.0000010000	Acalypha_wilkesiana_VWS_3196:0.0000010000):0.0000023548):0.0048290800	Acalypha_grandis_M_573:0.0073180000):0.0194727000):0.0024348500	(Acalypha_angatensis_C_434:0.0000010000	Acalypha_grandibracteata_L_1209:0.0000010000):0.0195762000):0.0000029311):0.0242846000	(Acalypha_volkensii_M_1152:0.0311490000	Acalypha_bipartita_N_ATBP_596:0.0637610000):0.0139997000):0.0091297000	((Acalypha_allenii_S_203:0.0045560000	Acalypha_ornata_A_389:0.0127990000):0.0482926000	((Acalypha_capitata_K_164:0.0355190000	Acalypha_villicaus_G_ATBP_597:0.0271420000):0.0240297000	(Acalypha_ciliata_M_5872:0.0005700000	Acalypha_lanceolata_E_LR22586:0.0194040000):0.0740175000):0.0042063800):0.0000027863):0.0031775800	(Acalypha_amblyodonta_JAR_6436:0.0244620000	Acalypha_cuspidata_D_2849:0.0359140000):0.0688915000):0.0011480200	(((Acalypha_andringitrensis_LG_10850:0.0077040000	((Acalypha_andringitrensis_OM140847:0.0000010000	Acalypha_radula_LG_10758:0.0029590000):0.0018401100	Acalypha_radula_OM140963:0.0000020000):0.0046247700):0.0101073000	(Acalypha_vulneraria_R_2110:0.0025110000	Acalypha_decaryana_P_1751:0.0228660000):0.0024967900):0.0396993000	(((((((((Acalypha_deamii_GL_2369:0.0024180000	Acalypha_rhomboidea_GL_2316:0.0000020000):0.0057731100	Acalypha_monococca_GL_2319:0.0031930000):0.0034202300	Acalypha_virginica_GL_2342:0.0067070000):0.0041562300	(Acalypha_membranacea_AR_6532:0.0434620000	(((Acalypha_cuneata_H_168:0.0437000000	Acalypha_scandens_B_1673:0.0516730000):0.0356577000	(Acalypha_gracilis_D_12789:0.0358160000	Acalypha_multicaulis_T_5087:0.0356820000):0.0062552500):0.0002985760	Acalypha_communis_N_610:0.0664640000):0.0260933000):0.0000020948):0.0045973400	((Acalypha_bisetosa_AL_33893:0.0194500000	Acalypha_diversifolia_C_1296:0.0130810000):0.0542730000	((Acalypha_dictyoneura_TC_72193:0.0049620000	Acalypha_padifolia_Z_3411:0.0024690000):0.0048032400	Acalypha_stricta_V_743:0.0259370000):0.0074738700):0.0056090900):0.0030235100
(Acalypha_acmophylla_KC_0331:0.0094690000	Acalypha_kerrii_WHQ_W125:0.0000020000	(Acalypha_matsudae_L_720:0.0093060000	(Acalypha_siamensis_siamensis_VS_SR52:0.0207570000	((Acalypha_glabrata_B_9316:0.0130900000	((Acalypha_gillespieae_LG_10693:0.0069410000	(Acalypha_gillespieae_OM140898:0.0000010000	(Acalypha_mayottensis_L_3268:0.0046270000	Acalypha_perrieri_LG_4123:0.0000010000):0.0069529000):0.0000010000):0.0015646700	Acalypha_neptunica_A_436:0.0148860000):0.0142885000):0.0109475000	((((((Acalypha_boinensis_LG_10813:0.0000010000	(Acalypha_urophylla_LG_10809:0.0000010000	Acalypha_spachiana_LG_10856:0.0000020000):0.0000024020):0.0000021071	Acalypha_boinensis_OM140856:0.0000010000):0.0144418000	(Acalypha_lamiana_OM140917:0.0000010000	((Acalypha_lamiana_LG_10691:0.0000010000	Acalypha_lamiana_OM140918:0.0000010000):0.0000010000	Acalypha_lamiana_OM140916:0.0000010000):0.0117245000):0.0021517800):0.0071576500	(Acalypha_pervilleana_LG_10649:0.0000020000	Acalypha_pervilleana_OM140952:0.0000010000):0.0143368000):0.0000027758	Acalypha_urophylla_OM140983:0.0264310000):0.0660136000	(((((Acalypha_capillipes_C_12414:0.0116650000	Acalypha_lyonsii_GF_13086:0.0217640000):0.0082732300	(((Acalypha_cardiophylla_cardiophylla_E_14535:0.0000010000	Acalypha_cardiophylla_cardiophylla_L_1631:0.0069290000):0.0022965200	Acalypha_longispica_P_948:0.0188490000):0.0278399000	Acalypha_caturus_J_160:0.0145130000):0.0196600000):0.0125986000	Acalypha_novoguineensis_P_6928:0.0434110000):0.0339040000	((((Acalypha_acrogyna_H_1959:0.0000030000	Acalypha_echinus_L_1215:0.0156150000):0.0628596000	((Acalypha_diminuta_LG_10816:0.0022520000	(Acalypha_diminuta_OM140884:0.0000010000	Acalypha_diminuta_OM140885:0.0000010000):0.0000021047):0.0203292000	Acalypha_gillmanii_K_513:0.0030320000):0.0335117000):0.0151860000	(((((Acalypha_costaricensis_W_66296:0.0184000000	Acalypha_schlechtendaliana_MG_7708:0.0134560000):0.0090460100	Acalypha_filipes_VWS_3212:0.0130730000):0.0000029063	Acalypha_paniculata_M_ATBP_455:0.0830440000):0.0179199000	(Acalypha_elizabethiae_T_8706:0.0234350000	Acalypha_villosa_TC_73114:0.0050740000):0.0500104000):0.0030712900	Acalypha_gummifera_S_25830:0.0506700000):0.0551971000):0.0271245000	(((((Acalypha_angustata_KB_4005:0.0000010000	Acalypha_glandulifolia_B_9831:0.0000010000):0.0021850800	(Acalypha_decumbens_G_8286:0.0181120000	Acalypha_ecklonii_P_1183:0.0090760000):0.0042270200):0.0000027758	Acalypha_wilmsii_AKB_11219:0.0000010000):0.0021794300	Acalypha_peduncularis_R_646:0.0000020000):0.1025870000	((Mareya_micrantha_W_1042:0.2581400000	(Erythrococca_natalensis_AKB_8445:0.2047350000	Micrococca_capensis_AKB_7617:0.1097830000):0.4550460000):0.1229620000
(Acalypha_acmophylla_KC_0331:0.0066410000	(Acalypha_kerrii_WHQ_W125:0.0000020000	(Acalypha_siamensis_siamensis_VS_SR52:0.0193490000	((Acalypha_glabrata_B_9316:0.0286500000	(((Acalypha_gillespieae_LG_10693:0.0000020000	Acalypha_gillespieae_OM140898:0.0000010000):0.0000010000	(Acalypha_mayottensis_L_3268:0.0021110000	Acalypha_perrieri_LG_4123:0.0000010000):0.0042286900):0.0017215600	Acalypha_neptunica_A_436:0.0155060000):0.0059650800):0.0081590900	(((((Acalypha_boinensis_LG_10813:0.0000010000	Acalypha_boinensis_OM140856:0.0000010000):0.0042005800	(Acalypha_urophylla_LG_10809:0.0000010000	Acalypha_spachiana_LG_10856:0.0020910000):0.0000010000):0.0065335600	(Acalypha_lamiana_OM140917:0.0000010000	((Acalypha_lamiana_LG_10691:0.0000010000	Acalypha_lamiana_OM140916:0.0000010000):0.0000010000	Acalypha_lamiana_OM140918:0.0000010000):0.0149813000):0.0041192100):0.0108786000	((Acalypha_pervilleana_LG_10649:0.0020700000	Acalypha_pervilleana_OM140952:0.0000010000):0.0084462700	Acalypha_urophylla_OM140983:0.0216270000):0.0000029738):0.0297658000	(((((Acalypha_capillipes_C_12414:0.0120940000	Acalypha_lyonsii_GF_13086:0.0302620000):0.0093771900	(((Acalypha_cardiophylla_cardiophylla_E_14535:0.0000010000	Acalypha_cardiophylla_cardiophylla_L_1631:0.0041930000):0.0043967600	Acalypha_longispica_P_948:0.0148410000):0.0151297000	Acalypha_caturus_J_160:0.0255300000):0.0241242000):0.0065400900	Acalypha_novoguineensis_P_6928:0.0386150000):0.0249261000	(((((((((Acalypha_amentacea_amentacea_VS_SR54:0.0237850000	(Acalypha_angatensis_C_434:0.0000010000	Acalypha_grandibracteata_L_1209:0.0000010000):0.0258613000):0.0038789700	((Acalypha_hellwigii_T_14288:0.0043910000	((Acalypha_amentacea_palauensis_E_LR22594:0.0040270000	(Acalypha_hispida_VWS_sn:0.0000010000	Acalypha_wilkesiana_VWS_3196:0.0000010000):0.0000010000):0.0041063400	Acalypha_grandis_M_573:0.0040330000):0.0303374000):0.0010165000	Acalypha_nemorum_F_7634:0.0657570000):0.0032159200):0.0232751000	(((Acalypha_allenii_S_203:0.0008660000	Acalypha_ornata_A_389:0.0097980000):0.0402857000	(Acalypha_capitata_K_164:0.0506450000	Acalypha_villicaus_G_ATBP_597:0.0133890000):0.1032840000):0.0010169200	(Acalypha_ciliata_M_5872:0.0104280000	Acalypha_lanceolata_E_LR22586:0.0111160000):0.0477023000):0.0000022887):0.0119145000	((Acalypha_volkensii_M_1152:0.0490870000	Acalypha_bipartita_N_ATBP_596:0.0527690000):0.0174551000	Acalypha_crenata_G_5396:0.1237550000):0.0108802000):0.0100899000	(((((Acalypha_deamii_GL_2369:0.0021040000	Acalypha_rhomboidea_GL_2316:0.0000020000):0.0076497000	Acalypha_monococca_GL_2319:0.0177190000):0.0133675000	Acalypha_virginica_GL_2342:0.0136090000):0.0177685000	((Acalypha_membranacea_AR_6532:0.0366970000
(Acalypha_acmophylla_KC_0331:0.0132030000	((Acalypha_kerrii_WHQ_W125:0.0000020000	((Acalypha_glabrata_B_9316:0.0170100000	(((Acalypha_gillespieae_LG_10693:0.0000020000	Acalypha_gillespieae_OM140898:0.0000010000):0.0000010000	(Acalypha_mayottensis_L_3268:0.0021020000	Acalypha_perrieri_LG_4123:0.0000010000):0.0042154900):0.0051329200	Acalypha_neptunica_A_436:0.0109110000):0.0226990000):0.0035308500	((((((Acalypha_boinensis_LG_10813:0.0000010000	Acalypha_boinensis_OM140856:0.0000010000):0.0062965700	Acalypha_urophylla_LG_10809:0.0000010000):0.0000010000	Acalypha_spachiana_LG_10856:0.0041790000):0.0085731000	Acalypha_lamiana_OM140917:0.0020160000):0.0029548600	(((Acalypha_lamiana_LG_10691:0.0000010000	Acalypha_lamiana_OM140918:0.0000010000):0.0000010000	Acalypha_lamiana_OM140916:0.0000010000):0.0229830000	((Acalypha_pervilleana_LG_10649:0.0020550000	Acalypha_pervilleana_OM140952:0.0000010000):0.0043361600	Acalypha_urophylla_OM140983:0.0127760000):0.0003803550):0.0068686500):0.0340368000	(((((Acalypha_capillipes_C_12414:0.0032560000	Acalypha_lyonsii_GF_13086:0.0115900000):0.0145318000	(((Acalypha_cardiophylla_cardiophylla_E_14535:0.0000010000	Acalypha_cardiophylla_cardiophylla_L_1631:0.0000020000):0.0086709200	Acalypha_longispica_P_948:0.0298370000):0.0129937000	Acalypha_caturus_J_160:0.0267060000):0.0284559000):0.0109672000	Acalypha_novoguineensis_P_6928:0.0324380000):0.0233330000	((((((((((Acalypha_amentacea_amentacea_VS_SR54:0.0127680000	(Acalypha_angatensis_C_434:0.0000010000	Acalypha_grandibracteata_L_1209:0.0000010000):0.0259000000):0.0042957900	(Acalypha_hellwigii_T_14288:0.0259860000	((Acalypha_amentacea_palauensis_E_LR22594:0.0000020000	(Acalypha_hispida_VWS_sn:0.0000010000	Acalypha_wilkesiana_VWS_3196:0.0000010000):0.0000010000):0.0000021263	Acalypha_grandis_M_573:0.0040280000):0.0329256000):0.0059211100):0.0000022378	Acalypha_nemorum_F_7634:0.0555530000):0.0113037000	((Acalypha_capitata_K_164:0.0453300000	Acalypha_villicaus_G_ATBP_597:0.0093820000):0.0647066000	(Acalypha_ciliata_M_5872:0.0119700000	Acalypha_lanceolata_E_LR22586:0.0030420000):0.0614514000):0.0063290600):0.0000024489	(Acalypha_volkensii_M_1152:0.0460960000	Acalypha_bipartita_N_ATBP_596:0.0613070000):0.0099616300):0.0126889000	(Acalypha_allenii_S_203:0.0085490000	Acalypha_ornata_A_389:0.0143460000):0.0493856000):0.0032158400	((((Acalypha_andringitrensis_LG_10850:0.0062710000	((Acalypha_andringitrensis_OM140847:0.0000010000	Acalypha_radula_LG_10758:0.0020380000):0.0000020471	Acalypha_radula_OM140963:0.0000010000):0.0020685700):0.0008296200	(Acalypha_vulneraria_R_2110:0.0028500000	Acalypha_decaryana_P_1751:0.0263430000):0.0131068000):0.0280142000	((((((Acalypha_deamii_GL_2369:0.0020580000
(Acalypha_acmophylla_KC_0331:0.0070600000	(Acalypha_kerrii_WHQ_W125:0.0046510000	(Acalypha_siamensis_siamensis_VS_SR52:0.0128490000	((Acalypha_glabrata_B_9316:0.0193950000	(((Acalypha_gillespieae_LG_10693:0.0093460000	(Acalypha_gillespieae_OM140898:0.0000020000	Acalypha_perrieri_LG_4123:0.0000020000):0.0000021045):0.0000021055	Acalypha_mayottensis_L_3268:0.0023160000):0.0058749300	Acalypha_neptunica_A_436:0.0186900000):0.0148369000):0.0052441700	(((((((Acalypha_boinensis_LG_10813:0.0000020000	Acalypha_boinensis_OM140856:0.0000020000):0.0022762000	Acalypha_urophylla_LG_10809:0.0000010000):0.0000028245	Acalypha_spachiana_LG_10856:0.0045660000):0.0091781700	Acalypha_lamiana_OM140917:0.0000020000):0.0041126900	(Acalypha_lamiana_LG_10691:0.0000010000	(Acalypha_lamiana_OM140916:0.0000010000	Acalypha_lamiana_OM140918:0.0000010000):0.0000020193):0.0170049000):0.0071922800	((Acalypha_pervilleana_LG_10649:0.0022420000	Acalypha_pervilleana_OM140952:0.0000010000):0.0213816000	Acalypha_urophylla_OM140983:0.0116120000):0.0000023217):0.0314619000	(((((Acalypha_capillipes_C_12414:0.0022530000	Acalypha_lyonsii_GF_13086:0.0092990000):0.0095832300	(((Acalypha_cardiophylla_cardiophylla_E_14535:0.0000010000	Acalypha_cardiophylla_cardiophylla_L_1631:0.0022650000):0.0094778500	Acalypha_longispica_P_948:0.0137240000):0.0140391000	Acalypha_caturus_J_160:0.0093260000):0.0115638000):0.0097941400	Acalypha_novoguineensis_P_6928:0.0337650000):0.0232877000	(((((((((Acalypha_amentacea_amentacea_VS_SR54:0.0232520000	(Acalypha_angatensis_C_434:0.0000010000	Acalypha_grandibracteata_L_1209:0.0000010000):0.0114102000):0.0044782500	((Acalypha_hellwigii_T_14288:0.0193100000	((Acalypha_amentacea_palauensis_E_LR22594:0.0000020000	(Acalypha_hispida_VWS_sn:0.0000010000	Acalypha_wilkesiana_VWS_3196:0.0000010000):0.0000010014):0.0023255600	Acalypha_grandis_M_573:0.0067020000):0.0329855000):0.0000020715	Acalypha_nemorum_F_7634:0.0717360000):0.0115635000):0.0106710000	(Acalypha_ciliata_M_5872:0.0034350000	Acalypha_lanceolata_E_LR22586:0.0196040000):0.0874784000):0.0000020296	((Acalypha_allenii_S_203:0.0062530000	Acalypha_ornata_A_389:0.0275030000):0.0448137000	(Acalypha_capitata_K_164:0.0501200000	Acalypha_villicaus_G_ATBP_597:0.0177460000):0.0589153000):0.0150073000):0.0035013400	Acalypha_bipartita_N_ATBP_596:0.0709000000):0.0062552800	Acalypha_volkensii_M_1152:0.0392270000):0.0074265500	(((((((Acalypha_deamii_GL_2369:0.0072430000	Acalypha_monococca_GL_2319:0.0144290000):0.0019831600	Acalypha_rhomboidea_GL_2316:0.0000020000):0.0070618200	Acalypha_virginica_GL_2342:0.0162550000):0.0337507000	(Acalypha_membranacea_AR_6532:0.0377010000	((((Acalypha_cuneata_H_168:0.0295030000
(Acalypha_acmophylla_KC_0331:0.0045580000	(Acalypha_kerrii_WHQ_W125:0.0022570000	((Acalypha_siamensis_siamensis_VS_SR52:0.0179260000	(Acalypha_glabrata_B_9316:0.0205770000	(((Acalypha_gillespieae_LG_10693:0.0000030000	Acalypha_neptunica_A_436:0.0202120000):0.0021805000	Acalypha_gillespieae_OM140898:0.0000010000):0.0000010000	(Acalypha_mayottensis_L_3268:0.0000020000	Acalypha_perrieri_LG_4123:0.0000010000):0.0043828100):0.0148441000):0.0059154100):0.0000028003	((((((Acalypha_boinensis_LG_10813:0.0000010000	Acalypha_urophylla_LG_10809:0.0000010000):0.0000021071	Acalypha_spachiana_LG_10856:0.0000020000):0.0000024020	Acalypha_boinensis_OM140856:0.0000010000):0.0138165000	(Acalypha_lamiana_OM140917:0.0000010000	((Acalypha_lamiana_LG_10691:0.0000010000	Acalypha_lamiana_OM140916:0.0000010000):0.0000010000	Acalypha_lamiana_OM140918:0.0000010000):0.0179981000):0.0019478100):0.0069020100	((Acalypha_pervilleana_LG_10649:0.0000020000	Acalypha_pervilleana_OM140952:0.0000010000):0.0133143000	Acalypha_urophylla_OM140983:0.0066420000):0.0000027758):0.0369912000	((Acalypha_capillipes_C_12414:0.0045330000	(Acalypha_lyonsii_GF_13086:0.0022740000	((((Acalypha_cardiophylla_cardiophylla_E_14535:0.0000010000	Acalypha_cardiophylla_cardiophylla_L_1631:0.0042640000):0.0065442000	Acalypha_longispica_P_948:0.0063990000):0.0232815000	Acalypha_caturus_J_160:0.0135110000):0.0215996000	Acalypha_novoguineensis_P_6928:0.0383790000):0.0104110000):0.0096169400):0.0166106000	((((((((((Acalypha_amentacea_amentacea_VS_SR54:0.0375460000	(Acalypha_angatensis_C_434:0.0000010000	Acalypha_grandibracteata_L_1209:0.0000010000):0.0276343000):0.0012231800	((Acalypha_hellwigii_T_14288:0.0193140000	((Acalypha_amentacea_palauensis_E_LR22594:0.0064210000	(Acalypha_hispida_VWS_sn:0.0000010000	Acalypha_wilkesiana_VWS_3196:0.0000010000):0.0000010000):0.0000021946	Acalypha_grandis_M_573:0.0064350000):0.0155448000):0.0039138700	Acalypha_nemorum_F_7634:0.0547110000):0.0026105800):0.0182318000	(Acalypha_volkensii_M_1152:0.0352430000	Acalypha_bipartita_N_ATBP_596:0.0566490000):0.0042028900):0.0028032800	(((Acalypha_allenii_S_203:0.0000030000	Acalypha_ornata_A_389:0.0222370000):0.0510594000	(Acalypha_capitata_K_164:0.0151800000	Acalypha_villicaus_G_ATBP_597:0.0299560000):0.0949366000):0.0060557500	(Acalypha_ciliata_M_5872:0.0078720000	Acalypha_lanceolata_E_LR22586:0.0191740000):0.0783008000):0.0017100400):0.0027688200	(Acalypha_nyasica_SB_1907:0.0895550000	Acalypha_crenata_G_5396:0.0879850000):0.0000028320):0.0112560000	(((Acalypha_andringitrensis_LG_10850:0.0000020000	((Acalypha_andringitrensis_OM140847:0.0000010000	Acalypha_radula_LG_10758:0.0028750000):0.0000021509	Acalypha_radula_OM140963:0.0000020000):0.0058356900):0.0075245300
(Acalypha_acmophylla_KC_0331:0.0075610000	(Acalypha_kerrii_WHQ_W125:0.0024490000	(((Acalypha_glabrata_B_9316:0.0232110000	(((Acalypha_gillespieae_LG_10693:0.0024600000	Acalypha_gillespieae_OM140898:0.0000010000):0.0000010000	(Acalypha_mayottensis_L_3268:0.0000020000	Acalypha_perrieri_LG_4123:0.0000010000):0.0074417300):0.0100102000	Acalypha_neptunica_A_436:0.0026610000):0.0115180000):0.0007212300	((((((Acalypha_boinensis_LG_10813:0.0000010000	Acalypha_boinensis_OM140856:0.0000010000):0.0024788700	Acalypha_urophylla_LG_10809:0.0000010000):0.0000010000	Acalypha_spachiana_LG_10856:0.0100200000):0.0075001000	Acalypha_lamiana_OM140917:0.0000020000):0.0021895100	((Acalypha_lamiana_LG_10691:0.0000010000	Acalypha_lamiana_OM140916:0.0000010000):0.0000010000	Acalypha_lamiana_OM140918:0.0000010000):0.0233207000):0.0026734600	((Acalypha_pervilleana_LG_10649:0.0049640000	Acalypha_pervilleana_OM140952:0.0000010000):0.0050751600	Acalypha_urophylla_OM140983:0.0178540000):0.0000025179):0.0563513000):0.0054746600	((((((Acalypha_capillipes_C_12414:0.0146080000	Acalypha_lyonsii_GF_13086:0.0115130000):0.0290803000	(((Acalypha_cardiophylla_cardiophylla_E_14535:0.0000010000	Acalypha_cardiophylla_cardiophylla_L_1631:0.0098580000):0.0050035400	Acalypha_longispica_P_948:0.0225890000):0.0152628000	Acalypha_caturus_J_160:0.0102280000):0.0142810000):0.0216532000	Acalypha_novoguineensis_P_6928:0.0341790000):0.0058180600	((((Acalypha_angustata_KB_4005:0.0000010000	(Acalypha_glandulifolia_B_9831:0.0000010000	Acalypha_wilmsii_AKB_11219:0.0000010000):0.0000020707):0.0000027758	Acalypha_peduncularis_R_646:0.0023770000):0.0048354900	Acalypha_decumbens_G_8286:0.0024060000):0.0029432700	Acalypha_ecklonii_P_1183:0.0120010000):0.0982582000):0.0166501000	(((((((((((Acalypha_amentacea_amentacea_VS_SR54:0.0205000000	(Acalypha_angatensis_C_434:0.0000010000	Acalypha_grandibracteata_L_1209:0.0000010000):0.0278705000):0.0019816200	((Acalypha_hellwigii_T_14288:0.0293540000	((Acalypha_amentacea_palauensis_E_LR22594:0.0000020000	(Acalypha_hispida_VWS_sn:0.0000010000	Acalypha_wilkesiana_VWS_3196:0.0000010000):0.0000010000):0.0000021619	Acalypha_grandis_M_573:0.0023930000):0.0456467000):0.0039051200	Acalypha_nemorum_F_7634:0.0471480000):0.0142463000):0.0192257000	(Acalypha_volkensii_M_1152:0.0441560000	Acalypha_bipartita_N_ATBP_596:0.0994580000):0.0207259000):0.0068593200	(Acalypha_nyasica_SB_1907:0.0992130000	(Acalypha_ciliata_M_5872:0.0119310000	Acalypha_lanceolata_E_LR22586:0.0103480000):0.0488203000):0.0011617000):0.0000027808	(Acalypha_capitata_K_164:0.0530940000	Acalypha_villicaus_G_ATBP_597:0.0157270000):0.1018040000):0.0155898000	(Acalypha_allenii_S_203:0.0076710000	Acalypha_ornata_A_389:0.0381230000):0.0343583000):0.0255702000
(Acalypha_acmophylla_KC_0331:0.0000020000	Acalypha_kerrii_WHQ_W125:0.0045580000	(Acalypha_matsudae_L_720:0.0138520000	(Acalypha_siamensis_siamensis_VS_SR52:0.0169740000	((Acalypha_glabrata_B_9316:0.0218730000	(((Acalypha_gillespieae_LG_10693:0.0022930000	Acalypha_gillespieae_OM140898:0.0000020000):0.0000021055	(Acalypha_mayottensis_L_3268:0.0093090000	Acalypha_perrieri_LG_4123:0.0000020000):0.0022943900):0.0083357700	Acalypha_neptunica_A_436:0.0156270000):0.0202707000):0.0026645300	((((((Acalypha_boinensis_LG_10813:0.0000010000	Acalypha_boinensis_OM140856:0.0000010000):0.0022424000	(Acalypha_urophylla_LG_10809:0.0000010000	Acalypha_spachiana_LG_10856:0.0000020000):0.0000029767):0.0045062900	Acalypha_lamiana_OM140917:0.0000020000):0.0007843120	((Acalypha_pervilleana_LG_10649:0.0000020000	Acalypha_pervilleana_OM140952:0.0000010000):0.0177474000	Acalypha_urophylla_OM140983:0.0297570000):0.0020891100):0.0067696300	((Acalypha_lamiana_LG_10691:0.0000010000	Acalypha_lamiana_OM140916:0.0000010000):0.0000020193	Acalypha_lamiana_OM140918:0.0000010000):0.0180056000):0.0435207000	((((((Acalypha_capillipes_C_12414:0.0164880000	Acalypha_lyonsii_GF_13086:0.0167900000):0.0109475000	Acalypha_novoguineensis_P_6928:0.0336120000):0.0045006000	(((Acalypha_cardiophylla_cardiophylla_E_14535:0.0000010000	Acalypha_cardiophylla_cardiophylla_L_1631:0.0022400000):0.0000021445	Acalypha_longispica_P_948:0.0303500000):0.0163210000	Acalypha_caturus_J_160:0.0196310000):0.0211050000):0.0289374000	((((Acalypha_angustata_KB_4005:0.0000010000	Acalypha_glandulifolia_B_9831:0.0000010000):0.0020290300	Acalypha_wilmsii_AKB_11219:0.0000010000):0.0000225300	Acalypha_peduncularis_R_646:0.0068290000):0.0092654200	(Acalypha_decumbens_G_8286:0.0092620000	Acalypha_ecklonii_P_1183:0.0085960000):0.0048724900):0.1312700000):0.0223707000	((((Acalypha_acrogyna_H_1959:0.0000020000	Acalypha_echinus_L_1215:0.0066980000):0.0502977000	((Mareya_micrantha_W_1042:0.3412640000	(Erythrococca_natalensis_AKB_8445:0.1612990000	Micrococca_capensis_AKB_7617:0.1324680000):0.5008880000):0.0882368000	Bernardia_viridis_R_4552:0.4835330000):0.1165360000):0.0173028000	((Acalypha_diminuta_LG_10816:0.0000020000	(Acalypha_diminuta_OM140884:0.0000010000	Acalypha_diminuta_OM140885:0.0000020000):0.0000021007):0.0128803000	Acalypha_gillmanii_K_513:0.0077050000):0.0479126000):0.0158444000	((((Acalypha_costaricensis_W_66296:0.0201770000	Acalypha_schlechtendaliana_MG_7708:0.0099130000):0.0124146000	Acalypha_filipes_VWS_3212:0.0125080000):0.0014851600	((Acalypha_elizabethiae_T_8706:0.0229030000	Acalypha_villosa_TC_73114:0.0084440000):0.0261007000	Acalypha_paniculata_M_ATBP_455:0.0569750000):0.0178545000):0.0131375000
(Acalypha_acmophylla_KC_0331:0.0107040000	(Acalypha_kerrii_WHQ_W125:0.0000020000	Acalypha_matsudae_L_720:0.0063730000):0.0000020632	((Acalypha_siamensis_siamensis_VS_SR52:0.0074820000	((((((Acalypha_boinensis_LG_10813:0.0000010000	Acalypha_urophylla_LG_10809:0.0000010000):0.0000021040	Acalypha_boinensis_OM140856:0.0000010000):0.0000010008	Acalypha_spachiana_LG_10856:0.0042170000):0.0042989700	(Acalypha_lamiana_OM140917:0.0000020000	((Acalypha_lamiana_LG_10691:0.0000010000	Acalypha_lamiana_OM140918:0.0000010000):0.0000010008	Acalypha_lamiana_OM140916:0.0000010000):0.0217133000):0.0020665600):0.0046319300	((Acalypha_pervilleana_LG_10649:0.0041760000	Acalypha_pervilleana_OM140952:0.0000010000):0.0220740000	Acalypha_urophylla_OM140983:0.0068760000):0.0012773600):0.0354150000	(((((Acalypha_capillipes_C_12414:0.0029370000	Acalypha_lyonsii_GF_13086:0.0108410000):0.0195782000	(((Acalypha_cardiophylla_cardiophylla_E_14535:0.0000010000	Acalypha_cardiophylla_cardiophylla_L_1631:0.0042190000):0.0043410900	Acalypha_longispica_P_948:0.0307780000):0.0063854500	Acalypha_caturus_J_160:0.0201620000):0.0106440000):0.0090604600	Acalypha_novoguineensis_P_6928:0.0326780000):0.0377849000	(((((((Acalypha_amentacea_amentacea_VS_SR54:0.0233900000	(((Acalypha_hellwigii_T_14288:0.0238600000	((Acalypha_amentacea_palauensis_E_LR22594:0.0020230000	(Acalypha_hispida_VWS_sn:0.0000010000	Acalypha_wilkesiana_VWS_3196:0.0000010000):0.0000010008):0.0027422600	Acalypha_grandis_M_573:0.0013170000):0.0257608000):0.0051961200	Acalypha_nemorum_F_7634:0.0545770000):0.0044471200	(Acalypha_angatensis_C_434:0.0000010000	Acalypha_grandibracteata_L_1209:0.0000010000):0.0210808000):0.0000029307):0.0307853000	(Acalypha_volkensii_M_1152:0.0436050000	Acalypha_bipartita_N_ATBP_596:0.0759680000):0.0098881700):0.0111292000	(((Acalypha_allenii_S_203:0.0206160000	Acalypha_ornata_A_389:0.0181620000):0.0458361000	(Acalypha_capitata_K_164:0.0310100000	Acalypha_villicaus_G_ATBP_597:0.0052450000):0.0542496000):0.0162165000	(Acalypha_ciliata_M_5872:0.0089030000	Acalypha_lanceolata_E_LR22586:0.0162180000):0.0534995000):0.0000029369):0.0071443000	((((Acalypha_andringitrensis_LG_10850:0.0122050000	(Acalypha_andringitrensis_OM140847:0.0000010000	(Acalypha_radula_LG_10758:0.0000020000	Acalypha_radula_OM140963:0.0000010000):0.0000020120):0.0144718000):0.0027367600	(Acalypha_vulneraria_R_2110:0.0050290000	Acalypha_decaryana_P_1751:0.0239330000):0.0116112000):0.0351812000	(((((((Acalypha_deamii_GL_2369:0.0066860000	Acalypha_monococca_GL_2319:0.0131880000):0.0018519300	Acalypha_rhomboidea_GL_2316:0.0000020000):0.0084729300	Acalypha_virginica_GL_2342:0.0243680000):0.0230288000	Acalypha_membranacea_AR_6532:0.0563550000):0.0000021943
(Acalypha_acmophylla_KC_0331:0.0022670000	(Acalypha_kerrii_WHQ_W125:0.0022260000	(Acalypha_siamensis_siamensis_VS_SR52:0.0142050000	((Acalypha_glabrata_B_9316:0.0127760000	(((Acalypha_gillespieae_LG_10693:0.0000020000	Acalypha_gillespieae_OM140898:0.0000010000):0.0000010000	(Acalypha_mayottensis_L_3268:0.0153700000	Acalypha_perrieri_LG_4123:0.0000010000):0.0021484000):0.0040435200	Acalypha_neptunica_A_436:0.0134770000):0.0078796500):0.0128013000	((((((((Acalypha_boinensis_LG_10813:0.0000010000	Acalypha_urophylla_LG_10809:0.0000010000):0.0000020672	Acalypha_boinensis_OM140856:0.0000010000):0.0000010000	Acalypha_spachiana_LG_10856:0.0021170000):0.0157852000	(Acalypha_lamiana_OM140917:0.0000010000	((Acalypha_lamiana_LG_10691:0.0000010000	Acalypha_lamiana_OM140916:0.0000010000):0.0000010000	Acalypha_lamiana_OM140918:0.0000010000):0.0240682000):0.0015801900):0.0136865000	Acalypha_urophylla_OM140983:0.0241630000):0.0000010000	(Acalypha_pervilleana_LG_10649:0.0020830000	Acalypha_pervilleana_OM140952:0.0000010000):0.0041270100):0.0567827000	((((Acalypha_capillipes_C_12414:0.0102750000	Acalypha_lyonsii_GF_13086:0.0226440000):0.0169074000	(((Acalypha_cardiophylla_cardiophylla_E_14535:0.0000010000	Acalypha_cardiophylla_cardiophylla_L_1631:0.0021450000):0.0067072000	Acalypha_longispica_P_948:0.0222170000):0.0114045000	Acalypha_caturus_J_160:0.0158240000):0.0208863000):0.0097438800	Acalypha_novoguineensis_P_6928:0.0226550000):0.0411542000	((((((((((Acalypha_amentacea_amentacea_VS_SR54:0.0173030000	((Acalypha_hellwigii_T_14288:0.0174140000	((Acalypha_amentacea_palauensis_E_LR22594:0.0000020000	(Acalypha_hispida_VWS_sn:0.0000010000	Acalypha_wilkesiana_VWS_3196:0.0000010000):0.0000010000):0.0000021444	Acalypha_grandis_M_573:0.0020660000):0.0264165000):0.0039783600	Acalypha_nemorum_F_7634:0.0569960000):0.0049375400):0.0000028134	(Acalypha_angatensis_C_434:0.0000010000	Acalypha_grandibracteata_L_1209:0.0000010000):0.0190938000):0.0231683000	((Acalypha_allenii_S_203:0.0066270000	Acalypha_ornata_A_389:0.0155910000):0.0547187000	(Acalypha_nyasica_SB_1907:0.0835910000	(Acalypha_ciliata_M_5872:0.0130120000	Acalypha_lanceolata_E_LR22586:0.0183790000):0.0931215000):0.0048337800):0.0000027909):0.0023982400	(Acalypha_capitata_K_164:0.0280660000	Acalypha_villicaus_G_ATBP_597:0.0061930000):0.0762048000):0.0070129600	Acalypha_bipartita_N_ATBP_596:0.0804420000):0.0069960700	Acalypha_crenata_G_5396:0.0749490000):0.0047926200	Acalypha_volkensii_M_1152:0.0635840000):0.0027722500	(((Acalypha_andringitrensis_LG_10850:0.0176930000	((Acalypha_andringitrensis_OM140847:0.0000010000	Acalypha_radula_LG_10758:0.0026810000):0.0000803468	Acalypha_radula_OM140963:0.0000010000):0.0062557000):0.0052170000
(Acalypha_acmophylla_KC_0331:0.0085300000	(Acalypha_kerrii_WHQ_W125:0.0000020000	((Acalypha_glabrata_B_9316:0.0021650000	(((((Acalypha_capillipes_C_12414:0.0108550000	Acalypha_lyonsii_GF_13086:0.0240580000):0.0051158200	Acalypha_novoguineensis_P_6928:0.0216030000):0.0061246300	(((Acalypha_cardiophylla_cardiophylla_E_14535:0.0000010000	Acalypha_cardiophylla_cardiophylla_L_1631:0.0000020000):0.0020286700	Acalypha_longispica_P_948:0.0191990000):0.0270035000	Acalypha_caturus_J_160:0.0161550000):0.0222899000):0.0413426000	((((((((((((Acalypha_amentacea_amentacea_VS_SR54:0.0105320000	(Acalypha_angatensis_C_434:0.0000010000	Acalypha_grandibracteata_L_1209:0.0000010000):0.0146705000):0.0041484700	(Acalypha_hellwigii_T_14288:0.0147030000	((Acalypha_amentacea_palauensis_E_LR22594:0.0020340000	(Acalypha_hispida_VWS_sn:0.0000010000	Acalypha_wilkesiana_VWS_3196:0.0000010000):0.0000010014):0.0109591000	Acalypha_grandis_M_573:0.0101320000):0.0237708000):0.0025812700):0.0000023022	Acalypha_nemorum_F_7634:0.0358240000):0.0297360000	(Acalypha_volkensii_M_1152:0.0397160000	Acalypha_bipartita_N_ATBP_596:0.0528240000):0.0080865900):0.0100138000	(Acalypha_ciliata_M_5872:0.0153240000	Acalypha_lanceolata_E_LR22586:0.0101740000):0.0415142000):0.0029066500	(Acalypha_capitata_K_164:0.0544070000	Acalypha_villicaus_G_ATBP_597:0.0185130000):0.0572772000):0.0056292600	(((((((Acalypha_aliena_VWS_1243:0.0000020000	Acalypha_neomexicana_VWS_1410:0.0020920000):0.0130714000	(Acalypha_boliviensis_Z_8648:0.0063570000	(Acalypha_burquezii_VD_99-596:0.0508660000	Acalypha_hypogaea_VWS_757:0.0680510000):0.0000022905):0.0111639000):0.0061027800	Acalypha_salvadorensis_C_3578:0.0000020000):0.0245983000	((Acalypha_arvensis_VWS_1161:0.0229170000	((((((Acalypha_cf_glandulosa_C_1343:0.0000020000	Acalypha_subviscida_Z_10516:0.0000020000):0.0000020738	Acalypha_dioica_M_2045:0.0042090000):0.0063472400	Acalypha_synoica_VWS_1392:0.0000020000):0.0000021083	((Acalypha_rubroserrata_VWS_1374:0.0000020000	Acalypha_cincta_S_11467:0.0021140000):0.0000020761	Acalypha_lovelandii_VWS_1133:0.0107130000):0.0085007300):0.0042178000	(Acalypha_phleoides_VWS_2249:0.0128260000	Acalypha_ocymoides_VWS_2916:0.0084810000):0.0000023966):0.0000026190	(Acalypha_lancetillae_D_32045:0.0000010000	Acalypha_rhombifolia_VWS_2446:0.0000010000):0.0128934000):0.0058445100):0.0096218600	((((Acalypha_californica_VWS_94-153:0.0021340000	Acalypha_monostachya_GLW_32508:0.0222700000):0.0020906600	Acalypha_saxicola_R_6093:0.0000020000):0.0041762000	Acalypha_poiretii_VWS_1402:0.0362810000):0.0023811800	((((Acalypha_lagopus_VWS_1841:0.0038460000	(Acalypha_ostryifolia_GL_2315:0.0161050000	Acalypha_setosa_VWS_1969:0.0295280000):0.0112812000):0.0086225100
(Acalypha_acmophylla_KC_0331:0.0067170000	(Acalypha_kerrii_WHQ_W125:0.0044610000	(Acalypha_siamensis_siamensis_VS_SR52:0.0212360000	((Acalypha_glabrata_B_9316:0.0122240000	((Acalypha_gillespieae_LG_10693:0.0044290000	(Acalypha_gillespieae_OM140898:0.0000010000	(Acalypha_mayottensis_L_3268:0.0022080000	Acalypha_perrieri_LG_4123:0.0000010000):0.0022090700):0.0000010009):0.0061726000	Acalypha_neptunica_A_436:0.0101270000):0.0136252000):0.0047955800	((((((Acalypha_boinensis_LG_10813:0.0000010000	Acalypha_boinensis_OM140856:0.0000010000):0.0088019600	(Acalypha_urophylla_LG_10809:0.0000020000	Acalypha_spachiana_LG_10856:0.0000020000):0.0000029977):0.0088494200	Acalypha_lamiana_OM140917:0.0000020000):0.0000024562	((Acalypha_lamiana_LG_10691:0.0000010000	Acalypha_lamiana_OM140918:0.0000010000):0.0000020203	Acalypha_lamiana_OM140916:0.0000020000):0.0179186000):0.0102787000	((Acalypha_pervilleana_LG_10649:0.0000020000	Acalypha_pervilleana_OM140952:0.0000020000):0.0090498000	Acalypha_urophylla_OM140983:0.0067070000):0.0028547100):0.0193927000	(((((Acalypha_capillipes_C_12414:0.0164800000	Acalypha_lyonsii_GF_13086:0.0189490000):0.0121427000	(((Acalypha_cardiophylla_cardiophylla_E_14535:0.0000010000	Acalypha_cardiophylla_cardiophylla_L_1631:0.0086770000):0.0000021732	Acalypha_longispica_P_948:0.0221010000):0.0357259000	Acalypha_caturus_J_160:0.0165940000):0.0144045000):0.0020785600	Acalypha_novoguineensis_P_6928:0.0249800000):0.0491953000	((((((((((((Acalypha_amentacea_amentacea_VS_SR54:0.0152890000	(Acalypha_angatensis_C_434:0.0000010000	Acalypha_grandibracteata_L_1209:0.0000010000):0.0244191000):0.0000029912	((Acalypha_hellwigii_T_14288:0.0086000000	((Acalypha_amentacea_palauensis_E_LR22594:0.0042360000	(Acalypha_hispida_VWS_sn:0.0000010000	Acalypha_wilkesiana_VWS_3196:0.0000010000):0.0000010009):0.0021133400	Acalypha_grandis_M_573:0.0000030000):0.0290050000):0.0024529700	Acalypha_nemorum_F_7634:0.0405550000):0.0111883000):0.0276064000	Acalypha_volkensii_M_1152:0.0306530000):0.0062408000	Acalypha_bipartita_N_ATBP_596:0.0655400000):0.0054262200	(((Acalypha_allenii_S_203:0.0048090000	Acalypha_ornata_A_389:0.0274320000):0.0400812000	(Acalypha_ciliata_M_5872:0.0081740000	Acalypha_lanceolata_E_LR22586:0.0070810000):0.0508467000):0.0148852000	(Acalypha_capitata_K_164:0.0403360000	Acalypha_villicaus_G_ATBP_597:0.0122020000):0.0906695000):0.0037068600):0.0000029609	((((Acalypha_andringitrensis_LG_10850:0.0063470000	((Acalypha_andringitrensis_OM140847:0.0000010000	Acalypha_radula_LG_10758:0.0026450000):0.0007920710	Acalypha_radula_OM140963:0.0000010000):0.0074333000):0.0000026702	(Acalypha_vulneraria_R_2110:0.0042770000	Acalypha_decaryana_P_1751:0.0221780000):0.0193852000):0.0549074000
(Acalypha_acmophylla_KC_0331:0.0024130000	(Acalypha_kerrii_WHQ_W125:0.0000020000	(Acalypha_siamensis_siamensis_VS_SR52:0.0183230000	((Acalypha_glabrata_B_9316:0.0146160000	((Acalypha_gillespieae_LG_10693:0.0071530000	(Acalypha_gillespieae_OM140898:0.0000010000	(Acalypha_mayottensis_L_3268:0.0096020000	Acalypha_perrieri_LG_4123:0.0000010000):0.0047590400):0.0000010000):0.0129957000	Acalypha_neptunica_A_436:0.0217490000):0.0235510000):0.0039339800	(((((Acalypha_boinensis_LG_10813:0.0000010000	Acalypha_boinensis_OM140856:0.0000010000):0.0046489000	(Acalypha_urophylla_LG_10809:0.0000010000	Acalypha_spachiana_LG_10856:0.0023140000):0.0000024020):0.0045245600	Acalypha_lamiana_OM140917:0.0049050000):0.0001027070	((((Acalypha_lamiana_LG_10691:0.0000010000	Acalypha_lamiana_OM140916:0.0000010000):0.0000010000	Acalypha_lamiana_OM140918:0.0000010000):0.0165779000	(Acalypha_pervilleana_LG_10649:0.0022810000	Acalypha_pervilleana_OM140952:0.0000010000):0.0118141000):0.0000027758	Acalypha_urophylla_OM140983:0.0212510000):0.0116985000):0.0573708000	((((((Acalypha_capillipes_C_12414:0.0041460000	Acalypha_lyonsii_GF_13086:0.0182380000):0.0107129000	(((Acalypha_cardiophylla_cardiophylla_E_14535:0.0000010000	Acalypha_cardiophylla_cardiophylla_L_1631:0.0069090000):0.0071394800	Acalypha_longispica_P_948:0.0211320000):0.0096410400	Acalypha_caturus_J_160:0.0192430000):0.0251107000):0.0107692000	Acalypha_novoguineensis_P_6928:0.0368020000):0.0341256000	(((((((((Acalypha_amentacea_amentacea_VS_SR54:0.0307090000	(Acalypha_angatensis_C_434:0.0000010000	Acalypha_grandibracteata_L_1209:0.0000010000):0.0045844400):0.0023067600	(Acalypha_hellwigii_T_14288:0.0245020000	((Acalypha_amentacea_palauensis_E_LR22594:0.0044770000	(Acalypha_hispida_VWS_sn:0.0000010000	Acalypha_wilkesiana_VWS_3196:0.0000010000):0.0000010000):0.0022773500	Acalypha_grandis_M_573:0.0068440000):0.0259193000):0.0023408400):0.0082397700	Acalypha_nemorum_F_7634:0.0431910000):0.0207283000	((Acalypha_volkensii_M_1152:0.0470020000	Acalypha_bipartita_N_ATBP_596:0.0891030000):0.0094050400	Acalypha_crenata_G_5396:0.0948230000):0.0000023723):0.0050125700	((((Acalypha_allenii_S_203:0.0097470000	Acalypha_ornata_A_389:0.0241900000):0.0419138000	(Acalypha_capitata_K_164:0.0353480000	Acalypha_villicaus_G_ATBP_597:0.0176810000):0.0589933000):0.0035086200	Acalypha_nyasica_SB_1907:0.0887580000):0.0041135200	(Acalypha_ciliata_M_5872:0.0008010000	Acalypha_lanceolata_E_LR22586:0.0248120000):0.1149830000):0.0000023698):0.0242031000	((Acalypha_australis_X_4728:0.0458570000	((Acalypha_ceraceopunctata_M_6179:0.0146730000	((Acalypha_emirnensis_N_225:0.0171830000	(Acalypha_fasciculata_M_2118:0.0146640000
(Acalypha_acmophylla_KC_0331:0.0110440000	(Acalypha_kerrii_WHQ_W125:0.0000020000	Acalypha_matsudae_L_720:0.0043380000):0.0000020674	((Acalypha_siamensis_siamensis_VS_SR52:0.0231160000	(Acalypha_glabrata_B_9316:0.0182230000	((Acalypha_gillespieae_LG_10693:0.0000030000	Acalypha_neptunica_A_436:0.0154610000):0.0043216700	((Acalypha_gillespieae_OM140898:0.0000010000	Acalypha_perrieri_LG_4123:0.0000010000):0.0000021152	Acalypha_mayottensis_L_3268:0.0021580000):0.0000010009):0.0089613800):0.0019252300):0.0000796310	((((((Acalypha_boinensis_LG_10813:0.0000010000	Acalypha_spachiana_LG_10856:0.0000020000):0.0000021064	Acalypha_urophylla_LG_10809:0.0000020000):0.0000029977	Acalypha_boinensis_OM140856:0.0000010000):0.0021062300	(Acalypha_lamiana_OM140917:0.0000020000	((Acalypha_lamiana_LG_10691:0.0000010000	Acalypha_lamiana_OM140918:0.0000010000):0.0000020203	Acalypha_lamiana_OM140916:0.0000020000):0.0200184000):0.0044211300):0.0087836900	((Acalypha_pervilleana_LG_10649:0.0000020000	Acalypha_pervilleana_OM140952:0.0000020000):0.0087241000	Acalypha_urophylla_OM140983:0.0109650000):0.0000026266):0.0422211000	((Acalypha_capillipes_C_12414:0.0072400000	(Acalypha_lyonsii_GF_13086:0.0086200000	((((Acalypha_cardiophylla_cardiophylla_E_14535:0.0000010000	Acalypha_cardiophylla_cardiophylla_L_1631:0.0109980000):0.0022425200	Acalypha_longispica_P_948:0.0132290000):0.0163236000	Acalypha_caturus_J_160:0.0189160000):0.0111957000	Acalypha_novoguineensis_P_6928:0.0233310000):0.0071954200):0.0043354700):0.0384279000	(((((((((((Acalypha_amentacea_amentacea_VS_SR54:0.0275300000	(Acalypha_angatensis_C_434:0.0000010000	Acalypha_grandibracteata_L_1209:0.0000010000):0.0202968000):0.0016356400	((Acalypha_hellwigii_T_14288:0.0141080000	((Acalypha_amentacea_palauensis_E_LR22594:0.0021130000	(Acalypha_hispida_VWS_sn:0.0000010000	Acalypha_wilkesiana_VWS_3196:0.0000010000):0.0000010009):0.0000021945	Acalypha_grandis_M_573:0.0042500000):0.0222924000):0.0008702000	Acalypha_nemorum_F_7634:0.0645240000):0.0031828700):0.0160871000	(((Acalypha_allenii_S_203:0.0124140000	Acalypha_ornata_A_389:0.0284780000):0.0340976000	(Acalypha_capitata_K_164:0.0475040000	Acalypha_villicaus_G_ATBP_597:0.0145980000):0.0588721000):0.0130248000	(Acalypha_ciliata_M_5872:0.0114310000	Acalypha_lanceolata_E_LR22586:0.0170990000):0.0493149000):0.0000024947):0.0027345500	(Acalypha_volkensii_M_1152:0.0381030000	Acalypha_bipartita_N_ATBP_596:0.0626940000):0.0098699100):0.0061437200	Acalypha_crenata_G_5396:0.0661840000):0.0098517400	((((Acalypha_andringitrensis_LG_10850:0.0090030000	((Acalypha_andringitrensis_OM140847:0.0000010000	Acalypha_radula_LG_10758:0.0027290000):0.0003934670	Acalypha_radula_OM140963:0.0000010000):0.0103105000):0.0029987400
(Acalypha_acmophylla_KC_0331:0.0117490000	(Acalypha_kerrii_WHQ_W125:0.0000020000	(Acalypha_siamensis_siamensis_VS_SR52:0.0177270000	((Acalypha_glabrata_B_9316:0.0156850000	(((Acalypha_gillespieae_LG_10693:0.0000020000	(Acalypha_gillespieae_OM140898:0.0000020000	Acalypha_perrieri_LG_4123:0.0000020000):0.0000021212):0.0000027341	Acalypha_mayottensis_L_3268:0.0131120000):0.0043549800	Acalypha_neptunica_A_436:0.0173290000):0.0000025659):0.0143709000	(((((((Acalypha_boinensis_LG_10813:0.0000020000	Acalypha_boinensis_OM140856:0.0000020000):0.0021403400	Acalypha_urophylla_LG_10809:0.0000020000):0.0000021085	Acalypha_spachiana_LG_10856:0.0064680000):0.0152546000	Acalypha_lamiana_OM140917:0.0000020000):0.0055800400	((Acalypha_lamiana_LG_10691:0.0000010000	Acalypha_lamiana_OM140916:0.0000010000):0.0000020124	Acalypha_lamiana_OM140918:0.0000010000):0.0236742000):0.0160731000	((Acalypha_pervilleana_LG_10649:0.0042210000	Acalypha_pervilleana_OM140952:0.0000010000):0.0088784100	Acalypha_urophylla_OM140983:0.0244360000):0.0000028922):0.0491527000	(((((Acalypha_capillipes_C_12414:0.0184980000	Acalypha_lyonsii_GF_13086:0.0119140000):0.0175302000	Acalypha_novoguineensis_P_6928:0.0228780000):0.0117646000	(((Acalypha_cardiophylla_cardiophylla_E_14535:0.0000010000	Acalypha_cardiophylla_cardiophylla_L_1631:0.0021950000):0.0022081200	Acalypha_longispica_P_948:0.0274190000):0.0161329000	Acalypha_caturus_J_160:0.0214920000):0.0227570000):0.0380356000	(((((((((((Acalypha_amentacea_amentacea_VS_SR54:0.0175350000	((Acalypha_hellwigii_T_14288:0.0258580000	((Acalypha_amentacea_palauensis_E_LR22594:0.0021030000	(Acalypha_hispida_VWS_sn:0.0000010000	Acalypha_wilkesiana_VWS_3196:0.0000010000):0.0000010014):0.0021266200	Acalypha_grandis_M_573:0.0042150000):0.0367443000):0.0042434300	Acalypha_nemorum_F_7634:0.0390090000):0.0000023950):0.0024473600	(Acalypha_angatensis_C_434:0.0000010000	Acalypha_grandibracteata_L_1209:0.0000010000):0.0171218000):0.0146543000	((Acalypha_allenii_S_203:0.0034830000	Acalypha_ornata_A_389:0.0189290000):0.0675292000	(Acalypha_ciliata_M_5872:0.0092910000	Acalypha_lanceolata_E_LR22586:0.0192200000):0.1024180000):0.0000022573):0.0049998200	(Acalypha_capitata_K_164:0.0327570000	Acalypha_villicaus_G_ATBP_597:0.0140440000):0.0480329000):0.0057865300	Acalypha_bipartita_N_ATBP_596:0.0576400000):0.0169565000	(((Acalypha_andringitrensis_LG_10850:0.0107660000	(Acalypha_andringitrensis_OM140847:0.0000010000	(Acalypha_radula_LG_10758:0.0000020000	Acalypha_radula_OM140963:0.0000010000):0.0000024170):0.0072118900):0.0055488000	(Acalypha_vulneraria_R_2110:0.0000020000	Acalypha_decaryana_P_1751:0.0309400000):0.0101350000):0.0406482000	(Acalypha_volkensii_M_1152:0.0473850000
(Acalypha_acmophylla_KC_0331:0.0045050000	Acalypha_kerrii_WHQ_W125:0.0022280000	(Acalypha_matsudae_L_720:0.0067040000	(Acalypha_siamensis_siamensis_VS_SR52:0.0217100000	((Acalypha_glabrata_B_9316:0.0025970000	(((((Acalypha_capillipes_C_12414:0.0138270000	Acalypha_lyonsii_GF_13086:0.0182920000):0.0075134700	(((Acalypha_cardiophylla_cardiophylla_E_14535:0.0000010000	Acalypha_cardiophylla_cardiophylla_L_1631:0.0021970000):0.0000021569	Acalypha_longispica_P_948:0.0345260000):0.0261317000	Acalypha_caturus_J_160:0.0242170000):0.0185907000):0.0076137300	Acalypha_novoguineensis_P_6928:0.0299210000):0.0247199000	(((((((((((Acalypha_amentacea_amentacea_VS_SR54:0.0472810000	((Acalypha_hellwigii_T_14288:0.0144050000	Acalypha_nemorum_F_7634:0.0300410000):0.0000020861	(Acalypha_amentacea_palauensis_E_LR22594:0.0043630000	((Acalypha_hispida_VWS_sn:0.0000010000	Acalypha_wilkesiana_VWS_3196:0.0000010000):0.0000010009	Acalypha_grandis_M_573:0.0044020000):0.0000022039):0.0322534000):0.0022175700):0.0000029192	(Acalypha_angatensis_C_434:0.0000010000	Acalypha_grandibracteata_L_1209:0.0000010000):0.0110538000):0.0406718000	(Acalypha_volkensii_M_1152:0.0734280000	Acalypha_bipartita_N_ATBP_596:0.0405530000):0.0000025460):0.0101825000	((Acalypha_capitata_K_164:0.0387040000	Acalypha_villicaus_G_ATBP_597:0.0047860000):0.0494567000	(Acalypha_ciliata_M_5872:0.0017460000	Acalypha_lanceolata_E_LR22586:0.0232030000):0.0782575000):0.0023968500):0.0075904200	(Acalypha_allenii_S_203:0.0099890000	Acalypha_ornata_A_389:0.0104020000):0.0506876000):0.0000027448	Acalypha_crenata_G_5396:0.0939550000):0.0086755000	(((Acalypha_andringitrensis_LG_10850:0.0210730000	(Acalypha_andringitrensis_OM140847:0.0000010000	(Acalypha_radula_LG_10758:0.0000020000	Acalypha_radula_OM140963:0.0000010000):0.0000022711):0.0078509700):0.0078336100	(Acalypha_vulneraria_R_2110:0.0066470000	Acalypha_decaryana_P_1751:0.0159790000):0.0000029944):0.0240306000	(((((((Acalypha_deamii_GL_2369:0.0110520000	Acalypha_rhomboidea_GL_2316:0.0000020000):0.0066440400	Acalypha_virginica_GL_2342:0.0159230000):0.0023680400	Acalypha_monococca_GL_2319:0.0020070000):0.0254020000	((Acalypha_cuneata_H_168:0.0402340000	Acalypha_scandens_B_1673:0.0509830000):0.0362016000	((Acalypha_gracilis_D_12789:0.0368870000	Acalypha_multicaulis_T_5087:0.0430910000):0.0083495900	Acalypha_communis_N_610:0.0737640000):0.0247718000):0.0122422000):0.0047708900	Acalypha_membranacea_AR_6532:0.0299410000):0.0079545800	(((Acalypha_bisetosa_AL_33893:0.0214760000	Acalypha_diversifolia_C_1296:0.0040850000):0.0765696000	((Acalypha_dictyoneura_TC_72193:0.0044390000	Acalypha_padifolia_Z_3411:0.0022100000):0.0035054100
(Acalypha_acmophylla_KC_0331:0.0150950000	((Acalypha_kerrii_WHQ_W125:0.0000020000	((Acalypha_glabrata_B_9316:0.0268760000	((Acalypha_gillespieae_LG_10693:0.0023670000	(Acalypha_gillespieae_OM140898:0.0000010000	(Acalypha_mayottensis_L_3268:0.0047510000	Acalypha_perrieri_LG_4123:0.0000010000):0.0047544600):0.0000010000):0.0038412400	Acalypha_neptunica_A_436:0.0111290000):0.0169665000):0.0093630200	(((((((Acalypha_boinensis_LG_10813:0.0000010000	Acalypha_boinensis_OM140856:0.0000010000):0.0047917300	(Acalypha_urophylla_LG_10809:0.0000010000	Acalypha_spachiana_LG_10856:0.0000020000):0.0000024020):0.0178486000	(Acalypha_lamiana_OM140917:0.0000010000	((Acalypha_lamiana_LG_10691:0.0000010000	Acalypha_lamiana_OM140916:0.0000010000):0.0000010000	Acalypha_lamiana_OM140918:0.0000010000):0.0271122000):0.0045331800):0.0100126000	Acalypha_urophylla_OM140983:0.0095760000):0.0000021245	Acalypha_pervilleana_OM140952:0.0000010000):0.0023653400	Acalypha_pervilleana_LG_10649:0.0000020000):0.0669399000	(((((Acalypha_capillipes_C_12414:0.0154030000	Acalypha_lyonsii_GF_13086:0.0079870000):0.0117406000	Acalypha_novoguineensis_P_6928:0.0285360000):0.0048623800	(((Acalypha_cardiophylla_cardiophylla_E_14535:0.0000010000	Acalypha_cardiophylla_cardiophylla_L_1631:0.0096100000):0.0000021449	Acalypha_longispica_P_948:0.0194380000):0.0230622000	Acalypha_caturus_J_160:0.0148290000):0.0136532000):0.0305166000	(((((((((Acalypha_amentacea_amentacea_VS_SR54:0.0336340000	(((Acalypha_hellwigii_T_14288:0.0279840000	((Acalypha_amentacea_palauensis_E_LR22594:0.0090940000	(Acalypha_hispida_VWS_sn:0.0000010000	Acalypha_wilkesiana_VWS_3196:0.0000010000):0.0000010000):0.0068477300	Acalypha_grandis_M_573:0.0022560000):0.0140231000):0.0072733700	Acalypha_nemorum_F_7634:0.0456730000):0.0074351600	(Acalypha_angatensis_C_434:0.0000010000	Acalypha_grandibracteata_L_1209:0.0000010000):0.0213642000):0.0000029563):0.0170363000	Acalypha_volkensii_M_1152:0.0330690000):0.0043818900	Acalypha_bipartita_N_ATBP_596:0.0568110000):0.0054893300	Acalypha_crenata_G_5396:0.0980050000):0.0061319100	((((Acalypha_allenii_S_203:0.0069980000	Acalypha_ornata_A_389:0.0128790000):0.0371718000	(Acalypha_capitata_K_164:0.0268490000	Acalypha_villicaus_G_ATBP_597:0.0161310000):0.0579634000):0.0034769600	Acalypha_nyasica_SB_1907:0.0604050000):0.0185639000	(Acalypha_ciliata_M_5872:0.0021060000	Acalypha_lanceolata_E_LR22586:0.0075520000):0.0661128000):0.0000028977):0.0175758000	(((Acalypha_australis_X_4728:0.0706930000	((Acalypha_ceraceopunctata_M_6179:0.0075060000	(((Acalypha_emirnensis_N_225:0.0126410000	Acalypha_fasciculata_M_2118:0.0072220000):0.0000021337	Acalypha_medibracteata_R_152:0.0123770000):0.0024757100
(Acalypha_acmophylla_KC_0331:0.0137060000	(Acalypha_kerrii_WHQ_W125:0.0044890000	Acalypha_matsudae_L_720:0.0044870000):0.0000020657	(Acalypha_siamensis_siamensis_VS_SR52:0.0248470000	((Acalypha_glabrata_B_9316:0.0150290000	((Acalypha_gillespieae_LG_10693:0.0088490000	(Acalypha_gillespieae_OM140898:0.0000020000	(Acalypha_mayottensis_L_3268:0.0044100000	Acalypha_perrieri_LG_4123:0.0000020000):0.0066261800):0.0000021055):0.0058925700	Acalypha_neptunica_A_436:0.0191340000):0.0140362000):0.0150656000	(((((((Acalypha_boinensis_LG_10813:0.0000020000	Acalypha_urophylla_LG_10809:0.0000010000):0.0000021049	Acalypha_spachiana_LG_10856:0.0000020000):0.0000028245	Acalypha_boinensis_OM140856:0.0000020000):0.0111591000	(Acalypha_lamiana_OM140917:0.0000020000	((Acalypha_lamiana_LG_10691:0.0000010000	Acalypha_lamiana_OM140916:0.0000010000):0.0000020193	Acalypha_lamiana_OM140918:0.0000010000):0.0134135000):0.0023651700):0.0021531000	(Acalypha_pervilleana_LG_10649:0.0021880000	Acalypha_pervilleana_OM140952:0.0000010000):0.0090455300):0.0000023217	Acalypha_urophylla_OM140983:0.0110480000):0.0340548000	(((((Acalypha_capillipes_C_12414:0.0063860000	Acalypha_lyonsii_GF_13086:0.0253660000):0.0076386700	(((Acalypha_cardiophylla_cardiophylla_E_14535:0.0000010000	Acalypha_cardiophylla_cardiophylla_L_1631:0.0066210000):0.0068478500	Acalypha_longispica_P_948:0.0321790000):0.0063721700	Acalypha_caturus_J_160:0.0213510000):0.0440200000):0.0099751300	Acalypha_novoguineensis_P_6928:0.0181790000):0.0453743000	(((((((((Acalypha_amentacea_amentacea_VS_SR54:0.0111710000	(Acalypha_angatensis_C_434:0.0000010000	Acalypha_grandibracteata_L_1209:0.0000010000):0.0180040000):0.0069491100	((Acalypha_hellwigii_T_14288:0.0252570000	((Acalypha_amentacea_palauensis_E_LR22594:0.0000020000	(Acalypha_hispida_VWS_sn:0.0000010000	Acalypha_wilkesiana_VWS_3196:0.0000010000):0.0000010014):0.0021781600	Acalypha_grandis_M_573:0.0000030000):0.0356157000):0.0000028967	Acalypha_nemorum_F_7634:0.0509990000):0.0064086600):0.0258175000	(Acalypha_volkensii_M_1152:0.0588340000	Acalypha_bipartita_N_ATBP_596:0.0617840000):0.0112361000):0.0066152600	(((Acalypha_allenii_S_203:0.0123770000	Acalypha_ornata_A_389:0.0153840000):0.0546281000	(Acalypha_capitata_K_164:0.0685810000	Acalypha_villicaus_G_ATBP_597:0.0086000000):0.0871202000):0.0090338500	(Acalypha_ciliata_M_5872:0.0094600000	Acalypha_lanceolata_E_LR22586:0.0038170000):0.0603928000):0.0036945300):0.0080085000	(Acalypha_brachystachya_SAGBE_2353:0.0202080000	Acalypha_psilostachya_S_122:0.0154690000):0.0884926000):0.0000028036	(((Acalypha_andringitrensis_LG_10850:0.0044920000	((Acalypha_andringitrensis_OM140847:0.0000010000	Acalypha_radula_LG_10758:0.0029260000):0.0000029152
(Acalypha_acmophylla_KC_0331:0.0090420000	(Acalypha_kerrii_WHQ_W125:0.0044550000	(Acalypha_siamensis_siamensis_VS_SR52:0.0179230000	((Acalypha_glabrata_B_9316:0.0225820000	((Acalypha_gillespieae_LG_10693:0.0044100000	(Acalypha_gillespieae_OM140898:0.0000010000	(Acalypha_mayottensis_L_3268:0.0044100000	Acalypha_perrieri_LG_4123:0.0000010000):0.0021995300):0.0000010009):0.0106134000	Acalypha_neptunica_A_436:0.0138990000):0.0091352800):0.0071309900	((((((((Acalypha_boinensis_LG_10813:0.0000020000	Acalypha_boinensis_OM140856:0.0000020000):0.0021722100	Acalypha_urophylla_LG_10809:0.0000010000):0.0000028889	Acalypha_spachiana_LG_10856:0.0021720000):0.0155130000	Acalypha_lamiana_OM140917:0.0000020000):0.0042226200	(Acalypha_lamiana_LG_10691:0.0000010000	(Acalypha_lamiana_OM140916:0.0000010000	Acalypha_lamiana_OM140918:0.0000010000):0.0000010009):0.0184305000):0.0042344500	((Acalypha_pervilleana_LG_10649:0.0000020000	Acalypha_pervilleana_OM140952:0.0000010000):0.0046063100	Acalypha_urophylla_OM140983:0.0272520000):0.0000020015):0.0490651000	((((Acalypha_acrogyna_H_1959:0.0000020000	Acalypha_echinus_L_1215:0.0133670000):0.0318641000	(Mareya_micrantha_W_1042:0.2249900000	((Erythrococca_natalensis_AKB_8445:0.1338860000	Micrococca_capensis_AKB_7617:0.1798210000):0.4446120000	Bernardia_viridis_R_4552:0.6038390000):0.1082590000):0.1858410000):0.0353573000	((Acalypha_diminuta_LG_10816:0.0044580000	(Acalypha_diminuta_OM140884:0.0000010000	Acalypha_diminuta_OM140885:0.0000020000):0.0000020963):0.0127713000	Acalypha_gillmanii_K_513:0.0076950000):0.0328518000):0.0078524700	((((Acalypha_costaricensis_W_66296:0.0049430000	Acalypha_schlechtendaliana_MG_7708:0.0162710000):0.0092991800	Acalypha_filipes_VWS_3212:0.0242680000):0.0041660000	((Acalypha_elizabethiae_T_8706:0.0062010000	Acalypha_villosa_TC_73114:0.0079810000):0.0366275000	Acalypha_paniculata_M_ATBP_455:0.0596740000):0.0206848000):0.0151375000	Acalypha_gummifera_S_25830:0.0426410000):0.0161002000):0.0731270000):0.0130778000	((((Acalypha_capillipes_C_12414:0.0043490000	Acalypha_lyonsii_GF_13086:0.0111750000):0.0000022454	Acalypha_novoguineensis_P_6928:0.0331370000):0.0094946200	(((Acalypha_cardiophylla_cardiophylla_E_14535:0.0000010000	Acalypha_cardiophylla_cardiophylla_L_1631:0.0066550000):0.0000021404	Acalypha_longispica_P_948:0.0203240000):0.0189159000	Acalypha_caturus_J_160:0.0113110000):0.0192034000):0.0290486000	(((((((((Acalypha_amentacea_amentacea_VS_SR54:0.0154760000	(Acalypha_angatensis_C_434:0.0000010000	Acalypha_grandibracteata_L_1209:0.0000010000):0.0177739000):0.0016951000	((Acalypha_hellwigii_T_14288:0.0057870000	((Acalypha_amentacea_palauensis_E_LR22594:0.0042280000	(Acalypha_hispida_VWS_sn:0.0000010000
(Acalypha_acmophylla_KC_0331:0.0108850000	(Acalypha_kerrii_WHQ_W125:0.0000020000	(Acalypha_siamensis_siamensis_VS_SR52:0.0121880000	((Acalypha_glabrata_B_9316:0.0143200000	(((Acalypha_gillespieae_LG_10693:0.0000020000	(Acalypha_gillespieae_OM140898:0.0000010000	Acalypha_perrieri_LG_4123:0.0000010000):0.0000020549):0.0000010000	Acalypha_mayottensis_L_3268:0.0041050000):0.0068348500	Acalypha_neptunica_A_436:0.0218830000):0.0121601000):0.0097224900	(((((((Acalypha_boinensis_LG_10813:0.0000010000	Acalypha_boinensis_OM140856:0.0000010000):0.0019718900	Acalypha_urophylla_LG_10809:0.0000010000):0.0000010000	Acalypha_spachiana_LG_10856:0.0019710000):0.0039509000	Acalypha_lamiana_OM140917:0.0000010000):0.0096496600	((Acalypha_lamiana_LG_10691:0.0000010000	Acalypha_lamiana_OM140918:0.0000010000):0.0000010000	Acalypha_lamiana_OM140916:0.0000010000):0.0186089000):0.0042043000	((Acalypha_pervilleana_LG_10649:0.0019490000	Acalypha_pervilleana_OM140952:0.0000010000):0.0080130100	Acalypha_urophylla_OM140983:0.0182770000):0.0000027758):0.0529235000	(((((Acalypha_capillipes_C_12414:0.0088420000	Acalypha_lyonsii_GF_13086:0.0058720000):0.0091709700	Acalypha_novoguineensis_P_6928:0.0247530000):0.0058878600	(((Acalypha_cardiophylla_cardiophylla_E_14535:0.0000010000	Acalypha_cardiophylla_cardiophylla_L_1631:0.0019990000):0.0020779900	Acalypha_longispica_P_948:0.0205050000):0.0103650000	Acalypha_caturus_J_160:0.0125450000):0.0139700000):0.0249703000	((((Acalypha_acrogyna_H_1959:0.0000030000	Acalypha_echinus_L_1215:0.0020070000):0.0451674000	((((Acalypha_diminuta_LG_10816:0.0059390000	Acalypha_diminuta_OM140884:0.0000010000):0.0019419000	Acalypha_diminuta_OM140885:0.0000020000):0.0068551200	Acalypha_gillmanii_K_513:0.0112030000):0.0211891000	(Mareya_micrantha_W_1042:0.1995970000	((Erythrococca_natalensis_AKB_8445:0.1209690000	Micrococca_capensis_AKB_7617:0.0969350000):0.3043710000	Bernardia_viridis_R_4552:0.3662670000):0.1388700000):0.2798510000):0.0274718000):0.0018821800	(((((Acalypha_costaricensis_W_66296:0.0070260000	Acalypha_schlechtendaliana_MG_7708:0.0144190000):0.0053733700	Acalypha_filipes_VWS_3212:0.0135430000):0.0104413000	Acalypha_paniculata_M_ATBP_455:0.0694970000):0.0033251000	(Acalypha_elizabethiae_T_8706:0.0102440000	Acalypha_villosa_TC_73114:0.0060160000):0.0308919000):0.0066890800	Acalypha_gummifera_S_25830:0.0350250000):0.0331050000):0.0471283000	((((Acalypha_angustata_KB_4005:0.0000010000	Acalypha_glandulifolia_B_9831:0.0000010000):0.0059190800	Acalypha_wilmsii_AKB_11219:0.0000010000):0.0000027758	Acalypha_peduncularis_R_646:0.0000020000):0.0078359800	(Acalypha_decumbens_G_8286:0.0038710000	Acalypha_ecklonii_P_1183:0.0039350000):0.0020268500):0.0698014000):0.0287894000):0.0012715900
(Acalypha_acmophylla_KC_0331:0.0118300000	Acalypha_kerrii_WHQ_W125:0.0000020000	(Acalypha_matsudae_L_720:0.0115650000	(Acalypha_siamensis_siamensis_VS_SR52:0.0218100000	((Acalypha_glabrata_B_9316:0.0173670000	(((Acalypha_gillespieae_LG_10693:0.0000030000	Acalypha_neptunica_A_436:0.0160950000):0.0022457000	Acalypha_gillespieae_OM140898:0.0000020000):0.0000010014	(Acalypha_mayottensis_L_3268:0.0045210000	Acalypha_perrieri_LG_4123:0.0000020000):0.0045147800):0.0193530000):0.0152321000	((((((Acalypha_boinensis_LG_10813:0.0000020000	Acalypha_urophylla_LG_10809:0.0000020000):0.0000021005	Acalypha_boinensis_OM140856:0.0000020000):0.0000021105	Acalypha_spachiana_LG_10856:0.0022520000):0.0090313100	(Acalypha_lamiana_OM140917:0.0000020000	((Acalypha_lamiana_LG_10691:0.0000010000	Acalypha_lamiana_OM140916:0.0000010000):0.0000029614	Acalypha_lamiana_OM140918:0.0000010000):0.0357184000):0.0048841300):0.0084469300	((Acalypha_pervilleana_LG_10649:0.0022430000	Acalypha_pervilleana_OM140952:0.0000020000):0.0149823000	Acalypha_urophylla_OM140983:0.0165450000):0.0001117780):0.0636253000	(((((Acalypha_capillipes_C_12414:0.0114500000	Acalypha_lyonsii_GF_13086:0.0104980000):0.0071623600	(((Acalypha_cardiophylla_cardiophylla_E_14535:0.0000010000	Acalypha_cardiophylla_cardiophylla_L_1631:0.0022440000):0.0022343400	Acalypha_longispica_P_948:0.0160930000):0.0192700000	Acalypha_caturus_J_160:0.0172310000):0.0278781000):0.0051277000	Acalypha_novoguineensis_P_6928:0.0277800000):0.0368617000	(((((((((Acalypha_amentacea_amentacea_VS_SR54:0.0356580000	(Acalypha_angatensis_C_434:0.0000010000	Acalypha_grandibracteata_L_1209:0.0000010000):0.0211493000):0.0040661700	(Acalypha_hellwigii_T_14288:0.0100620000	((Acalypha_amentacea_palauensis_E_LR22594:0.0043850000	(Acalypha_hispida_VWS_sn:0.0000010000	Acalypha_wilkesiana_VWS_3196:0.0000010000):0.0000010014):0.0022305500	Acalypha_grandis_M_573:0.0021760000):0.0254576000):0.0022117500):0.0018038700	Acalypha_nemorum_F_7634:0.0497190000):0.0403042000	(Acalypha_volkensii_M_1152:0.0496950000	Acalypha_bipartita_N_ATBP_596:0.0590230000):0.0100953000):0.0062939300	(((Acalypha_allenii_S_203:0.0128010000	Acalypha_ornata_A_389:0.0262790000):0.0508348000	(Acalypha_capitata_K_164:0.0518890000	Acalypha_villicaus_G_ATBP_597:0.0201650000):0.0512786000):0.0070146500	(Acalypha_ciliata_M_5872:0.0090470000	Acalypha_lanceolata_E_LR22586:0.0138090000):0.0749500000):0.0032454000):0.0103478000	(((((Acalypha_andringitrensis_LG_10850:0.0092830000	((Acalypha_andringitrensis_OM140847:0.0000010000	Acalypha_radula_LG_10758:0.0000020000):0.0054056000	Acalypha_radula_OM140963:0.0000020000):0.0077528600):0.0027556900	Acalypha_vulneraria_R_2110:0.0000020000):0.0018008300
(Acalypha_acmophylla_KC_0331:0.0187800000	(Acalypha_kerrii_WHQ_W125:0.0000020000	Acalypha_matsudae_L_720:0.0078670000):0.0000020701	(Acalypha_siamensis_siamensis_VS_SR52:0.0194630000	((Acalypha_glabrata_B_9316:0.0292540000	(((Acalypha_gillespieae_LG_10693:0.0051450000	(Acalypha_gillespieae_OM140898:0.0000010000	Acalypha_perrieri_LG_4123:0.0000010000):0.0000021163):0.0000010000	Acalypha_mayottensis_L_3268:0.0051510000):0.0010866300	Acalypha_neptunica_A_436:0.0177750000):0.0117371000):0.0177694000	(((((((Acalypha_boinensis_LG_10813:0.0000010000	Acalypha_urophylla_LG_10809:0.0000010000):0.0000021071	Acalypha_boinensis_OM140856:0.0000010000):0.0000024020	Acalypha_spachiana_LG_10856:0.0026050000):0.0215116000	Acalypha_lamiana_OM140917:0.0000010000):0.0023629000	((Acalypha_pervilleana_LG_10649:0.0026040000	Acalypha_pervilleana_OM140952:0.0000010000):0.0081209200	Acalypha_urophylla_OM140983:0.0244690000):0.0000025507):0.0106232000	((Acalypha_lamiana_LG_10691:0.0000010000	Acalypha_lamiana_OM140916:0.0000010000):0.0000010000	Acalypha_lamiana_OM140918:0.0000010000):0.0165265000):0.0468858000	(((((Acalypha_capillipes_C_12414:0.0191140000	Acalypha_lyonsii_GF_13086:0.0189720000):0.0077473400	(((Acalypha_cardiophylla_cardiophylla_E_14535:0.0000010000	Acalypha_cardiophylla_cardiophylla_L_1631:0.0025300000):0.0054636400	Acalypha_longispica_P_948:0.0151870000):0.0252934000	Acalypha_caturus_J_160:0.0213930000):0.0410244000):0.0184515000	Acalypha_novoguineensis_P_6928:0.0126980000):0.0447526000	(((((Acalypha_acrogyna_H_1959:0.0020360000	Acalypha_echinus_L_1215:0.0054920000):0.0320239000	(((Acalypha_diminuta_LG_10816:0.0025600000	Acalypha_diminuta_OM140884:0.0000010000):0.0076934400	Acalypha_diminuta_OM140885:0.0000010000):0.0142886000	Acalypha_gillmanii_K_513:0.0068180000):0.0626560000):0.0149949000	((((Acalypha_costaricensis_W_66296:0.0137340000	Acalypha_schlechtendaliana_MG_7708:0.0154100000):0.0186853000	Acalypha_filipes_VWS_3212:0.0263930000):0.0000172316	Acalypha_paniculata_M_ATBP_455:0.0675920000):0.0037888100	((Acalypha_elizabethiae_T_8706:0.0078260000	Acalypha_villosa_TC_73114:0.0029130000):0.0484179000	Acalypha_gummifera_S_25830:0.0387120000):0.0000024710):0.0661438000):0.0422114000	(Mareya_micrantha_W_1042:0.3822260000	((Erythrococca_natalensis_AKB_8445:0.0674790000	Micrococca_capensis_AKB_7617:0.1820710000):0.3339530000	Bernardia_viridis_R_4552:0.6342200000):0.2084670000):0.1885760000):0.0172203000	(((Acalypha_angustata_KB_4005:0.0000010000	Acalypha_glandulifolia_B_9831:0.0000010000):0.0000020954	(Acalypha_peduncularis_R_646:0.0000020000	Acalypha_wilmsii_AKB_11219:0.0000010000):0.0000027758):0.0048731100	(Acalypha_decumbens_G_8286:0.0127420000
(Acalypha_acmophylla_KC_0331:0.0102480000	(Acalypha_kerrii_WHQ_W125:0.0020150000	Acalypha_matsudae_L_720:0.0060880000):0.0000020617	((Acalypha_siamensis_siamensis_VS_SR52:0.0226660000	(Acalypha_glabrata_B_9316:0.0191590000	((Acalypha_gillespieae_LG_10693:0.0081170000	(Acalypha_gillespieae_OM140898:0.0000010000	(Acalypha_mayottensis_L_3268:0.0020160000	Acalypha_perrieri_LG_4123:0.0000010000):0.0020129700):0.0000010009):0.0029242100	Acalypha_neptunica_A_436:0.0220640000):0.0154036000):0.0031400700):0.0000028796	((((((Acalypha_boinensis_LG_10813:0.0000020000	Acalypha_urophylla_LG_10809:0.0000010000):0.0000020997	Acalypha_spachiana_LG_10856:0.0000020000):0.0000028889	Acalypha_boinensis_OM140856:0.0000020000):0.0020176300	(Acalypha_lamiana_OM140917:0.0000020000	(Acalypha_lamiana_LG_10691:0.0000010000	(Acalypha_lamiana_OM140916:0.0000010000	Acalypha_lamiana_OM140918:0.0000010000):0.0000010009):0.0142414000):0.0019937300):0.0019882100	((Acalypha_pervilleana_LG_10649:0.0000020000	Acalypha_pervilleana_OM140952:0.0000010000):0.0019949100	Acalypha_urophylla_OM140983:0.0039970000):0.0000020015):0.0253950000	((((Acalypha_capillipes_C_12414:0.0127410000	Acalypha_lyonsii_GF_13086:0.0069360000):0.0092862100	(((Acalypha_cardiophylla_cardiophylla_E_14535:0.0000010000	Acalypha_cardiophylla_cardiophylla_L_1631:0.0040040000):0.0020190600	Acalypha_longispica_P_948:0.0184630000):0.0019498400	Acalypha_caturus_J_160:0.0151070000):0.0128497000):0.0067504200	Acalypha_novoguineensis_P_6928:0.0264230000):0.0388079000	((((((((((Acalypha_amentacea_amentacea_VS_SR54:0.0120610000	(Acalypha_angatensis_C_434:0.0000010000	Acalypha_grandibracteata_L_1209:0.0000010000):0.0162908000):0.0017515300	((Acalypha_hellwigii_T_14288:0.0062780000	((Acalypha_amentacea_palauensis_E_LR22594:0.0000020000	(Acalypha_hispida_VWS_sn:0.0000010000	Acalypha_wilkesiana_VWS_3196:0.0000010000):0.0000010009):0.0019611300	Acalypha_grandis_M_573:0.0019080000):0.0263623000):0.0019598200	Acalypha_nemorum_F_7634:0.0300030000):0.0039880700):0.0136412000	(Acalypha_volkensii_M_1152:0.0214500000	Acalypha_bipartita_N_ATBP_596:0.0625590000):0.0119273000):0.0074651200	(((Acalypha_allenii_S_203:0.0000030000	Acalypha_ornata_A_389:0.0185880000):0.0495129000	(Acalypha_capitata_K_164:0.0234190000	Acalypha_villicaus_G_ATBP_597:0.0179940000):0.0561538000):0.0057177000	(Acalypha_ciliata_M_5872:0.0169460000	Acalypha_lanceolata_E_LR22586:0.0072750000):0.0461197000):0.0000020975):0.0053029400	((((Acalypha_andringitrensis_LG_10850:0.0060480000	(Acalypha_andringitrensis_OM140847:0.0000010000	(Acalypha_radula_LG_10758:0.0000020000	Acalypha_radula_OM140963:0.0000010000):0.0000021836):0.0050480300):0.0036341400	(Acalypha_vulneraria_R_2110:0.0000020000
(Acalypha_acmophylla_KC_0331:0.0100960000	(Acalypha_kerrii_WHQ_W125:0.0000020000	((Acalypha_siamensis_siamensis_VS_SR52:0.0249030000	(Acalypha_glabrata_B_9316:0.0255230000	((Acalypha_gillespieae_LG_10693:0.0049230000	(Acalypha_gillespieae_OM140898:0.0000020000	(Acalypha_mayottensis_L_3268:0.0024600000	Acalypha_perrieri_LG_4123:0.0000020000):0.0024552800):0.0000021055):0.0093511900	Acalypha_neptunica_A_436:0.0154550000):0.0085695800):0.0127012000):0.0000028388	(((((Acalypha_boinensis_LG_10813:0.0000010000	Acalypha_boinensis_OM140856:0.0000010000):0.0024093300	(Acalypha_urophylla_LG_10809:0.0000010000	Acalypha_spachiana_LG_10856:0.0000020000):0.0000029767):0.0025404600	(Acalypha_lamiana_OM140917:0.0000020000	((Acalypha_lamiana_LG_10691:0.0000010000	Acalypha_lamiana_OM140916:0.0000010000):0.0000020193	Acalypha_lamiana_OM140918:0.0000010000):0.0328969000):0.0047646500):0.0146878000	((Acalypha_pervilleana_LG_10649:0.0047980000	Acalypha_pervilleana_OM140952:0.0000010000):0.0076848700	Acalypha_urophylla_OM140983:0.0097190000):0.0026827900):0.0501251000	(((Acalypha_capillipes_C_12414:0.0026900000	(Acalypha_lyonsii_GF_13086:0.0075990000	((((Acalypha_cardiophylla_cardiophylla_E_14535:0.0000010000	Acalypha_cardiophylla_cardiophylla_L_1631:0.0000020000):0.0051093800	Acalypha_longispica_P_948:0.0219870000):0.0150338000	Acalypha_caturus_J_160:0.0152780000):0.0123244000	Acalypha_novoguineensis_P_6928:0.0175810000):0.0098677900):0.0079111300):0.0271706000	(((((((((Acalypha_amentacea_amentacea_VS_SR54:0.0199520000	(Acalypha_angatensis_C_434:0.0000010000	Acalypha_grandibracteata_L_1209:0.0000010000):0.0145989000):0.0078906800	((Acalypha_hellwigii_T_14288:0.0096700000	((Acalypha_amentacea_palauensis_E_LR22594:0.0023580000	(Acalypha_hispida_VWS_sn:0.0000010000	Acalypha_wilkesiana_VWS_3196:0.0000010000):0.0000010014):0.0024077100	Acalypha_grandis_M_573:0.0048380000):0.0226417000):0.0030450800	Acalypha_nemorum_F_7634:0.0653520000):0.0047474700):0.0298355000	(Acalypha_volkensii_M_1152:0.0283850000	Acalypha_bipartita_N_ATBP_596:0.0724870000):0.0044892600):0.0064676000	(((Acalypha_allenii_S_203:0.0078700000	Acalypha_ornata_A_389:0.0310180000):0.0591752000	(Acalypha_capitata_K_164:0.0338890000	Acalypha_villicaus_G_ATBP_597:0.0234680000):0.0581593000):0.0126632000	(Acalypha_ciliata_M_5872:0.0096360000	Acalypha_lanceolata_E_LR22586:0.0021990000):0.0623036000):0.0000022900):0.0068043400	(((Acalypha_andringitrensis_LG_10850:0.0000020000	(Acalypha_andringitrensis_OM140847:0.0000010000	(Acalypha_radula_LG_10758:0.0000020000	Acalypha_radula_OM140963:0.0000020000):0.0000023631):0.0155166000):0.0083079900	Acalypha_vulneraria_R_2110:0.0054630000):0.0021837400	Acalypha_decaryana_P_1751:0.0185820000):0.0470153000):0.0000028001
(Acalypha_acmophylla_KC_0331:0.0182630000	((Acalypha_kerrii_WHQ_W125:0.0000020000	((Acalypha_siamensis_siamensis_VS_SR52:0.0196660000	((Acalypha_gillespieae_LG_10693:0.0099870000	((Acalypha_gillespieae_OM140898:0.0000020000	Acalypha_perrieri_LG_4123:0.0000020000):0.0000021365	Acalypha_mayottensis_L_3268:0.0000020000):0.0000010014):0.0091637200	Acalypha_neptunica_A_436:0.0161160000):0.0193255000):0.0000028127	(((((((Acalypha_boinensis_LG_10813:0.0000020000	Acalypha_boinensis_OM140856:0.0000020000):0.0024173300	Acalypha_urophylla_LG_10809:0.0000020000):0.0000021105	Acalypha_spachiana_LG_10856:0.0024170000):0.0073153900	Acalypha_lamiana_OM140917:0.0000020000):0.0030290300	((Acalypha_pervilleana_LG_10649:0.0000020000	Acalypha_pervilleana_OM140952:0.0000020000):0.0135225000	Acalypha_urophylla_OM140983:0.0264260000):0.0005509490):0.0070686500	((Acalypha_lamiana_LG_10691:0.0000010000	Acalypha_lamiana_OM140916:0.0000010000):0.0000029614	Acalypha_lamiana_OM140918:0.0000010000):0.0238910000):0.0388210000	(((((Acalypha_capillipes_C_12414:0.0247350000	Acalypha_lyonsii_GF_13086:0.0074450000):0.0031961300	(((Acalypha_cardiophylla_cardiophylla_E_14535:0.0000010000	Acalypha_cardiophylla_cardiophylla_L_1631:0.0094930000):0.0023742800	Acalypha_longispica_P_948:0.0168940000):0.0284504000	Acalypha_caturus_J_160:0.0175280000):0.0227806000):0.0070057600	Acalypha_novoguineensis_P_6928:0.0229890000):0.0592279000	(((((((Acalypha_amentacea_amentacea_VS_SR54:0.0195060000	(((Acalypha_hellwigii_T_14288:0.0066150000	(Acalypha_amentacea_palauensis_E_LR22594:0.0023550000	((Acalypha_hispida_VWS_sn:0.0000010000	Acalypha_wilkesiana_VWS_3196:0.0000010000):0.0000010014	Acalypha_grandis_M_573:0.0047810000):0.0000022192):0.0196861000):0.0057880300	Acalypha_nemorum_F_7634:0.0754040000):0.0000023298	(Acalypha_angatensis_C_434:0.0000010000	Acalypha_grandibracteata_L_1209:0.0000010000):0.0145884000):0.0000029749):0.0157059000	(Acalypha_volkensii_M_1152:0.0351280000	Acalypha_bipartita_N_ATBP_596:0.0717140000):0.0129749000):0.0052393600	(((Acalypha_allenii_S_203:0.0101670000	Acalypha_ornata_A_389:0.0169410000):0.0487490000	(Acalypha_capitata_K_164:0.0093320000	Acalypha_villicaus_G_ATBP_597:0.0245330000):0.0740208000):0.0093598300	(Acalypha_ciliata_M_5872:0.0113570000	Acalypha_lanceolata_E_LR22586:0.0135970000):0.0505975000):0.0000025937):0.0197536000	(((((Acalypha_andringitrensis_LG_10850:0.0099330000	((Acalypha_andringitrensis_OM140847:0.0000010000	Acalypha_radula_LG_10758:0.0000020000):0.0089228800	Acalypha_radula_OM140963:0.0000020000):0.0048406800):0.0034677900	(Acalypha_vulneraria_R_2110:0.0025130000	Acalypha_decaryana_P_1751:0.0125940000):0.0022487700):0.0203747000	(Acalypha_amblyodonta_JAR_6436:0.0158180000
(Acalypha_acmophylla_KC_0331:0.0120320000	(Acalypha_kerrii_WHQ_W125:0.0000020000	((Acalypha_siamensis_siamensis_VS_SR52:0.0105780000	(Acalypha_glabrata_B_9316:0.0045480000	(((Acalypha_capillipes_C_12414:0.0105060000	(Acalypha_lyonsii_GF_13086:0.0120170000	((((Acalypha_cardiophylla_cardiophylla_E_14535:0.0000010000	Acalypha_cardiophylla_cardiophylla_L_1631:0.0046120000):0.0097878000	Acalypha_longispica_P_948:0.0311590000):0.0147118000	Acalypha_caturus_J_160:0.0145780000):0.0152740000	Acalypha_novoguineensis_P_6928:0.0359390000):0.0145106000):0.0018732500):0.0308916000	((((((Acalypha_amentacea_amentacea_VS_SR54:0.0146160000	(Acalypha_angatensis_C_434:0.0000010000	Acalypha_grandibracteata_L_1209:0.0000010000):0.0215621000):0.0048710500	((Acalypha_hellwigii_T_14288:0.0093610000	((Acalypha_amentacea_palauensis_E_LR22594:0.0000020000	(Acalypha_hispida_VWS_sn:0.0000010000	Acalypha_wilkesiana_VWS_3196:0.0000010000):0.0000010014):0.0023721800	Acalypha_grandis_M_573:0.0046500000):0.0351304000):0.0084076100	Acalypha_nemorum_F_7634:0.0745000000):0.0015081000):0.0309716000	((Acalypha_allenii_S_203:0.0000030000	Acalypha_ornata_A_389:0.0222860000):0.0413172000	(Acalypha_ciliata_M_5872:0.0099580000	Acalypha_lanceolata_E_LR22586:0.0156020000):0.0357922000):0.0003341310):0.0111283000	((Acalypha_volkensii_M_1152:0.0427680000	Acalypha_bipartita_N_ATBP_596:0.0577270000):0.0036222800	(Acalypha_capitata_K_164:0.0415350000	Acalypha_villicaus_G_ATBP_597:0.0166080000):0.0650490000):0.0021584800):0.0094259300	((((Acalypha_andringitrensis_LG_10850:0.0098880000	((Acalypha_andringitrensis_OM140847:0.0000010000	Acalypha_radula_LG_10758:0.0025420000):0.0038866700	Acalypha_radula_OM140963:0.0000010000):0.0102264000):0.0093892900	(Acalypha_vulneraria_R_2110:0.0000030000	Acalypha_decaryana_P_1751:0.0190200000):0.0196621000):0.0324705000	((((((((Acalypha_aliena_VWS_1243:0.0000020000	Acalypha_neomexicana_VWS_1410:0.0072260000):0.0047745700	((Acalypha_boliviensis_Z_8648:0.0000020000	(Acalypha_burquezii_VD_99-596:0.0679820000	Acalypha_hypogaea_VWS_757:0.0475790000):0.0042059900):0.0071489400	Acalypha_salvadorensis_C_3578:0.0023820000):0.0098627600):0.0148369000	(Acalypha_arvensis_VWS_1161:0.0331860000	(((((Acalypha_cf_glandulosa_C_1343:0.0000020000	(Acalypha_dioica_M_2045:0.0047490000	Acalypha_subviscida_Z_10516:0.0023670000):0.0000010014):0.0023684300	Acalypha_cincta_S_11467:0.0073130000):0.0000021269	(Acalypha_rubroserrata_VWS_1374:0.0023700000	Acalypha_lovelandii_VWS_1133:0.0170480000):0.0000021900):0.0000025426	Acalypha_synoica_VWS_1392:0.0023900000):0.0170403000	((Acalypha_lancetillae_D_32045:0.0000010000	Acalypha_rhombifolia_VWS_2446:0.0000010000):0.0122019000
(Acalypha_acmophylla_KC_0331:0.0067060000	(Acalypha_kerrii_WHQ_W125:0.0044440000	((Acalypha_siamensis_siamensis_VS_SR52:0.0099020000	(Acalypha_glabrata_B_9316:0.0175080000	(((Acalypha_gillespieae_LG_10693:0.0000030000	Acalypha_neptunica_A_436:0.0178060000):0.0021696900	Acalypha_gillespieae_OM140898:0.0000020000):0.0000010014	(Acalypha_mayottensis_L_3268:0.0021790000	Acalypha_perrieri_LG_4123:0.0000020000):0.0065638600):0.0173400000):0.0058847000):0.0000028919	(((((((Acalypha_boinensis_LG_10813:0.0000020000	Acalypha_boinensis_OM140856:0.0000020000):0.0043393500	Acalypha_urophylla_LG_10809:0.0000020000):0.0000021105	Acalypha_spachiana_LG_10856:0.0043370000):0.0043324200	Acalypha_lamiana_OM140917:0.0000020000):0.0044936100	((Acalypha_lamiana_LG_10691:0.0000010000	Acalypha_lamiana_OM140916:0.0000010000):0.0000029614	Acalypha_lamiana_OM140918:0.0000010000):0.0251521000):0.0018593800	((Acalypha_pervilleana_LG_10649:0.0000020000	Acalypha_pervilleana_OM140952:0.0000020000):0.0066225900	Acalypha_urophylla_OM140983:0.0133460000):0.0000022293):0.0637897000	((((Acalypha_capillipes_C_12414:0.0088710000	Acalypha_lyonsii_GF_13086:0.0068210000):0.0053100700	(((Acalypha_cardiophylla_cardiophylla_E_14535:0.0000010000	Acalypha_cardiophylla_cardiophylla_L_1631:0.0043410000):0.0021529400	Acalypha_longispica_P_948:0.0200470000):0.0240191000	Acalypha_caturus_J_160:0.0234020000):0.0168693000):0.0048044500	Acalypha_novoguineensis_P_6928:0.0405890000):0.0181394000	(((((((Acalypha_amentacea_amentacea_VS_SR54:0.0206720000	(Acalypha_angatensis_C_434:0.0000010000	Acalypha_grandibracteata_L_1209:0.0000010000):0.0270089000):0.0117703000	((Acalypha_hellwigii_T_14288:0.0239920000	(Acalypha_amentacea_palauensis_E_LR22594:0.0021140000	((Acalypha_hispida_VWS_sn:0.0000010000	Acalypha_wilkesiana_VWS_3196:0.0000010000):0.0000010014	Acalypha_grandis_M_573:0.0000030000):0.0000021962):0.0348527000):0.0020072800	Acalypha_nemorum_F_7634:0.0427270000):0.0068246300):0.0111057000	(Acalypha_volkensii_M_1152:0.0422090000	Acalypha_bipartita_N_ATBP_596:0.0837130000):0.0030624600):0.0033522800	(((Acalypha_allenii_S_203:0.0054620000	Acalypha_ornata_A_389:0.0101130000):0.0549478000	(Acalypha_capitata_K_164:0.0523120000	Acalypha_villicaus_G_ATBP_597:0.0085960000):0.0823546000):0.0150639000	(Acalypha_ciliata_M_5872:0.0042070000	Acalypha_lanceolata_E_LR22586:0.0132910000):0.0820781000):0.0000025937):0.0230068000	(((Acalypha_andringitrensis_LG_10850:0.0045070000	(Acalypha_andringitrensis_OM140847:0.0000010000	(Acalypha_radula_LG_10758:0.0000020000	Acalypha_radula_OM140963:0.0000020000):0.0000023900):0.0112921000):0.0075998900	(Acalypha_vulneraria_R_2110:0.0067080000	Acalypha_decaryana_P_1751:0.0227070000):0.0077408800):0.0317162000
(Acalypha_acmophylla_KC_0331:0.0045470000	(Acalypha_kerrii_WHQ_W125:0.0000020000	((Acalypha_siamensis_siamensis_VS_SR52:0.0150220000	(Acalypha_glabrata_B_9316:0.0253960000	((Acalypha_gillespieae_LG_10693:0.0022270000	(Acalypha_gillespieae_OM140898:0.0000020000	(Acalypha_mayottensis_L_3268:0.0022330000	Acalypha_perrieri_LG_4123:0.0000010000):0.0022290200):0.0000029046):0.0063846200	Acalypha_neptunica_A_436:0.0128100000):0.0066162400):0.0065333500):0.0000028550	(((((((Acalypha_boinensis_LG_10813:0.0000010000	Acalypha_urophylla_LG_10809:0.0000010000):0.0000020860	Acalypha_boinensis_OM140856:0.0000010000):0.0000010009	Acalypha_spachiana_LG_10856:0.0022240000):0.0089818800	Acalypha_lamiana_OM140917:0.0000020000):0.0037060700	((Acalypha_lamiana_LG_10691:0.0000010000	Acalypha_lamiana_OM140918:0.0000010000):0.0000010009	Acalypha_lamiana_OM140916:0.0000010000):0.0194131000):0.0118162000	((Acalypha_pervilleana_LG_10649:0.0000020000	Acalypha_pervilleana_OM140952:0.0000010000):0.0114531000	Acalypha_urophylla_OM140983:0.0206990000):0.0000027009):0.0386912000	(((((Acalypha_capillipes_C_12414:0.0168730000	Acalypha_lyonsii_GF_13086:0.0138430000):0.0103599000	Acalypha_novoguineensis_P_6928:0.0200960000):0.0067017000	(((Acalypha_cardiophylla_cardiophylla_E_14535:0.0000010000	Acalypha_cardiophylla_cardiophylla_L_1631:0.0022170000):0.0046555100	Acalypha_longispica_P_948:0.0180640000):0.0140091000	Acalypha_caturus_J_160:0.0190470000):0.0126704000):0.0191712000	(((((Acalypha_acrogyna_H_1959:0.0000020000	Acalypha_echinus_L_1215:0.0045240000):0.0408390000	(Mareya_micrantha_W_1042:0.2714700000	((Erythrococca_natalensis_AKB_8445:0.0826640000	Micrococca_capensis_AKB_7617:0.2168460000):0.3556690000	Bernardia_viridis_R_4552:0.4005340000):0.1320880000):0.2166830000):0.0077025400	((Acalypha_diminuta_LG_10816:0.0069550000	Acalypha_diminuta_OM140884:0.0000010000):0.0000021278	(Acalypha_diminuta_OM140885:0.0000020000	Acalypha_gillmanii_K_513:0.0164380000):0.0022704400):0.0469461000):0.0119176000	(((((Acalypha_costaricensis_W_66296:0.0153420000	Acalypha_schlechtendaliana_MG_7708:0.0123000000):0.0157414000	Acalypha_filipes_VWS_3212:0.0143980000):0.0022412400	Acalypha_gummifera_S_25830:0.0530270000):0.0110315000	(Acalypha_elizabethiae_T_8706:0.0121660000	Acalypha_villosa_TC_73114:0.0018110000):0.0476718000):0.0113053000	Acalypha_paniculata_M_ATBP_455:0.0486650000):0.0492045000):0.0201221000	((((Acalypha_angustata_KB_4005:0.0000010000	Acalypha_glandulifolia_B_9831:0.0000020000):0.0109730000	Acalypha_wilmsii_AKB_11219:0.0000020000):0.0000024225	Acalypha_peduncularis_R_646:0.0000020000):0.0000020591	(Acalypha_decumbens_G_8286:0.0111570000	Acalypha_ecklonii_P_1183:0.0111930000):0.0042075500):0.1000770000):0.0429297000):0.0130990000
(Acalypha_acmophylla_KC_0331:0.0053390000	(Acalypha_kerrii_WHQ_W125:0.0026030000	(Acalypha_siamensis_siamensis_VS_SR52:0.0083300000	((Acalypha_glabrata_B_9316:0.0304140000	(((Acalypha_gillespieae_LG_10693:0.0072520000	(Acalypha_gillespieae_OM140898:0.0000010000	Acalypha_perrieri_LG_4123:0.0000010000):0.0000010009):0.0000021125	Acalypha_mayottensis_L_3268:0.0048230000):0.0000024670	Acalypha_neptunica_A_436:0.0328090000):0.0233106000):0.0106804000	(((((((Acalypha_boinensis_LG_10813:0.0000010000	(Acalypha_urophylla_LG_10809:0.0000020000	Acalypha_spachiana_LG_10856:0.0000020000):0.0000020044):0.0000021029	Acalypha_boinensis_OM140856:0.0000010000):0.0073716100	Acalypha_lamiana_OM140917:0.0000020000):0.0148778000	((Acalypha_lamiana_LG_10691:0.0000010000	Acalypha_lamiana_OM140916:0.0000010000):0.0000010009	Acalypha_lamiana_OM140918:0.0000010000):0.0048384800):0.0024857000	(Acalypha_pervilleana_LG_10649:0.0024000000	Acalypha_pervilleana_OM140952:0.0000010000):0.0172895000):0.0000028169	Acalypha_urophylla_OM140983:0.0198650000):0.0428593000	(((((Acalypha_capillipes_C_12414:0.0092680000	Acalypha_lyonsii_GF_13086:0.0113060000):0.0063038200	(((Acalypha_cardiophylla_cardiophylla_E_14535:0.0000010000	Acalypha_cardiophylla_cardiophylla_L_1631:0.0047430000):0.0023865800	Acalypha_longispica_P_948:0.0170110000):0.0131897000	Acalypha_caturus_J_160:0.0089860000):0.0322622000):0.0082681400	Acalypha_novoguineensis_P_6928:0.0256460000):0.0157421000	(((((((Acalypha_amentacea_amentacea_VS_SR54:0.0225630000	(Acalypha_angatensis_C_434:0.0000010000	Acalypha_grandibracteata_L_1209:0.0000010000):0.0118605000):0.0046431700	((Acalypha_hellwigii_T_14288:0.0344940000	(Acalypha_amentacea_palauensis_E_LR22594:0.0070620000	((Acalypha_hispida_VWS_sn:0.0000010000	Acalypha_wilkesiana_VWS_3196:0.0000010000):0.0000010009	Acalypha_grandis_M_573:0.0071310000):0.0000021937):0.0173763000):0.0025303500	Acalypha_nemorum_F_7634:0.0769550000):0.0077299600):0.0159071000	(((Acalypha_allenii_S_203:0.0103140000	Acalypha_ornata_A_389:0.0065800000):0.0478397000	(Acalypha_capitata_K_164:0.0335400000	Acalypha_villicaus_G_ATBP_597:0.0133440000):0.0397526000):0.0095007900	(Acalypha_ciliata_M_5872:0.0090780000	Acalypha_lanceolata_E_LR22586:0.0259300000):0.1069380000):0.0000026874):0.0102856000	(Acalypha_volkensii_M_1152:0.0687020000	Acalypha_bipartita_N_ATBP_596:0.0486610000):0.0166362000):0.0044936000	((((((Acalypha_andringitrensis_LG_10850:0.0118510000	((Acalypha_andringitrensis_OM140847:0.0000010000	Acalypha_radula_LG_10758:0.0023150000):0.0000636874	Acalypha_radula_OM140963:0.0000010000):0.0059573700):0.0268042000	(Acalypha_vulneraria_R_2110:0.0000020000	Acalypha_decaryana_P_1751:0.0119670000):0.0000026838):0.0370661000
(Acalypha_acmophylla_KC_0331:0.0143040000	(Acalypha_kerrii_WHQ_W125:0.0000020000	(Acalypha_siamensis_siamensis_VS_SR52:0.0304010000	((Acalypha_glabrata_B_9316:0.0112490000	(((Acalypha_gillespieae_LG_10693:0.0089640000	(Acalypha_gillespieae_OM140898:0.0000020000	Acalypha_perrieri_LG_4123:0.0000020000):0.0000021166):0.0000010014	Acalypha_mayottensis_L_3268:0.0022180000):0.0104442000	Acalypha_neptunica_A_436:0.0214450000):0.0125776000):0.0138150000	((((((((Acalypha_boinensis_LG_10813:0.0000020000	Acalypha_urophylla_LG_10809:0.0000020000):0.0000021075	Acalypha_boinensis_OM140856:0.0000020000):0.0000021105	Acalypha_spachiana_LG_10856:0.0044040000):0.0134038000	Acalypha_lamiana_OM140917:0.0000020000):0.0085891000	((Acalypha_lamiana_LG_10691:0.0000010000	Acalypha_lamiana_OM140916:0.0000010000):0.0000029614	Acalypha_lamiana_OM140918:0.0000010000):0.0143927000):0.0143265000	(Acalypha_pervilleana_LG_10649:0.0043360000	Acalypha_pervilleana_OM140952:0.0000020000):0.0138663000):0.0000022293	Acalypha_urophylla_OM140983:0.0107230000):0.0410191000	(((((Acalypha_capillipes_C_12414:0.0061180000	Acalypha_lyonsii_GF_13086:0.0131460000):0.0126714000	(((Acalypha_cardiophylla_cardiophylla_E_14535:0.0000010000	Acalypha_cardiophylla_cardiophylla_L_1631:0.0064320000):0.0022101400	Acalypha_longispica_P_948:0.0196940000):0.0206399000	Acalypha_caturus_J_160:0.0261430000):0.0333862000):0.0075689200	Acalypha_novoguineensis_P_6928:0.0197380000):0.0344727000	((((((Acalypha_amentacea_amentacea_VS_SR54:0.0328590000	(Acalypha_angatensis_C_434:0.0000010000	Acalypha_grandibracteata_L_1209:0.0000010000):0.0251021000):0.0065364900	((Acalypha_hellwigii_T_14288:0.0188890000	Acalypha_nemorum_F_7634:0.0671210000):0.0000020826	((Acalypha_amentacea_palauensis_E_LR22594:0.0042780000	(Acalypha_hispida_VWS_sn:0.0000010000	Acalypha_wilkesiana_VWS_3196:0.0000010000):0.0000010014):0.0000021962	Acalypha_grandis_M_573:0.0109900000):0.0248667000):0.0021018400):0.0139597000	(Acalypha_volkensii_M_1152:0.0658130000	Acalypha_bipartita_N_ATBP_596:0.0559880000):0.0074004900):0.0055742600	(((Acalypha_allenii_S_203:0.0027130000	Acalypha_ornata_A_389:0.0125460000):0.0533981000	(Acalypha_capitata_K_164:0.0452070000	Acalypha_villicaus_G_ATBP_597:0.0062600000):0.0592690000):0.0143182000	(Acalypha_ciliata_M_5872:0.0000020000	Acalypha_lanceolata_E_LR22586:0.0154730000):0.0869383000):0.0000025937):0.0170650000	((((Acalypha_andringitrensis_LG_10850:0.0059940000	((Acalypha_andringitrensis_OM140847:0.0000010000	Acalypha_radula_LG_10758:0.0000020000):0.0049488700	Acalypha_radula_OM140963:0.0000020000):0.0108065000):0.0112963000	(Acalypha_vulneraria_R_2110:0.0033350000	Acalypha_decaryana_P_1751:0.0228560000):0.0208955000):0.0485975000
(Acalypha_acmophylla_KC_0331:0.0104980000	((Acalypha_kerrii_WHQ_W125:0.0000020000	((Acalypha_glabrata_B_9316:0.0260100000	(((Acalypha_gillespieae_LG_10693:0.0000020000	Acalypha_gillespieae_OM140898:0.0000010000):0.0000010000	(Acalypha_mayottensis_L_3268:0.0049280000	Acalypha_perrieri_LG_4123:0.0000010000):0.0024530900):0.0000024703	Acalypha_neptunica_A_436:0.0099250000):0.0145481000):0.0013455000	((((((Acalypha_boinensis_LG_10813:0.0000010000	Acalypha_boinensis_OM140856:0.0000010000):0.0000021024	(Acalypha_urophylla_LG_10809:0.0000010000	Acalypha_spachiana_LG_10856:0.0000020000):0.0000024020):0.0043936300	(Acalypha_lamiana_OM140917:0.0000010000	((Acalypha_lamiana_LG_10691:0.0000010000	Acalypha_lamiana_OM140916:0.0000010000):0.0000010000	Acalypha_lamiana_OM140918:0.0000010000):0.0175646000):0.0030550700):0.0074982000	(Acalypha_pervilleana_LG_10649:0.0000020000	Acalypha_pervilleana_OM140952:0.0000010000):0.0056027900):0.0000027758	Acalypha_urophylla_OM140983:0.0143290000):0.0592069000	((((Acalypha_capillipes_C_12414:0.0073680000	Acalypha_lyonsii_GF_13086:0.0082580000):0.0174529000	(((Acalypha_cardiophylla_cardiophylla_E_14535:0.0000010000	Acalypha_cardiophylla_cardiophylla_L_1631:0.0024110000):0.0075826000	Acalypha_longispica_P_948:0.0248550000):0.0154850000	Acalypha_caturus_J_160:0.0269820000):0.0205770000):0.0076152900	Acalypha_novoguineensis_P_6928:0.0357850000):0.0518185000	((((((((((((((Acalypha_amentacea_amentacea_VS_SR54:0.0284720000	(Acalypha_angatensis_C_434:0.0000010000	Acalypha_grandibracteata_L_1209:0.0000010000):0.0127328000):0.0022730800	(Acalypha_hellwigii_T_14288:0.0335390000	((Acalypha_amentacea_palauensis_E_LR22594:0.0000020000	(Acalypha_hispida_VWS_sn:0.0000010000	Acalypha_wilkesiana_VWS_3196:0.0000010000):0.0000010000):0.0026292900	Acalypha_grandis_M_573:0.0122110000):0.0311812000):0.0046645200):0.0000022835	Acalypha_nemorum_F_7634:0.0491080000):0.0115554000	(Acalypha_volkensii_M_1152:0.0504980000	Acalypha_bipartita_N_ATBP_596:0.0609550000):0.0110735000):0.0132961000	(Acalypha_ciliata_M_5872:0.0022510000	Acalypha_lanceolata_E_LR22586:0.0127990000):0.0940486000):0.0000023698	((Acalypha_capitata_K_164:0.0294850000	Acalypha_villicaus_G_ATBP_597:0.0251650000):0.0985041000	Acalypha_nyasica_SB_1907:0.0878710000):0.0144981000):0.0066950400	(Acalypha_allenii_S_203:0.0028040000	Acalypha_ornata_A_389:0.0257370000):0.0850669000):0.0000021431	Acalypha_crenata_G_5396:0.1108150000):0.0179365000	((Acalypha_australis_X_4728:0.0258980000	((Acalypha_ceraceopunctata_M_6179:0.0147480000	(((Acalypha_emirnensis_N_225:0.0133910000	Acalypha_fasciculata_M_2118:0.0021380000):0.0002995690	Acalypha_medibracteata_R_152:0.0053760000):0.0076216800
(Acalypha_acmophylla_KC_0331:0.0088490000	(Acalypha_kerrii_WHQ_W125:0.0021810000	(Acalypha_siamensis_siamensis_VS_SR52:0.0436500000	((Acalypha_glabrata_B_9316:0.0162470000	((Acalypha_gillespieae_LG_10693:0.0066190000	(Acalypha_gillespieae_OM140898:0.0000010000	(Acalypha_mayottensis_L_3268:0.0044070000	Acalypha_perrieri_LG_4123:0.0000010000):0.0021932400):0.0000010000):0.0077958400	Acalypha_neptunica_A_436:0.0200380000):0.0164766000):0.0023262000	((((((Acalypha_boinensis_LG_10813:0.0000010000	Acalypha_boinensis_OM140856:0.0000010000):0.0021587500	Acalypha_urophylla_LG_10809:0.0000010000):0.0000010000	Acalypha_spachiana_LG_10856:0.0043310000):0.0097247200	((Acalypha_pervilleana_LG_10649:0.0000020000	Acalypha_pervilleana_OM140952:0.0000010000):0.0221509000	Acalypha_urophylla_OM140983:0.0175330000):0.0010667000):0.0000020364	(Acalypha_lamiana_OM140917:0.0000010000	((Acalypha_lamiana_LG_10691:0.0000010000	Acalypha_lamiana_OM140916:0.0000010000):0.0000010000	Acalypha_lamiana_OM140918:0.0000010000):0.0388241000):0.0077331400):0.0496483000	(((((Acalypha_capillipes_C_12414:0.0096460000	Acalypha_lyonsii_GF_13086:0.0018390000):0.0108076000	(((Acalypha_cardiophylla_cardiophylla_E_14535:0.0000010000	Acalypha_cardiophylla_cardiophylla_L_1631:0.0021350000):0.0044441200	Acalypha_longispica_P_948:0.0312960000):0.0109221000	Acalypha_caturus_J_160:0.0184530000):0.0385880000):0.0090883000	Acalypha_novoguineensis_P_6928:0.0246210000):0.0612809000	(((((Acalypha_acrogyna_H_1959:0.0000030000	Acalypha_echinus_L_1215:0.0064010000):0.0731775000	((((Acalypha_costaricensis_W_66296:0.0188500000	Acalypha_schlechtendaliana_MG_7708:0.0133350000):0.0141182000	(Acalypha_filipes_VWS_3212:0.0096890000	(Acalypha_elizabethiae_T_8706:0.0208940000	Acalypha_villosa_TC_73114:0.0024320000):0.0351708000):0.0077842500):0.0000026569	Acalypha_paniculata_M_ATBP_455:0.0693730000):0.0238298000	Acalypha_gummifera_S_25830:0.0393490000):0.0283660000):0.0089180800	((Acalypha_diminuta_LG_10816:0.0000020000	(Acalypha_diminuta_OM140884:0.0000010000	Acalypha_diminuta_OM140885:0.0000020000):0.0000020876):0.0199285000	Acalypha_gillmanii_K_513:0.0000020000):0.0570635000):0.0014016100	(Mareya_micrantha_W_1042:0.2980670000	((Erythrococca_natalensis_AKB_8445:0.0555790000	Micrococca_capensis_AKB_7617:0.1958810000):0.3673460000	Bernardia_viridis_R_4552:0.5229990000):0.1109030000):0.2211970000):0.0377898000	((((Acalypha_angustata_KB_4005:0.0000010000	Acalypha_glandulifolia_B_9831:0.0000010000):0.0000020769	Acalypha_wilmsii_AKB_11219:0.0000010000):0.0000010000	Acalypha_peduncularis_R_646:0.0020630000):0.0163729000	(Acalypha_decumbens_G_8286:0.0107880000	Acalypha_ecklonii_P_1183:0.0125460000):0.0029541200):0.1087200000):0.0206113000):0.0057171900
(Acalypha_acmophylla_KC_0331:0.0145730000	(Acalypha_kerrii_WHQ_W125:0.0068690000	((Acalypha_siamensis_siamensis_VS_SR52:0.0133990000	(((((Acalypha_capillipes_C_12414:0.0123420000	Acalypha_lyonsii_GF_13086:0.0137050000):0.0000021888	(((Acalypha_cardiophylla_cardiophylla_E_14535:0.0000010000	Acalypha_cardiophylla_cardiophylla_L_1631:0.0045040000):0.0046402700	Acalypha_longispica_P_948:0.0255410000):0.0117420000	Acalypha_caturus_J_160:0.0268960000):0.0294376000):0.0096069000	Acalypha_novoguineensis_P_6928:0.0312380000):0.0446176000	((((((((Acalypha_amentacea_amentacea_VS_SR54:0.0142150000	(Acalypha_angatensis_C_434:0.0000010000	Acalypha_grandibracteata_L_1209:0.0000010000):0.0286460000):0.0047263400	((Acalypha_hellwigii_T_14288:0.0119940000	((Acalypha_amentacea_palauensis_E_LR22594:0.0044560000	(Acalypha_hispida_VWS_sn:0.0000010000	Acalypha_wilkesiana_VWS_3196:0.0000010000):0.0000010000):0.0044570200	Acalypha_grandis_M_573:0.0000020000):0.0365273000):0.0061415100	Acalypha_nemorum_F_7634:0.0445150000):0.0081966200):0.0058731500	(Acalypha_volkensii_M_1152:0.0407360000	Acalypha_bipartita_N_ATBP_596:0.0643810000):0.0091101000):0.0054653900	(((Acalypha_allenii_S_203:0.0023430000	Acalypha_ornata_A_389:0.0184270000):0.0646699000	(Acalypha_capitata_K_164:0.0572670000	Acalypha_villicaus_G_ATBP_597:0.0082120000):0.0754666000):0.0111157000	(Acalypha_ciliata_M_5872:0.0054760000	Acalypha_lanceolata_E_LR22586:0.0127620000):0.0677060000):0.0000024048):0.0170787000	((((Acalypha_andringitrensis_LG_10850:0.0000010000	Acalypha_andringitrensis_OM140847:0.0000010000):0.0163769000	(Acalypha_radula_LG_10758:0.0000020000	Acalypha_radula_OM140963:0.0000010000):0.0048829900):0.0015147700	(Acalypha_vulneraria_R_2110:0.0034310000	Acalypha_decaryana_P_1751:0.0143110000):0.0039238000):0.0509589000	(((((((Acalypha_deamii_GL_2369:0.0045240000	Acalypha_rhomboidea_GL_2316:0.0000020000):0.0127893000	Acalypha_virginica_GL_2342:0.0187200000):0.0067182400	Acalypha_monococca_GL_2319:0.0077210000):0.0129557000	Acalypha_membranacea_AR_6532:0.0610930000):0.0000028421	((((Acalypha_cuneata_H_168:0.0503730000	Acalypha_scandens_B_1673:0.0180780000):0.0308782000	Acalypha_multicaulis_T_5087:0.0741210000):0.0096951700	Acalypha_communis_N_610:0.0602370000):0.0153074000	Acalypha_gracilis_D_12789:0.0224900000):0.0055710200):0.0061716300	((((Acalypha_bisetosa_AL_33893:0.0044090000	Acalypha_diversifolia_C_1296:0.0324990000):0.0843658000	Acalypha_stricta_V_743:0.0243880000):0.0019870000	(Acalypha_dictyoneura_TC_72193:0.0045950000	Acalypha_padifolia_Z_3411:0.0022770000):0.0104228000):0.0218228000	(((Acalypha_lycioides_T_11351:0.0021680000	(Acalypha_plicata_A_188:0.0000010000
(Acalypha_acmophylla_KC_0331:0.0153300000	(Acalypha_kerrii_WHQ_W125:0.0049910000	(Acalypha_siamensis_siamensis_VS_SR52:0.0057410000	((Acalypha_glabrata_B_9316:0.0122650000	(((Acalypha_gillespieae_LG_10693:0.0046690000	(Acalypha_gillespieae_OM140898:0.0000020000	Acalypha_perrieri_LG_4123:0.0000020000):0.0000021169):0.0000021055	Acalypha_mayottensis_L_3268:0.0046650000):0.0028345300	Acalypha_neptunica_A_436:0.0268920000):0.0180191000):0.0207694000	(((((((Acalypha_boinensis_LG_10813:0.0000010000	Acalypha_boinensis_OM140856:0.0000010000):0.0023581600	Acalypha_urophylla_LG_10809:0.0000010000):0.0000021183	Acalypha_spachiana_LG_10856:0.0047310000):0.0095014100	Acalypha_lamiana_OM140917:0.0000020000):0.0041370200	(Acalypha_lamiana_LG_10691:0.0000020000	(Acalypha_lamiana_OM140916:0.0000010000	Acalypha_lamiana_OM140918:0.0000010000):0.0000024837):0.0200772000):0.0076167500	((Acalypha_pervilleana_LG_10649:0.0023170000	Acalypha_pervilleana_OM140952:0.0000020000):0.0144814000	Acalypha_urophylla_OM140983:0.0144190000):0.0000020498):0.0421056000	(((((Acalypha_capillipes_C_12414:0.0149540000	Acalypha_lyonsii_GF_13086:0.0132630000):0.0098580500	(((Acalypha_cardiophylla_cardiophylla_E_14535:0.0000010000	Acalypha_cardiophylla_cardiophylla_L_1631:0.0047300000):0.0047528100	Acalypha_longispica_P_948:0.0271190000):0.0284064000	Acalypha_caturus_J_160:0.0184390000):0.0188223000):0.0084667600	Acalypha_novoguineensis_P_6928:0.0291970000):0.0292395000	(((((Acalypha_acrogyna_H_1959:0.0000020000	Acalypha_echinus_L_1215:0.0023060000):0.0074767700	(Mareya_micrantha_W_1042:0.4179820000	((Erythrococca_natalensis_AKB_8445:0.0904330000	Micrococca_capensis_AKB_7617:0.1542040000):0.4106470000	Bernardia_viridis_R_4552:0.4193460000):0.0246131000):0.2565570000):0.0179844000	(((Acalypha_diminuta_LG_10816:0.0022960000	Acalypha_diminuta_OM140884:0.0000010000):0.0045825500	Acalypha_diminuta_OM140885:0.0000020000):0.0210830000	Acalypha_gillmanii_K_513:0.0050730000):0.0411504000):0.0086287200	(((((Acalypha_costaricensis_W_66296:0.0161340000	Acalypha_schlechtendaliana_MG_7708:0.0131080000):0.0137696000	Acalypha_filipes_VWS_3212:0.0129890000):0.0046178500	Acalypha_paniculata_M_ATBP_455:0.0585310000):0.0145227000	(Acalypha_elizabethiae_T_8706:0.0056870000	Acalypha_villosa_TC_73114:0.0128180000):0.0351820000):0.0063435300	Acalypha_gummifera_S_25830:0.0242590000):0.0436120000):0.0459001000	(((Acalypha_angustata_KB_4005:0.0000010000	Acalypha_glandulifolia_B_9831:0.0000010000):0.0046218100	(Acalypha_peduncularis_R_646:0.0000020000	Acalypha_wilmsii_AKB_11219:0.0000010000):0.0000022217):0.0018444100	(Acalypha_decumbens_G_8286:0.0189120000	Acalypha_ecklonii_P_1183:0.0116830000):0.0053089900):0.0825193000):0.0374456000):0.0052454100
(Acalypha_acmophylla_KC_0331:0.0024440000	Acalypha_kerrii_WHQ_W125:0.0073800000	(Acalypha_matsudae_L_720:0.0024470000	((Acalypha_siamensis_siamensis_VS_SR52:0.0196730000	(Acalypha_glabrata_B_9316:0.0181130000	((Acalypha_gillespieae_LG_10693:0.0049180000	((Acalypha_gillespieae_OM140898:0.0000020000	Acalypha_perrieri_LG_4123:0.0000020000):0.0000021293	Acalypha_mayottensis_L_3268:0.0000020000):0.0000010014):0.0064489100	Acalypha_neptunica_A_436:0.0124730000):0.0140582000):0.0073488800):0.0000027593	(((((Acalypha_boinensis_LG_10813:0.0000010000	Acalypha_boinensis_OM140856:0.0000010000):0.0049809100	(Acalypha_urophylla_LG_10809:0.0000010000	Acalypha_spachiana_LG_10856:0.0000020000):0.0000020327):0.0025209900	Acalypha_lamiana_OM140917:0.0024500000):0.0000021787	(((Acalypha_lamiana_LG_10691:0.0000010000	Acalypha_lamiana_OM140916:0.0000010000):0.0000029614	Acalypha_lamiana_OM140918:0.0000010000):0.0234385000	((Acalypha_pervilleana_LG_10649:0.0000020000	Acalypha_pervilleana_OM140952:0.0000020000):0.0104481000	Acalypha_urophylla_OM140983:0.0130020000):0.0018007600):0.0052610500):0.0298628000	((((((Acalypha_capillipes_C_12414:0.0000020000	Acalypha_lyonsii_GF_13086:0.0099610000):0.0096735000	Acalypha_novoguineensis_P_6928:0.0264030000):0.0103980000	(((Acalypha_cardiophylla_cardiophylla_E_14535:0.0000010000	Acalypha_cardiophylla_cardiophylla_L_1631:0.0121710000):0.0077863100	Acalypha_longispica_P_948:0.0299290000):0.0150111000	Acalypha_caturus_J_160:0.0282430000):0.0223445000):0.0211003000	((((Acalypha_acrogyna_H_1959:0.0000030000	Acalypha_echinus_L_1215:0.0024020000):0.0682209000	((Acalypha_diminuta_LG_10816:0.0000020000	(Acalypha_diminuta_OM140884:0.0000010000	Acalypha_diminuta_OM140885:0.0000020000):0.0000021151):0.0073390500	Acalypha_gillmanii_K_513:0.0102700000):0.0458368000):0.0100566000	((((Acalypha_costaricensis_W_66296:0.0074680000	Acalypha_schlechtendaliana_MG_7708:0.0129970000):0.0252106000	(Acalypha_filipes_VWS_3212:0.0208910000	(Acalypha_elizabethiae_T_8706:0.0216610000	Acalypha_villosa_TC_73114:0.0017850000):0.0463969000):0.0071921800):0.0000022824	Acalypha_paniculata_M_ATBP_455:0.0546570000):0.0273092000	Acalypha_gummifera_S_25830:0.0321400000):0.0355687000):0.0163044000	((Mareya_micrantha_W_1042:0.3447630000	(Erythrococca_natalensis_AKB_8445:0.1083070000	Micrococca_capensis_AKB_7617:0.1601420000):0.2818180000):0.0893583000	Bernardia_viridis_R_4552:0.5172600000):0.2300550000):0.0455555000):0.0094559400	(((((((((Acalypha_amentacea_amentacea_VS_SR54:0.0275540000	(Acalypha_angatensis_C_434:0.0000010000	Acalypha_grandibracteata_L_1209:0.0000010000):0.0046713600):0.0022914600	((Acalypha_hellwigii_T_14288:0.0212510000	((Acalypha_amentacea_palauensis_E_LR22594:0.0070680000
(Acalypha_acmophylla_KC_0331:0.0095980000	Acalypha_kerrii_WHQ_W125:0.0000020000	(Acalypha_matsudae_L_720:0.0071360000	((Acalypha_siamensis_siamensis_VS_SR52:0.0192700000	(((((Acalypha_capillipes_C_12414:0.0124000000	Acalypha_lyonsii_GF_13086:0.0044540000):0.0233305000	(((Acalypha_cardiophylla_cardiophylla_E_14535:0.0000010000	Acalypha_cardiophylla_cardiophylla_L_1631:0.0045900000):0.0024210200	Acalypha_longispica_P_948:0.0186410000):0.0195386000	Acalypha_caturus_J_160:0.0281040000):0.0190474000):0.0056504100	Acalypha_novoguineensis_P_6928:0.0102810000):0.0326641000	((((((((((((Acalypha_amentacea_amentacea_VS_SR54:0.0425220000	(Acalypha_angatensis_C_434:0.0000010000	Acalypha_grandibracteata_L_1209:0.0000010000):0.0171735000):0.0042567000	(Acalypha_hellwigii_T_14288:0.0279520000	((Acalypha_amentacea_palauensis_E_LR22594:0.0046490000	(Acalypha_hispida_VWS_sn:0.0000010000	Acalypha_wilkesiana_VWS_3196:0.0000010000):0.0000010000):0.0024980400	Acalypha_grandis_M_573:0.0146800000):0.0245020000):0.0079978400):0.0000025494	Acalypha_nemorum_F_7634:0.0345460000):0.0168417000	Acalypha_bipartita_N_ATBP_596:0.0919050000):0.0045148800	((Acalypha_capitata_K_164:0.0404590000	Acalypha_villicaus_G_ATBP_597:0.0303520000):0.0834233000	(Acalypha_ciliata_M_5872:0.0009210000	Acalypha_lanceolata_E_LR22586:0.0057680000):0.0758870000):0.0053935700):0.0062721600	(Acalypha_allenii_S_203:0.0000030000	Acalypha_ornata_A_389:0.0266600000):0.0462201000):0.0114495000	Acalypha_volkensii_M_1152:0.0301300000):0.0050550600	(((((((((Acalypha_deamii_GL_2369:0.0047180000	Acalypha_rhomboidea_GL_2316:0.0000020000):0.0168933000	Acalypha_virginica_GL_2342:0.0049790000):0.0052900900	Acalypha_monococca_GL_2319:0.0095570000):0.0308229000	((((Acalypha_cuneata_H_168:0.0452370000	Acalypha_scandens_B_1673:0.0542020000):0.0403086000	Acalypha_multicaulis_T_5087:0.0491220000):0.0031583000	Acalypha_communis_N_610:0.0809850000):0.0011209900	Acalypha_gracilis_D_12789:0.0364550000):0.0283265000):0.0051927700	Acalypha_membranacea_AR_6532:0.0519900000):0.0034290900	(((((Acalypha_bisetosa_AL_33893:0.0083670000	Acalypha_diversifolia_C_1296:0.0057700000):0.0809922000	Acalypha_stricta_V_743:0.0249570000):0.0078518100	(Acalypha_dictyoneura_TC_72193:0.0047180000	Acalypha_padifolia_Z_3411:0.0047030000):0.0000022389):0.0117087000	(Acalypha_stachyura_H_23994:0.0484480000	Acalypha_claussenii_O_212:0.2100050000):0.0192741000):0.0000024952	(Acalypha_lycioides_T_11351:0.0012590000	(Acalypha_plicata_A_188:0.0000010000	Acalypha_plicata_OM140956:0.0000010000):0.0258104000):0.0352006000):0.0028564600):0.0028435400	(Acalypha_amblyodonta_JAR_6436:0.0282990000	Acalypha_cuspidata_D_2849:0.0391290000):0.0830799000):0.0107920000
(Acalypha_acmophylla_KC_0331:0.0094250000	(Acalypha_kerrii_WHQ_W125:0.0000020000	(Acalypha_siamensis_siamensis_VS_SR52:0.0076960000	((Acalypha_glabrata_B_9316:0.0338120000	(((Acalypha_gillespieae_LG_10693:0.0113050000	(Acalypha_gillespieae_OM140898:0.0000020000	Acalypha_perrieri_LG_4123:0.0000020000):0.0000021107):0.0000010014	Acalypha_mayottensis_L_3268:0.0044840000):0.0006305880	Acalypha_neptunica_A_436:0.0228130000):0.0099565300):0.0046178700	((((((((Acalypha_boinensis_LG_10813:0.0000010000	Acalypha_boinensis_OM140856:0.0000010000):0.0022055900	Acalypha_urophylla_LG_10809:0.0000010000):0.0000021183	Acalypha_spachiana_LG_10856:0.0022050000):0.0182012000	Acalypha_lamiana_OM140917:0.0000020000):0.0065514800	((Acalypha_lamiana_LG_10691:0.0000010000	Acalypha_lamiana_OM140916:0.0000010000):0.0000020124	Acalypha_lamiana_OM140918:0.0000010000):0.0069234300):0.0092150600	(Acalypha_pervilleana_LG_10649:0.0021960000	Acalypha_pervilleana_OM140952:0.0000010000):0.0066337900):0.0000023435	Acalypha_urophylla_OM140983:0.0135330000):0.0402848000	((((((Acalypha_capillipes_C_12414:0.0035220000	Acalypha_lyonsii_GF_13086:0.0088260000):0.0152552000	(((Acalypha_cardiophylla_cardiophylla_E_14535:0.0000010000	Acalypha_cardiophylla_cardiophylla_L_1631:0.0066900000):0.0046308500	Acalypha_longispica_P_948:0.0228700000):0.0313479000	Acalypha_caturus_J_160:0.0195230000):0.0018695800):0.0013614800	Acalypha_novoguineensis_P_6928:0.0298890000):0.0194242000	((((Acalypha_angustata_KB_4005:0.0000010000	Acalypha_glandulifolia_B_9831:0.0000010000):0.0067996200	Acalypha_wilmsii_AKB_11219:0.0000010000):0.0000024248	Acalypha_peduncularis_R_646:0.0000020000):0.0114980000	(Acalypha_decumbens_G_8286:0.0230120000	Acalypha_ecklonii_P_1183:0.0091710000):0.0023121700):0.0850844000):0.0059089100	((((((((((Acalypha_amentacea_amentacea_VS_SR54:0.0210300000	(Acalypha_angatensis_C_434:0.0000010000	Acalypha_grandibracteata_L_1209:0.0000010000):0.0208806000):0.0071045900	((Acalypha_hellwigii_T_14288:0.0205070000	((Acalypha_amentacea_palauensis_E_LR22594:0.0000020000	(Acalypha_hispida_VWS_sn:0.0000010000	Acalypha_wilkesiana_VWS_3196:0.0000010000):0.0000010014):0.0022179800	Acalypha_grandis_M_573:0.0021770000):0.0392826000):0.0000023856	Acalypha_nemorum_F_7634:0.0516650000):0.0063108700):0.0125121000	(((Acalypha_allenii_S_203:0.0024320000	Acalypha_ornata_A_389:0.0233240000):0.0621806000	(Acalypha_capitata_K_164:0.0292410000	Acalypha_villicaus_G_ATBP_597:0.0309270000):0.0954715000):0.0102325000	(Acalypha_ciliata_M_5872:0.0084170000	Acalypha_lanceolata_E_LR22586:0.0176730000):0.0626117000):0.0025334000):0.0090226700	Acalypha_bipartita_N_ATBP_596:0.0452040000):0.0033820000	Acalypha_volkensii_M_1152:0.0519540000):0.0026655300
(Acalypha_acmophylla_KC_0331:0.0123710000	Acalypha_kerrii_WHQ_W125:0.0072780000	(Acalypha_matsudae_L_720:0.0000020000	(Acalypha_siamensis_siamensis_VS_SR52:0.0146930000	((Acalypha_glabrata_B_9316:0.0246410000	(((Acalypha_gillespieae_LG_10693:0.0000020000	Acalypha_gillespieae_OM140898:0.0000010000):0.0000010000	(Acalypha_mayottensis_L_3268:0.0048040000	Acalypha_perrieri_LG_4123:0.0000010000):0.0047976000):0.0043341800	Acalypha_neptunica_A_436:0.0056880000):0.0132419000):0.0114749000	((((((Acalypha_boinensis_LG_10813:0.0000010000	Acalypha_boinensis_OM140856:0.0000010000):0.0072053100	(Acalypha_urophylla_LG_10809:0.0000010000	Acalypha_spachiana_LG_10856:0.0000020000):0.0000010000):0.0096044500	Acalypha_lamiana_OM140917:0.0000010000):0.0016339300	((Acalypha_lamiana_LG_10691:0.0000010000	Acalypha_lamiana_OM140916:0.0000010000):0.0000010000	Acalypha_lamiana_OM140918:0.0000010000):0.0203672000):0.0063331700	((Acalypha_pervilleana_LG_10649:0.0023600000	Acalypha_pervilleana_OM140952:0.0000010000):0.0099662200	Acalypha_urophylla_OM140983:0.0123970000):0.0011904500):0.0810668000	(((((Acalypha_capillipes_C_12414:0.0076790000	Acalypha_lyonsii_GF_13086:0.0149740000):0.0073184000	(((Acalypha_cardiophylla_cardiophylla_E_14535:0.0000010000	Acalypha_cardiophylla_cardiophylla_L_1631:0.0000020000):0.0076689800	Acalypha_longispica_P_948:0.0302520000):0.0179035000	Acalypha_caturus_J_160:0.0158360000):0.0231755000):0.0132149000	Acalypha_novoguineensis_P_6928:0.0073690000):0.0329491000	((((((((((((Acalypha_amentacea_amentacea_VS_SR54:0.0194960000	((Acalypha_hellwigii_T_14288:0.0152200000	((Acalypha_amentacea_palauensis_E_LR22594:0.0000020000	(Acalypha_hispida_VWS_sn:0.0000010000	Acalypha_wilkesiana_VWS_3196:0.0000010000):0.0000010000):0.0046572300	Acalypha_grandis_M_573:0.0046140000):0.0267634000):0.0075895900	Acalypha_nemorum_F_7634:0.0597870000):0.0097121500):0.0000029282	(Acalypha_angatensis_C_434:0.0000010000	Acalypha_grandibracteata_L_1209:0.0000010000):0.0267422000):0.0216017000	((Acalypha_volkensii_M_1152:0.0435550000	Acalypha_crenata_G_5396:0.0730650000):0.0177165000	Acalypha_bipartita_N_ATBP_596:0.0565850000):0.0014460900):0.0055701300	(((Acalypha_allenii_S_203:0.0109350000	Acalypha_ornata_A_389:0.0198730000):0.0507063000	(Acalypha_capitata_K_164:0.0515130000	Acalypha_villicaus_G_ATBP_597:0.0097360000):0.0548109000):0.0029722100	(Acalypha_ciliata_M_5872:0.0060720000	Acalypha_lanceolata_E_LR22586:0.0230310000):0.0822050000):0.0000022887):0.0169749000	(((Acalypha_andringitrensis_LG_10850:0.0000010000	Acalypha_andringitrensis_OM140847:0.0000010000):0.0048198400	(Acalypha_vulneraria_R_2110:0.0000020000	Acalypha_decaryana_P_1751:0.0227050000):0.0071935000):0.0000029245
(Acalypha_acmophylla_KC_0331:0.0092550000	((Acalypha_kerrii_WHQ_W125:0.0000020000	(((Acalypha_glabrata_B_9316:0.0190080000	(((Acalypha_gillespieae_LG_10693:0.0021580000	Acalypha_neptunica_A_436:0.0043410000):0.0000029046	(Acalypha_gillespieae_OM140898:0.0000020000	Acalypha_perrieri_LG_4123:0.0000010000):0.0000020957):0.0000024491	Acalypha_mayottensis_L_3268:0.0043270000):0.0138320000):0.0029960800	(((((Acalypha_boinensis_LG_10813:0.0000010000	Acalypha_boinensis_OM140856:0.0000010000):0.0000020866	Acalypha_urophylla_LG_10809:0.0000010000):0.0000010009	Acalypha_spachiana_LG_10856:0.0000020000):0.0065069000	Acalypha_urophylla_OM140983:0.0158100000):0.0000027009	((Acalypha_lamiana_OM140917:0.0019940000	((Acalypha_lamiana_LG_10691:0.0000010000	Acalypha_lamiana_OM140916:0.0000010000):0.0000010009	Acalypha_lamiana_OM140918:0.0000010000):0.0113102000):0.0021153700	(Acalypha_pervilleana_LG_10649:0.0021580000	Acalypha_pervilleana_OM140952:0.0000010000):0.0090932900):0.0043226900):0.0487995000):0.0034486300	(((((Acalypha_capillipes_C_12414:0.0013330000	Acalypha_lyonsii_GF_13086:0.0172440000):0.0048505800	(((Acalypha_cardiophylla_cardiophylla_E_14535:0.0000010000	Acalypha_cardiophylla_cardiophylla_L_1631:0.0086040000):0.0044319900	Acalypha_longispica_P_948:0.0267000000):0.0212332000	Acalypha_caturus_J_160:0.0238800000):0.0164236000):0.0069001800	Acalypha_novoguineensis_P_6928:0.0187210000):0.0075944100	((((((((((Acalypha_amentacea_amentacea_VS_SR54:0.0153670000	(Acalypha_angatensis_C_434:0.0000010000	Acalypha_grandibracteata_L_1209:0.0000010000):0.0242263000):0.0018517700	(Acalypha_hellwigii_T_14288:0.0188370000	((Acalypha_amentacea_palauensis_E_LR22594:0.0000020000	(Acalypha_hispida_VWS_sn:0.0000010000	Acalypha_wilkesiana_VWS_3196:0.0000010000):0.0000010009):0.0044598000	Acalypha_grandis_M_573:0.0062250000):0.0224471000):0.0019151800):0.0000022838	Acalypha_nemorum_F_7634:0.0320620000):0.0275706000	((Acalypha_allenii_S_203:0.0000030000	Acalypha_ornata_A_389:0.0152780000):0.0414796000	(Acalypha_ciliata_M_5872:0.0083890000	Acalypha_lanceolata_E_LR22586:0.0117250000):0.0500584000):0.0000024023):0.0052035600	(Acalypha_capitata_K_164:0.0557040000	Acalypha_villicaus_G_ATBP_597:0.0249200000):0.0580102000):0.0017068200	(Acalypha_volkensii_M_1152:0.0476890000	Acalypha_bipartita_N_ATBP_596:0.0564490000):0.0059371000):0.0064714400	((((Acalypha_andringitrensis_LG_10850:0.0156530000	((Acalypha_andringitrensis_OM140847:0.0000010000	Acalypha_radula_LG_10758:0.0021160000):0.0000023557	Acalypha_radula_OM140963:0.0000010000):0.0044625800):0.0039538200	(Acalypha_vulneraria_R_2110:0.0031710000	Acalypha_decaryana_P_1751:0.0152660000):0.0038732100):0.0320942000	((((((((Acalypha_deamii_GL_2369:0.0000020000
(Acalypha_acmophylla_KC_0331:0.0077470000	(Acalypha_kerrii_WHQ_W125:0.0025960000	(Acalypha_siamensis_siamensis_VS_SR52:0.0238320000	(((Acalypha_glabrata_B_9316:0.0072700000	((Acalypha_gillespieae_LG_10693:0.0075400000	(Acalypha_gillespieae_OM140898:0.0000020000	(Acalypha_mayottensis_L_3268:0.0075510000	Acalypha_perrieri_LG_4123:0.0000020000):0.0024978000):0.0000010014):0.0069282200	Acalypha_neptunica_A_436:0.0145050000):0.0134948000):0.0125656000	((((Acalypha_boinensis_LG_10813:0.0000010000	Acalypha_boinensis_OM140856:0.0000010000):0.0050314500	(Acalypha_urophylla_LG_10809:0.0000010000	Acalypha_spachiana_LG_10856:0.0000020000):0.0000021183):0.0065154000	(Acalypha_lamiana_OM140917:0.0000020000	((Acalypha_lamiana_LG_10691:0.0000010000	Acalypha_lamiana_OM140918:0.0000010000):0.0000020124	Acalypha_lamiana_OM140916:0.0000010000):0.0126705000):0.0089773600):0.0023904800	((Acalypha_pervilleana_LG_10649:0.0024710000	Acalypha_pervilleana_OM140952:0.0000010000):0.0224196000	Acalypha_urophylla_OM140983:0.0095130000):0.0018830300):0.0300353000):0.0044075100	(((((Acalypha_capillipes_C_12414:0.0103460000	Acalypha_lyonsii_GF_13086:0.0076960000):0.0035379100	Acalypha_novoguineensis_P_6928:0.0223380000):0.0077079900	(((Acalypha_cardiophylla_cardiophylla_E_14535:0.0000010000	Acalypha_cardiophylla_cardiophylla_L_1631:0.0075590000):0.0080148300	Acalypha_longispica_P_948:0.0177600000):0.0241049000	Acalypha_caturus_J_160:0.0190330000):0.0091954600):0.0301156000	((((((((((Acalypha_amentacea_amentacea_VS_SR54:0.0177500000	(Acalypha_angatensis_C_434:0.0000010000	Acalypha_grandibracteata_L_1209:0.0000010000):0.0125926000):0.0000029252	((Acalypha_hellwigii_T_14288:0.0281550000	((Acalypha_amentacea_palauensis_E_LR22594:0.0000020000	(Acalypha_hispida_VWS_sn:0.0000010000	Acalypha_wilkesiana_VWS_3196:0.0000010000):0.0000010014):0.0027287300	Acalypha_grandis_M_573:0.0096810000):0.0127016000):0.0027050000	Acalypha_nemorum_F_7634:0.0611850000):0.0049634700):0.0047585200	Acalypha_volkensii_M_1152:0.0673450000):0.0133549000	Acalypha_bipartita_N_ATBP_596:0.0575090000):0.0054334700	((Acalypha_capitata_K_164:0.0515520000	Acalypha_villicaus_G_ATBP_597:0.0097070000):0.0570280000	(Acalypha_ciliata_M_5872:0.0008260000	Acalypha_lanceolata_E_LR22586:0.0253700000):0.0813936000):0.0020746300):0.0057801800	(Acalypha_allenii_S_203:0.0083490000	Acalypha_ornata_A_389:0.0159420000):0.0452528000):0.0030758100	((Acalypha_australis_X_4728:0.0399750000	((Acalypha_ceraceopunctata_M_6179:0.0191010000	(((Acalypha_emirnensis_N_225:0.0107420000	Acalypha_fasciculata_M_2118:0.0126760000):0.0000023276	Acalypha_medibracteata_R_152:0.0052650000):0.0104247000	Acalypha_pubiflora_australica_GL_2370:0.0000020000):0.0192437000):0.0624202000
(Acalypha_acmophylla_KC_0331:0.0072480000	Acalypha_kerrii_WHQ_W125:0.0000020000	((Acalypha_matsudae_L_720:0.0048020000	Acalypha_siamensis_siamensis_VS_SR52:0.0248120000):0.0000020583	(((Acalypha_glabrata_B_9316:0.0101950000	(((Acalypha_gillespieae_LG_10693:0.0047600000	(Acalypha_gillespieae_OM140898:0.0000010000	Acalypha_perrieri_LG_4123:0.0000010000):0.0000021068):0.0000010008	Acalypha_mayottensis_L_3268:0.0071530000):0.0143661000	Acalypha_neptunica_A_436:0.0081500000):0.0116326000):0.0045991800	(((((Acalypha_boinensis_LG_10813:0.0000010000	Acalypha_urophylla_LG_10809:0.0000010000):0.0000020973	Acalypha_boinensis_OM140856:0.0000010000):0.0000010008	Acalypha_spachiana_LG_10856:0.0047400000):0.0154560000	(Acalypha_lamiana_OM140917:0.0000020000	((Acalypha_lamiana_LG_10691:0.0000010000	Acalypha_lamiana_OM140918:0.0000010000):0.0000010008	Acalypha_lamiana_OM140916:0.0000010000):0.0219176000):0.0093298400):0.0054578800	((Acalypha_pervilleana_LG_10649:0.0023340000	Acalypha_pervilleana_OM140952:0.0000010000):0.0144335000	Acalypha_urophylla_OM140983:0.0132530000):0.0012223900):0.0347735000):0.0041562700	(((Acalypha_capillipes_C_12414:0.0085300000	(Acalypha_lyonsii_GF_13086:0.0197020000	((((Acalypha_cardiophylla_cardiophylla_E_14535:0.0000010000	Acalypha_cardiophylla_cardiophylla_L_1631:0.0070540000):0.0024214900	Acalypha_longispica_P_948:0.0291540000):0.0122526000	Acalypha_caturus_J_160:0.0122220000):0.0148458000	Acalypha_novoguineensis_P_6928:0.0253090000):0.0100938000):0.0051650300):0.0305743000	(((((Acalypha_acrogyna_H_1959:0.0000020000	Acalypha_echinus_L_1215:0.0047260000):0.0622676000	(Mareya_micrantha_W_1042:0.4337410000	((Erythrococca_natalensis_AKB_8445:0.1150550000	Micrococca_capensis_AKB_7617:0.2108540000):0.4326010000	Bernardia_viridis_R_4552:0.6211330000):0.1038990000):0.1740370000):0.0126707000	((Acalypha_diminuta_LG_10816:0.0023960000	(Acalypha_diminuta_OM140884:0.0000010000	Acalypha_diminuta_OM140885:0.0000020000):0.0000020958):0.0096198600	Acalypha_gillmanii_K_513:0.0074510000):0.0403618000):0.0045846300	(((((Acalypha_costaricensis_W_66296:0.0101620000	Acalypha_schlechtendaliana_MG_7708:0.0229780000):0.0048481100	Acalypha_filipes_VWS_3212:0.0129170000):0.0047721800	Acalypha_paniculata_M_ATBP_455:0.0618470000):0.0142587000	(Acalypha_elizabethiae_T_8706:0.0063500000	Acalypha_villosa_TC_73114:0.0067790000):0.0380421000):0.0159757000	Acalypha_gummifera_S_25830:0.0319700000):0.0431598000):0.0391016000	((((Acalypha_angustata_KB_4005:0.0000010000	Acalypha_glandulifolia_B_9831:0.0000010000):0.0000020855	Acalypha_wilmsii_AKB_11219:0.0000010000):0.0000020294	Acalypha_peduncularis_R_646:0.0045600000):0.0108718000	(Acalypha_decumbens_G_8286:0.0135760000
(Acalypha_acmophylla_KC_0331:0.0140740000	(Acalypha_kerrii_WHQ_W125:0.0023260000	((Acalypha_siamensis_siamensis_VS_SR52:0.0085040000	(((((Acalypha_capillipes_C_12414:0.0069360000	Acalypha_lyonsii_GF_13086:0.0045450000):0.0051055600	(((Acalypha_cardiophylla_cardiophylla_E_14535:0.0000010000	Acalypha_cardiophylla_cardiophylla_L_1631:0.0044830000):0.0022471400	Acalypha_longispica_P_948:0.0255370000):0.0140185000	Acalypha_caturus_J_160:0.0093260000):0.0235825000):0.0049947600	Acalypha_novoguineensis_P_6928:0.0182970000):0.0159475000	(((((Acalypha_acrogyna_H_1959:0.0000020000	Acalypha_echinus_L_1215:0.0000020000):0.0529214000	(((Acalypha_diminuta_LG_10816:0.0000020000	Acalypha_diminuta_OM140884:0.0000010000):0.0022687400	Acalypha_diminuta_OM140885:0.0000020000):0.0063894600	Acalypha_gillmanii_K_513:0.0097740000):0.0269755000):0.0034924700	(((((Acalypha_costaricensis_W_66296:0.0023270000	Acalypha_schlechtendaliana_MG_7708:0.0123990000):0.0185237000	Acalypha_filipes_VWS_3212:0.0206700000):0.0077150100	Acalypha_paniculata_M_ATBP_455:0.0854640000):0.0096611000	(Acalypha_elizabethiae_T_8706:0.0034200000	Acalypha_villosa_TC_73114:0.0107270000):0.0353195000):0.0069736800	Acalypha_gummifera_S_25830:0.0399720000):0.0380320000):0.0142839000	(Mareya_micrantha_W_1042:0.3606710000	((Erythrococca_natalensis_AKB_8445:0.0758410000	Micrococca_capensis_AKB_7617:0.2019480000):0.3405190000	Bernardia_viridis_R_4552:0.5040610000):0.0959874000):0.1889550000):0.0467296000	((((Acalypha_angustata_KB_4005:0.0000010000	Acalypha_glandulifolia_B_9831:0.0000020000):0.0089808900	Acalypha_wilmsii_AKB_11219:0.0000020000):0.0000026667	Acalypha_peduncularis_R_646:0.0022320000):0.0037097200	(Acalypha_decumbens_G_8286:0.0022620000	Acalypha_ecklonii_P_1183:0.0067550000):0.0031140900):0.0614459000):0.0190634000):0.0079737600	((((((((((((Acalypha_amentacea_amentacea_VS_SR54:0.0162370000	(Acalypha_angatensis_C_434:0.0000010000	Acalypha_grandibracteata_L_1209:0.0000010000):0.0209222000):0.0074666700	((Acalypha_hellwigii_T_14288:0.0236730000	((Acalypha_amentacea_palauensis_E_LR22594:0.0044220000	(Acalypha_hispida_VWS_sn:0.0000010000	Acalypha_wilkesiana_VWS_3196:0.0000010000):0.0000010009):0.0000022372	Acalypha_grandis_M_573:0.0183470000):0.0215171000):0.0051158100	Acalypha_nemorum_F_7634:0.0488940000):0.0021825700):0.0264608000	(Acalypha_volkensii_M_1152:0.0273910000	Acalypha_bipartita_N_ATBP_596:0.0635910000):0.0094635700):0.0052660600	(Acalypha_ciliata_M_5872:0.0051380000	Acalypha_lanceolata_E_LR22586:0.0133830000):0.0625774000):0.0000023181	(Acalypha_allenii_S_203:0.0099740000	Acalypha_ornata_A_389:0.0158460000):0.0604094000):0.0049634000	((Acalypha_capitata_K_164:0.0328220000	Acalypha_villicaus_G_ATBP_597:0.0294560000):0.0629047000
(Acalypha_acmophylla_KC_0331:0.0068220000	(Acalypha_kerrii_WHQ_W125:0.0022050000	Acalypha_matsudae_L_720:0.0022080000):0.0000020707	(Acalypha_siamensis_siamensis_VS_SR52:0.0199620000	((Acalypha_glabrata_B_9316:0.0223220000	(((Acalypha_gillespieae_LG_10693:0.0043580000	(Acalypha_gillespieae_OM140898:0.0000020000	Acalypha_perrieri_LG_4123:0.0000020000):0.0000021180):0.0000010014	Acalypha_mayottensis_L_3268:0.0087750000):0.0107690000	Acalypha_neptunica_A_436:0.0189180000):0.0054483100):0.0105914000	(((((Acalypha_boinensis_LG_10813:0.0000010000	Acalypha_boinensis_OM140856:0.0000010000):0.0021714600	Acalypha_urophylla_LG_10809:0.0000020000):0.0000029980	Acalypha_spachiana_LG_10856:0.0043570000):0.0087803300	(Acalypha_lamiana_OM140917:0.0021480000	(((Acalypha_lamiana_LG_10691:0.0000010000	Acalypha_lamiana_OM140918:0.0000010000):0.0000029614	Acalypha_lamiana_OM140916:0.0000010000):0.0246704000	((Acalypha_pervilleana_LG_10649:0.0000020000	Acalypha_pervilleana_OM140952:0.0000020000):0.0088183500	Acalypha_urophylla_OM140983:0.0223100000):0.0000025791):0.0043218700):0.0000020475):0.0404506000	(((((Acalypha_capillipes_C_12414:0.0115820000	Acalypha_lyonsii_GF_13086:0.0184300000):0.0066130400	(((Acalypha_cardiophylla_cardiophylla_E_14535:0.0000010000	Acalypha_cardiophylla_cardiophylla_L_1631:0.0064540000):0.0066934000	Acalypha_longispica_P_948:0.0174950000):0.0112353000	Acalypha_caturus_J_160:0.0184210000):0.0156589000):0.0046732200	Acalypha_novoguineensis_P_6928:0.0295890000):0.0376615000	(((((((((Acalypha_amentacea_amentacea_VS_SR54:0.0199690000	(Acalypha_angatensis_C_434:0.0000010000	Acalypha_grandibracteata_L_1209:0.0000010000):0.0269555000):0.0040708300	((Acalypha_hellwigii_T_14288:0.0043340000	((Acalypha_amentacea_palauensis_E_LR22594:0.0020890000	(Acalypha_hispida_VWS_sn:0.0000010000	Acalypha_wilkesiana_VWS_3196:0.0000010000):0.0000010014):0.0043579000	Acalypha_grandis_M_573:0.0062960000):0.0130688000):0.0000020827	Acalypha_nemorum_F_7634:0.0389840000):0.0046153300):0.0299435000	Acalypha_volkensii_M_1152:0.0204840000):0.0094003300	Acalypha_bipartita_N_ATBP_596:0.0948370000):0.0021729700	(((Acalypha_allenii_S_203:0.0049390000	Acalypha_ornata_A_389:0.0224950000):0.0595566000	(Acalypha_capitata_K_164:0.0382860000	Acalypha_villicaus_G_ATBP_597:0.0371250000):0.0518573000):0.0056474200	(Acalypha_ciliata_M_5872:0.0219110000	Acalypha_lanceolata_E_LR22586:0.0215440000):0.0688413000):0.0000025722):0.0099244600	(((((Acalypha_andringitrensis_LG_10850:0.0111380000	((Acalypha_andringitrensis_OM140847:0.0000010000	Acalypha_radula_LG_10758:0.0021030000):0.0000267213	Acalypha_radula_OM140963:0.0000020000):0.0055882100):0.0047155200	(Acalypha_vulneraria_R_2110:0.0021750000
(Acalypha_acmophylla_KC_0331:0.0072450000	(Acalypha_kerrii_WHQ_W125:0.0048820000	(Acalypha_siamensis_siamensis_VS_SR52:0.0132450000	((Acalypha_glabrata_B_9316:0.0096100000	((((Acalypha_gillespieae_LG_10693:0.0000020000	Acalypha_neptunica_A_436:0.0293430000):0.0023544800	(Acalypha_gillespieae_OM140898:0.0000020000	Acalypha_perrieri_LG_4123:0.0000020000):0.0000021134):0.0000010014	Acalypha_mayottensis_L_3268:0.0095550000):0.0121321000	((((((Acalypha_boinensis_LG_10813:0.0000010000	Acalypha_urophylla_LG_10809:0.0000010000):0.0000021051	Acalypha_spachiana_LG_10856:0.0000020000):0.0000025957	Acalypha_boinensis_OM140856:0.0000010000):0.0024807700	(Acalypha_lamiana_OM140917:0.0000020000	((Acalypha_lamiana_LG_10691:0.0000010000	Acalypha_lamiana_OM140918:0.0000010000):0.0000029614	Acalypha_lamiana_OM140916:0.0000010000):0.0142310000):0.0093413800):0.0094537700	(Acalypha_pervilleana_LG_10649:0.0046210000	Acalypha_pervilleana_OM140952:0.0000020000):0.0164148000):0.0000023776	Acalypha_urophylla_OM140983:0.0118900000):0.0409448000):0.0047966100):0.0064474300	(((((Acalypha_capillipes_C_12414:0.0048050000	Acalypha_lyonsii_GF_13086:0.0118730000):0.0058986100	(((Acalypha_cardiophylla_cardiophylla_E_14535:0.0000010000	Acalypha_cardiophylla_cardiophylla_L_1631:0.0022950000):0.0023057700	Acalypha_longispica_P_948:0.0189620000):0.0120212000	Acalypha_caturus_J_160:0.0279940000):0.0236367000):0.0079149200	Acalypha_novoguineensis_P_6928:0.0233300000):0.0107489000	(((((((((((Acalypha_amentacea_amentacea_VS_SR54:0.0224600000	(Acalypha_angatensis_C_434:0.0000010000	Acalypha_grandibracteata_L_1209:0.0000010000):0.0299976000):0.0016925300	((Acalypha_hellwigii_T_14288:0.0179210000	(Acalypha_amentacea_palauensis_E_LR22594:0.0023060000	((Acalypha_hispida_VWS_sn:0.0000010000	Acalypha_wilkesiana_VWS_3196:0.0000010000):0.0000010014	Acalypha_grandis_M_573:0.0000030000):0.0000021930):0.0167362000):0.0022664000	Acalypha_nemorum_F_7634:0.0296770000):0.0096853200):0.0091244800	(Acalypha_volkensii_M_1152:0.0471290000	Acalypha_bipartita_N_ATBP_596:0.0917200000):0.0056987400):0.0074746600	((Acalypha_capitata_K_164:0.0247250000	Acalypha_villicaus_G_ATBP_597:0.0017440000):0.0652613000	(Acalypha_ciliata_M_5872:0.0143170000	Acalypha_lanceolata_E_LR22586:0.0163430000):0.0856667000):0.0000024961):0.0050796700	(Acalypha_allenii_S_203:0.0072080000	Acalypha_ornata_A_389:0.0091310000):0.0487660000):0.0054009400	(((((Acalypha_andringitrensis_LG_10850:0.0064460000	((Acalypha_andringitrensis_OM140847:0.0000010000	Acalypha_radula_LG_10758:0.0000020000):0.0022539500	Acalypha_radula_OM140963:0.0000020000):0.0075436300):0.0119755000	(Acalypha_vulneraria_R_2110:0.0041600000	Acalypha_decaryana_P_1751:0.0188090000):0.0132207000):0.0316482000
(Acalypha_acmophylla_KC_0331:0.0094380000	(Acalypha_kerrii_WHQ_W125:0.0022020000	(Acalypha_siamensis_siamensis_VS_SR52:0.0025590000	((Acalypha_glabrata_B_9316:0.0230260000	((Acalypha_gillespieae_LG_10693:0.0066900000	(Acalypha_gillespieae_OM140898:0.0000010000	(Acalypha_mayottensis_L_3268:0.0022160000	Acalypha_perrieri_LG_4123:0.0000010000):0.0022168400):0.0000010009):0.0104217000	Acalypha_neptunica_A_436:0.0158500000):0.0198985000):0.0047609700	(((((((Acalypha_boinensis_LG_10813:0.0000010000	Acalypha_boinensis_OM140856:0.0000010000):0.0044261200	Acalypha_urophylla_LG_10809:0.0000010000):0.0000010009	Acalypha_spachiana_LG_10856:0.0044230000):0.0134513000	Acalypha_lamiana_OM140917:0.0000020000):0.0086119900	((Acalypha_lamiana_LG_10691:0.0000010000	Acalypha_lamiana_OM140918:0.0000010000):0.0000010009	Acalypha_lamiana_OM140916:0.0000010000):0.0142144000):0.0114269000	((Acalypha_pervilleana_LG_10649:0.0000020000	Acalypha_pervilleana_OM140952:0.0000010000):0.0090437300	Acalypha_urophylla_OM140983:0.0088500000):0.0000021907):0.0316032000	(((((Acalypha_capillipes_C_12414:0.0063440000	Acalypha_lyonsii_GF_13086:0.0172990000):0.0035123300	Acalypha_novoguineensis_P_6928:0.0211400000):0.0096386200	(((Acalypha_cardiophylla_cardiophylla_E_14535:0.0000010000	Acalypha_cardiophylla_cardiophylla_L_1631:0.0000020000):0.0022643200	Acalypha_longispica_P_948:0.0242790000):0.0200856000	Acalypha_caturus_J_160:0.0115920000):0.0361460000):0.0498263000	((((((((((((Acalypha_amentacea_amentacea_VS_SR54:0.0180120000	(Acalypha_angatensis_C_434:0.0000010000	Acalypha_grandibracteata_L_1209:0.0000010000):0.0041526000):0.0048010300	((Acalypha_hellwigii_T_14288:0.0233010000	Acalypha_nemorum_F_7634:0.0543110000):0.0000021165	((Acalypha_amentacea_palauensis_E_LR22594:0.0021540000	(Acalypha_hispida_VWS_sn:0.0000010000	Acalypha_wilkesiana_VWS_3196:0.0000010000):0.0000010009):0.0000022372	Acalypha_grandis_M_573:0.0065810000):0.0136305000):0.0069547200):0.0136607000	(Acalypha_volkensii_M_1152:0.0312590000	Acalypha_bipartita_N_ATBP_596:0.0692580000):0.0115271000):0.0036953400	(Acalypha_ciliata_M_5872:0.0208720000	Acalypha_lanceolata_E_LR22586:0.0072830000):0.0843111000):0.0000027735	((Acalypha_allenii_S_203:0.0051040000	Acalypha_ornata_A_389:0.0222710000):0.0571764000	(Acalypha_capitata_K_164:0.0217720000	Acalypha_villicaus_G_ATBP_597:0.0211860000):0.0720404000):0.0065452700):0.0010450500	Acalypha_crenata_G_5396:0.1123960000):0.0150807000	(Acalypha_amblyodonta_JAR_6436:0.0107500000	Acalypha_cuspidata_D_2849:0.0362890000):0.0759552000):0.0000024906	((((((Acalypha_deamii_GL_2369:0.0070290000	Acalypha_monococca_GL_2319:0.0137440000):0.0042208700	Acalypha_rhomboidea_GL_2316:0.0000020000):0.0090091700
(Acalypha_acmophylla_KC_0331:0.0093220000	(Acalypha_kerrii_WHQ_W125:0.0022820000	(Acalypha_siamensis_siamensis_VS_SR52:0.0188960000	((Acalypha_glabrata_B_9316:0.0226070000	(((Acalypha_gillespieae_LG_10693:0.0000020000	Acalypha_gillespieae_OM140898:0.0000020000):0.0000010014	(Acalypha_mayottensis_L_3268:0.0044490000	Acalypha_perrieri_LG_4123:0.0000020000):0.0066969000):0.0063785400	Acalypha_neptunica_A_436:0.0140310000):0.0112842000):0.0145979000	(((((((Acalypha_boinensis_LG_10813:0.0000010000	Acalypha_boinensis_OM140856:0.0000010000):0.0044596300	(Acalypha_urophylla_LG_10809:0.0000010000	Acalypha_spachiana_LG_10856:0.0000020000):0.0000021183):0.0112555000	Acalypha_lamiana_OM140917:0.0000020000):0.0019056500	((Acalypha_lamiana_LG_10691:0.0000010000	Acalypha_lamiana_OM140916:0.0000010000):0.0000027099	Acalypha_lamiana_OM140918:0.0000020000):0.0233913000):0.0047917700	(Acalypha_pervilleana_LG_10649:0.0000020000	Acalypha_pervilleana_OM140952:0.0000020000):0.0112499000):0.0000026897	Acalypha_urophylla_OM140983:0.0112260000):0.0454422000	((((Acalypha_capillipes_C_12414:0.0048910000	Acalypha_lyonsii_GF_13086:0.0208820000):0.0021084600	(((Acalypha_cardiophylla_cardiophylla_E_14535:0.0000010000	Acalypha_cardiophylla_cardiophylla_L_1631:0.0022020000):0.0045042500	Acalypha_longispica_P_948:0.0299150000):0.0188373000	Acalypha_caturus_J_160:0.0140880000):0.0160400000):0.0175904000	Acalypha_novoguineensis_P_6928:0.0185170000):0.0512459000	((((((((((Acalypha_amentacea_amentacea_VS_SR54:0.0138710000	(Acalypha_angatensis_C_434:0.0000010000	Acalypha_grandibracteata_L_1209:0.0000010000):0.0326848000):0.0018682400	((Acalypha_hellwigii_T_14288:0.0146290000	((Acalypha_amentacea_palauensis_E_LR22594:0.0000020000	(Acalypha_hispida_VWS_sn:0.0000010000	Acalypha_wilkesiana_VWS_3196:0.0000010000):0.0000024260):0.0022014100	Acalypha_grandis_M_573:0.0043630000):0.0408209000):0.0053785800	Acalypha_nemorum_F_7634:0.0511190000):0.0035376300):0.0054142100	Acalypha_volkensii_M_1152:0.0468630000):0.0041080000	Acalypha_bipartita_N_ATBP_596:0.1002240000):0.0048605500	(((Acalypha_allenii_S_203:0.0040490000	Acalypha_ornata_A_389:0.0163500000):0.0630089000	((Acalypha_capitata_K_164:0.0703020000	Acalypha_villicaus_G_ATBP_597:0.0086480000):0.0615587000	Acalypha_nyasica_SB_1907:0.0508990000):0.0061529400):0.0021275900	(Acalypha_ciliata_M_5872:0.0120880000	Acalypha_lanceolata_E_LR22586:0.0231320000):0.0591452000):0.0000026914):0.0085959000	(((((((Acalypha_aliena_VWS_1243:0.0000020000	Acalypha_neomexicana_VWS_1410:0.0045190000):0.0181827000	((Acalypha_boliviensis_Z_8648:0.0110240000	Acalypha_hypogaea_VWS_757:0.0496490000):0.0000026934	Acalypha_burquezii_VD_99-596:0.0375100000):0.0052107200):0.0028915500
(Acalypha_acmophylla_KC_0331:0.0023130000	((Acalypha_kerrii_WHQ_W125:0.0045880000	(Acalypha_siamensis_siamensis_VS_SR52:0.0211930000	(Acalypha_glabrata_B_9316:0.0213440000	(((Acalypha_gillespieae_LG_10693:0.0000020000	(Acalypha_gillespieae_OM140898:0.0000020000	Acalypha_perrieri_LG_4123:0.0000020000):0.0000021183):0.0000024571	Acalypha_mayottensis_L_3268:0.0022990000):0.0113742000	Acalypha_neptunica_A_436:0.0130600000):0.0069933700):0.0066111700):0.0000028990):0.0000020706	Acalypha_matsudae_L_720:0.0022890000):0.0000020663	((((((Acalypha_boinensis_LG_10813:0.0000020000	Acalypha_urophylla_LG_10809:0.0000010000):0.0000021095	Acalypha_boinensis_OM140856:0.0000020000):0.0000029519	Acalypha_spachiana_LG_10856:0.0068920000):0.0046280300	(Acalypha_lamiana_OM140917:0.0000020000	((Acalypha_lamiana_LG_10691:0.0000010000	Acalypha_lamiana_OM140916:0.0000010000):0.0000020124	Acalypha_lamiana_OM140918:0.0000010000):0.0187960000):0.0045873100):0.0025786700	((Acalypha_pervilleana_LG_10649:0.0000020000	Acalypha_pervilleana_OM140952:0.0000010000):0.0098278000	Acalypha_urophylla_OM140983:0.0195260000):0.0014687400):0.0286420000	(((((Acalypha_capillipes_C_12414:0.0047840000	Acalypha_lyonsii_GF_13086:0.0118820000):0.0061022100	(((Acalypha_cardiophylla_cardiophylla_E_14535:0.0000010000	Acalypha_cardiophylla_cardiophylla_L_1631:0.0044940000):0.0023255900	Acalypha_longispica_P_948:0.0183980000):0.0141799000	Acalypha_caturus_J_160:0.0195270000):0.0330942000):0.0099312600	Acalypha_novoguineensis_P_6928:0.0105350000):0.0348457000	((((((((Acalypha_amentacea_amentacea_VS_SR54:0.0264130000	(Acalypha_angatensis_C_434:0.0000010000	Acalypha_grandibracteata_L_1209:0.0000010000):0.0163247000):0.0045387600	((Acalypha_hellwigii_T_14288:0.0034980000	((Acalypha_amentacea_palauensis_E_LR22594:0.0044850000	(Acalypha_hispida_VWS_sn:0.0000010000	Acalypha_wilkesiana_VWS_3196:0.0000010000):0.0000010014):0.0042180100	Acalypha_grandis_M_573:0.0025510000):0.0234266000):0.0127968000	Acalypha_nemorum_F_7634:0.0541710000):0.0050867500):0.0208248000	(Acalypha_ciliata_M_5872:0.0128700000	Acalypha_lanceolata_E_LR22586:0.0150840000):0.0464302000):0.0012034500	((Acalypha_volkensii_M_1152:0.0398140000	Acalypha_bipartita_N_ATBP_596:0.1082690000):0.0000022087	(Acalypha_capitata_K_164:0.0388190000	Acalypha_villicaus_G_ATBP_597:0.0128190000):0.0480823000):0.0078000000):0.0064696000	(Acalypha_allenii_S_203:0.0052380000	Acalypha_ornata_A_389:0.0179920000):0.0589844000):0.0022969900	((((Acalypha_andringitrensis_LG_10850:0.0003740000	Acalypha_indica_H_25706:0.1972180000):0.0067392300	(((Acalypha_andringitrensis_OM140847:0.0000010000	Acalypha_radula_LG_10758:0.0029230000):0.0015587400	Acalypha_radula_OM140963:0.0000020000):0.0067892200
(Acalypha_acmophylla_KC_0331:0.0046250000	Acalypha_kerrii_WHQ_W125:0.0000020000	(Acalypha_matsudae_L_720:0.0068770000	(Acalypha_siamensis_siamensis_VS_SR52:0.0106230000	((Acalypha_glabrata_B_9316:0.0184510000	(((Acalypha_gillespieae_LG_10693:0.0000020000	Acalypha_gillespieae_OM140898:0.0000010000):0.0000010000	(Acalypha_mayottensis_L_3268:0.0022430000	Acalypha_perrieri_LG_4123:0.0000010000):0.0067760100):0.0061338500	Acalypha_neptunica_A_436:0.0193350000):0.0111294000):0.0130132000	((((((Acalypha_boinensis_LG_10813:0.0000010000	Acalypha_boinensis_OM140856:0.0000010000):0.0045227400	(Acalypha_urophylla_LG_10809:0.0000010000	Acalypha_spachiana_LG_10856:0.0000020000):0.0000024020):0.0137874000	(Acalypha_lamiana_OM140917:0.0000010000	((Acalypha_lamiana_LG_10691:0.0000010000	Acalypha_lamiana_OM140916:0.0000010000):0.0000010000	Acalypha_lamiana_OM140918:0.0000010000):0.0208844000):0.0000020365):0.0022202400	((Acalypha_pervilleana_LG_10649:0.0022420000	Acalypha_pervilleana_OM140952:0.0000010000):0.0091173200	Acalypha_urophylla_OM140983:0.0091270000):0.0000027758):0.0344904000	(((((((((((Acalypha_amentacea_amentacea_VS_SR54:0.0204100000	((Acalypha_hellwigii_T_14288:0.0295850000	((Acalypha_amentacea_palauensis_E_LR22594:0.0000020000	(Acalypha_hispida_VWS_sn:0.0000010000	Acalypha_wilkesiana_VWS_3196:0.0000010000):0.0000010000):0.0044842100	Acalypha_grandis_M_573:0.0044260000):0.0255181000):0.0105140000	Acalypha_nemorum_F_7634:0.0581860000):0.0041262900):0.0000029643	(Acalypha_angatensis_C_434:0.0000010000	Acalypha_grandibracteata_L_1209:0.0000010000):0.0226234000):0.0212449000	Acalypha_volkensii_M_1152:0.0475960000):0.0094195900	(Acalypha_bipartita_N_ATBP_596:0.0867430000	Acalypha_crenata_G_5396:0.1109000000):0.0000022305):0.0060159900	(((Acalypha_allenii_S_203:0.0000020000	Acalypha_ornata_A_389:0.0232880000):0.0455983000	((Acalypha_capitata_K_164:0.0537910000	Acalypha_villicaus_G_ATBP_597:0.0085820000):0.0672388000	Acalypha_nyasica_SB_1907:0.0785890000):0.0027663900):0.0069821500	(Acalypha_ciliata_M_5872:0.0081130000	Acalypha_lanceolata_E_LR22586:0.0124330000):0.0543998000):0.0012964600):0.0075261800	(Acalypha_brachystachya_SAGBE_2353:0.0370740000	Acalypha_psilostachya_S_122:0.0094330000):0.0779207000):0.0057742100	((((((((Acalypha_deamii_GL_2369:0.0023690000	Acalypha_monococca_GL_2319:0.0166410000):0.0045755600	Acalypha_rhomboidea_GL_2316:0.0000020000):0.0124521000	Acalypha_virginica_GL_2342:0.0111300000):0.0268083000	((Acalypha_cuneata_H_168:0.0271550000	Acalypha_scandens_B_1673:0.0467370000):0.0713295000	((Acalypha_gracilis_D_12789:0.0493070000	Acalypha_multicaulis_T_5087:0.0652580000):0.0035328700
(Acalypha_acmophylla_KC_0331:0.0130170000	(Acalypha_kerrii_WHQ_W125:0.0000020000	((Acalypha_siamensis_siamensis_VS_SR52:0.0233020000	(Acalypha_glabrata_B_9316:0.0194480000	((Acalypha_gillespieae_LG_10693:0.0048820000	(Acalypha_gillespieae_OM140898:0.0000010000	(Acalypha_mayottensis_L_3268:0.0049020000	Acalypha_perrieri_LG_4123:0.0000010000):0.0024346000):0.0000010008):0.0070704600	Acalypha_neptunica_A_436:0.0204880000):0.0065562700):0.0151663000):0.0000028828	((((((((Acalypha_boinensis_LG_10813:0.0000010000	Acalypha_urophylla_LG_10809:0.0000010000):0.0000020989	Acalypha_boinensis_OM140856:0.0000010000):0.0000010008	Acalypha_spachiana_LG_10856:0.0024550000):0.0124790000	Acalypha_lamiana_OM140917:0.0000020000):0.0047448400	((Acalypha_lamiana_LG_10691:0.0000010000	Acalypha_lamiana_OM140918:0.0000010000):0.0000010008	Acalypha_lamiana_OM140916:0.0000010000):0.0102613000):0.0076514100	(Acalypha_pervilleana_LG_10649:0.0000020000	Acalypha_pervilleana_OM140952:0.0000010000):0.0123909000):0.0000026653	Acalypha_urophylla_OM140983:0.0203400000):0.0453586000	(((((Acalypha_capillipes_C_12414:0.0079510000	Acalypha_lyonsii_GF_13086:0.0128000000):0.0029199300	Acalypha_novoguineensis_P_6928:0.0511270000):0.0078863500	(((Acalypha_cardiophylla_cardiophylla_E_14535:0.0000010000	Acalypha_cardiophylla_cardiophylla_L_1631:0.0000020000):0.0076716600	Acalypha_longispica_P_948:0.0202330000):0.0159093000	Acalypha_caturus_J_160:0.0238650000):0.0155904000):0.0269531000	(((((((((((((Acalypha_amentacea_amentacea_VS_SR54:0.0312380000	(Acalypha_angatensis_C_434:0.0000010000	Acalypha_grandibracteata_L_1209:0.0000010000):0.0151812000):0.0021529900	(Acalypha_hellwigii_T_14288:0.0294510000	(Acalypha_amentacea_palauensis_E_LR22594:0.0024170000	((Acalypha_hispida_VWS_sn:0.0000010000	Acalypha_wilkesiana_VWS_3196:0.0000010000):0.0000010008	Acalypha_grandis_M_573:0.0000030000):0.0000021861):0.0393904000):0.0083128900):0.0000022873	Acalypha_nemorum_F_7634:0.0803920000):0.0302495000	(Acalypha_volkensii_M_1152:0.0588700000	Acalypha_bipartita_N_ATBP_596:0.0760190000):0.0124441000):0.0095059200	(Acalypha_ciliata_M_5872:0.0027590000	Acalypha_lanceolata_E_LR22586:0.0207030000):0.0436220000):0.0000021479	(Acalypha_capitata_K_164:0.0420490000	Acalypha_villicaus_G_ATBP_597:0.0074470000):0.0877656000):0.0063374700	(Acalypha_allenii_S_203:0.0055400000	Acalypha_ornata_A_389:0.0094180000):0.0600297000):0.0000026183	Acalypha_crenata_G_5396:0.1012150000):0.0031146900	(((Acalypha_andringitrensis_LG_10850:0.0053520000	(Acalypha_andringitrensis_OM140847:0.0000010000	(Acalypha_radula_LG_10758:0.0000020000	Acalypha_radula_OM140963:0.0000010000):0.0000011460):0.0184986000):0.0066603200	(Acalypha_vulneraria_R_2110:0.0033000000
(Acalypha_acmophylla_KC_0331:0.0093970000	(Acalypha_kerrii_WHQ_W125:0.0047930000	((Acalypha_siamensis_siamensis_VS_SR52:0.0000020000	(((((Acalypha_capillipes_C_12414:0.0089170000	Acalypha_lyonsii_GF_13086:0.0181420000):0.0167337000	(((Acalypha_cardiophylla_cardiophylla_E_14535:0.0000010000	Acalypha_cardiophylla_cardiophylla_L_1631:0.0069800000):0.0024459700	Acalypha_longispica_P_948:0.0287710000):0.0279541000	Acalypha_caturus_J_160:0.0203370000):0.0115594000):0.0069281200	Acalypha_novoguineensis_P_6928:0.0509050000):0.0229767000	(((((Acalypha_acrogyna_H_1959:0.0000020000	Acalypha_echinus_L_1215:0.0047640000):0.0275432000	(Mareya_micrantha_W_1042:0.2746510000	((Erythrococca_natalensis_AKB_8445:0.1414040000	Micrococca_capensis_AKB_7617:0.1926830000):0.2938520000	Bernardia_viridis_R_4552:0.5732080000):0.1024520000):0.2226380000):0.0119801000	(((Acalypha_diminuta_LG_10816:0.0047070000	Acalypha_diminuta_OM140884:0.0000010000):0.0046617700	Acalypha_diminuta_OM140885:0.0000020000):0.0106743000	Acalypha_gillmanii_K_513:0.0083760000):0.0397267000):0.0063348300	(((((Acalypha_costaricensis_W_66296:0.0148790000	Acalypha_schlechtendaliana_MG_7708:0.0226960000):0.0160988000	Acalypha_filipes_VWS_3212:0.0180950000):0.0147442000	Acalypha_paniculata_M_ATBP_455:0.0612530000):0.0071831900	(Acalypha_elizabethiae_T_8706:0.0053840000	Acalypha_villosa_TC_73114:0.0092380000):0.0392048000):0.0139234000	Acalypha_gummifera_S_25830:0.0407570000):0.0274388000):0.0523893000	((((Acalypha_angustata_KB_4005:0.0000010000	Acalypha_glandulifolia_B_9831:0.0000010000):0.0044599700	Acalypha_wilmsii_AKB_11219:0.0000020000):0.0000266273	Acalypha_peduncularis_R_646:0.0022790000):0.0090931100	(Acalypha_decumbens_G_8286:0.0114780000	Acalypha_ecklonii_P_1183:0.0092370000):0.0000023474):0.0726786000):0.0321575000):0.0157560000	(((((((((Acalypha_amentacea_amentacea_VS_SR54:0.0239520000	(Acalypha_angatensis_C_434:0.0000010000	Acalypha_grandibracteata_L_1209:0.0000010000):0.0087954100):0.0043468800	((Acalypha_hellwigii_T_14288:0.0170850000	((Acalypha_amentacea_palauensis_E_LR22594:0.0021940000	(Acalypha_hispida_VWS_sn:0.0000010000	Acalypha_wilkesiana_VWS_3196:0.0000010000):0.0000010014):0.0022390700	Acalypha_grandis_M_573:0.0066810000):0.0333535000):0.0086670200	Acalypha_nemorum_F_7634:0.0504370000):0.0061677300):0.0220327000	((Acalypha_allenii_S_203:0.0028840000	Acalypha_ornata_A_389:0.0110360000):0.0513872000	(Acalypha_ciliata_M_5872:0.0042910000	Acalypha_lanceolata_E_LR22586:0.0163350000):0.0766954000):0.0000026346):0.0174579000	(Acalypha_capitata_K_164:0.0323970000	Acalypha_villicaus_G_ATBP_597:0.0071020000):0.0640362000):0.0000022624	(Acalypha_volkensii_M_1152:0.0614860000	Acalypha_bipartita_N_ATBP_596:0.0469150000):0.0096615200):0.0057424600
(Acalypha_acmophylla_KC_0331:0.0093240000	(Acalypha_kerrii_WHQ_W125:0.0022670000	(Acalypha_siamensis_siamensis_VS_SR52:0.0217580000	((Acalypha_glabrata_B_9316:0.0285870000	((Acalypha_gillespieae_LG_10693:0.0162830000	(Acalypha_gillespieae_OM140898:0.0000020000	(Acalypha_mayottensis_L_3268:0.0069100000	Acalypha_perrieri_LG_4123:0.0000020000):0.0022818800):0.0000010014):0.0104751000	Acalypha_neptunica_A_436:0.0149750000):0.0160650000):0.0077175000	((((((Acalypha_boinensis_LG_10813:0.0000010000	Acalypha_boinensis_OM140856:0.0000010000):0.0022549800	(Acalypha_urophylla_LG_10809:0.0000010000	Acalypha_spachiana_LG_10856:0.0000020000):0.0000021183):0.0128313000	Acalypha_lamiana_OM140917:0.0009710000):0.0021315200	((Acalypha_pervilleana_LG_10649:0.0022390000	Acalypha_pervilleana_OM140952:0.0000010000):0.0046848600	Acalypha_urophylla_OM140983:0.0115000000):0.0078094900):0.0070147800	((Acalypha_lamiana_LG_10691:0.0000010000	Acalypha_lamiana_OM140916:0.0000010000):0.0000020124	Acalypha_lamiana_OM140918:0.0000010000):0.0196394000):0.0299319000	((((((Acalypha_capillipes_C_12414:0.0039540000	Acalypha_lyonsii_GF_13086:0.0128090000):0.0161518000	(((Acalypha_cardiophylla_cardiophylla_E_14535:0.0000010000	Acalypha_cardiophylla_cardiophylla_L_1631:0.0044450000):0.0047254300	Acalypha_longispica_P_948:0.0179830000):0.0242741000	Acalypha_caturus_J_160:0.0141030000):0.0192427000):0.0013636900	Acalypha_novoguineensis_P_6928:0.0123770000):0.0198631000	(((((Acalypha_angustata_KB_4005:0.0000010000	Acalypha_glandulifolia_B_9831:0.0000010000):0.0067449600	Acalypha_wilmsii_AKB_11219:0.0000010000):0.0000024891	Acalypha_peduncularis_R_646:0.0045240000):0.0209868000	Acalypha_decumbens_G_8286:0.0045790000):0.0000022680	Acalypha_ecklonii_P_1183:0.0159290000):0.1237460000):0.0302372000	((((((((((Acalypha_amentacea_amentacea_VS_SR54:0.0092160000	((Acalypha_hellwigii_T_14288:0.0258160000	((Acalypha_amentacea_palauensis_E_LR22594:0.0000020000	(Acalypha_hispida_VWS_sn:0.0000010000	Acalypha_wilkesiana_VWS_3196:0.0000010000):0.0000023110):0.0023506600	Acalypha_grandis_M_573:0.0068580000):0.0292848000):0.0006324700	Acalypha_nemorum_F_7634:0.0654440000):0.0034244200):0.0000029526	(Acalypha_angatensis_C_434:0.0000010000	Acalypha_grandibracteata_L_1209:0.0000010000):0.0208829000):0.0174057000	(Acalypha_ciliata_M_5872:0.0083740000	Acalypha_lanceolata_E_LR22586:0.0074770000):0.0784710000):0.0049334100	((Acalypha_allenii_S_203:0.0000030000	Acalypha_ornata_A_389:0.0186660000):0.0411992000	(Acalypha_capitata_K_164:0.0467370000	Acalypha_villicaus_G_ATBP_597:0.0232880000):0.0746662000):0.0070895000):0.0037853400	(Acalypha_volkensii_M_1152:0.0298970000	Acalypha_bipartita_N_ATBP_596:0.0719180000):0.0043083500):0.0026928400
(Acalypha_acmophylla_KC_0331:0.0187610000	(Acalypha_kerrii_WHQ_W125:0.0044480000	(Acalypha_siamensis_siamensis_VS_SR52:0.0110390000	((Acalypha_glabrata_B_9316:0.0056080000	((Acalypha_gillespieae_LG_10693:0.0043680000	((Acalypha_gillespieae_OM140898:0.0000010000	Acalypha_perrieri_LG_4123:0.0000010000):0.0000021069	Acalypha_mayottensis_L_3268:0.0043730000):0.0000010009):0.0018766100	Acalypha_neptunica_A_436:0.0114310000):0.0083290900):0.0054126700	(((((((Acalypha_boinensis_LG_10813:0.0000010000	Acalypha_boinensis_OM140856:0.0000010000):0.0065222500	(Acalypha_urophylla_LG_10809:0.0000020000	Acalypha_spachiana_LG_10856:0.0021560000):0.0000020052):0.0109805000	Acalypha_lamiana_OM140917:0.0000020000):0.0017695200	((Acalypha_lamiana_LG_10691:0.0000010000	Acalypha_lamiana_OM140918:0.0000010000):0.0000010009	Acalypha_lamiana_OM140916:0.0000010000):0.0092053800):0.0136436000	(Acalypha_pervilleana_LG_10649:0.0000020000	Acalypha_pervilleana_OM140952:0.0000010000):0.0021341000):0.0000025990	Acalypha_urophylla_OM140983:0.0087160000):0.0253784000	((((Acalypha_capillipes_C_12414:0.0091500000	Acalypha_lyonsii_GF_13086:0.0157900000):0.0051538000	(((Acalypha_cardiophylla_cardiophylla_E_14535:0.0000010000	Acalypha_cardiophylla_cardiophylla_L_1631:0.0066280000):0.0114624000	Acalypha_longispica_P_948:0.0180940000):0.0161719000	Acalypha_caturus_J_160:0.0070010000):0.0337663000):0.0050166500	Acalypha_novoguineensis_P_6928:0.0252740000):0.0419299000	((((((((((((Acalypha_amentacea_amentacea_VS_SR54:0.0209290000	(Acalypha_angatensis_C_434:0.0000010000	Acalypha_grandibracteata_L_1209:0.0000010000):0.0229892000):0.0017745800	((Acalypha_hellwigii_T_14288:0.0115230000	Acalypha_nemorum_F_7634:0.0285700000):0.0000020743	((Acalypha_amentacea_palauensis_E_LR22594:0.0021810000	(Acalypha_hispida_VWS_sn:0.0000010000	Acalypha_wilkesiana_VWS_3196:0.0000010000):0.0000010009):0.0021820100	Acalypha_grandis_M_573:0.0000030000):0.0347835000):0.0070165700):0.0151064000	(Acalypha_volkensii_M_1152:0.0345520000	Acalypha_bipartita_N_ATBP_596:0.0650960000):0.0096392100):0.0031398400	(Acalypha_crenata_G_5396:0.1041860000	(Acalypha_ciliata_M_5872:0.0198830000	Acalypha_lanceolata_E_LR22586:0.0100930000):0.0645920000):0.0219152000):0.0000022149	((Acalypha_allenii_S_203:0.0050280000	Acalypha_ornata_A_389:0.0108930000):0.0584922000	(Acalypha_capitata_K_164:0.0244070000	Acalypha_villicaus_G_ATBP_597:0.0086530000):0.0704800000):0.0115851000):0.0089643800	(((((((Acalypha_deamii_GL_2369:0.0044690000	Acalypha_rhomboidea_GL_2316:0.0000020000):0.0036920000	Acalypha_monococca_GL_2319:0.0209400000):0.0087967500	Acalypha_virginica_GL_2342:0.0139190000):0.0212675000	(((Acalypha_membranacea_AR_6532:0.0285400000
(Acalypha_acmophylla_KC_0331:0.0237480000	(Acalypha_kerrii_WHQ_W125:0.0024940000	((Acalypha_siamensis_siamensis_VS_SR52:0.0147480000	((((((Acalypha_boinensis_LG_10813:0.0000010000	Acalypha_boinensis_OM140856:0.0000010000):0.0000020474	Acalypha_urophylla_LG_10809:0.0000010000):0.0000010000	Acalypha_spachiana_LG_10856:0.0000020000):0.0077072500	(Acalypha_lamiana_OM140917:0.0000020000	((Acalypha_lamiana_LG_10691:0.0000010000	Acalypha_lamiana_OM140916:0.0000010000):0.0000010000	Acalypha_lamiana_OM140918:0.0000010000):0.0284866000):0.0024012600):0.0050883200	((Acalypha_pervilleana_LG_10649:0.0000020000	Acalypha_pervilleana_OM140952:0.0000010000):0.0075345700	Acalypha_urophylla_OM140983:0.0101100000):0.0000010000):0.0663290000	(((((Acalypha_capillipes_C_12414:0.0014080000	Acalypha_lyonsii_GF_13086:0.0119200000):0.0102902000	(((Acalypha_cardiophylla_cardiophylla_E_14535:0.0000010000	Acalypha_cardiophylla_cardiophylla_L_1631:0.0024780000):0.0053391900	Acalypha_longispica_P_948:0.0449950000):0.0045736200	Acalypha_caturus_J_160:0.0274890000):0.0154289000):0.0075329300	Acalypha_novoguineensis_P_6928:0.0185660000):0.0145242000	((((((((Acalypha_amentacea_amentacea_VS_SR54:0.0230560000	((Acalypha_hellwigii_T_14288:0.0176760000	((Acalypha_amentacea_palauensis_E_LR22594:0.0023290000	(Acalypha_hispida_VWS_sn:0.0000010000	Acalypha_wilkesiana_VWS_3196:0.0000010000):0.0000010000):0.0053132000	Acalypha_grandis_M_573:0.0065660000):0.0331069000):0.0152963000	Acalypha_nemorum_F_7634:0.0393540000):0.0065307400):0.0011580200	(Acalypha_angatensis_C_434:0.0000010000	Acalypha_grandibracteata_L_1209:0.0000010000):0.0367899000):0.0213934000	Acalypha_bipartita_N_ATBP_596:0.0671840000):0.0046085000	(((Acalypha_allenii_S_203:0.0053810000	Acalypha_ornata_A_389:0.0252880000):0.0341030000	(Acalypha_capitata_K_164:0.0299330000	Acalypha_villicaus_G_ATBP_597:0.0089550000):0.0497423000):0.0071948900	(Acalypha_ciliata_M_5872:0.0000020000	Acalypha_lanceolata_E_LR22586:0.0121520000):0.0669553000):0.0010792300):0.0141617000	(((Acalypha_andringitrensis_LG_10850:0.0054400000	(((Acalypha_andringitrensis_OM140847:0.0000010000	Acalypha_radula_LG_10758:0.0022080000):0.0002251210	Acalypha_radula_OM140963:0.0000010000):0.0050770700	(Acalypha_vulneraria_R_2110:0.0050830000	Acalypha_decaryana_P_1751:0.0202140000):0.0072318900):0.0019696900):0.0371312000	(Acalypha_volkensii_M_1152:0.0315020000	((Acalypha_australis_X_4728:0.0226380000	Acalypha_indica_H_25706:0.1684400000):0.0162229000	Acalypha_crenata_G_5396:0.0721010000):0.0345011000):0.0000024097):0.0127375000	((((((Acalypha_deamii_GL_2369:0.0024540000	Acalypha_rhomboidea_GL_2316:0.0000020000):0.0043764100	Acalypha_virginica_GL_2342:0.0238970000):0.0112892000
(Acalypha_acmophylla_KC_0331:0.0071430000	Acalypha_kerrii_WHQ_W125:0.0000020000	(Acalypha_matsudae_L_720:0.0095380000	((Acalypha_siamensis_siamensis_VS_SR52:0.0132530000	(((((Acalypha_capillipes_C_12414:0.0110250000	Acalypha_lyonsii_GF_13086:0.0295640000):0.0184749000	(((Acalypha_cardiophylla_cardiophylla_E_14535:0.0000010000	Acalypha_cardiophylla_cardiophylla_L_1631:0.0000020000):0.0076048300	Acalypha_longispica_P_948:0.0373950000):0.0283625000	Acalypha_caturus_J_160:0.0149660000):0.0165886000):0.0193381000	Acalypha_novoguineensis_P_6928:0.0270260000):0.0241960000	((((((((((Acalypha_amentacea_amentacea_VS_SR54:0.0144110000	(Acalypha_angatensis_C_434:0.0000010000	Acalypha_grandibracteata_L_1209:0.0000010000):0.0214206000):0.0047218200	((Acalypha_hellwigii_T_14288:0.0172870000	((Acalypha_amentacea_palauensis_E_LR22594:0.0000020000	(Acalypha_hispida_VWS_sn:0.0000010000	Acalypha_wilkesiana_VWS_3196:0.0000010000):0.0000010014):0.0000021955	Acalypha_grandis_M_573:0.0045590000):0.0368011000):0.0150589000	Acalypha_nemorum_F_7634:0.0644680000):0.0014965600):0.0209596000	Acalypha_volkensii_M_1152:0.0559240000):0.0007275240	Acalypha_bipartita_N_ATBP_596:0.0971990000):0.0116565000	(((Acalypha_allenii_S_203:0.0139520000	Acalypha_ornata_A_389:0.0131460000):0.0698144000	(Acalypha_capitata_K_164:0.0268710000	Acalypha_villicaus_G_ATBP_597:0.0080130000):0.0771137000):0.0054401100	(Acalypha_ciliata_M_5872:0.0191030000	Acalypha_lanceolata_E_LR22586:0.0189760000):0.0839097000):0.0000024961):0.0117513000	((((Acalypha_andringitrensis_LG_10850:0.0191720000	((Acalypha_andringitrensis_OM140847:0.0000010000	Acalypha_radula_LG_10758:0.0000020000):0.0094394300	Acalypha_radula_OM140963:0.0000020000):0.0000025172):0.0088067300	(Acalypha_vulneraria_R_2110:0.0023400000	Acalypha_decaryana_P_1751:0.0145940000):0.0051110700):0.0280838000	(((((((Acalypha_deamii_GL_2369:0.0095040000	Acalypha_rhomboidea_GL_2316:0.0000020000):0.0091254900	Acalypha_monococca_GL_2319:0.0126380000):0.0126140000	Acalypha_virginica_GL_2342:0.0143920000):0.0377720000	(Acalypha_membranacea_AR_6532:0.0702310000	((Acalypha_cuneata_H_168:0.0478390000	Acalypha_scandens_B_1673:0.0276290000):0.0549836000	((Acalypha_gracilis_D_12789:0.0428180000	Acalypha_communis_N_610:0.0726190000):0.0000025920	Acalypha_multicaulis_T_5087:0.0418540000):0.0171897000):0.0247706000):0.0031177600):0.0043929200	(((Acalypha_bisetosa_AL_33893:0.0119870000	Acalypha_diversifolia_C_1296:0.0096630000):0.0831000000	Acalypha_stricta_V_743:0.0344350000):0.0179629000	(Acalypha_dictyoneura_TC_72193:0.0047610000	Acalypha_padifolia_Z_3411:0.0000020000):0.0053858800):0.0255890000):0.0065431200	(((Acalypha_lycioides_T_11351:0.0000030000
(Acalypha_acmophylla_KC_0331:0.0115300000	(Acalypha_kerrii_WHQ_W125:0.0000020000	(Acalypha_siamensis_siamensis_VS_SR52:0.0026260000	((Acalypha_glabrata_B_9316:0.0158490000	(((Acalypha_gillespieae_LG_10693:0.0021770000	Acalypha_gillespieae_OM140898:0.0000020000):0.0000010014	(Acalypha_mayottensis_L_3268:0.0043750000	Acalypha_perrieri_LG_4123:0.0000020000):0.0065880400):0.0084601200	Acalypha_neptunica_A_436:0.0160840000):0.0097315700):0.0000029568	(((((((Acalypha_boinensis_LG_10813:0.0000010000	Acalypha_boinensis_OM140856:0.0000010000):0.0065096700	(Acalypha_urophylla_LG_10809:0.0000020000	Acalypha_spachiana_LG_10856:0.0000020000):0.0000021245):0.0153825000	Acalypha_lamiana_OM140917:0.0000020000):0.0041909000	((Acalypha_lamiana_LG_10691:0.0000010000	Acalypha_lamiana_OM140918:0.0000010000):0.0000029614	Acalypha_lamiana_OM140916:0.0000010000):0.0157040000):0.0044656300	(Acalypha_pervilleana_LG_10649:0.0000020000	Acalypha_pervilleana_OM140952:0.0000020000):0.0043117900):0.0000027275	Acalypha_urophylla_OM140983:0.0131130000):0.0475041000	(((((Acalypha_capillipes_C_12414:0.0067640000	Acalypha_lyonsii_GF_13086:0.0102770000):0.0047073000	Acalypha_novoguineensis_P_6928:0.0212490000):0.0047920500	(((Acalypha_cardiophylla_cardiophylla_E_14535:0.0000010000	Acalypha_cardiophylla_cardiophylla_L_1631:0.0087390000):0.0067878200	Acalypha_longispica_P_948:0.0247430000):0.0182176000	Acalypha_caturus_J_160:0.0116400000):0.0143733000):0.0219341000	((((((((Acalypha_amentacea_amentacea_VS_SR54:0.0223640000	((Acalypha_angatensis_C_434:0.0000010000	Acalypha_grandibracteata_L_1209:0.0000010000):0.0167212000	Acalypha_bipartita_N_ATBP_596:0.0706620000):0.0032730700):0.0000020753	((Acalypha_hellwigii_T_14288:0.0273650000	((Acalypha_amentacea_palauensis_E_LR22594:0.0000020000	(Acalypha_hispida_VWS_sn:0.0000010000	Acalypha_wilkesiana_VWS_3196:0.0000010000):0.0000010014):0.0000022059	Acalypha_grandis_M_573:0.0109800000):0.0351279000):0.0053168500	Acalypha_nemorum_F_7634:0.0332160000):0.0022843100):0.0131629000	Acalypha_volkensii_M_1152:0.0450880000):0.0073111400	((Acalypha_allenii_S_203:0.0136260000	Acalypha_ornata_A_389:0.0264770000):0.0392004000	((Acalypha_capitata_K_164:0.0237660000	Acalypha_villicaus_G_ATBP_597:0.0190980000):0.0598276000	(Acalypha_ciliata_M_5872:0.0246370000	Acalypha_lanceolata_E_LR22586:0.0070310000):0.0498554000):0.0049337300):0.0007591170):0.0047837000	(((Acalypha_andringitrensis_LG_10850:0.0081890000	((Acalypha_andringitrensis_OM140847:0.0000010000	Acalypha_radula_LG_10758:0.0021570000):0.0000037226	Acalypha_radula_OM140963:0.0000020000):0.0074559200):0.0081431300	(Acalypha_vulneraria_R_2110:0.0093290000	Acalypha_decaryana_P_1751:0.0244740000):0.0058111400):0.0366876000
(Acalypha_acmophylla_KC_0331:0.0109100000	(Acalypha_kerrii_WHQ_W125:0.0000020000	((Acalypha_siamensis_siamensis_VS_SR52:0.0099840000	((((((Acalypha_boinensis_LG_10813:0.0000010000	Acalypha_boinensis_OM140856:0.0000010000):0.0020537300	Acalypha_urophylla_LG_10809:0.0000010000):0.0000010000	Acalypha_spachiana_LG_10856:0.0020530000):0.0084481800	(Acalypha_lamiana_OM140917:0.0000010000	((Acalypha_lamiana_LG_10691:0.0000010000	Acalypha_lamiana_OM140916:0.0000010000):0.0000010000	Acalypha_lamiana_OM140918:0.0000010000):0.0062104400):0.0040419700):0.0048241100	((Acalypha_pervilleana_LG_10649:0.0020400000	Acalypha_pervilleana_OM140952:0.0000010000):0.0063045200	Acalypha_urophylla_OM140983:0.0063390000):0.0014049000):0.0317503000	(((((Acalypha_capillipes_C_12414:0.0112350000	Acalypha_lyonsii_GF_13086:0.0091700000):0.0164737000	(((Acalypha_cardiophylla_cardiophylla_E_14535:0.0000010000	Acalypha_cardiophylla_cardiophylla_L_1631:0.0061820000):0.0021475500	Acalypha_longispica_P_948:0.0167170000):0.0175422000	Acalypha_caturus_J_160:0.0082840000):0.0228399000):0.0064574600	Acalypha_novoguineensis_P_6928:0.0184160000):0.0536806000	((((((((((((Acalypha_amentacea_amentacea_VS_SR54:0.0266970000	(Acalypha_angatensis_C_434:0.0000010000	Acalypha_grandibracteata_L_1209:0.0000010000):0.0218139000):0.0039808800	((Acalypha_hellwigii_T_14288:0.0157740000	((Acalypha_amentacea_palauensis_E_LR22594:0.0020590000	(Acalypha_hispida_VWS_sn:0.0000010000	Acalypha_wilkesiana_VWS_3196:0.0000010000):0.0000010000):0.0041362700	Acalypha_grandis_M_573:0.0000030000):0.0243595000):0.0000340841	Acalypha_nemorum_F_7634:0.0594050000):0.0061317200):0.0095535400	((Acalypha_allenii_S_203:0.0045400000	Acalypha_ornata_A_389:0.0218220000):0.0412181000	(Acalypha_ciliata_M_5872:0.0167520000	Acalypha_lanceolata_E_LR22586:0.0085220000):0.0473252000):0.0000021216):0.0057234300	(Acalypha_capitata_K_164:0.0282290000	Acalypha_villicaus_G_ATBP_597:0.0152890000):0.0573821000):0.0014876300	((Acalypha_volkensii_M_1152:0.0269790000	Acalypha_crenata_G_5396:0.0548410000):0.0148330000	Acalypha_bipartita_N_ATBP_596:0.0768880000):0.0049207700):0.0060977800	(((((((Acalypha_deamii_GL_2369:0.0105920000	Acalypha_rhomboidea_GL_2316:0.0000020000):0.0083033300	Acalypha_monococca_GL_2319:0.0254430000):0.0087851300	Acalypha_virginica_GL_2342:0.0171740000):0.0184545000	((Acalypha_cuneata_H_168:0.0345610000	Acalypha_scandens_B_1673:0.0368130000):0.0641460000	((Acalypha_gracilis_D_12789:0.0266840000	Acalypha_multicaulis_T_5087:0.0403830000):0.0098320600	Acalypha_communis_N_610:0.0727320000):0.0211559000):0.0000020185):0.0001419790	Acalypha_membranacea_AR_6532:0.0444060000):0.0060757500	(((Acalypha_lycioides_T_11351:0.0018310000
(Acalypha_acmophylla_KC_0331:0.0102010000	((Acalypha_kerrii_WHQ_W125:0.0048680000	(Acalypha_siamensis_siamensis_VS_SR52:0.0118110000	(Acalypha_glabrata_B_9316:0.0059900000	((Acalypha_gillespieae_LG_10693:0.0024300000	(Acalypha_gillespieae_OM140898:0.0000020000	(Acalypha_mayottensis_L_3268:0.0024360000	Acalypha_perrieri_LG_4123:0.0000020000):0.0024317400):0.0000010014):0.0042794400	Acalypha_neptunica_A_436:0.0155830000):0.0126453000):0.0071497700):0.0000020188):0.0000020661	((((((Acalypha_boinensis_LG_10813:0.0000010000	Acalypha_boinensis_OM140856:0.0000010000):0.0023963000	(Acalypha_urophylla_LG_10809:0.0000010000	Acalypha_spachiana_LG_10856:0.0000020000):0.0000020327):0.0099867000	(Acalypha_lamiana_OM140917:0.0000020000	(Acalypha_lamiana_LG_10691:0.0000010000	(Acalypha_lamiana_OM140916:0.0000010000	Acalypha_lamiana_OM140918:0.0000010000):0.0000029614):0.0326768000):0.0021824300):0.0075021300	(Acalypha_pervilleana_LG_10649:0.0000020000	Acalypha_pervilleana_OM140952:0.0000020000):0.0121345000):0.0000021942	Acalypha_urophylla_OM140983:0.0121440000):0.0378573000	(((((Acalypha_capillipes_C_12414:0.0129230000	Acalypha_lyonsii_GF_13086:0.0101570000):0.0048752900	(((Acalypha_cardiophylla_cardiophylla_E_14535:0.0000010000	Acalypha_cardiophylla_cardiophylla_L_1631:0.0094990000):0.0000021539	Acalypha_longispica_P_948:0.0241950000):0.0230535000	Acalypha_caturus_J_160:0.0183320000):0.0217219000):0.0082035200	Acalypha_novoguineensis_P_6928:0.0290840000):0.0223474000	(((((((((Acalypha_amentacea_amentacea_VS_SR54:0.0207660000	(Acalypha_angatensis_C_434:0.0000010000	Acalypha_grandibracteata_L_1209:0.0000010000):0.0469920000):0.0014852400	((Acalypha_hellwigii_T_14288:0.0150230000	((Acalypha_amentacea_palauensis_E_LR22594:0.0000020000	(Acalypha_hispida_VWS_sn:0.0000010000	Acalypha_wilkesiana_VWS_3196:0.0000010000):0.0000010014):0.0050536600	Acalypha_grandis_M_573:0.0071060000):0.0225682000):0.0000020853	Acalypha_nemorum_F_7634:0.0651580000):0.0052022800):0.0171674000	Acalypha_volkensii_M_1152:0.0377240000):0.0014460900	Acalypha_bipartita_N_ATBP_596:0.0882380000):0.0082886800	((Acalypha_capitata_K_164:0.0617730000	Acalypha_villicaus_G_ATBP_597:0.0093200000):0.0508488000	(Acalypha_ciliata_M_5872:0.0036910000	Acalypha_lanceolata_E_LR22586:0.0108710000):0.0504009000):0.0114985000):0.0062622900	(((((((Acalypha_deamii_GL_2369:0.0071970000	Acalypha_rhomboidea_GL_2316:0.0000020000):0.0103833000	Acalypha_virginica_GL_2342:0.0255280000):0.0168389000	Acalypha_monococca_GL_2319:0.0160420000):0.0273093000	(Acalypha_membranacea_AR_6532:0.0493130000	((Acalypha_cuneata_H_168:0.0493960000	Acalypha_scandens_B_1673:0.0396030000):0.0543911000	((Acalypha_gracilis_D_12789:0.0422760000
(Acalypha_acmophylla_KC_0331:0.0052340000	Acalypha_kerrii_WHQ_W125:0.0000020000	(Acalypha_matsudae_L_720:0.0052350000	((Acalypha_siamensis_siamensis_VS_SR52:0.0148850000	(Acalypha_glabrata_B_9316:0.0166270000	((((Acalypha_capillipes_C_12414:0.0076080000	(Acalypha_lyonsii_GF_13086:0.0105110000	(((Acalypha_cardiophylla_cardiophylla_E_14535:0.0000010000	Acalypha_cardiophylla_cardiophylla_L_1631:0.0051050000):0.0025637500	Acalypha_longispica_P_948:0.0263690000):0.0134140000	Acalypha_caturus_J_160:0.0188870000):0.0320860000):0.0000022047):0.0078008100	Acalypha_novoguineensis_P_6928:0.0505440000):0.0290890000	(((((((((((Acalypha_amentacea_amentacea_VS_SR54:0.0213650000	(Acalypha_angatensis_C_434:0.0000010000	Acalypha_grandibracteata_L_1209:0.0000010000):0.0211535000):0.0022265100	((Acalypha_hellwigii_T_14288:0.0098330000	((Acalypha_amentacea_palauensis_E_LR22594:0.0000020000	(Acalypha_hispida_VWS_sn:0.0000010000	Acalypha_wilkesiana_VWS_3196:0.0000010000):0.0000010009):0.0025389200	Acalypha_grandis_M_573:0.0076430000):0.0204996000):0.0117468000	Acalypha_nemorum_F_7634:0.0328630000):0.0026723700):0.0075588300	Acalypha_bipartita_N_ATBP_596:0.0966550000):0.0020859600	Acalypha_volkensii_M_1152:0.0410460000):0.0055501600	((Acalypha_capitata_K_164:0.0218100000	Acalypha_villicaus_G_ATBP_597:0.0197610000):0.0741306000	(Acalypha_ciliata_M_5872:0.0098560000	Acalypha_lanceolata_E_LR22586:0.0130230000):0.0412039000):0.0015744800):0.0029319000	(Acalypha_allenii_S_203:0.0000030000	Acalypha_ornata_A_389:0.0155150000):0.0481972000):0.0160966000	((((((Acalypha_andringitrensis_LG_10850:0.0103950000	((Acalypha_andringitrensis_OM140847:0.0000010000	Acalypha_radula_LG_10758:0.0026970000):0.0006610330	Acalypha_radula_OM140963:0.0000010000):0.0064385000):0.0107660000	Acalypha_vulneraria_R_2110:0.0000020000):0.0049240700	Acalypha_decaryana_P_1751:0.0159870000):0.0204261000	(Acalypha_amblyodonta_JAR_6436:0.0109480000	Acalypha_cuspidata_D_2849:0.0280160000):0.0642904000):0.0000028519	(Acalypha_crenata_G_5396:0.0454150000	Acalypha_indica_H_25706:0.1736750000):0.0379883000):0.0104823000	((((((((Acalypha_deamii_GL_2369:0.0077200000	Acalypha_rhomboidea_GL_2316:0.0000020000):0.0048588300	Acalypha_monococca_GL_2319:0.0082900000):0.0083766800	Acalypha_virginica_GL_2342:0.0129660000):0.0087045900	(((Acalypha_cuneata_H_168:0.0276670000	Acalypha_scandens_B_1673:0.0400290000):0.0483116000	Acalypha_communis_N_610:0.0566050000):0.0091540400	(Acalypha_gracilis_D_12789:0.0268070000	Acalypha_multicaulis_T_5087:0.0469410000):0.0074193500):0.0105753000):0.0097086600	Acalypha_membranacea_AR_6532:0.0274530000):0.0027512500	((Acalypha_bisetosa_AL_33893:0.0089210000
(Acalypha_acmophylla_KC_0331:0.0104810000	(Acalypha_kerrii_WHQ_W125:0.0000020000	(Acalypha_siamensis_siamensis_VS_SR52:0.0179670000	((Acalypha_glabrata_B_9316:0.0312080000	((Acalypha_gillespieae_LG_10693:0.0049900000	(Acalypha_gillespieae_OM140898:0.0000010000	(Acalypha_mayottensis_L_3268:0.0049920000	Acalypha_perrieri_LG_4123:0.0000010000):0.0049960400):0.0000010000):0.0043283100	Acalypha_neptunica_A_436:0.0186570000):0.0103723000):0.0097861800	((((((Acalypha_boinensis_LG_10813:0.0000010000	Acalypha_urophylla_LG_10809:0.0000010000):0.0000021024	Acalypha_spachiana_LG_10856:0.0000020000):0.0000024020	Acalypha_boinensis_OM140856:0.0000010000):0.0240002000	(Acalypha_lamiana_OM140917:0.0000010000	((Acalypha_lamiana_LG_10691:0.0000010000	Acalypha_lamiana_OM140918:0.0000010000):0.0000010000	Acalypha_lamiana_OM140916:0.0000010000):0.0153323000):0.0051716900):0.0050132500	((Acalypha_pervilleana_LG_10649:0.0000020000	Acalypha_pervilleana_OM140952:0.0000010000):0.0026400100	Acalypha_urophylla_OM140983:0.0258250000):0.0000027758):0.0582422000	((((((Acalypha_capillipes_C_12414:0.0017600000	Acalypha_lyonsii_GF_13086:0.0137270000):0.0012833000	(((Acalypha_cardiophylla_cardiophylla_E_14535:0.0000010000	Acalypha_cardiophylla_cardiophylla_L_1631:0.0049760000):0.0052212700	Acalypha_longispica_P_948:0.0201830000):0.0276195000	Acalypha_caturus_J_160:0.0210120000):0.0259116000):0.0104686000	Acalypha_novoguineensis_P_6928:0.0381220000):0.0234175000	(((((((Acalypha_amentacea_amentacea_VS_SR54:0.0197960000	Acalypha_nemorum_F_7634:0.0578030000):0.0000022835	((Acalypha_hellwigii_T_14288:0.0204450000	((Acalypha_amentacea_palauensis_E_LR22594:0.0023680000	(Acalypha_hispida_VWS_sn:0.0000010000	Acalypha_wilkesiana_VWS_3196:0.0000010000):0.0000010000):0.0000021901	Acalypha_grandis_M_573:0.0097130000):0.0277145000):0.0105347000	(Acalypha_angatensis_C_434:0.0000010000	Acalypha_grandibracteata_L_1209:0.0000010000):0.0275492000):0.0000029563):0.0383469000	((Acalypha_volkensii_M_1152:0.0279570000	Acalypha_crenata_G_5396:0.1078520000):0.0108400000	Acalypha_bipartita_N_ATBP_596:0.0759050000):0.0064538500):0.0055923500	(((Acalypha_allenii_S_203:0.0106440000	Acalypha_ornata_A_389:0.0181650000):0.0370378000	(Acalypha_capitata_K_164:0.0334930000	Acalypha_villicaus_G_ATBP_597:0.0157940000):0.0586210000):0.0052110900	(Acalypha_nyasica_SB_1907:0.0905940000	(Acalypha_ciliata_M_5872:0.0142880000	Acalypha_lanceolata_E_LR22586:0.0014310000):0.0765026000):0.0161386000):0.0000028977):0.0125350000	(((Acalypha_andringitrensis_LG_10850:0.0078590000	(Acalypha_andringitrensis_OM140847:0.0000010000	(Acalypha_radula_LG_10758:0.0000020000	Acalypha_radula_OM140963:0.0000020000):0.0000021509):0.0094048200):0.0020215700
(Acalypha_acmophylla_KC_0331:0.0093750000	(Acalypha_kerrii_WHQ_W125:0.0000020000	Acalypha_matsudae_L_720:0.0023130000):0.0000020657	(Acalypha_siamensis_siamensis_VS_SR52:0.0163500000	((Acalypha_glabrata_B_9316:0.0142940000	(((Acalypha_gillespieae_LG_10693:0.0000020000	Acalypha_gillespieae_OM140898:0.0000010000):0.0000010009	(Acalypha_mayottensis_L_3268:0.0069500000	Acalypha_perrieri_LG_4123:0.0000010000):0.0022952000):0.0018994800	Acalypha_neptunica_A_436:0.0270310000):0.0268660000):0.0103144000	((((((Acalypha_boinensis_LG_10813:0.0000020000	Acalypha_boinensis_OM140856:0.0000020000):0.0044445100	(Acalypha_urophylla_LG_10809:0.0000010000	Acalypha_spachiana_LG_10856:0.0000020000):0.0000028889):0.0112306000	Acalypha_lamiana_OM140917:0.0000020000):0.0021591200	(Acalypha_lamiana_LG_10691:0.0000010000	(Acalypha_lamiana_OM140916:0.0000010000	Acalypha_lamiana_OM140918:0.0000010000):0.0000010009):0.0045499900):0.0043441000	((Acalypha_pervilleana_LG_10649:0.0021920000	Acalypha_pervilleana_OM140952:0.0000010000):0.0091252100	Acalypha_urophylla_OM140983:0.0090830000):0.0000020015):0.0465128000	((((((Acalypha_capillipes_C_12414:0.0000020000	Acalypha_lyonsii_GF_13086:0.0218450000):0.0034290100	(((Acalypha_cardiophylla_cardiophylla_E_14535:0.0000010000	Acalypha_cardiophylla_cardiophylla_L_1631:0.0022810000):0.0047696800	Acalypha_longispica_P_948:0.0234920000):0.0143527000	Acalypha_caturus_J_160:0.0146300000):0.0176570000):0.0024234400	Acalypha_novoguineensis_P_6928:0.0193420000):0.0184324000	((((Acalypha_acrogyna_H_1959:0.0000020000	Acalypha_echinus_L_1215:0.0046530000):0.0479582000	(Mareya_micrantha_W_1042:0.2949610000	((Erythrococca_natalensis_AKB_8445:0.1592080000	Micrococca_capensis_AKB_7617:0.0912890000):0.2962670000	Bernardia_viridis_R_4552:0.3818110000):0.1007010000):0.2356150000):0.0211935000	(((Acalypha_diminuta_LG_10816:0.0046570000	Acalypha_diminuta_OM140884:0.0000010000):0.0022984800	Acalypha_diminuta_OM140885:0.0000020000):0.0088295100	Acalypha_gillmanii_K_513:0.0125260000):0.0316966000):0.0033143600	(((((Acalypha_costaricensis_W_66296:0.0144760000	Acalypha_schlechtendaliana_MG_7708:0.0212030000):0.0203421000	Acalypha_filipes_VWS_3212:0.0143410000):0.0002424670	Acalypha_paniculata_M_ATBP_455:0.0496600000):0.0073394900	(Acalypha_elizabethiae_T_8706:0.0209850000	Acalypha_villosa_TC_73114:0.0111840000):0.0329591000):0.0090217500	Acalypha_gummifera_S_25830:0.0355210000):0.0175831000):0.0823387000):0.0016585500	(((((((((((((Acalypha_amentacea_amentacea_VS_SR54:0.0203520000	Acalypha_nemorum_F_7634:0.0575070000):0.0002352270	Acalypha_hellwigii_T_14288:0.0201330000):0.0007198820	((Acalypha_angatensis_C_434:0.0000010000	Acalypha_grandibracteata_L_1209:0.0000010000):0.0218854000
(Acalypha_acmophylla_KC_0331:0.0093260000	(Acalypha_kerrii_WHQ_W125:0.0046830000	(Acalypha_siamensis_siamensis_VS_SR52:0.0369900000	((Acalypha_glabrata_B_9316:0.0093960000	(((Acalypha_gillespieae_LG_10693:0.0045090000	(Acalypha_gillespieae_OM140898:0.0000010000	Acalypha_perrieri_LG_4123:0.0000010000):0.0000021526):0.0000010009	Acalypha_mayottensis_L_3268:0.0090820000):0.0062541600	Acalypha_neptunica_A_436:0.0216560000):0.0101861000):0.0082853400	((((((((Acalypha_boinensis_LG_10813:0.0000010000	Acalypha_urophylla_LG_10809:0.0000010000):0.0000021436	Acalypha_boinensis_OM140856:0.0000010000):0.0000010009	Acalypha_spachiana_LG_10856:0.0022370000):0.0255701000	Acalypha_lamiana_OM140917:0.0000020000):0.0067147800	((Acalypha_lamiana_LG_10691:0.0000010000	Acalypha_lamiana_OM140918:0.0000010000):0.0000010009	Acalypha_lamiana_OM140916:0.0000010000):0.0046800400):0.0114387000	(Acalypha_pervilleana_LG_10649:0.0000020000	Acalypha_pervilleana_OM140952:0.0000010000):0.0115008000):0.0000021907	Acalypha_urophylla_OM140983:0.0183350000):0.0286534000	(((((Acalypha_capillipes_C_12414:0.0023180000	Acalypha_lyonsii_GF_13086:0.0092990000):0.0031587100	Acalypha_novoguineensis_P_6928:0.0280690000):0.0092138500	(((Acalypha_cardiophylla_cardiophylla_E_14535:0.0000010000	Acalypha_cardiophylla_cardiophylla_L_1631:0.0022440000):0.0046890500	Acalypha_longispica_P_948:0.0231920000):0.0241212000	Acalypha_caturus_J_160:0.0145630000):0.0108791000):0.0222634000	((((((((((Acalypha_amentacea_amentacea_VS_SR54:0.0254260000	(((Acalypha_hellwigii_T_14288:0.0187750000	Acalypha_nemorum_F_7634:0.0563970000):0.0000021165	((Acalypha_amentacea_palauensis_E_LR22594:0.0044220000	(Acalypha_hispida_VWS_sn:0.0000010000	Acalypha_wilkesiana_VWS_3196:0.0000010000):0.0000010009):0.0022299500	Acalypha_grandis_M_573:0.0066660000):0.0255992000):0.0093284600	(Acalypha_angatensis_C_434:0.0000010000	Acalypha_grandibracteata_L_1209:0.0000010000):0.0159434000):0.0000020026):0.0183807000	((Acalypha_volkensii_M_1152:0.0408350000	Acalypha_bipartita_N_ATBP_596:0.0620640000):0.0048013700	Acalypha_crenata_G_5396:0.0800760000):0.0000021698):0.0046461100	(((Acalypha_allenii_S_203:0.0022730000	Acalypha_ornata_A_389:0.0233440000):0.0592379000	(Acalypha_capitata_K_164:0.0232940000	Acalypha_villicaus_G_ATBP_597:0.0078840000):0.0490158000):0.0105761000	(Acalypha_ciliata_M_5872:0.0118920000	Acalypha_lanceolata_E_LR22586:0.0127350000):0.0666805000):0.0000029472):0.0045265900	(((((((Acalypha_deamii_GL_2369:0.0139440000	Acalypha_rhomboidea_GL_2316:0.0003680000):0.0160409000	Acalypha_monococca_GL_2319:0.0051540000):0.0180179000	Acalypha_virginica_GL_2342:0.0140100000):0.0225980000	((((Acalypha_dictyoneura_TC_72193:0.0141750000
(Acalypha_acmophylla_KC_0331:0.0101670000	(Acalypha_kerrii_WHQ_W125:0.0000020000	((Acalypha_siamensis_siamensis_VS_SR52:0.0085110000	(Acalypha_glabrata_B_9316:0.0285320000	((Acalypha_gillespieae_LG_10693:0.0000030000	Acalypha_neptunica_A_436:0.0270590000):0.0071061300	((Acalypha_gillespieae_OM140898:0.0000020000	Acalypha_perrieri_LG_4123:0.0000020000):0.0000021012	Acalypha_mayottensis_L_3268:0.0023560000):0.0000010014):0.0180289000):0.0139658000):0.0000028243	(((((((Acalypha_boinensis_LG_10813:0.0000010000	Acalypha_urophylla_LG_10809:0.0000010000):0.0000020926	Acalypha_boinensis_OM140856:0.0000010000):0.0000021183	Acalypha_spachiana_LG_10856:0.0023560000):0.0071335600	Acalypha_lamiana_OM140917:0.0000020000):0.0046511300	((Acalypha_pervilleana_LG_10649:0.0000020000	Acalypha_pervilleana_OM140952:0.0000020000):0.0071574600	Acalypha_urophylla_OM140983:0.0120120000):0.0000027021):0.0071268800	((Acalypha_lamiana_LG_10691:0.0000010000	Acalypha_lamiana_OM140916:0.0000010000):0.0000027099	Acalypha_lamiana_OM140918:0.0000020000):0.0122358000):0.0262414000	(((((Acalypha_capillipes_C_12414:0.0071840000	Acalypha_lyonsii_GF_13086:0.0133180000):0.0046632600	(((Acalypha_cardiophylla_cardiophylla_E_14535:0.0000010000	Acalypha_cardiophylla_cardiophylla_L_1631:0.0095760000):0.0075109500	Acalypha_longispica_P_948:0.0244860000):0.0199096000	Acalypha_caturus_J_160:0.0099760000):0.0120674000):0.0047922800	Acalypha_novoguineensis_P_6928:0.0214430000):0.0522158000	(((((Acalypha_acrogyna_H_1959:0.0000020000	Acalypha_echinus_L_1215:0.0023260000):0.0492046000	(((((Acalypha_costaricensis_W_66296:0.0176620000	Acalypha_schlechtendaliana_MG_7708:0.0191530000):0.0074197300	Acalypha_filipes_VWS_3212:0.0147840000):0.0118811000	Acalypha_paniculata_M_ATBP_455:0.0541450000):0.0067545600	(Acalypha_elizabethiae_T_8706:0.0192040000	Acalypha_villosa_TC_73114:0.0159600000):0.0399473000):0.0092186200	Acalypha_gummifera_S_25830:0.0319750000):0.0307098000):0.0027276300	((Acalypha_diminuta_LG_10816:0.0023990000	(Acalypha_diminuta_OM140884:0.0000010000	Acalypha_diminuta_OM140885:0.0000020000):0.0000020905):0.0247174000	Acalypha_gillmanii_K_513:0.0111390000):0.0207911000):0.0390622000	(Mareya_micrantha_W_1042:0.3650750000	((Erythrococca_natalensis_AKB_8445:0.1814910000	Micrococca_capensis_AKB_7617:0.1601630000):0.3569160000	Bernardia_viridis_R_4552:0.4383790000):0.0892216000):0.2464930000):0.0444695000	((((Acalypha_angustata_KB_4005:0.0000010000	Acalypha_glandulifolia_B_9831:0.0000010000):0.0043237400	Acalypha_wilmsii_AKB_11219:0.0000010000):0.0003329420	Acalypha_peduncularis_R_646:0.0023690000):0.0081208100	(Acalypha_decumbens_G_8286:0.0047020000	Acalypha_ecklonii_P_1183:0.0121670000):0.0037770300):0.1017230000):0.0444968000):0.0000027641
(Acalypha_acmophylla_KC_0331:0.0000020000	(Acalypha_kerrii_WHQ_W125:0.0041370000	Acalypha_matsudae_L_720:0.0020620000):0.0000020800	(Acalypha_siamensis_siamensis_VS_SR52:0.0220440000	((Acalypha_glabrata_B_9316:0.0158620000	(((Acalypha_gillespieae_LG_10693:0.0020440000	(Acalypha_gillespieae_OM140898:0.0000020000	Acalypha_perrieri_LG_4123:0.0000020000):0.0000021282):0.0000010014	Acalypha_mayottensis_L_3268:0.0041050000):0.0013680700	Acalypha_neptunica_A_436:0.0110990000):0.0182402000):0.0067324600	(((((((Acalypha_boinensis_LG_10813:0.0000010000	Acalypha_urophylla_LG_10809:0.0000020000):0.0000021190	Acalypha_boinensis_OM140856:0.0000010000):0.0000029580	Acalypha_spachiana_LG_10856:0.0020550000):0.0169644000	(Acalypha_lamiana_OM140917:0.0000020000	((Acalypha_lamiana_LG_10691:0.0000010000	Acalypha_lamiana_OM140918:0.0000010000):0.0000020091	Acalypha_lamiana_OM140916:0.0000010000):0.0147249000):0.0020168900):0.0021835500	(Acalypha_pervilleana_LG_10649:0.0000020000	Acalypha_pervilleana_OM140952:0.0000020000):0.0083713300):0.0000021256	Acalypha_urophylla_OM140983:0.0167910000):0.0327142000	(((((Acalypha_capillipes_C_12414:0.0061070000	Acalypha_lyonsii_GF_13086:0.0185450000):0.0128812000	(((Acalypha_cardiophylla_cardiophylla_E_14535:0.0000010000	Acalypha_cardiophylla_cardiophylla_L_1631:0.0000020000):0.0063687200	Acalypha_longispica_P_948:0.0229020000):0.0102606000	Acalypha_caturus_J_160:0.0153180000):0.0208414000):0.0114489000	Acalypha_novoguineensis_P_6928:0.0283160000):0.0250029000	(((((((((((Acalypha_amentacea_amentacea_VS_SR54:0.0166090000	((Acalypha_hellwigii_T_14288:0.0090080000	((Acalypha_amentacea_palauensis_E_LR22594:0.0000020000	(Acalypha_hispida_VWS_sn:0.0000010000	Acalypha_wilkesiana_VWS_3196:0.0000010000):0.0000010014):0.0040879200	Acalypha_grandis_M_573:0.0080550000):0.0411815000):0.0058793700	Acalypha_nemorum_F_7634:0.0334200000):0.0067986400):0.0000029291	(Acalypha_angatensis_C_434:0.0000010000	Acalypha_grandibracteata_L_1209:0.0000010000):0.0166141000):0.0191891000	Acalypha_volkensii_M_1152:0.0175300000):0.0039947200	Acalypha_bipartita_N_ATBP_596:0.0541810000):0.0042920200	((Acalypha_capitata_K_164:0.0426880000	Acalypha_villicaus_G_ATBP_597:0.0157390000):0.0559531000	(Acalypha_ciliata_M_5872:0.0125830000	Acalypha_lanceolata_E_LR22586:0.0084670000):0.0348294000):0.0019152400):0.0021940400	(((Acalypha_andringitrensis_LG_10850:0.0081580000	(Acalypha_andringitrensis_OM140847:0.0000010000	(Acalypha_radula_LG_10758:0.0000020000	Acalypha_radula_OM140963:0.0000020000):0.0000024395):0.0041276400):0.0000027720	(Acalypha_vulneraria_R_2110:0.0000020000	Acalypha_decaryana_P_1751:0.0227430000):0.0059995500):0.0376257000	(((((((((Acalypha_deamii_GL_2369:0.0062370000
(Acalypha_acmophylla_KC_0331:0.0021830000	(Acalypha_kerrii_WHQ_W125:0.0021390000	(Acalypha_siamensis_siamensis_VS_SR52:0.0065840000	((Acalypha_glabrata_B_9316:0.0202450000	(((Acalypha_gillespieae_LG_10693:0.0042000000	Acalypha_gillespieae_OM140898:0.0000020000):0.0000010014	(Acalypha_mayottensis_L_3268:0.0042080000	Acalypha_perrieri_LG_4123:0.0000020000):0.0020949200):0.0075686500	Acalypha_neptunica_A_436:0.0260480000):0.0056625600):0.0052518700	((((((Acalypha_boinensis_LG_10813:0.0000010000	Acalypha_boinensis_OM140856:0.0000010000):0.0020508600	(Acalypha_urophylla_LG_10809:0.0000010000	Acalypha_spachiana_LG_10856:0.0000020000):0.0000020421):0.0041123500	Acalypha_lamiana_OM140917:0.0000020000):0.0034771000	((Acalypha_lamiana_LG_10691:0.0000010000	Acalypha_lamiana_OM140918:0.0000010000):0.0000020124	Acalypha_lamiana_OM140916:0.0000010000):0.0133318000):0.0131893000	((Acalypha_pervilleana_LG_10649:0.0040570000	Acalypha_pervilleana_OM140952:0.0000010000):0.0190796000	Acalypha_urophylla_OM140983:0.0103940000):0.0000028763):0.0353877000	(((((Acalypha_capillipes_C_12414:0.0061810000	Acalypha_lyonsii_GF_13086:0.0073450000):0.0134909000	Acalypha_novoguineensis_P_6928:0.0288600000):0.0041991400	(((Acalypha_cardiophylla_cardiophylla_E_14535:0.0000010000	Acalypha_cardiophylla_cardiophylla_L_1631:0.0040770000):0.0064115600	Acalypha_longispica_P_948:0.0321360000):0.0080698200	Acalypha_caturus_J_160:0.0220350000):0.0175743000):0.0307977000	((((((((((Acalypha_amentacea_amentacea_VS_SR54:0.0213280000	(Acalypha_angatensis_C_434:0.0000010000	Acalypha_grandibracteata_L_1209:0.0000010000):0.0147665000):0.0044070800	((Acalypha_hellwigii_T_14288:0.0169540000	((Acalypha_amentacea_palauensis_E_LR22594:0.0020110000	(Acalypha_hispida_VWS_sn:0.0000010000	Acalypha_wilkesiana_VWS_3196:0.0000010000):0.0000010014):0.0041456800	Acalypha_grandis_M_573:0.0040070000):0.0427894000):0.0042320400	Acalypha_nemorum_F_7634:0.0322610000):0.0048615600):0.0113423000	(Acalypha_ciliata_M_5872:0.0166370000	Acalypha_lanceolata_E_LR22586:0.0125850000):0.0635731000):0.0000026623	(Acalypha_allenii_S_203:0.0134730000	Acalypha_ornata_A_389:0.0102100000):0.0302793000):0.0016251700	(Acalypha_capitata_K_164:0.0226930000	Acalypha_villicaus_G_ATBP_597:0.0125910000):0.0960804000):0.0084047200	(Acalypha_volkensii_M_1152:0.0381910000	Acalypha_bipartita_N_ATBP_596:0.0603710000):0.0088077100):0.0028892500	((((Acalypha_andringitrensis_LG_10850:0.0078730000	(Acalypha_andringitrensis_OM140847:0.0000010000	(Acalypha_radula_LG_10758:0.0000020000	Acalypha_radula_OM140963:0.0000010000):0.0000020732):0.0050244000):0.0147567000	(Acalypha_vulneraria_R_2110:0.0020260000	Acalypha_decaryana_P_1751:0.0106550000):0.0061289100):0.0150582000
(Acalypha_acmophylla_KC_0331:0.0213070000	(Acalypha_kerrii_WHQ_W125:0.0045920000	(Acalypha_siamensis_siamensis_VS_SR52:0.0184190000	((Acalypha_glabrata_B_9316:0.0245380000	((Acalypha_gillespieae_LG_10693:0.0127200000	Acalypha_neptunica_A_436:0.0309350000):0.0036505400	(Acalypha_gillespieae_OM140898:0.0000010000	(Acalypha_mayottensis_L_3268:0.0068800000	Acalypha_perrieri_LG_4123:0.0000010000):0.0022724200):0.0000010009):0.0186959000):0.0009740880	(((((((Acalypha_boinensis_LG_10813:0.0000020000	Acalypha_boinensis_OM140856:0.0000020000):0.0045085000	Acalypha_urophylla_LG_10809:0.0000010000):0.0000028889	Acalypha_spachiana_LG_10856:0.0022450000):0.0115852000	(Acalypha_lamiana_OM140917:0.0000020000	(Acalypha_lamiana_LG_10691:0.0000010000	(Acalypha_lamiana_OM140916:0.0000010000	Acalypha_lamiana_OM140918:0.0000010000):0.0000010009):0.0232727000):0.0021526100):0.0094849500	(Acalypha_pervilleana_LG_10649:0.0000020000	Acalypha_pervilleana_OM140952:0.0000010000):0.0024724200):0.0000020015	Acalypha_urophylla_OM140983:0.0088310000):0.0666788000	((((Acalypha_capillipes_C_12414:0.0071330000	Acalypha_lyonsii_GF_13086:0.0187130000):0.0000023431	(((Acalypha_cardiophylla_cardiophylla_E_14535:0.0000010000	Acalypha_cardiophylla_cardiophylla_L_1631:0.0000020000):0.0000021481	Acalypha_longispica_P_948:0.0184500000):0.0218795000	Acalypha_caturus_J_160:0.0244800000):0.0271372000):0.0071796600	Acalypha_novoguineensis_P_6928:0.0276900000):0.0266094000	((((((((Acalypha_amentacea_amentacea_VS_SR54:0.0277990000	(((Acalypha_hellwigii_T_14288:0.0171240000	(Acalypha_amentacea_palauensis_E_LR22594:0.0021820000	((Acalypha_hispida_VWS_sn:0.0000010000	Acalypha_wilkesiana_VWS_3196:0.0000010000):0.0000010009	Acalypha_grandis_M_573:0.0000030000):0.0000021946):0.0159691000):0.0052944100	Acalypha_nemorum_F_7634:0.0260480000):0.0085940600	(Acalypha_angatensis_C_434:0.0000010000	Acalypha_grandibracteata_L_1209:0.0000010000):0.0090145300):0.0000029354):0.0095561700	(Acalypha_volkensii_M_1152:0.0315230000	Acalypha_bipartita_N_ATBP_596:0.0510680000):0.0171126000):0.0170686000	(((Acalypha_allenii_S_203:0.0061370000	Acalypha_ornata_A_389:0.0228280000):0.0434769000	(Acalypha_capitata_K_164:0.0163220000	Acalypha_villicaus_G_ATBP_597:0.0176220000):0.0639983000):0.0180690000	(Acalypha_ciliata_M_5872:0.0107210000	Acalypha_lanceolata_E_LR22586:0.0092490000):0.0666663000):0.0000020975):0.0174812000	((Acalypha_andringitrensis_LG_10850:0.0000020000	((Acalypha_andringitrensis_OM140847:0.0000010000	(Acalypha_radula_LG_10758:0.0000020000	Acalypha_radula_OM140963:0.0000010000):0.0000021836):0.0095078400	(Acalypha_vulneraria_R_2110:0.0047250000	Acalypha_decaryana_P_1751:0.0285840000):0.0088390200):0.0091001600):0.0358583000
(Acalypha_acmophylla_KC_0331:0.0078810000	(Acalypha_kerrii_WHQ_W125:0.0000020000	((Acalypha_siamensis_siamensis_VS_SR52:0.0179240000	(((((Acalypha_capillipes_C_12414:0.0033700000	Acalypha_lyonsii_GF_13086:0.0100970000):0.0087772800	((((Acalypha_cardiophylla_cardiophylla_E_14535:0.0000010000	Acalypha_cardiophylla_cardiophylla_L_1631:0.0000020000):0.0000021511	Acalypha_longispica_P_948:0.0124400000):0.0347988000	Acalypha_caturus_J_160:0.0212630000):0.0183283000	Acalypha_novoguineensis_P_6928:0.0264420000):0.0082340600):0.0278233000	(((Acalypha_angustata_KB_4005:0.0000010000	Acalypha_glandulifolia_B_9831:0.0000010000):0.0024165700	(Acalypha_peduncularis_R_646:0.0024000000	Acalypha_wilmsii_AKB_11219:0.0000010000):0.0000020204):0.0071446300	(Acalypha_decumbens_G_8286:0.0175610000	Acalypha_ecklonii_P_1183:0.0120350000):0.0029115000):0.1536110000):0.0000020169	(((((((Acalypha_amentacea_amentacea_VS_SR54:0.0309590000	(((Acalypha_hellwigii_T_14288:0.0353290000	((Acalypha_amentacea_palauensis_E_LR22594:0.0049490000	(Acalypha_hispida_VWS_sn:0.0000010000	Acalypha_wilkesiana_VWS_3196:0.0000010000):0.0000010000):0.0058665400	Acalypha_grandis_M_573:0.0066830000):0.0346911000):0.0062809600	Acalypha_nemorum_F_7634:0.0612330000):0.0023416200	(Acalypha_angatensis_C_434:0.0000010000	Acalypha_grandibracteata_L_1209:0.0000010000):0.0201716000):0.0000029692):0.0214140000	((Acalypha_volkensii_M_1152:0.0712490000	Acalypha_bipartita_N_ATBP_596:0.0810570000):0.0034639700	Acalypha_crenata_G_5396:0.1087530000):0.0044790800):0.0053401100	(((Acalypha_allenii_S_203:0.0039210000	Acalypha_ornata_A_389:0.0243490000):0.0464485000	(Acalypha_capitata_K_164:0.0214280000	Acalypha_villicaus_G_ATBP_597:0.0107990000):0.0686936000):0.0093644300	(Acalypha_ciliata_M_5872:0.0072250000	Acalypha_lanceolata_E_LR22586:0.0109120000):0.0583100000):0.0000025543):0.0100132000	(((Acalypha_andringitrensis_LG_10850:0.0074030000	((Acalypha_andringitrensis_OM140847:0.0000010000	Acalypha_radula_LG_10758:0.0023640000):0.0001052200	Acalypha_radula_OM140963:0.0000010000):0.0175765000):0.0093644700	(Acalypha_vulneraria_R_2110:0.0000020000	Acalypha_decaryana_P_1751:0.0230590000):0.0257912000):0.0459522000	(((((((Acalypha_deamii_GL_2369:0.0049930000	Acalypha_rhomboidea_GL_2316:0.0000020000):0.0079011800	Acalypha_monococca_GL_2319:0.0115180000):0.0089307600	Acalypha_virginica_GL_2342:0.0223300000):0.0254256000	((((Acalypha_cuneata_H_168:0.0331220000	Acalypha_scandens_B_1673:0.0501230000):0.0496813000	Acalypha_multicaulis_T_5087:0.0393180000):0.0053890800	Acalypha_communis_N_610:0.0511610000):0.0098350300	Acalypha_gracilis_D_12789:0.0360970000):0.0216227000):0.0067862200	Acalypha_membranacea_AR_6532:0.0540870000):0.0115517000
(Acalypha_acmophylla_KC_0331:0.0085130000	(Acalypha_kerrii_WHQ_W125:0.0000020000	Acalypha_matsudae_L_720:0.0020500000):0.0000020589	((Acalypha_siamensis_siamensis_VS_SR52:0.0148970000	(((((Acalypha_capillipes_C_12414:0.0181490000	Acalypha_lyonsii_GF_13086:0.0045340000):0.0157689000	(((Acalypha_cardiophylla_cardiophylla_E_14535:0.0000010000	Acalypha_cardiophylla_cardiophylla_L_1631:0.0062080000):0.0020700900	Acalypha_longispica_P_948:0.0278200000):0.0107164000	Acalypha_caturus_J_160:0.0156750000):0.0211531000):0.0059746700	Acalypha_novoguineensis_P_6928:0.0378970000):0.0441029000	((((((((((Acalypha_amentacea_amentacea_VS_SR54:0.0281340000	((Acalypha_hellwigii_T_14288:0.0100140000	((Acalypha_amentacea_palauensis_E_LR22594:0.0040200000	(Acalypha_hispida_VWS_sn:0.0000010000	Acalypha_wilkesiana_VWS_3196:0.0000010000):0.0000010000):0.0020024200	Acalypha_grandis_M_573:0.0000020000):0.0418421000):0.0121057000	Acalypha_nemorum_F_7634:0.0360040000):0.0019966900):0.0000029271	(Acalypha_angatensis_C_434:0.0000010000	Acalypha_grandibracteata_L_1209:0.0000010000):0.0146686000):0.0145063000	(Acalypha_volkensii_M_1152:0.0517410000	Acalypha_bipartita_N_ATBP_596:0.0853580000):0.0040237800):0.0058962600	((Acalypha_allenii_S_203:0.0000030000	Acalypha_ornata_A_389:0.0367690000):0.0476161000	(Acalypha_ciliata_M_5872:0.0145730000	Acalypha_lanceolata_E_LR22586:0.0149620000):0.0761117000):0.0014786000):0.0100342000	(Acalypha_capitata_K_164:0.0232800000	Acalypha_villicaus_G_ATBP_597:0.0149940000):0.0775902000):0.0073714800	(Acalypha_crenata_G_5396:0.0589170000	Acalypha_indica_H_25706:0.1909560000):0.0412417000):0.0085293400	(((Acalypha_andringitrensis_LG_10850:0.0054890000	(Acalypha_andringitrensis_OM140847:0.0000010000	(Acalypha_radula_LG_10758:0.0000020000	Acalypha_radula_OM140963:0.0000010000):0.0000028695):0.0095251000):0.0116808000	(Acalypha_vulneraria_R_2110:0.0024930000	Acalypha_decaryana_P_1751:0.0104920000):0.0104045000):0.0309912000	(((((((Acalypha_deamii_GL_2369:0.0000030000	Acalypha_rhomboidea_GL_2316:0.0020720000):0.0095802300	Acalypha_monococca_GL_2319:0.0053570000):0.0109515000	Acalypha_virginica_GL_2342:0.0357210000):0.0205691000	((Acalypha_cuneata_H_168:0.0345810000	Acalypha_scandens_B_1673:0.0273350000):0.0581087000	(((Acalypha_gracilis_D_12789:0.0249630000	Acalypha_multicaulis_T_5087:0.0408470000):0.0027248700	Acalypha_communis_N_610:0.0901550000):0.0174982000	Acalypha_claussenii_O_212:0.1694260000):0.0000021189):0.0059820400):0.0121238000	Acalypha_membranacea_AR_6532:0.0284730000):0.0031471200	(((((Acalypha_bisetosa_AL_33893:0.0077260000	Acalypha_diversifolia_C_1296:0.0049800000):0.0639789000	Acalypha_stricta_V_743:0.0183270000):0.0055950700
(Acalypha_acmophylla_KC_0331:0.0021700000	(Acalypha_kerrii_WHQ_W125:0.0043060000	Acalypha_matsudae_L_720:0.0021490000):0.0000020579	((Acalypha_siamensis_siamensis_VS_SR52:0.0147730000	(((((Acalypha_capillipes_C_12414:0.0111190000	Acalypha_lyonsii_GF_13086:0.0111100000):0.0153609000	(((Acalypha_cardiophylla_cardiophylla_E_14535:0.0000010000	Acalypha_cardiophylla_cardiophylla_L_1631:0.0064070000):0.0022011600	Acalypha_longispica_P_948:0.0129360000):0.0146792000	Acalypha_caturus_J_160:0.0050220000):0.0295784000):0.0089907000	Acalypha_novoguineensis_P_6928:0.0298910000):0.0552146000	(((((((Acalypha_amentacea_amentacea_VS_SR54:0.0108390000	(Acalypha_angatensis_C_434:0.0000010000	Acalypha_grandibracteata_L_1209:0.0000010000):0.0123935000):0.0017383700	((Acalypha_hellwigii_T_14288:0.0228690000	((Acalypha_amentacea_palauensis_E_LR22594:0.0020370000	(Acalypha_hispida_VWS_sn:0.0000010000	Acalypha_wilkesiana_VWS_3196:0.0000010000):0.0000010000):0.0040889500	Acalypha_grandis_M_573:0.0000030000):0.0497818000):0.0000020711	Acalypha_nemorum_F_7634:0.0311160000):0.0084292900):0.0306841000	((Acalypha_allenii_S_203:0.0000020000	Acalypha_ornata_A_389:0.0328080000):0.0606441000	(Acalypha_ciliata_M_5872:0.0163500000	Acalypha_lanceolata_E_LR22586:0.0112070000):0.0705859000):0.0000029089):0.0112828000	((Acalypha_capitata_K_164:0.0284360000	Acalypha_villicaus_G_ATBP_597:0.0144750000):0.0663683000	Acalypha_bipartita_N_ATBP_596:0.0454970000):0.0002809360):0.0067402200	Acalypha_volkensii_M_1152:0.0356860000):0.0000025303	(((Acalypha_andringitrensis_LG_10850:0.0087670000	(Acalypha_andringitrensis_OM140847:0.0000010000	(Acalypha_radula_LG_10758:0.0000020000	Acalypha_radula_OM140963:0.0000010000):0.0000021971):0.0088341800):0.0003525190	(Acalypha_vulneraria_R_2110:0.0022450000	Acalypha_decaryana_P_1751:0.0247210000):0.0034123400):0.0291862000	(((((((Acalypha_deamii_GL_2369:0.0021160000	Acalypha_rhomboidea_GL_2316:0.0000410000):0.0062108700	Acalypha_monococca_GL_2319:0.0146950000):0.0132937000	Acalypha_virginica_GL_2342:0.0180730000):0.0202937000	(Acalypha_membranacea_AR_6532:0.0506360000	((Acalypha_lycioides_T_11351:0.0019760000	(Acalypha_plicata_A_188:0.0000010000	Acalypha_plicata_OM140956:0.0000010000):0.0249489000):0.0180817000	(((Acalypha_cuneata_H_168:0.0208780000	Acalypha_scandens_B_1673:0.0423820000):0.0501991000	((Acalypha_gracilis_D_12789:0.0450150000	Acalypha_multicaulis_T_5087:0.0379770000):0.0073499600	Acalypha_communis_N_610:0.0606450000):0.0186637000):0.0105576000	Acalypha_claussenii_O_212:0.1438440000):0.0122272000):0.0047276300):0.0083724000):0.0000022253	((((Acalypha_bisetosa_AL_33893:0.0088990000	Acalypha_diversifolia_C_1296:0.0128740000):0.0396914000
(Acalypha_acmophylla_KC_0331:0.0095970000	(Acalypha_kerrii_WHQ_W125:0.0023290000	Acalypha_matsudae_L_720:0.0046730000):0.0000020642	((Acalypha_siamensis_siamensis_VS_SR52:0.0081360000	(Acalypha_glabrata_B_9316:0.0213310000	((Acalypha_gillespieae_LG_10693:0.0046190000	(Acalypha_gillespieae_OM140898:0.0000020000	(Acalypha_mayottensis_L_3268:0.0000020000	Acalypha_perrieri_LG_4123:0.0000020000):0.0023043400):0.0000010014):0.0012735300	Acalypha_neptunica_A_436:0.0134700000):0.0075844000):0.0090955200):0.0000028875	((((((Acalypha_boinensis_LG_10813:0.0000010000	Acalypha_boinensis_OM140856:0.0000010000):0.0022924600	Acalypha_urophylla_LG_10809:0.0000020000):0.0000028340	Acalypha_spachiana_LG_10856:0.0046000000):0.0047903100	(Acalypha_lamiana_OM140917:0.0000020000	((Acalypha_lamiana_LG_10691:0.0000010000	Acalypha_lamiana_OM140918:0.0000010000):0.0000020638	Acalypha_lamiana_OM140916:0.0000020000):0.0189307000):0.0022015200):0.0078265700	((Acalypha_pervilleana_LG_10649:0.0022840000	Acalypha_pervilleana_OM140952:0.0000020000):0.0142306000	Acalypha_urophylla_OM140983:0.0048160000):0.0013966000):0.0364701000	(((((Acalypha_capillipes_C_12414:0.0126290000	Acalypha_lyonsii_GF_13086:0.0105070000):0.0104238000	(((Acalypha_cardiophylla_cardiophylla_E_14535:0.0000010000	Acalypha_cardiophylla_cardiophylla_L_1631:0.0092540000):0.0024165300	Acalypha_longispica_P_948:0.0260330000):0.0192681000	Acalypha_caturus_J_160:0.0125440000):0.0229726000):0.0091402700	Acalypha_novoguineensis_P_6928:0.0286810000):0.0407737000	(((((((((((Acalypha_amentacea_amentacea_VS_SR54:0.0211250000	(Acalypha_angatensis_C_434:0.0000010000	Acalypha_grandibracteata_L_1209:0.0000010000):0.0139934000):0.0019493700	((Acalypha_hellwigii_T_14288:0.0221560000	((Acalypha_amentacea_palauensis_E_LR22594:0.0021910000	(Acalypha_hispida_VWS_sn:0.0000010000	Acalypha_wilkesiana_VWS_3196:0.0000010000):0.0000010014):0.0030454200	Acalypha_grandis_M_573:0.0035760000):0.0209977000):0.0049826200	Acalypha_nemorum_F_7634:0.0474750000):0.0100750000):0.0257945000	(Acalypha_volkensii_M_1152:0.0447830000	Acalypha_bipartita_N_ATBP_596:0.0736580000):0.0126186000):0.0031852600	((Acalypha_capitata_K_164:0.0398120000	Acalypha_villicaus_G_ATBP_597:0.0129750000):0.0760479000	(Acalypha_ciliata_M_5872:0.0132060000	Acalypha_lanceolata_E_LR22586:0.0098000000):0.0657425000):0.0007599780):0.0033921900	(Acalypha_allenii_S_203:0.0024090000	Acalypha_ornata_A_389:0.0161320000):0.0498118000):0.0057766200	((Acalypha_andringitrensis_LG_10850:0.0045650000	((Acalypha_andringitrensis_OM140847:0.0000010000	Acalypha_radula_LG_10758:0.0022100000):0.0000023624	Acalypha_radula_OM140963:0.0000020000):0.0021559100):0.0025943200	(Acalypha_vulneraria_R_2110:0.0031480000
(Acalypha_acmophylla_KC_0331:0.0151430000	Acalypha_kerrii_WHQ_W125:0.0024760000	(Acalypha_matsudae_L_720:0.0000020000	(Acalypha_siamensis_siamensis_VS_SR52:0.0150480000	((Acalypha_glabrata_B_9316:0.0261770000	(((Acalypha_gillespieae_LG_10693:0.0024510000	Acalypha_gillespieae_OM140898:0.0000010000):0.0000010000	(Acalypha_mayottensis_L_3268:0.0049320000	Acalypha_perrieri_LG_4123:0.0000010000):0.0049248000):0.0022567200	Acalypha_neptunica_A_436:0.0178630000):0.0025038600):0.0120403000	(((((((Acalypha_boinensis_LG_10813:0.0000010000	Acalypha_boinensis_OM140856:0.0000010000):0.0024719800	Acalypha_urophylla_LG_10809:0.0000010000):0.0000024020	Acalypha_spachiana_LG_10856:0.0024710000):0.0099568200	(Acalypha_lamiana_OM140917:0.0000010000	((Acalypha_lamiana_LG_10691:0.0000010000	Acalypha_lamiana_OM140916:0.0000010000):0.0000010000	Acalypha_lamiana_OM140918:0.0000010000):0.0176063000):0.0000020323):0.0049283600	(Acalypha_pervilleana_LG_10649:0.0024540000	Acalypha_pervilleana_OM140952:0.0000010000):0.0024732400):0.0000027758	Acalypha_urophylla_OM140983:0.0099150000):0.0627829000	((((((Acalypha_capillipes_C_12414:0.0025990000	Acalypha_lyonsii_GF_13086:0.0179750000):0.0082669300	(((Acalypha_cardiophylla_cardiophylla_E_14535:0.0000010000	Acalypha_cardiophylla_cardiophylla_L_1631:0.0024860000):0.0103773000	Acalypha_longispica_P_948:0.0203850000):0.0075764300	Acalypha_caturus_J_160:0.0188960000):0.0177274000):0.0105252000	Acalypha_novoguineensis_P_6928:0.0142700000):0.0189460000	((((Acalypha_angustata_KB_4005:0.0000010000	Acalypha_glandulifolia_B_9831:0.0000010000):0.0048233700	Acalypha_wilmsii_AKB_11219:0.0000010000):0.0000027758	Acalypha_peduncularis_R_646:0.0024520000):0.0058654800	(Acalypha_decumbens_G_8286:0.0000020000	Acalypha_ecklonii_P_1183:0.0098420000):0.0064590700):0.0881679000):0.0075446600	(((((((((Acalypha_amentacea_amentacea_VS_SR54:0.0232860000	(Acalypha_angatensis_C_434:0.0000010000	Acalypha_grandibracteata_L_1209:0.0000010000):0.0205295000):0.0046232000	((Acalypha_hellwigii_T_14288:0.0179430000	((Acalypha_amentacea_palauensis_E_LR22594:0.0023990000	(Acalypha_hispida_VWS_sn:0.0000010000	Acalypha_wilkesiana_VWS_3196:0.0000010000):0.0000010000):0.0024538400	Acalypha_grandis_M_573:0.0048460000):0.0359669000):0.0102586000	Acalypha_nemorum_F_7634:0.0477100000):0.0057372300):0.0175493000	Acalypha_bipartita_N_ATBP_596:0.0732020000):0.0000952819	Acalypha_volkensii_M_1152:0.0454890000):0.0026181000	((((Acalypha_allenii_S_203:0.0042340000	Acalypha_ornata_A_389:0.0209180000):0.0614028000	(Acalypha_capitata_K_164:0.0336130000	Acalypha_villicaus_G_ATBP_597:0.0188440000):0.0574614000):0.0045895400	Acalypha_nyasica_SB_1907:0.0849740000):0.0026953000
(Acalypha_acmophylla_KC_0331:0.0070050000	(Acalypha_kerrii_WHQ_W125:0.0046360000	(Acalypha_siamensis_siamensis_VS_SR52:0.0079290000	((Acalypha_glabrata_B_9316:0.0142080000	((((((Acalypha_capillipes_C_12414:0.0093140000	Acalypha_lyonsii_GF_13086:0.0074670000):0.0109590000	(((Acalypha_cardiophylla_cardiophylla_E_14535:0.0000010000	Acalypha_cardiophylla_cardiophylla_L_1631:0.0134120000):0.0047461000	Acalypha_longispica_P_948:0.0225220000):0.0209025000	Acalypha_caturus_J_160:0.0188400000):0.0090011300):0.0122345000	Acalypha_novoguineensis_P_6928:0.0333120000):0.0179876000	(((((((((Acalypha_amentacea_amentacea_VS_SR54:0.0261330000	(Acalypha_angatensis_C_434:0.0000010000	Acalypha_grandibracteata_L_1209:0.0000010000):0.0113860000):0.0044626300	((Acalypha_hellwigii_T_14288:0.0158210000	(((Acalypha_amentacea_palauensis_E_LR22594:0.0000020000	Acalypha_hispida_VWS_sn:0.0000010000):0.0000010000	Acalypha_wilkesiana_VWS_3196:0.0000010000):0.0000021297	Acalypha_grandis_M_573:0.0000030000):0.0383104000):0.0056176300	Acalypha_nemorum_F_7634:0.0336260000):0.0046982200):0.0092238500	(Acalypha_volkensii_M_1152:0.0630050000	Acalypha_bipartita_N_ATBP_596:0.0705960000):0.0020288100):0.0049679800	((Acalypha_capitata_K_164:0.0411830000	Acalypha_villicaus_G_ATBP_597:0.0083640000):0.0606501000	(Acalypha_ciliata_M_5872:0.0050350000	Acalypha_lanceolata_E_LR22586:0.0158150000):0.0540063000):0.0044135000):0.0100049000	(Acalypha_allenii_S_203:0.0038120000	Acalypha_ornata_A_389:0.0168930000):0.0588824000):0.0088319800	(((((Acalypha_andringitrensis_LG_10850:0.0000010000	Acalypha_andringitrensis_OM140847:0.0000010000):0.0066668600	(Acalypha_radula_LG_10758:0.0044480000	Acalypha_radula_OM140963:0.0000010000):0.0047072000):0.0071130100	(Acalypha_vulneraria_R_2110:0.0000020000	Acalypha_decaryana_P_1751:0.0135920000):0.0020662700):0.0186793000	(((((((Acalypha_deamii_GL_2369:0.0113390000	Acalypha_rhomboidea_GL_2316:0.0000020000):0.0106468000	Acalypha_monococca_GL_2319:0.0159590000):0.0119214000	Acalypha_virginica_GL_2342:0.0166540000):0.0305211000	((Acalypha_cuneata_H_168:0.0544370000	Acalypha_scandens_B_1673:0.0378260000):0.0257437000	((Acalypha_gracilis_D_12789:0.0362810000	Acalypha_communis_N_610:0.0924830000):0.0000025713	Acalypha_multicaulis_T_5087:0.0330320000):0.0124314000):0.0050681000):0.0079441500	Acalypha_membranacea_AR_6532:0.0501810000):0.0067019700	((Acalypha_lycioides_T_11351:0.0000030000	(Acalypha_plicata_A_188:0.0000010000	Acalypha_plicata_OM140956:0.0000010000):0.0340161000):0.0220388000	((Acalypha_stachyura_H_23994:0.0240790000	Acalypha_claussenii_O_212:0.1432340000):0.0138246000	(Acalypha_amblyodonta_JAR_6436:0.0029310000
(Acalypha_acmophylla_KC_0331:0.0069490000	(Acalypha_kerrii_WHQ_W125:0.0022340000	(Acalypha_siamensis_siamensis_VS_SR52:0.0372710000	((Acalypha_glabrata_B_9316:0.0087530000	((Acalypha_gillespieae_LG_10693:0.0088510000	(Acalypha_gillespieae_OM140898:0.0000010000	(Acalypha_mayottensis_L_3268:0.0088800000	Acalypha_perrieri_LG_4123:0.0000010000):0.0044009700):0.0000010000):0.0106325000	Acalypha_neptunica_A_436:0.0224150000):0.0084737100):0.0120492000	(((((((Acalypha_boinensis_LG_10813:0.0000010000	Acalypha_urophylla_LG_10809:0.0000010000):0.0000021004	Acalypha_boinensis_OM140856:0.0000010000):0.0000010000	Acalypha_spachiana_LG_10856:0.0021450000):0.0131108000	Acalypha_lamiana_OM140917:0.0000010000):0.0035567100	(Acalypha_lamiana_LG_10691:0.0000010000	(Acalypha_lamiana_OM140916:0.0000010000	Acalypha_lamiana_OM140918:0.0000010000):0.0000010000):0.0209659000):0.0116596000	((Acalypha_pervilleana_LG_10649:0.0021190000	Acalypha_pervilleana_OM140952:0.0000010000):0.0087805100	Acalypha_urophylla_OM140983:0.0199030000):0.0000010000):0.0644523000	(((((Acalypha_capillipes_C_12414:0.0082380000	Acalypha_lyonsii_GF_13086:0.0233680000):0.0080684100	(((Acalypha_cardiophylla_cardiophylla_E_14535:0.0000010000	Acalypha_cardiophylla_cardiophylla_L_1631:0.0066410000):0.0068107700	Acalypha_longispica_P_948:0.0179960000):0.0164062000	Acalypha_caturus_J_160:0.0117590000):0.0131831000):0.0155482000	Acalypha_novoguineensis_P_6928:0.0258120000):0.0504777000	((((Acalypha_acrogyna_H_1959:0.0044660000	Acalypha_echinus_L_1215:0.0043370000):0.0770873000	((((Acalypha_diminuta_LG_10816:0.0022110000	Acalypha_diminuta_OM140884:0.0000010000):0.0022000800	Acalypha_diminuta_OM140885:0.0000020000):0.0092811100	Acalypha_gillmanii_K_513:0.0088480000):0.0230167000	(((((Acalypha_costaricensis_W_66296:0.0229930000	Acalypha_schlechtendaliana_MG_7708:0.0069140000):0.0214322000	Acalypha_filipes_VWS_3212:0.0132190000):0.0125435000	(Acalypha_elizabethiae_T_8706:0.0133070000	Acalypha_villosa_TC_73114:0.0078880000):0.0366940000):0.0090736100	Acalypha_paniculata_M_ATBP_455:0.0456800000):0.0114564000	Acalypha_gummifera_S_25830:0.0606420000):0.0353170000):0.0144538000):0.0201953000	((Mareya_micrantha_W_1042:0.3278200000	(Erythrococca_natalensis_AKB_8445:0.2281320000	Micrococca_capensis_AKB_7617:0.1926340000):0.4241100000):0.0644815000	Bernardia_viridis_R_4552:0.7485090000):0.2336830000):0.0385734000	((((Acalypha_angustata_KB_4005:0.0000010000	Acalypha_glandulifolia_B_9831:0.0000010000):0.0042470800	Acalypha_wilmsii_AKB_11219:0.0000010000):0.0000027758	Acalypha_peduncularis_R_646:0.0043360000):0.0149078000	(Acalypha_decumbens_G_8286:0.0130450000	Acalypha_ecklonii_P_1183:0.0065930000):0.0051123900):0.1054380000):0.0231055000):0.0080237600
(Acalypha_acmophylla_KC_0331:0.0136170000	(Acalypha_kerrii_WHQ_W125:0.0000020000	((Acalypha_siamensis_siamensis_VS_SR52:0.0145270000	(((((Acalypha_capillipes_C_12414:0.0088950000	Acalypha_lyonsii_GF_13086:0.0222590000):0.0042611300	(((Acalypha_cardiophylla_cardiophylla_E_14535:0.0000010000	Acalypha_cardiophylla_cardiophylla_L_1631:0.0045130000):0.0093336100	Acalypha_longispica_P_948:0.0183250000):0.0096421600	Acalypha_caturus_J_160:0.0140420000):0.0108391000):0.0123940000	Acalypha_novoguineensis_P_6928:0.0290320000):0.0316231000	(((((((((((Acalypha_amentacea_amentacea_VS_SR54:0.0207120000	(Acalypha_angatensis_C_434:0.0000010000	Acalypha_grandibracteata_L_1209:0.0000010000):0.0301669000):0.0067761600	((Acalypha_hellwigii_T_14288:0.0214030000	((Acalypha_amentacea_palauensis_E_LR22594:0.0042990000	(Acalypha_hispida_VWS_sn:0.0000010000	Acalypha_wilkesiana_VWS_3196:0.0000010000):0.0000010000):0.0043037200	Acalypha_grandis_M_573:0.0000030000):0.0326837000):0.0041671500	Acalypha_nemorum_F_7634:0.0477720000):0.0048154800):0.0228922000	((Acalypha_allenii_S_203:0.0071320000	Acalypha_ornata_A_389:0.0336950000):0.0445323000	(Acalypha_ciliata_M_5872:0.0069630000	Acalypha_lanceolata_E_LR22586:0.0144600000):0.0480519000):0.0088621900):0.0010029900	Acalypha_nyasica_SB_1907:0.0930590000):0.0109192000	(Acalypha_capitata_K_164:0.0431920000	Acalypha_villicaus_G_ATBP_597:0.0263800000):0.0658348000):0.0019817200	((Acalypha_volkensii_M_1152:0.0358970000	Acalypha_bipartita_N_ATBP_596:0.0551020000):0.0021366200	Acalypha_crenata_G_5396:0.0714910000):0.0088052200):0.0133730000	(((Acalypha_andringitrensis_LG_10850:0.0182200000	(Acalypha_andringitrensis_OM140847:0.0000010000	(Acalypha_radula_LG_10758:0.0000020000	Acalypha_radula_OM140963:0.0000010000):0.0000029631):0.0044777500):0.0065289800	(Acalypha_vulneraria_R_2110:0.0000020000	Acalypha_decaryana_P_1751:0.0088240000):0.0000028867):0.0303218000	(((((((Acalypha_deamii_GL_2369:0.0044690000	Acalypha_rhomboidea_GL_2316:0.0000020000):0.0071545400	Acalypha_monococca_GL_2319:0.0111980000):0.0047307000	Acalypha_virginica_GL_2342:0.0086550000):0.0158316000	((Acalypha_cuneata_H_168:0.0564950000	Acalypha_scandens_B_1673:0.0325570000):0.0241924000	((Acalypha_gracilis_D_12789:0.0418880000	Acalypha_communis_N_610:0.0504760000):0.0000025845	Acalypha_multicaulis_T_5087:0.0524200000):0.0229805000):0.0306564000):0.0014136900	Acalypha_membranacea_AR_6532:0.0509310000):0.0000029874	(((Acalypha_lycioides_T_11351:0.0117410000	(Acalypha_plicata_A_188:0.0000010000	Acalypha_plicata_OM140956:0.0000010000):0.0165553000):0.0344428000	(Acalypha_amblyodonta_JAR_6436:0.0070160000	Acalypha_cuspidata_D_2849:0.0114710000):0.0581052000):0.0047791600
(Acalypha_acmophylla_KC_0331:0.0045230000	(Acalypha_kerrii_WHQ_W125:0.0023180000	((Acalypha_siamensis_siamensis_VS_SR52:0.0153090000	(Acalypha_glabrata_B_9316:0.0145960000	((((Acalypha_capillipes_C_12414:0.0069390000	Acalypha_lyonsii_GF_13086:0.0070540000):0.0000021792	(((Acalypha_cardiophylla_cardiophylla_E_14535:0.0000010000	Acalypha_cardiophylla_cardiophylla_L_1631:0.0045550000):0.0023625000	Acalypha_longispica_P_948:0.0233490000):0.0122123000	Acalypha_caturus_J_160:0.0192380000):0.0213097000):0.0096236400	Acalypha_novoguineensis_P_6928:0.0364640000):0.0213917000	(((((((((((Acalypha_amentacea_amentacea_VS_SR54:0.0182910000	((Acalypha_hellwigii_T_14288:0.0273300000	((Acalypha_amentacea_palauensis_E_LR22594:0.0021680000	(Acalypha_hispida_VWS_sn:0.0000010000	Acalypha_wilkesiana_VWS_3196:0.0000010000):0.0000010000):0.0023375100	Acalypha_grandis_M_573:0.0087360000):0.0209955000):0.0022211700	Acalypha_nemorum_F_7634:0.0491600000):0.0067218200):0.0000028992	(Acalypha_angatensis_C_434:0.0000010000	Acalypha_grandibracteata_L_1209:0.0000010000):0.0250772000):0.0227478000	(Acalypha_volkensii_M_1152:0.0597040000	Acalypha_bipartita_N_ATBP_596:0.0883220000):0.0080420300):0.0089888800	(Acalypha_ciliata_M_5872:0.0003820000	Acalypha_lanceolata_E_LR22586:0.0257550000):0.0802185000):0.0000025576	(Acalypha_capitata_K_164:0.0186460000	Acalypha_villicaus_G_ATBP_597:0.0224020000):0.0484717000):0.0122427000	(Acalypha_allenii_S_203:0.0024020000	Acalypha_ornata_A_389:0.0137870000):0.0384585000):0.0046726100	(((((Acalypha_andringitrensis_LG_10850:0.0000010000	Acalypha_andringitrensis_OM140847:0.0000010000):0.0090088100	(Acalypha_radula_LG_10758:0.0029060000	Acalypha_radula_OM140963:0.0000010000):0.0064112400):0.0150630000	(Acalypha_vulneraria_R_2110:0.0070720000	Acalypha_decaryana_P_1751:0.0139310000):0.0054474000):0.0521706000	((((((Acalypha_deamii_GL_2369:0.0045790000	Acalypha_rhomboidea_GL_2316:0.0000020000):0.0000020299	Acalypha_monococca_GL_2319:0.0045830000):0.0091010800	Acalypha_virginica_GL_2342:0.0168910000):0.0347566000	(Acalypha_membranacea_AR_6532:0.0422960000	((Acalypha_cuneata_H_168:0.0524330000	Acalypha_scandens_B_1673:0.0500080000):0.0349006000	((Acalypha_gracilis_D_12789:0.0423560000	Acalypha_communis_N_610:0.0641630000):0.0000025769	Acalypha_multicaulis_T_5087:0.0453490000):0.0207730000):0.0302916000):0.0036590400):0.0094869900	(((Acalypha_bisetosa_AL_33893:0.0124700000	Acalypha_diversifolia_C_1296:0.0138110000):0.0515646000	Acalypha_stricta_V_743:0.0244190000):0.0083546600	(Acalypha_dictyoneura_TC_72193:0.0022820000	Acalypha_padifolia_Z_3411:0.0000020000):0.0088258300):0.0299487000):0.0056703400	(((Acalypha_lycioides_T_11351:0.0016470000
(Acalypha_acmophylla_KC_0331:0.0224630000	(Acalypha_kerrii_WHQ_W125:0.0048830000	(Acalypha_siamensis_siamensis_VS_SR52:0.0210310000	((Acalypha_glabrata_B_9316:0.0116530000	((Acalypha_gillespieae_LG_10693:0.0070370000	(Acalypha_gillespieae_OM140898:0.0000010000	(Acalypha_mayottensis_L_3268:0.0094470000	Acalypha_perrieri_LG_4123:0.0000010000):0.0046819400):0.0000010009):0.0064802200	Acalypha_neptunica_A_436:0.0238630000):0.0067351300):0.0212139000	((((((Acalypha_boinensis_LG_10813:0.0000010000	Acalypha_boinensis_OM140856:0.0000010000):0.0023409400	(Acalypha_urophylla_LG_10809:0.0000020000	Acalypha_spachiana_LG_10856:0.0000020000):0.0000020052):0.0094761000	Acalypha_lamiana_OM140917:0.0000020000):0.0042207700	((Acalypha_lamiana_LG_10691:0.0000010000	Acalypha_lamiana_OM140918:0.0000010000):0.0000010009	Acalypha_lamiana_OM140916:0.0000010000):0.0176237000):0.0099174300	((Acalypha_pervilleana_LG_10649:0.0000020000	Acalypha_pervilleana_OM140952:0.0000010000):0.0095593100	Acalypha_urophylla_OM140983:0.0169360000):0.0000025990):0.0408456000	(((((Acalypha_capillipes_C_12414:0.0126950000	Acalypha_lyonsii_GF_13086:0.0092500000):0.0000022593	(((Acalypha_cardiophylla_cardiophylla_E_14535:0.0000010000	Acalypha_cardiophylla_cardiophylla_L_1631:0.0023120000):0.0073329500	Acalypha_longispica_P_948:0.0164100000):0.0148307000	Acalypha_caturus_J_160:0.0258790000):0.0222231000):0.0047165700	Acalypha_novoguineensis_P_6928:0.0223560000):0.0316607000	(((((((((Acalypha_amentacea_amentacea_VS_SR54:0.0170080000	(Acalypha_angatensis_C_434:0.0000010000	Acalypha_grandibracteata_L_1209:0.0000010000):0.0244762000):0.0021406800	((Acalypha_hellwigii_T_14288:0.0221370000	((Acalypha_amentacea_palauensis_E_LR22594:0.0046080000	(Acalypha_hispida_VWS_sn:0.0000010000	Acalypha_wilkesiana_VWS_3196:0.0000010000):0.0000010009):0.0000021921	Acalypha_grandis_M_573:0.0046170000):0.0217822000):0.0073055100	Acalypha_nemorum_F_7634:0.0740990000):0.0078473400):0.0113340000	(Acalypha_volkensii_M_1152:0.0365450000	Acalypha_bipartita_N_ATBP_596:0.0664200000):0.0106608000):0.0122608000	(Acalypha_crenata_G_5396:0.1120160000	(Acalypha_ciliata_M_5872:0.0000020000	Acalypha_lanceolata_E_LR22586:0.0166330000):0.0748257000):0.0149279000):0.0000022149	((Acalypha_allenii_S_203:0.0051620000	Acalypha_ornata_A_389:0.0086020000):0.0648324000	(Acalypha_capitata_K_164:0.0345030000	Acalypha_villicaus_G_ATBP_597:0.0132710000):0.0754225000):0.0099609600):0.0000021904	(((Acalypha_andringitrensis_LG_10850:0.0046760000	((Acalypha_andringitrensis_OM140847:0.0000010000	Acalypha_radula_LG_10758:0.0027910000):0.0018081800	Acalypha_radula_OM140963:0.0000010000):0.0047426400):0.0097156300	(Acalypha_vulneraria_R_2110:0.0025260000
(Acalypha_acmophylla_KC_0331:0.0067730000	((Acalypha_kerrii_WHQ_W125:0.0064820000	((Acalypha_glabrata_B_9316:0.0063650000	(((Acalypha_gillespieae_LG_10693:0.0042510000	(Acalypha_mayottensis_L_3268:0.0064170000	Acalypha_perrieri_LG_4123:0.0000010000):0.0021212400):0.0000010000	Acalypha_gillespieae_OM140898:0.0000010000):0.0000024277	Acalypha_neptunica_A_436:0.0129440000):0.0114422000):0.0101313000	((((((((Acalypha_boinensis_LG_10813:0.0000010000	Acalypha_boinensis_OM140856:0.0000010000):0.0021049200	Acalypha_urophylla_LG_10809:0.0000010000):0.0000010000	Acalypha_spachiana_LG_10856:0.0042220000):0.0063584900	Acalypha_lamiana_OM140917:0.0000010000):0.0019601300	(Acalypha_lamiana_LG_10691:0.0000010000	(Acalypha_lamiana_OM140916:0.0000010000	Acalypha_lamiana_OM140918:0.0000010000):0.0000010000):0.0196166000):0.0023025700	(Acalypha_pervilleana_LG_10649:0.0020920000	Acalypha_pervilleana_OM140952:0.0000010000):0.0085120900):0.0000010000	Acalypha_urophylla_OM140983:0.0041600000):0.0362761000	((((Acalypha_capillipes_C_12414:0.0088090000	Acalypha_lyonsii_GF_13086:0.0117180000):0.0130415000	(((Acalypha_cardiophylla_cardiophylla_E_14535:0.0000010000	Acalypha_cardiophylla_cardiophylla_L_1631:0.0062130000):0.0086150800	Acalypha_longispica_P_948:0.0168620000):0.0176382000	Acalypha_caturus_J_160:0.0184710000):0.0207127000):0.0046133400	Acalypha_novoguineensis_P_6928:0.0263550000):0.0377544000	((((((((((Acalypha_amentacea_amentacea_VS_SR54:0.0221690000	(Acalypha_angatensis_C_434:0.0000010000	Acalypha_grandibracteata_L_1209:0.0000010000):0.0233640000):0.0015495100	((Acalypha_hellwigii_T_14288:0.0227570000	((Acalypha_amentacea_palauensis_E_LR22594:0.0061900000	(Acalypha_hispida_VWS_sn:0.0000010000	Acalypha_wilkesiana_VWS_3196:0.0000010000):0.0000010000):0.0022276300	Acalypha_grandis_M_573:0.0040050000):0.0216673000):0.0020494400	Acalypha_nemorum_F_7634:0.0594870000):0.0070270100):0.0246694000	Acalypha_bipartita_N_ATBP_596:0.0542530000):0.0062545000	(((Acalypha_allenii_S_203:0.0000030000	Acalypha_ornata_A_389:0.0082460000):0.0335174000	(Acalypha_ciliata_M_5872:0.0103170000	Acalypha_lanceolata_E_LR22586:0.0091270000):0.0717144000):0.0068314400	(Acalypha_capitata_K_164:0.0476990000	Acalypha_villicaus_G_ATBP_597:0.0038080000):0.0558209000):0.0000029829):0.0063675600	(((((Acalypha_andringitrensis_LG_10850:0.0000010000	Acalypha_andringitrensis_OM140847:0.0000010000):0.0083440300	(Acalypha_radula_LG_10758:0.0041320000	Acalypha_radula_OM140963:0.0000010000):0.0000025640):0.0018359500	(Acalypha_vulneraria_R_2110:0.0024080000	Acalypha_decaryana_P_1751:0.0126850000):0.0125962000):0.0402953000	((Acalypha_volkensii_M_1152:0.0282230000	Acalypha_crenata_G_5396:0.0819890000):0.0146349000
(Acalypha_acmophylla_KC_0331:0.0070360000	((Acalypha_kerrii_WHQ_W125:0.0046170000	(Acalypha_siamensis_siamensis_VS_SR52:0.0166440000	(Acalypha_glabrata_B_9316:0.0383840000	(((((Acalypha_capillipes_C_12414:0.0125430000	Acalypha_lyonsii_GF_13086:0.0223010000):0.0024849600	(((Acalypha_cardiophylla_cardiophylla_E_14535:0.0000010000	Acalypha_cardiophylla_cardiophylla_L_1631:0.0070790000):0.0073307700	Acalypha_longispica_P_948:0.0142310000):0.0043706400	Acalypha_caturus_J_160:0.0319870000):0.0224760000):0.0225249000	Acalypha_novoguineensis_P_6928:0.0257080000):0.0457000000	(((((Acalypha_acrogyna_H_1959:0.0000030000	Acalypha_echinus_L_1215:0.0179900000):0.0791130000	((Acalypha_diminuta_LG_10816:0.0022840000	(Acalypha_diminuta_OM140884:0.0000010000	Acalypha_diminuta_OM140885:0.0000020000):0.0000020865):0.0189688000	Acalypha_gillmanii_K_513:0.0096800000):0.0362305000):0.0308998000	(((((Acalypha_costaricensis_W_66296:0.0121330000	Acalypha_schlechtendaliana_MG_7708:0.0128040000):0.0084317500	Acalypha_filipes_VWS_3212:0.0148150000):0.0006157740	Acalypha_paniculata_M_ATBP_455:0.0788530000):0.0091635000	(Acalypha_elizabethiae_T_8706:0.0236050000	Acalypha_villosa_TC_73114:0.0089610000):0.0669769000):0.0162093000	Acalypha_gummifera_S_25830:0.0398050000):0.0391596000):0.0305495000	((Mareya_micrantha_W_1042:0.4533860000	(Erythrococca_natalensis_AKB_8445:0.0623080000	Micrococca_capensis_AKB_7617:0.2613930000):0.4362970000):0.0702088000	Bernardia_viridis_R_4552:0.5826580000):0.1885210000):0.0427969000	((((Acalypha_angustata_KB_4005:0.0000010000	Acalypha_glandulifolia_B_9831:0.0000010000):0.0022267300	Acalypha_wilmsii_AKB_11219:0.0000010000):0.0000027758	Acalypha_peduncularis_R_646:0.0067040000):0.0063197300	(Acalypha_decumbens_G_8286:0.0022930000	Acalypha_ecklonii_P_1183:0.0089220000):0.0027532500):0.0934576000):0.0265354000):0.0057363300	((((((((((Acalypha_amentacea_amentacea_VS_SR54:0.0285380000	((Acalypha_hellwigii_T_14288:0.0184040000	((Acalypha_amentacea_palauensis_E_LR22594:0.0000020000	(Acalypha_hispida_VWS_sn:0.0000010000	Acalypha_wilkesiana_VWS_3196:0.0000010000):0.0000010000):0.0068810500	Acalypha_grandis_M_573:0.0021460000):0.0241002000):0.0111879000	Acalypha_nemorum_F_7634:0.0589640000):0.0075291400):0.0000029135	(Acalypha_angatensis_C_434:0.0000010000	Acalypha_grandibracteata_L_1209:0.0000010000):0.0257614000):0.0270182000	(Acalypha_volkensii_M_1152:0.0436060000	Acalypha_bipartita_N_ATBP_596:0.0596370000):0.0065012400):0.0139577000	(Acalypha_ciliata_M_5872:0.0140900000	Acalypha_lanceolata_E_LR22586:0.0000020000):0.0701473000):0.0000025576	((Acalypha_allenii_S_203:0.0134590000	Acalypha_ornata_A_389:0.0252720000):0.0487961000	(Acalypha_capitata_K_164:0.0243310000
(Acalypha_acmophylla_KC_0331:0.0077640000	((Acalypha_kerrii_WHQ_W125:0.0023630000	((Acalypha_glabrata_B_9316:0.0271620000	(((Acalypha_gillespieae_LG_10693:0.0023290000	(Acalypha_gillespieae_OM140898:0.0000020000	Acalypha_perrieri_LG_4123:0.0000020000):0.0000021104):0.0000021055	Acalypha_mayottensis_L_3268:0.0046700000):0.0013848000	Acalypha_neptunica_A_436:0.0177760000):0.0148614000):0.0094470400	(((((((Acalypha_boinensis_LG_10813:0.0000020000	Acalypha_boinensis_OM140856:0.0000020000):0.0047585500	Acalypha_urophylla_LG_10809:0.0000010000):0.0000028245	Acalypha_spachiana_LG_10856:0.0047550000):0.0096826300	(Acalypha_lamiana_OM140917:0.0000020000	(Acalypha_lamiana_LG_10691:0.0000010000	(Acalypha_lamiana_OM140916:0.0000010000	Acalypha_lamiana_OM140918:0.0000010000):0.0000020193):0.0169050000):0.0023074900):0.0124281000	(Acalypha_pervilleana_LG_10649:0.0000020000	Acalypha_pervilleana_OM140952:0.0000010000):0.0026206600):0.0000023217	Acalypha_urophylla_OM140983:0.0092230000):0.0362015000	(((((Acalypha_capillipes_C_12414:0.0184130000	Acalypha_lyonsii_GF_13086:0.0237140000):0.0000026636	(((Acalypha_cardiophylla_cardiophylla_E_14535:0.0000010000	Acalypha_cardiophylla_cardiophylla_L_1631:0.0071090000):0.0049633800	Acalypha_longispica_P_948:0.0192360000):0.0280542000	Acalypha_caturus_J_160:0.0234060000):0.0255949000):0.0131463000	Acalypha_novoguineensis_P_6928:0.0128870000):0.0434671000	(((((((Acalypha_amentacea_amentacea_VS_SR54:0.0287620000	(((Acalypha_hellwigii_T_14288:0.0252590000	((Acalypha_amentacea_palauensis_E_LR22594:0.0045190000	(Acalypha_hispida_VWS_sn:0.0000010000	Acalypha_wilkesiana_VWS_3196:0.0000010000):0.0000010014):0.0048456000	Acalypha_grandis_M_573:0.0066260000):0.0292784000):0.0027341800	Acalypha_nemorum_F_7634:0.0506810000):0.0066791700	(Acalypha_angatensis_C_434:0.0000010000	Acalypha_grandibracteata_L_1209:0.0000010000):0.0213910000):0.0000029302):0.0167436000	(((Acalypha_allenii_S_203:0.0097850000	Acalypha_ornata_A_389:0.0395460000):0.0662252000	(Acalypha_capitata_K_164:0.0314360000	Acalypha_villicaus_G_ATBP_597:0.0063620000):0.0521821000):0.0078951600	(Acalypha_ciliata_M_5872:0.0230010000	Acalypha_lanceolata_E_LR22586:0.0146120000):0.0557437000):0.0000020296):0.0093010300	((Acalypha_volkensii_M_1152:0.0267580000	Acalypha_bipartita_N_ATBP_596:0.0901480000):0.0103748000	(Acalypha_crenata_G_5396:0.0726010000	Acalypha_indica_H_25706:0.2236750000):0.0176767000):0.0020650500):0.0024643000	(((Acalypha_andringitrensis_LG_10850:0.0223760000	((Acalypha_andringitrensis_OM140847:0.0000010000	Acalypha_radula_LG_10758:0.0016630000):0.0036659800	Acalypha_radula_OM140963:0.0000020000):0.0111354000):0.0045446500	(Acalypha_vulneraria_R_2110:0.0070520000
(Acalypha_acmophylla_KC_0331:0.0088640000	Acalypha_kerrii_WHQ_W125:0.0021880000	(Acalypha_matsudae_L_720:0.0088230000	((Acalypha_siamensis_siamensis_VS_SR52:0.0128980000	(Acalypha_glabrata_B_9316:0.0118640000	(((Acalypha_gillespieae_LG_10693:0.0043910000	Acalypha_gillespieae_OM140898:0.0000010000):0.0000010008	(Acalypha_mayottensis_L_3268:0.0021950000	Acalypha_perrieri_LG_4123:0.0000010000):0.0043960600):0.0176989000	Acalypha_neptunica_A_436:0.0173370000):0.0132502000):0.0083594900):0.0000028567	(((((Acalypha_boinensis_LG_10813:0.0000010000	Acalypha_boinensis_OM140856:0.0000010000):0.0000021217	(Acalypha_urophylla_LG_10809:0.0000010000	Acalypha_spachiana_LG_10856:0.0000020000):0.0000010008):0.0089225000	(Acalypha_lamiana_OM140917:0.0000020000	((Acalypha_lamiana_LG_10691:0.0000010000	Acalypha_lamiana_OM140916:0.0000010000):0.0000010008	Acalypha_lamiana_OM140918:0.0000010000):0.0130665000):0.0019339800):0.0077908600	((Acalypha_pervilleana_LG_10649:0.0021170000	Acalypha_pervilleana_OM140952:0.0000010000):0.0133629000	Acalypha_urophylla_OM140983:0.0090330000):0.0006965640):0.0467637000	(((Acalypha_capillipes_C_12414:0.0087220000	Acalypha_lyonsii_GF_13086:0.0092090000):0.0105129000	((((Acalypha_cardiophylla_cardiophylla_E_14535:0.0000010000	Acalypha_cardiophylla_cardiophylla_L_1631:0.0000020000):0.0068534500	Acalypha_longispica_P_948:0.0084170000):0.0253036000	Acalypha_caturus_J_160:0.0067880000):0.0214797000	Acalypha_novoguineensis_P_6928:0.0180500000):0.0040194200):0.0345636000	((((((((((Acalypha_amentacea_amentacea_VS_SR54:0.0222820000	(Acalypha_angatensis_C_434:0.0000010000	Acalypha_grandibracteata_L_1209:0.0000010000):0.0200989000):0.0066563700	((Acalypha_hellwigii_T_14288:0.0276980000	((Acalypha_amentacea_palauensis_E_LR22594:0.0021540000	(Acalypha_hispida_VWS_sn:0.0000010000	Acalypha_wilkesiana_VWS_3196:0.0000010000):0.0000010008):0.0021552900	Acalypha_grandis_M_573:0.0000030000):0.0294791000):0.0033571800	Acalypha_nemorum_F_7634:0.0514570000):0.0044347300):0.0310064000	(Acalypha_volkensii_M_1152:0.0433800000	Acalypha_bipartita_N_ATBP_596:0.0835980000):0.0053111000):0.0089896200	((Acalypha_capitata_K_164:0.0408580000	Acalypha_villicaus_G_ATBP_597:0.0089480000):0.0843917000	(Acalypha_ciliata_M_5872:0.0033360000	Acalypha_lanceolata_E_LR22586:0.0160330000):0.0705777000):0.0002661780):0.0077757600	(Acalypha_allenii_S_203:0.0025040000	Acalypha_ornata_A_389:0.0152920000):0.0639354000):0.0036742500	(Acalypha_crenata_G_5396:0.0596350000	Acalypha_indica_H_25706:0.1514740000):0.0369605000):0.0001912630	((((Acalypha_andringitrensis_LG_10850:0.0177180000	((Acalypha_andringitrensis_OM140847:0.0000010000	Acalypha_radula_LG_10758:0.0025240000):0.0008412590
(Acalypha_acmophylla_KC_0331:0.0086880000	(Acalypha_kerrii_WHQ_W125:0.0085820000	(((Acalypha_siamensis_siamensis_VS_SR52:0.0258630000	(Acalypha_glabrata_B_9316:0.0154530000	((Acalypha_gillespieae_LG_10693:0.0042440000	(Acalypha_gillespieae_OM140898:0.0000010000	(Acalypha_mayottensis_L_3268:0.0021220000	Acalypha_perrieri_LG_4123:0.0000010000):0.0042495700):0.0000010000):0.0101886000	Acalypha_neptunica_A_436:0.0215820000):0.0080174100):0.0024336200):0.0017665800	(((((Acalypha_boinensis_LG_10813:0.0000010000	Acalypha_boinensis_OM140856:0.0000010000):0.0020813500	Acalypha_urophylla_LG_10809:0.0000010000):0.0000010000	Acalypha_spachiana_LG_10856:0.0041760000):0.0132610000	(Acalypha_lamiana_OM140917:0.0000010000	((Acalypha_lamiana_LG_10691:0.0000010000	Acalypha_lamiana_OM140916:0.0000010000):0.0000010000	Acalypha_lamiana_OM140918:0.0000010000):0.0236657000):0.0037543600):0.0128996000	((Acalypha_pervilleana_LG_10649:0.0000020000	Acalypha_pervilleana_OM140952:0.0000010000):0.0085281200	Acalypha_urophylla_OM140983:0.0086600000):0.0002413500):0.0376524000):0.0000021666	(((((Acalypha_capillipes_C_12414:0.0086910000	Acalypha_lyonsii_GF_13086:0.0126370000):0.0000022336	(((Acalypha_cardiophylla_cardiophylla_E_14535:0.0000010000	Acalypha_cardiophylla_cardiophylla_L_1631:0.0041850000):0.0065555700	Acalypha_longispica_P_948:0.0215900000):0.0106775000	Acalypha_caturus_J_160:0.0179330000):0.0203062000):0.0116198000	Acalypha_novoguineensis_P_6928:0.0156010000):0.0172099000	(((((((Acalypha_amentacea_amentacea_VS_SR54:0.0215040000	(((Acalypha_hellwigii_T_14288:0.0074710000	(Acalypha_amentacea_palauensis_E_LR22594:0.0041130000	((Acalypha_hispida_VWS_sn:0.0000010000	Acalypha_wilkesiana_VWS_3196:0.0000010000):0.0000010000	Acalypha_grandis_M_573:0.0020680000):0.0000021661):0.0217923000):0.0090893700	Acalypha_nemorum_F_7634:0.0429480000):0.0164426000	(Acalypha_angatensis_C_434:0.0000010000	Acalypha_grandibracteata_L_1209:0.0000010000):0.0150879000):0.0000029013):0.0169739000	(Acalypha_volkensii_M_1152:0.0459180000	Acalypha_bipartita_N_ATBP_596:0.0761540000):0.0038181200):0.0046974200	(((Acalypha_allenii_S_203:0.0065410000	Acalypha_ornata_A_389:0.0107250000):0.0445560000	(Acalypha_capitata_K_164:0.0327220000	Acalypha_villicaus_G_ATBP_597:0.0130890000):0.0381751000):0.0109849000	(Acalypha_ciliata_M_5872:0.0069700000	Acalypha_lanceolata_E_LR22586:0.0184420000):0.0710840000):0.0000020387):0.0086913500	((((((Acalypha_andringitrensis_LG_10850:0.0063720000	((Acalypha_andringitrensis_OM140847:0.0000010000	Acalypha_radula_LG_10758:0.0020440000):0.0000163997	Acalypha_radula_OM140963:0.0000020000):0.0095813600):0.0115470000	Acalypha_vulneraria_R_2110:0.0064800000):0.0062180000	Acalypha_decaryana_P_1751:0.0172770000):0.0240576000
(Acalypha_acmophylla_KC_0331:0.0118420000	((Acalypha_kerrii_WHQ_W125:0.0022000000	(Acalypha_siamensis_siamensis_VS_SR52:0.0212070000	(((((((Acalypha_boinensis_LG_10813:0.0000020000	Acalypha_urophylla_LG_10809:0.0000010000):0.0000020952	Acalypha_boinensis_OM140856:0.0000020000):0.0000028889	Acalypha_spachiana_LG_10856:0.0021480000):0.0064994000	Acalypha_lamiana_OM140917:0.0000020000):0.0064132800	(Acalypha_lamiana_LG_10691:0.0000010000	(Acalypha_lamiana_OM140916:0.0000010000	Acalypha_lamiana_OM140918:0.0000010000):0.0000010009):0.0227411000):0.0043831500	((Acalypha_pervilleana_LG_10649:0.0042890000	Acalypha_pervilleana_OM140952:0.0000010000):0.0043196700	Acalypha_urophylla_OM140983:0.0043250000):0.0000020015):0.0451594000	(((((Acalypha_capillipes_C_12414:0.0111500000	Acalypha_lyonsii_GF_13086:0.0130910000):0.0140953000	(((Acalypha_cardiophylla_cardiophylla_E_14535:0.0000010000	Acalypha_cardiophylla_cardiophylla_L_1631:0.0021400000):0.0022134800	Acalypha_longispica_P_948:0.0130240000):0.0132316000	Acalypha_caturus_J_160:0.0138750000):0.0135934000):0.0093570300	Acalypha_novoguineensis_P_6928:0.0098030000):0.0383572000	(((((((((Acalypha_amentacea_amentacea_VS_SR54:0.0246280000	(((Acalypha_hellwigii_T_14288:0.0312760000	((Acalypha_amentacea_palauensis_E_LR22594:0.0086900000	(Acalypha_hispida_VWS_sn:0.0000010000	Acalypha_wilkesiana_VWS_3196:0.0000010000):0.0000010009):0.0072119800	Acalypha_grandis_M_573:0.0059020000):0.0273865000):0.0029451000	Acalypha_nemorum_F_7634:0.0577580000):0.0044288800	(Acalypha_angatensis_C_434:0.0000010000	Acalypha_grandibracteata_L_1209:0.0000010000):0.0155422000):0.0000029177):0.0179282000	Acalypha_volkensii_M_1152:0.0462290000):0.0010760900	Acalypha_bipartita_N_ATBP_596:0.0682800000):0.0082918300	(((Acalypha_allenii_S_203:0.0000030000	Acalypha_ornata_A_389:0.0175710000):0.0541895000	(Acalypha_capitata_K_164:0.0389730000	Acalypha_villicaus_G_ATBP_597:0.0067380000):0.0824090000):0.0039121700	(Acalypha_ciliata_M_5872:0.0154830000	Acalypha_lanceolata_E_LR22586:0.0052710000):0.0705741000):0.0000020975):0.0067573000	((((Acalypha_andringitrensis_LG_10850:0.0087930000	((Acalypha_andringitrensis_OM140847:0.0000010000	Acalypha_radula_LG_10758:0.0027090000):0.0016142100	Acalypha_radula_OM140963:0.0000010000):0.0022866800):0.0048353200	(Acalypha_vulneraria_R_2110:0.0031480000	Acalypha_decaryana_P_1751:0.0088540000):0.0118970000):0.0223162000	((Acalypha_bisetosa_AL_33893:0.0161800000	Acalypha_diversifolia_C_1296:0.0177620000):0.0790160000	((Acalypha_dictyoneura_TC_72193:0.0066280000	Acalypha_padifolia_Z_3411:0.0000020000):0.0067841300	Acalypha_stricta_V_743:0.0184080000):0.0009318150):0.0124760000):0.0049890200	(((((Acalypha_deamii_GL_2369:0.0021680000
(Acalypha_acmophylla_KC_0331:0.0060650000	(Acalypha_kerrii_WHQ_W125:0.0019720000	(((Acalypha_siamensis_siamensis_VS_SR52:0.0049930000	((Acalypha_gillespieae_LG_10693:0.0000020000	((Acalypha_gillespieae_OM140898:0.0000010000	Acalypha_mayottensis_L_3268:0.0000020000):0.0000021080	Acalypha_perrieri_LG_4123:0.0000010000):0.0000010000):0.0053919500	Acalypha_neptunica_A_436:0.0170510000):0.0058683100):0.0016050600	((((((Acalypha_boinensis_LG_10813:0.0000010000	Acalypha_boinensis_OM140856:0.0000010000):0.0019430400	(Acalypha_urophylla_LG_10809:0.0000010000	Acalypha_spachiana_LG_10856:0.0000020000):0.0000010000):0.0078675500	Acalypha_lamiana_OM140917:0.0000010000):0.0035113100	((Acalypha_lamiana_LG_10691:0.0000010000	Acalypha_lamiana_OM140916:0.0000010000):0.0000010000	Acalypha_lamiana_OM140918:0.0000010000):0.0083624900):0.0121849000	((Acalypha_pervilleana_LG_10649:0.0000020000	Acalypha_pervilleana_OM140952:0.0000010000):0.0079275000	Acalypha_urophylla_OM140983:0.0160390000):0.0000010000):0.0291147000	(((((Acalypha_capillipes_C_12414:0.0124880000	Acalypha_lyonsii_GF_13086:0.0100470000):0.0000022514	(((Acalypha_cardiophylla_cardiophylla_E_14535:0.0000010000	Acalypha_cardiophylla_cardiophylla_L_1631:0.0059800000):0.0000021406	Acalypha_longispica_P_948:0.0224740000):0.0125617000	Acalypha_caturus_J_160:0.0219210000):0.0259095000):0.0021882300	Acalypha_novoguineensis_P_6928:0.0326630000):0.0396280000	(((((((((((Acalypha_amentacea_amentacea_VS_SR54:0.0206130000	(Acalypha_angatensis_C_434:0.0000010000	Acalypha_grandibracteata_L_1209:0.0000010000):0.0220978000):0.0062893400	((Acalypha_hellwigii_T_14288:0.0124020000	Acalypha_nemorum_F_7634:0.0351170000):0.0000020736	((Acalypha_amentacea_palauensis_E_LR22594:0.0000020000	(Acalypha_hispida_VWS_sn:0.0000010000	Acalypha_wilkesiana_VWS_3196:0.0000010000):0.0000010000):0.0000021863	Acalypha_grandis_M_573:0.0058090000):0.0246059000):0.0040695100):0.0212746000	((Acalypha_allenii_S_203:0.0108860000	Acalypha_ornata_A_389:0.0248820000):0.0459611000	(Acalypha_ciliata_M_5872:0.0154350000	Acalypha_lanceolata_E_LR22586:0.0146950000):0.0416541000):0.0112879000):0.0099617800	((Acalypha_capitata_K_164:0.0263970000	Acalypha_villicaus_G_ATBP_597:0.0180730000):0.0604544000	Acalypha_nyasica_SB_1907:0.0646790000):0.0095871300):0.0037221700	Acalypha_bipartita_N_ATBP_596:0.0918840000):0.0000020347	Acalypha_crenata_G_5396:0.0982750000):0.0105228000	(((Acalypha_andringitrensis_LG_10850:0.0100790000	((Acalypha_andringitrensis_OM140847:0.0000010000	Acalypha_radula_LG_10758:0.0023920000):0.0000443392	Acalypha_radula_OM140963:0.0000010000):0.0066616600):0.0048251400	(Acalypha_vulneraria_R_2110:0.0036750000	Acalypha_decaryana_P_1751:0.0269930000):0.0000028882):0.0245346000
(Acalypha_acmophylla_KC_0331:0.0098180000	(Acalypha_kerrii_WHQ_W125:0.0023340000	(Acalypha_siamensis_siamensis_VS_SR52:0.0136350000	((Acalypha_glabrata_B_9316:0.0069870000	(((((((Acalypha_boinensis_LG_10813:0.0000010000	Acalypha_boinensis_OM140856:0.0000010000):0.0022534900	(Acalypha_urophylla_LG_10809:0.0000010000	Acalypha_spachiana_LG_10856:0.0000020000):0.0000021183):0.0045139000	Acalypha_lamiana_OM140917:0.0000020000):0.0022522900	((Acalypha_lamiana_LG_10691:0.0000010000	Acalypha_lamiana_OM140916:0.0000010000):0.0000020124	Acalypha_lamiana_OM140918:0.0000010000):0.0045695500):0.0018710000	((Acalypha_pervilleana_LG_10649:0.0000020000	Acalypha_pervilleana_OM140952:0.0000010000):0.0140549000	Acalypha_urophylla_OM140983:0.0211880000):0.0000022479):0.0464242000	((((Acalypha_capillipes_C_12414:0.0320900000	Acalypha_lyonsii_GF_13086:0.0014060000):0.0146915000	Acalypha_novoguineensis_P_6928:0.0314590000):0.0082851400	(((Acalypha_cardiophylla_cardiophylla_E_14535:0.0000010000	Acalypha_cardiophylla_cardiophylla_L_1631:0.0064520000):0.0065644600	Acalypha_longispica_P_948:0.0064460000):0.0133071000	Acalypha_caturus_J_160:0.0043980000):0.0133467000):0.0609702000	(((((((((((Acalypha_amentacea_amentacea_VS_SR54:0.0229760000	(Acalypha_angatensis_C_434:0.0000010000	Acalypha_grandibracteata_L_1209:0.0000010000):0.0158740000):0.0064307100	((Acalypha_hellwigii_T_14288:0.0138130000	((Acalypha_amentacea_palauensis_E_LR22594:0.0000020000	(Acalypha_hispida_VWS_sn:0.0000010000	Acalypha_wilkesiana_VWS_3196:0.0000010000):0.0000010014):0.0044635300	Acalypha_grandis_M_573:0.0088320000):0.0088620100):0.0000020708	Acalypha_nemorum_F_7634:0.0492090000):0.0022514100):0.0141601000	(Acalypha_volkensii_M_1152:0.0455320000	Acalypha_bipartita_N_ATBP_596:0.0757120000):0.0141347000):0.0046132300	(Acalypha_ciliata_M_5872:0.0150920000	Acalypha_lanceolata_E_LR22586:0.0078440000):0.0521019000):0.0000021781	(Acalypha_capitata_K_164:0.0393600000	Acalypha_villicaus_G_ATBP_597:0.0038900000):0.0841396000):0.0049046900	(Acalypha_allenii_S_203:0.0043440000	Acalypha_ornata_A_389:0.0085540000):0.0434558000):0.0175240000	(((Acalypha_andringitrensis_LG_10850:0.0088470000	((Acalypha_andringitrensis_OM140847:0.0000010000	Acalypha_radula_LG_10758:0.0029220000):0.0014035300	Acalypha_radula_OM140963:0.0000020000):0.0000029268):0.0072531900	(Acalypha_vulneraria_R_2110:0.0048750000	Acalypha_decaryana_P_1751:0.0112870000):0.0170099000):0.0366007000	((((((Acalypha_deamii_GL_2369:0.0042620000	Acalypha_rhomboidea_GL_2316:0.0000020000):0.0242705000	Acalypha_virginica_GL_2342:0.0104700000):0.0044556200	Acalypha_monococca_GL_2319:0.0246470000):0.0263063000	(Acalypha_membranacea_AR_6532:0.0288700000
(Acalypha_acmophylla_KC_0331:0.0021430000	((Acalypha_kerrii_WHQ_W125:0.0043000000	((Acalypha_glabrata_B_9316:0.0232280000	(((Acalypha_gillespieae_LG_10693:0.0000020000	Acalypha_gillespieae_OM140898:0.0000020000):0.0000010009	(Acalypha_mayottensis_L_3268:0.0021250000	Acalypha_perrieri_LG_4123:0.0000020000):0.0021255700):0.0181128000	Acalypha_neptunica_A_436:0.0038760000):0.0187245000):0.0073361700	((((((((Acalypha_boinensis_LG_10813:0.0000010000	Acalypha_boinensis_OM140856:0.0000010000):0.0021243100	(Acalypha_urophylla_LG_10809:0.0000010000	Acalypha_spachiana_LG_10856:0.0000020000):0.0000010009):0.0151950000	Acalypha_lamiana_OM140917:0.0000020000):0.0041335900	((Acalypha_lamiana_LG_10691:0.0000010000	Acalypha_lamiana_OM140916:0.0000010000):0.0000010009	Acalypha_lamiana_OM140918:0.0000010000):0.0089555800):0.0090589800	Acalypha_urophylla_OM140983:0.0111070000):0.0018457200	Acalypha_pervilleana_OM140952:0.0000010000):0.0021073000	Acalypha_pervilleana_LG_10649:0.0000020000):0.0436413000	(((((Acalypha_capillipes_C_12414:0.0043020000	Acalypha_lyonsii_GF_13086:0.0180620000):0.0068813700	(((Acalypha_cardiophylla_cardiophylla_E_14535:0.0000010000	Acalypha_cardiophylla_cardiophylla_L_1631:0.0130790000):0.0067873900	Acalypha_longispica_P_948:0.0337490000):0.0135380000	Acalypha_caturus_J_160:0.0137560000):0.0203553000):0.0133283000	Acalypha_novoguineensis_P_6928:0.0134110000):0.0350163000	(((((((((((((Acalypha_amentacea_amentacea_VS_SR54:0.0221090000	(Acalypha_angatensis_C_434:0.0000010000	Acalypha_grandibracteata_L_1209:0.0000010000):0.0174170000):0.0043613500	((Acalypha_hellwigii_T_14288:0.0280230000	((Acalypha_amentacea_palauensis_E_LR22594:0.0000020000	(Acalypha_hispida_VWS_sn:0.0000010000	Acalypha_wilkesiana_VWS_3196:0.0000010000):0.0000010009):0.0050117100	Acalypha_grandis_M_573:0.0077530000):0.0218138000):0.0083392300	Acalypha_nemorum_F_7634:0.0562000000):0.0053189900):0.0071209100	Acalypha_volkensii_M_1152:0.0653960000):0.0055127800	Acalypha_bipartita_N_ATBP_596:0.0670230000):0.0076538600	((Acalypha_capitata_K_164:0.0370800000	Acalypha_villicaus_G_ATBP_597:0.0119720000):0.0770213000	(Acalypha_ciliata_M_5872:0.0151560000	Acalypha_lanceolata_E_LR22586:0.0109560000):0.0654887000):0.0036045200):0.0000029681	(Acalypha_allenii_S_203:0.0213860000	Acalypha_ornata_A_389:0.0283440000):0.0586206000):0.0000025090	Acalypha_crenata_G_5396:0.1296570000):0.0148652000	(((Acalypha_andringitrensis_LG_10850:0.0082700000	(Acalypha_andringitrensis_OM140847:0.0000010000	(Acalypha_radula_LG_10758:0.0000020000	Acalypha_radula_OM140963:0.0000010000):0.0000025677):0.0083720900):0.0044036700	(Acalypha_vulneraria_R_2110:0.0075780000	Acalypha_decaryana_P_1751:0.0084900000):0.0114261000):0.0297142000
(Acalypha_acmophylla_KC_0331:0.0068270000	(Acalypha_kerrii_WHQ_W125:0.0000020000	(Acalypha_siamensis_siamensis_VS_SR52:0.0332240000	((Acalypha_glabrata_B_9316:0.0164020000	(((Acalypha_gillespieae_LG_10693:0.0043580000	Acalypha_gillespieae_OM140898:0.0000020000):0.0000010014	(Acalypha_mayottensis_L_3268:0.0110250000	Acalypha_perrieri_LG_4123:0.0000020000):0.0021735100):0.0120861000	Acalypha_neptunica_A_436:0.0309680000):0.0150342000):0.0155948000	((((((Acalypha_boinensis_LG_10813:0.0000010000	Acalypha_boinensis_OM140856:0.0000010000):0.0042624800	(Acalypha_urophylla_LG_10809:0.0000020000	Acalypha_spachiana_LG_10856:0.0000020000):0.0000029580):0.0173772000	Acalypha_lamiana_OM140917:0.0000020000):0.0084987900	((Acalypha_lamiana_LG_10691:0.0000010000	Acalypha_lamiana_OM140918:0.0000010000):0.0000020091	Acalypha_lamiana_OM140916:0.0000010000):0.0133312000):0.0042387400	((Acalypha_pervilleana_LG_10649:0.0042090000	Acalypha_pervilleana_OM140952:0.0000020000):0.0086116100	Acalypha_urophylla_OM140983:0.0196690000):0.0000021256):0.0491310000	(((((Acalypha_capillipes_C_12414:0.0135870000	Acalypha_lyonsii_GF_13086:0.0121600000):0.0122913000	(((Acalypha_cardiophylla_cardiophylla_E_14535:0.0000010000	Acalypha_cardiophylla_cardiophylla_L_1631:0.0043240000):0.0022277000	Acalypha_longispica_P_948:0.0268920000):0.0135660000	Acalypha_caturus_J_160:0.0182880000):0.0139029000):0.0043103400	Acalypha_novoguineensis_P_6928:0.0279240000):0.0258865000	(((((Acalypha_acrogyna_H_1959:0.0000020000	Acalypha_echinus_L_1215:0.0065400000):0.0160527000	(Mareya_micrantha_W_1042:0.2547250000	((Erythrococca_natalensis_AKB_8445:0.1461510000	Micrococca_capensis_AKB_7617:0.0989600000):0.2396140000	Bernardia_viridis_R_4552:0.5888650000):0.1635380000):0.2298260000):0.0245312000	(((Acalypha_diminuta_LG_10816:0.0021010000	Acalypha_diminuta_OM140884:0.0000010000):0.0020902200	Acalypha_diminuta_OM140885:0.0000020000):0.0151842000	Acalypha_gillmanii_K_513:0.0021180000):0.0350275000):0.0041645500	((((Acalypha_costaricensis_W_66296:0.0125910000	Acalypha_schlechtendaliana_MG_7708:0.0185180000):0.0026471800	Acalypha_filipes_VWS_3212:0.0147020000):0.0180583000	((Acalypha_elizabethiae_T_8706:0.0086440000	Acalypha_villosa_TC_73114:0.0020650000):0.0261031000	Acalypha_paniculata_M_ATBP_455:0.0529880000):0.0000126919):0.0239793000	Acalypha_gummifera_S_25830:0.0254760000):0.0618395000):0.0496471000	((((Acalypha_angustata_KB_4005:0.0000010000	Acalypha_glandulifolia_B_9831:0.0000010000):0.0041988800	Acalypha_wilmsii_AKB_11219:0.0000010000):0.0000029787	Acalypha_peduncularis_R_646:0.0042620000):0.0147595000	(Acalypha_decumbens_G_8286:0.0066710000	Acalypha_ecklonii_P_1183:0.0083670000):0.0029067100):0.0658427000):0.0399144000):0.0166994000
(Acalypha_acmophylla_KC_0331:0.0107860000	(Acalypha_kerrii_WHQ_W125:0.0051210000	((((Acalypha_siamensis_siamensis_VS_SR52:0.0054120000	(((((Acalypha_acrogyna_H_1959:0.0000020000	Acalypha_echinus_L_1215:0.0102490000):0.0185783000	(Mareya_micrantha_W_1042:0.3190820000	((Erythrococca_natalensis_AKB_8445:0.0848050000	Micrococca_capensis_AKB_7617:0.2360460000):0.2953620000	Bernardia_viridis_R_4552:0.5843280000):0.0995146000):0.2954040000):0.0223399000	((Acalypha_diminuta_LG_10816:0.0025370000	(Acalypha_diminuta_OM140884:0.0000010000	Acalypha_diminuta_OM140885:0.0000020000):0.0000021296):0.0191083000	Acalypha_gillmanii_K_513:0.0097040000):0.0304294000):0.0223416000	(((((Acalypha_costaricensis_W_66296:0.0235430000	Acalypha_schlechtendaliana_MG_7708:0.0245030000):0.0140968000	Acalypha_filipes_VWS_3212:0.0157000000):0.0051255200	Acalypha_gummifera_S_25830:0.0674940000):0.0116446000	(Acalypha_elizabethiae_T_8706:0.0077590000	Acalypha_villosa_TC_73114:0.0074780000):0.0336295000):0.0104732000	Acalypha_paniculata_M_ATBP_455:0.0692090000):0.0438844000):0.0376203000	(((((Acalypha_angustata_KB_4005:0.0000010000	Acalypha_glandulifolia_B_9831:0.0000020000):0.0150510000	Acalypha_wilmsii_AKB_11219:0.0000020000):0.0000022390	Acalypha_peduncularis_R_646:0.0000020000):0.0026167500	Acalypha_decumbens_G_8286:0.0151720000):0.0000023499	Acalypha_ecklonii_P_1183:0.0124110000):0.1056860000):0.0261116000):0.0225080000	Acalypha_glabrata_B_9316:0.0133550000):0.0045738800	((Acalypha_gillespieae_LG_10693:0.0075520000	(Acalypha_gillespieae_OM140898:0.0000010000	(Acalypha_mayottensis_L_3268:0.0101880000	Acalypha_perrieri_LG_4123:0.0000010000):0.0050228700):0.0000010009):0.0040455100	Acalypha_neptunica_A_436:0.0243960000):0.0136220000):0.0030808400	((((((((Acalypha_boinensis_LG_10813:0.0000010000	Acalypha_boinensis_OM140856:0.0000010000):0.0075074600	Acalypha_spachiana_LG_10856:0.0024810000):0.0000010009	Acalypha_urophylla_LG_10809:0.0000010000):0.0075497700	Acalypha_lamiana_OM140917:0.0000020000):0.0021831200	(Acalypha_lamiana_LG_10691:0.0000010000	(Acalypha_lamiana_OM140916:0.0000010000	Acalypha_lamiana_OM140918:0.0000010000):0.0000010009):0.0209960000):0.0052561600	(Acalypha_pervilleana_LG_10649:0.0000020000	Acalypha_pervilleana_OM140952:0.0000010000):0.0152527000):0.0000024195	Acalypha_urophylla_OM140983:0.0153820000):0.0599784000	((((Acalypha_capillipes_C_12414:0.0186660000	Acalypha_lyonsii_GF_13086:0.0101570000):0.0150949000	(((Acalypha_cardiophylla_cardiophylla_E_14535:0.0000010000	Acalypha_cardiophylla_cardiophylla_L_1631:0.0048480000):0.0075864000	Acalypha_longispica_P_948:0.0198740000):0.0460309000	Acalypha_caturus_J_160:0.0228240000):0.0341838000):0.0075502700	Acalypha_novoguineensis_P_6928:0.0246300000):0.0500383000
(Acalypha_acmophylla_KC_0331:0.0114280000	(Acalypha_kerrii_WHQ_W125:0.0000020000	Acalypha_matsudae_L_720:0.0022430000):0.0000020621	(Acalypha_siamensis_siamensis_VS_SR52:0.0240580000	((Acalypha_glabrata_B_9316:0.0211130000	(((Acalypha_gillespieae_LG_10693:0.0022320000	Acalypha_gillespieae_OM140898:0.0000010000):0.0000010000	(Acalypha_mayottensis_L_3268:0.0090470000	Acalypha_perrieri_LG_4123:0.0000010000):0.0067480000):0.0033798400	Acalypha_neptunica_A_436:0.0190200000):0.0079650000):0.0092969700	(((((((Acalypha_boinensis_LG_10813:0.0000010000	Acalypha_boinensis_OM140856:0.0000010000):0.0022517400	Acalypha_urophylla_LG_10809:0.0000010000):0.0000010000	Acalypha_spachiana_LG_10856:0.0022510000):0.0114108000	Acalypha_lamiana_OM140917:0.0000010000):0.0044631400	(Acalypha_lamiana_LG_10691:0.0000010000	(Acalypha_lamiana_OM140916:0.0000010000	Acalypha_lamiana_OM140918:0.0000010000):0.0000010000):0.0047028400):0.0041574700	((Acalypha_pervilleana_LG_10649:0.0022190000	Acalypha_pervilleana_OM140952:0.0000010000):0.0164647000	Acalypha_urophylla_OM140983:0.0212700000):0.0000010000):0.0789638000	(((((Acalypha_capillipes_C_12414:0.0032360000	Acalypha_lyonsii_GF_13086:0.0154940000):0.0213690000	(((Acalypha_cardiophylla_cardiophylla_E_14535:0.0000010000	Acalypha_cardiophylla_cardiophylla_L_1631:0.0043880000):0.0069561600	Acalypha_longispica_P_948:0.0344980000):0.0391066000	Acalypha_caturus_J_160:0.0145250000):0.0228984000):0.0077210100	Acalypha_novoguineensis_P_6928:0.0399210000):0.0183452000	(((((((((((Acalypha_amentacea_amentacea_VS_SR54:0.0307670000	(Acalypha_angatensis_C_434:0.0000010000	Acalypha_grandibracteata_L_1209:0.0000010000):0.0141207000):0.0020111500	((Acalypha_hellwigii_T_14288:0.0248270000	Acalypha_nemorum_F_7634:0.0568890000):0.0000020733	((Acalypha_amentacea_palauensis_E_LR22594:0.0000020000	(Acalypha_hispida_VWS_sn:0.0000010000	Acalypha_wilkesiana_VWS_3196:0.0000010000):0.0000010000):0.0022555500	Acalypha_grandis_M_573:0.0043620000):0.0254697000):0.0021733600):0.0079397900	(Acalypha_ciliata_M_5872:0.0075920000	Acalypha_lanceolata_E_LR22586:0.0146200000):0.0625916000):0.0038773400	((Acalypha_allenii_S_203:0.0107570000	Acalypha_ornata_A_389:0.0283360000):0.0426386000	((Acalypha_capitata_K_164:0.0334890000	Acalypha_villicaus_G_ATBP_597:0.0149800000):0.0568367000	Acalypha_nyasica_SB_1907:0.0581450000):0.0091137100):0.0054068100):0.0050684900	(Acalypha_volkensii_M_1152:0.0512110000	Acalypha_bipartita_N_ATBP_596:0.0604390000):0.0085068000):0.0055487700	Acalypha_crenata_G_5396:0.0874300000):0.0156039000	(((Acalypha_andringitrensis_LG_10850:0.0086660000	((Acalypha_andringitrensis_OM140847:0.0000010000	Acalypha_radula_LG_10758:0.0006440000):0.0103607000
(Acalypha_acmophylla_KC_0331:0.0247750000	Acalypha_kerrii_WHQ_W125:0.0021510000	(Acalypha_matsudae_L_720:0.0000020000	((Acalypha_siamensis_siamensis_VS_SR52:0.0169860000	((((((Acalypha_capillipes_C_12414:0.0012960000	Acalypha_lyonsii_GF_13086:0.0073680000):0.0078848100	(((Acalypha_cardiophylla_cardiophylla_E_14535:0.0000010000	Acalypha_cardiophylla_cardiophylla_L_1631:0.0083270000):0.0000021423	Acalypha_longispica_P_948:0.0190540000):0.0247920000	Acalypha_caturus_J_160:0.0179630000):0.0412124000):0.0022422800	Acalypha_novoguineensis_P_6928:0.0147220000):0.0085012200	((((((((Acalypha_amentacea_amentacea_VS_SR54:0.0204020000	(Acalypha_angatensis_C_434:0.0000010000	Acalypha_grandibracteata_L_1209:0.0000010000):0.0247415000):0.0016476400	((Acalypha_hellwigii_T_14288:0.0211230000	((Acalypha_amentacea_palauensis_E_LR22594:0.0020920000	(Acalypha_hispida_VWS_sn:0.0000010000	Acalypha_wilkesiana_VWS_3196:0.0000010000):0.0000010014):0.0022909700	Acalypha_grandis_M_573:0.0084350000):0.0197331000):0.0022082700	Acalypha_nemorum_F_7634:0.0294930000):0.0065927100):0.0217331000	(Acalypha_volkensii_M_1152:0.0273180000	Acalypha_bipartita_N_ATBP_596:0.0664560000):0.0078837300):0.0020795200	(Acalypha_ciliata_M_5872:0.0086370000	Acalypha_lanceolata_E_LR22586:0.0082060000):0.0672554000):0.0073327400	((Acalypha_andringitrensis_LG_10850:0.0048920000	(((Acalypha_andringitrensis_OM140847:0.0000010000	Acalypha_radula_LG_10758:0.0020350000):0.0000445829	Acalypha_radula_OM140963:0.0000020000):0.0081449800	(Acalypha_vulneraria_R_2110:0.0090220000	Acalypha_decaryana_P_1751:0.0246880000):0.0086904000):0.0036718400):0.0410422000	((((((((Acalypha_deamii_GL_2369:0.0068710000	Acalypha_monococca_GL_2319:0.0134960000):0.0085777000	Acalypha_rhomboidea_GL_2316:0.0000020000):0.0100938000	Acalypha_virginica_GL_2342:0.0050700000):0.0124309000	(Acalypha_membranacea_AR_6532:0.0299220000	((Acalypha_cuneata_H_168:0.0354260000	Acalypha_scandens_B_1673:0.0158020000):0.0387224000	((Acalypha_gracilis_D_12789:0.0343110000	Acalypha_multicaulis_T_5087:0.0474060000):0.0084801800	Acalypha_communis_N_610:0.0525260000):0.0118276000):0.0014440000):0.0060719600):0.0114539000	(((Acalypha_bisetosa_AL_33893:0.0068200000	Acalypha_diversifolia_C_1296:0.0058510000):0.0336108000	Acalypha_stricta_V_743:0.0205310000):0.0040350200	(Acalypha_dictyoneura_TC_72193:0.0021270000	Acalypha_padifolia_Z_3411:0.0021240000):0.0024479400):0.0168818000):0.0097292000	((Acalypha_lycioides_T_11351:0.0042800000	(Acalypha_plicata_A_188:0.0000010000	Acalypha_plicata_OM140956:0.0000010000):0.0110928000):0.0088193400	(Acalypha_stachyura_H_23994:0.0088230000	Acalypha_claussenii_O_212:0.1548820000):0.0133559000):0.0000021899):0.0068949500
(Acalypha_acmophylla_KC_0331:0.0090630000	(Acalypha_kerrii_WHQ_W125:0.0000020000	Acalypha_matsudae_L_720:0.0021850000):0.0000020621	(Acalypha_siamensis_siamensis_VS_SR52:0.0220420000	((Acalypha_glabrata_B_9316:0.0155660000	(((Acalypha_gillespieae_LG_10693:0.0000020000	Acalypha_gillespieae_OM140898:0.0000010000):0.0000010000	(Acalypha_mayottensis_L_3268:0.0043560000	Acalypha_perrieri_LG_4123:0.0000010000):0.0021722800):0.0061668600	Acalypha_neptunica_A_436:0.0098300000):0.0138635000):0.0077725200	((((((Acalypha_boinensis_LG_10813:0.0000010000	Acalypha_urophylla_LG_10809:0.0000010000):0.0000020991	Acalypha_boinensis_OM140856:0.0000010000):0.0000010000	Acalypha_spachiana_LG_10856:0.0043060000):0.0106216000	(Acalypha_lamiana_OM140917:0.0000020000	(Acalypha_lamiana_LG_10691:0.0000010000	(Acalypha_lamiana_OM140916:0.0000010000	Acalypha_lamiana_OM140918:0.0000010000):0.0000010000):0.0292363000):0.0049160600):0.0036814800	((Acalypha_pervilleana_LG_10649:0.0064520000	Acalypha_pervilleana_OM140952:0.0000010000):0.0050703400	Acalypha_urophylla_OM140983:0.0219090000):0.0026244900):0.0494466000	((((Acalypha_capillipes_C_12414:0.0044000000	Acalypha_lyonsii_GF_13086:0.0065860000):0.0073840400	Acalypha_novoguineensis_P_6928:0.0331250000):0.0115461000	(((Acalypha_cardiophylla_cardiophylla_E_14535:0.0000010000	Acalypha_cardiophylla_cardiophylla_L_1631:0.0021760000):0.0046737900	Acalypha_longispica_P_948:0.0176330000):0.0264451000	Acalypha_caturus_J_160:0.0210860000):0.0115100000):0.0275989000	(((((((((((Acalypha_amentacea_amentacea_VS_SR54:0.0207660000	(Acalypha_angatensis_C_434:0.0000010000	Acalypha_grandibracteata_L_1209:0.0000010000):0.0160544000):0.0050959500	((Acalypha_hellwigii_T_14288:0.0305580000	((Acalypha_amentacea_palauensis_E_LR22594:0.0000020000	(Acalypha_hispida_VWS_sn:0.0000010000	Acalypha_wilkesiana_VWS_3196:0.0000010000):0.0000010000):0.0000021857	Acalypha_grandis_M_573:0.0183860000):0.0435828000):0.0102848000	Acalypha_nemorum_F_7634:0.0298210000):0.0019889400):0.0098883300	((Acalypha_allenii_S_203:0.0064630000	Acalypha_ornata_A_389:0.0210820000):0.0645063000	(Acalypha_ciliata_M_5872:0.0145670000	Acalypha_lanceolata_E_LR22586:0.0051390000):0.0534857000):0.0000027909):0.0022195900	Acalypha_nyasica_SB_1907:0.0736830000):0.0049125300	(((Acalypha_volkensii_M_1152:0.0443300000	Acalypha_crenata_G_5396:0.0857180000):0.0068501000	Acalypha_bipartita_N_ATBP_596:0.0869950000):0.0024240800	(Acalypha_capitata_K_164:0.0391470000	Acalypha_villicaus_G_ATBP_597:0.0195400000):0.0865174000):0.0000023991):0.0161628000	(((Acalypha_andringitrensis_LG_10850:0.0090350000	((Acalypha_andringitrensis_OM140847:0.0000010000	Acalypha_radula_LG_10758:0.0024580000):0.0000570971
(Acalypha_acmophylla_KC_0331:0.0063150000	Acalypha_kerrii_WHQ_W125:0.0062170000	(Acalypha_matsudae_L_720:0.0020490000	(Acalypha_siamensis_siamensis_VS_SR52:0.0154570000	((Acalypha_glabrata_B_9316:0.0285680000	((Acalypha_gillespieae_LG_10693:0.0041130000	(Acalypha_gillespieae_OM140898:0.0000010000	(Acalypha_mayottensis_L_3268:0.0082750000	Acalypha_perrieri_LG_4123:0.0000010000):0.0041177600):0.0000010000):0.0076553200	Acalypha_neptunica_A_436:0.0154330000):0.0161275000):0.0000023454	(((((Acalypha_boinensis_LG_10813:0.0000010000	(Acalypha_urophylla_LG_10809:0.0000010000	Acalypha_spachiana_LG_10856:0.0000020000):0.0000010000):0.0000020683	Acalypha_boinensis_OM140856:0.0000010000):0.0108373000	((Acalypha_lamiana_OM140917:0.0000010000	((Acalypha_lamiana_LG_10691:0.0000010000	Acalypha_lamiana_OM140916:0.0000010000):0.0000010000	Acalypha_lamiana_OM140918:0.0000010000):0.0124047000):0.0000028629	(Acalypha_pervilleana_LG_10649:0.0000020000	Acalypha_pervilleana_OM140952:0.0000010000):0.0251384000):0.0083927900):0.0008940560	Acalypha_urophylla_OM140983:0.0134840000):0.0409763000	((((((Acalypha_capillipes_C_12414:0.0041960000	Acalypha_lyonsii_GF_13086:0.0077600000):0.0000020026	Acalypha_novoguineensis_P_6928:0.0510600000):0.0118368000	(((Acalypha_cardiophylla_cardiophylla_E_14535:0.0000010000	Acalypha_cardiophylla_cardiophylla_L_1631:0.0041080000):0.0042610800	Acalypha_longispica_P_948:0.0211800000):0.0103562000	Acalypha_caturus_J_160:0.0087410000):0.0148705000):0.0296936000	(((Acalypha_angustata_KB_4005:0.0000010000	Acalypha_glandulifolia_B_9831:0.0000010000):0.0040450900	(Acalypha_peduncularis_R_646:0.0020180000	Acalypha_wilmsii_AKB_11219:0.0000010000):0.0000010000):0.0143114000	(Acalypha_decumbens_G_8286:0.0020810000	Acalypha_ecklonii_P_1183:0.0165170000):0.0023632300):0.0882364000):0.0025435000	((((((((Acalypha_amentacea_amentacea_VS_SR54:0.0165200000	(Acalypha_angatensis_C_434:0.0000010000	Acalypha_grandibracteata_L_1209:0.0000010000):0.0100583000):0.0038832800	((Acalypha_hellwigii_T_14288:0.0215250000	((Acalypha_amentacea_palauensis_E_LR22594:0.0019690000	(Acalypha_hispida_VWS_sn:0.0000010000	Acalypha_wilkesiana_VWS_3196:0.0000010000):0.0000010000):0.0020479300	Acalypha_grandis_M_573:0.0101120000):0.0207225000):0.0000020458	Acalypha_nemorum_F_7634:0.0566520000):0.0083212900):0.0242516000	(Acalypha_volkensii_M_1152:0.0253530000	Acalypha_bipartita_N_ATBP_596:0.0616650000):0.0037924200):0.0149947000	(((Acalypha_allenii_S_203:0.0000030000	Acalypha_ornata_A_389:0.0165890000):0.0477787000	(Acalypha_capitata_K_164:0.0138260000	Acalypha_villicaus_G_ATBP_597:0.0219040000):0.0592591000):0.0116067000	(Acalypha_ciliata_M_5872:0.0048120000
(Acalypha_acmophylla_KC_0331:0.0148310000	(Acalypha_kerrii_WHQ_W125:0.0000020000	Acalypha_matsudae_L_720:0.0083540000):0.0000020741	(Acalypha_siamensis_siamensis_VS_SR52:0.0102510000	((Acalypha_glabrata_B_9316:0.0063010000	((Acalypha_gillespieae_LG_10693:0.0082220000	(Acalypha_gillespieae_OM140898:0.0000020000	(Acalypha_mayottensis_L_3268:0.0082430000	Acalypha_perrieri_LG_4123:0.0000020000):0.0061592100):0.0000010008):0.0016771200	Acalypha_neptunica_A_436:0.0194410000):0.0044618100):0.0000025958	((((((Acalypha_boinensis_LG_10813:0.0000010000	Acalypha_boinensis_OM140856:0.0000010000):0.0020386600	(Acalypha_urophylla_LG_10809:0.0000010000	Acalypha_spachiana_LG_10856:0.0000020000):0.0000010008):0.0082797900	(Acalypha_lamiana_OM140917:0.0000020000	((Acalypha_lamiana_LG_10691:0.0000010000	Acalypha_lamiana_OM140916:0.0000010000):0.0000010008	Acalypha_lamiana_OM140918:0.0000010000):0.0166445000):0.0041694200):0.0040207300	(Acalypha_pervilleana_LG_10649:0.0020170000	Acalypha_pervilleana_OM140952:0.0000010000):0.0125455000):0.0000028720	Acalypha_urophylla_OM140983:0.0167840000):0.0413339000	(((((Acalypha_capillipes_C_12414:0.0084210000	Acalypha_lyonsii_GF_13086:0.0105810000):0.0078242800	(((Acalypha_cardiophylla_cardiophylla_E_14535:0.0000010000	Acalypha_cardiophylla_cardiophylla_L_1631:0.0020390000):0.0020653500	Acalypha_longispica_P_948:0.0124540000):0.0107020000	Acalypha_caturus_J_160:0.0153910000):0.0176839000):0.0092067500	Acalypha_novoguineensis_P_6928:0.0172040000):0.0272213000	(((((((((Acalypha_amentacea_amentacea_VS_SR54:0.0229330000	((Acalypha_hellwigii_T_14288:0.0042270000	((Acalypha_amentacea_palauensis_E_LR22594:0.0019890000	(Acalypha_hispida_VWS_sn:0.0000010000	Acalypha_wilkesiana_VWS_3196:0.0000010000):0.0000010008):0.0039916200	Acalypha_grandis_M_573:0.0000030000):0.0228005000):0.0060952100	((Acalypha_angatensis_C_434:0.0000010000	Acalypha_grandibracteata_L_1209:0.0000010000):0.0184966000	Acalypha_nemorum_F_7634:0.0322050000):0.0000023097):0.0000029557):0.0065457900	Acalypha_bipartita_N_ATBP_596:0.0984990000):0.0041868000	Acalypha_volkensii_M_1152:0.0366230000):0.0022091700	(Acalypha_ciliata_M_5872:0.0103340000	Acalypha_lanceolata_E_LR22586:0.0165580000):0.0721435000):0.0000020456	((Acalypha_allenii_S_203:0.0051100000	Acalypha_ornata_A_389:0.0234480000):0.0462020000	(Acalypha_capitata_K_164:0.0245630000	Acalypha_villicaus_G_ATBP_597:0.0059050000):0.0753047000):0.0194311000):0.0108716000	(((Acalypha_andringitrensis_LG_10850:0.0042130000	((Acalypha_andringitrensis_OM140847:0.0000010000	Acalypha_radula_LG_10758:0.0032610000):0.0001571020	Acalypha_radula_OM140963:0.0000010000):0.0111643000):0.0014064500	(Acalypha_vulneraria_R_2110:0.0000020000
(Acalypha_acmophylla_KC_0331:0.0180710000	(Acalypha_kerrii_WHQ_W125:0.0043520000	(Acalypha_siamensis_siamensis_VS_SR52:0.0180890000	(((Acalypha_glabrata_B_9316:0.0089300000	(((Acalypha_gillespieae_LG_10693:0.0087260000	(Acalypha_gillespieae_OM140898:0.0000020000	Acalypha_perrieri_LG_4123:0.0000020000):0.0000021107):0.0000010014	Acalypha_mayottensis_L_3268:0.0043390000):0.0037021900	Acalypha_neptunica_A_436:0.0209910000):0.0097194000):0.0055099800	((((((Acalypha_boinensis_LG_10813:0.0000010000	(Acalypha_urophylla_LG_10809:0.0000010000	Acalypha_spachiana_LG_10856:0.0000020000):0.0000021183):0.0000021011	Acalypha_boinensis_OM140856:0.0000010000):0.0105779000	(Acalypha_lamiana_OM140917:0.0000030000	((Acalypha_lamiana_LG_10691:0.0000010000	Acalypha_lamiana_OM140918:0.0000010000):0.0000020124	Acalypha_lamiana_OM140916:0.0000010000):0.0247481000):0.0073441600):0.0067425800	(Acalypha_pervilleana_LG_10649:0.0021520000	Acalypha_pervilleana_OM140952:0.0000010000):0.0072639700):0.0000023435	Acalypha_urophylla_OM140983:0.0080160000):0.0467435000	((((Acalypha_acrogyna_H_1959:0.0000020000	Acalypha_echinus_L_1215:0.0087830000):0.0612728000	(Mareya_micrantha_W_1042:0.2502620000	((Erythrococca_natalensis_AKB_8445:0.1028940000	Micrococca_capensis_AKB_7617:0.1793890000):0.2482060000	Bernardia_viridis_R_4552:0.5159470000):0.0431373000):0.2168920000):0.0241177000	((((Acalypha_costaricensis_W_66296:0.0117600000	Acalypha_schlechtendaliana_MG_7708:0.0182920000):0.0094410800	Acalypha_filipes_VWS_3212:0.0137490000):0.0080918500	((Acalypha_elizabethiae_T_8706:0.0152710000	Acalypha_villosa_TC_73114:0.0076140000):0.0534380000	Acalypha_paniculata_M_ATBP_455:0.0690190000):0.0063023100):0.0265503000	Acalypha_gummifera_S_25830:0.0533150000):0.0444129000):0.0118853000	(((Acalypha_diminuta_LG_10816:0.0021330000	Acalypha_diminuta_OM140884:0.0000010000):0.0021231300	Acalypha_diminuta_OM140885:0.0000020000):0.0122283000	Acalypha_gillmanii_K_513:0.0051620000):0.0486431000):0.0445459000):0.0182327000):0.0000022507	(((((Acalypha_capillipes_C_12414:0.0021930000	Acalypha_lyonsii_GF_13086:0.0088040000):0.0089433500	Acalypha_novoguineensis_P_6928:0.0251660000):0.0066081200	(((Acalypha_cardiophylla_cardiophylla_E_14535:0.0000010000	Acalypha_cardiophylla_cardiophylla_L_1631:0.0086530000):0.0021969200	Acalypha_longispica_P_948:0.0153860000):0.0017588100	Acalypha_caturus_J_160:0.0229050000):0.0174476000):0.0278034000	(((((((Acalypha_amentacea_amentacea_VS_SR54:0.0302260000	(Acalypha_angatensis_C_434:0.0000010000	Acalypha_grandibracteata_L_1209:0.0000010000):0.0325590000):0.0012274200	((Acalypha_hellwigii_T_14288:0.0258830000	Acalypha_nemorum_F_7634:0.0405540000):0.0000020782	((Acalypha_amentacea_palauensis_E_LR22594:0.0042830000
(Acalypha_acmophylla_KC_0331:0.0122260000	(Acalypha_kerrii_WHQ_W125:0.0000020000	(Acalypha_siamensis_siamensis_VS_SR52:0.0240260000	((Acalypha_glabrata_B_9316:0.0139290000	((Acalypha_gillespieae_LG_10693:0.0022970000	(Acalypha_gillespieae_OM140898:0.0000010000	(Acalypha_mayottensis_L_3268:0.0023010000	Acalypha_perrieri_LG_4123:0.0000010000):0.0069496600):0.0000010000):0.0040893900	Acalypha_neptunica_A_436:0.0147410000):0.0142468000):0.0018745500	((((((Acalypha_boinensis_LG_10813:0.0000010000	Acalypha_boinensis_OM140856:0.0000010000):0.0023035000	Acalypha_urophylla_LG_10809:0.0000010000):0.0000010000	Acalypha_spachiana_LG_10856:0.0023030000):0.0146128000	(Acalypha_lamiana_OM140917:0.0000010000	(Acalypha_lamiana_LG_10691:0.0000010000	(Acalypha_lamiana_OM140916:0.0000010000	Acalypha_lamiana_OM140918:0.0000010000):0.0000010000):0.0141729000):0.0046944900):0.0095981400	((Acalypha_pervilleana_LG_10649:0.0000020000	Acalypha_pervilleana_OM140952:0.0000010000):0.0072435700	Acalypha_urophylla_OM140983:0.0140070000):0.0000010000):0.0368289000	(((((Acalypha_capillipes_C_12414:0.0037780000	Acalypha_lyonsii_GF_13086:0.0164450000):0.0178822000	(((Acalypha_cardiophylla_cardiophylla_E_14535:0.0000010000	Acalypha_cardiophylla_cardiophylla_L_1631:0.0000020000):0.0048347200	Acalypha_longispica_P_948:0.0239490000):0.0255212000	Acalypha_caturus_J_160:0.0206360000):0.0259891000):0.0190653000	Acalypha_novoguineensis_P_6928:0.0248410000):0.0493306000	(((((((((Acalypha_amentacea_amentacea_VS_SR54:0.0193130000	(Acalypha_angatensis_C_434:0.0000010000	Acalypha_grandibracteata_L_1209:0.0000010000):0.0213074000):0.0047046600	((Acalypha_hellwigii_T_14288:0.0251130000	(Acalypha_amentacea_palauensis_E_LR22594:0.0022530000	((Acalypha_hispida_VWS_sn:0.0000010000	Acalypha_wilkesiana_VWS_3196:0.0000010000):0.0000010000	Acalypha_grandis_M_573:0.0000030000):0.0000021863):0.0399223000):0.0059067400	Acalypha_nemorum_F_7634:0.0318650000):0.0036006400):0.0100236000	(((Acalypha_allenii_S_203:0.0000030000	Acalypha_ornata_A_389:0.0169580000):0.0629079000	(Acalypha_capitata_K_164:0.0447460000	Acalypha_villicaus_G_ATBP_597:0.0000030000):0.1088250000):0.0066093400	(Acalypha_ciliata_M_5872:0.0072760000	Acalypha_lanceolata_E_LR22586:0.0140470000):0.0888248000):0.0000022748):0.0139359000	((((((Acalypha_deamii_GL_2369:0.0023800000	Acalypha_rhomboidea_GL_2316:0.0000020000):0.0189523000	Acalypha_monococca_GL_2319:0.0081900000):0.0218442000	Acalypha_virginica_GL_2342:0.0228000000):0.0170482000	(((Acalypha_bisetosa_AL_33893:0.0243880000	Acalypha_diversifolia_C_1296:0.0122910000):0.0524914000	((Acalypha_dictyoneura_TC_72193:0.0023440000	Acalypha_padifolia_Z_3411:0.0047430000):0.0147568000
(Acalypha_acmophylla_KC_0331:0.0166710000	(Acalypha_kerrii_WHQ_W125:0.0070030000	Acalypha_matsudae_L_720:0.0070270000):0.0000020738	(Acalypha_siamensis_siamensis_VS_SR52:0.0223770000	((Acalypha_glabrata_B_9316:0.0165290000	((Acalypha_gillespieae_LG_10693:0.0023120000	(Acalypha_gillespieae_OM140898:0.0000010000	(Acalypha_mayottensis_L_3268:0.0023160000	Acalypha_perrieri_LG_4123:0.0000010000):0.0069936800):0.0000024623):0.0018415700	Acalypha_neptunica_A_436:0.0098620000):0.0143330000):0.0018507100	(((((((Acalypha_boinensis_LG_10813:0.0000010000	Acalypha_boinensis_OM140856:0.0000010000):0.0023360300	Acalypha_urophylla_LG_10809:0.0000020000):0.0000020248	Acalypha_spachiana_LG_10856:0.0023350000):0.0094502200	(Acalypha_lamiana_OM140917:0.0000020000	((Acalypha_lamiana_LG_10691:0.0000010000	Acalypha_lamiana_OM140916:0.0000010000):0.0000010009	Acalypha_lamiana_OM140918:0.0000010000):0.0167174000):0.0000020429):0.0071023300	(Acalypha_pervilleana_LG_10649:0.0000020000	Acalypha_pervilleana_OM140952:0.0000010000):0.0095228000):0.0000021199	Acalypha_urophylla_OM140983:0.0167840000):0.0503104000	((((Acalypha_capillipes_C_12414:0.0019050000	Acalypha_lyonsii_GF_13086:0.0129040000):0.0000022557	(((Acalypha_cardiophylla_cardiophylla_E_14535:0.0000010000	Acalypha_cardiophylla_cardiophylla_L_1631:0.0094600000):0.0048795700	Acalypha_longispica_P_948:0.0093590000):0.0223086000	Acalypha_caturus_J_160:0.0181740000):0.0275620000):0.0068205900	Acalypha_novoguineensis_P_6928:0.0429940000):0.0364662000	(((((((((((((Acalypha_amentacea_amentacea_VS_SR54:0.0214820000	((Acalypha_hellwigii_T_14288:0.0099780000	((Acalypha_amentacea_palauensis_E_LR22594:0.0000020000	(Acalypha_hispida_VWS_sn:0.0000010000	Acalypha_wilkesiana_VWS_3196:0.0000010000):0.0000010009):0.0022684100	Acalypha_grandis_M_573:0.0022430000):0.0287421000):0.0000910858	Acalypha_nemorum_F_7634:0.0595220000):0.0138528000):0.0000029376	(Acalypha_angatensis_C_434:0.0000010000	Acalypha_grandibracteata_L_1209:0.0000010000):0.0235239000):0.0129572000	Acalypha_volkensii_M_1152:0.0627610000):0.0027946100	Acalypha_bipartita_N_ATBP_596:0.0803540000):0.0031263100	((Acalypha_capitata_K_164:0.0253670000	Acalypha_villicaus_G_ATBP_597:0.0120040000):0.0796219000	(Acalypha_ciliata_M_5872:0.0033660000	Acalypha_lanceolata_E_LR22586:0.0225410000):0.0532714000):0.0014895800):0.0056081100	(Acalypha_allenii_S_203:0.0040020000	Acalypha_ornata_A_389:0.0264220000):0.0544386000):0.0000024686	Acalypha_crenata_G_5396:0.1048190000):0.0121463000	(((Acalypha_andringitrensis_LG_10850:0.0091080000	((Acalypha_andringitrensis_OM140847:0.0000010000	Acalypha_radula_LG_10758:0.0000020000):0.0122586000	Acalypha_radula_OM140963:0.0000010000):0.0050513900):0.0049491100
(Acalypha_acmophylla_KC_0331:0.0048940000	(Acalypha_kerrii_WHQ_W125:0.0024330000	(Acalypha_siamensis_siamensis_VS_SR52:0.0161090000	((Acalypha_glabrata_B_9316:0.0133960000	((Acalypha_gillespieae_LG_10693:0.0093610000	(Acalypha_gillespieae_OM140898:0.0000020000	(Acalypha_mayottensis_L_3268:0.0069970000	Acalypha_perrieri_LG_4123:0.0000020000):0.0046538800):0.0000021055):0.0010295800	Acalypha_neptunica_A_436:0.0204970000):0.0176604000):0.0133484000	((((((((Acalypha_boinensis_LG_10813:0.0000020000	Acalypha_boinensis_OM140856:0.0000020000):0.0022901000	Acalypha_urophylla_LG_10809:0.0000010000):0.0000028245	Acalypha_spachiana_LG_10856:0.0069230000):0.0144941000	Acalypha_lamiana_OM140917:0.0045480000):0.0070924800	Acalypha_urophylla_OM140983:0.0186950000):0.0000023217	(Acalypha_pervilleana_LG_10649:0.0045450000	Acalypha_pervilleana_OM140952:0.0000010000):0.0092828700):0.0018942200	(Acalypha_lamiana_LG_10691:0.0000010000	(Acalypha_lamiana_OM140916:0.0000010000	Acalypha_lamiana_OM140918:0.0000010000):0.0000020193):0.0216355000):0.0274912000	(((((Acalypha_capillipes_C_12414:0.0091800000	Acalypha_lyonsii_GF_13086:0.0151460000):0.0135892000	(((Acalypha_cardiophylla_cardiophylla_E_14535:0.0000010000	Acalypha_cardiophylla_cardiophylla_L_1631:0.0045600000):0.0022864000	Acalypha_longispica_P_948:0.0235890000):0.0118859000	Acalypha_caturus_J_160:0.0097380000):0.0169065000):0.0026281600	Acalypha_novoguineensis_P_6928:0.0240110000):0.0360092000	(((((Acalypha_acrogyna_H_1959:0.0000020000	Acalypha_echinus_L_1215:0.0070720000):0.0474071000	((Mareya_micrantha_W_1042:0.2991580000	(Erythrococca_natalensis_AKB_8445:0.0912870000	Micrococca_capensis_AKB_7617:0.1614980000):0.4571270000):0.0738720000	Bernardia_viridis_R_4552:0.4205450000):0.2475210000):0.0273263000	((Acalypha_diminuta_LG_10816:0.0022520000	(Acalypha_diminuta_OM140884:0.0000010000	Acalypha_diminuta_OM140885:0.0000020000):0.0000021118):0.0120172000	Acalypha_gillmanii_K_513:0.0136620000):0.0456649000):0.0035602400	(((((Acalypha_costaricensis_W_66296:0.0056320000	Acalypha_schlechtendaliana_MG_7708:0.0260360000):0.0109304000	Acalypha_filipes_VWS_3212:0.0167120000):0.0169511000	Acalypha_paniculata_M_ATBP_455:0.0640800000):0.0045549000	(Acalypha_elizabethiae_T_8706:0.0245040000	Acalypha_villosa_TC_73114:0.0066190000):0.0343918000):0.0119918000	Acalypha_gummifera_S_25830:0.0403140000):0.0451011000):0.0558627000	((((Acalypha_angustata_KB_4005:0.0000010000	Acalypha_glandulifolia_B_9831:0.0000010000):0.0000021021	Acalypha_wilmsii_AKB_11219:0.0000020000):0.0000029449	Acalypha_peduncularis_R_646:0.0045030000):0.0136595000	(Acalypha_decumbens_G_8286:0.0067400000	Acalypha_ecklonii_P_1183:0.0091670000):0.0025153100):0.0970999000):0.0148833000):0.0070099800
(Acalypha_acmophylla_KC_0331:0.0116660000	((Acalypha_kerrii_WHQ_W125:0.0000020000	(Acalypha_siamensis_siamensis_VS_SR52:0.0100450000	(Acalypha_glabrata_B_9316:0.0181580000	((Acalypha_gillespieae_LG_10693:0.0066420000	(Acalypha_gillespieae_OM140898:0.0000020000	(Acalypha_mayottensis_L_3268:0.0022060000	Acalypha_perrieri_LG_4123:0.0000020000):0.0044191800):0.0000010008):0.0004645890	Acalypha_neptunica_A_436:0.0178950000):0.0138493000):0.0065701800):0.0000028406):0.0000020543	((((((((Acalypha_boinensis_LG_10813:0.0000010000	Acalypha_boinensis_OM140856:0.0000010000):0.0043986400	Acalypha_urophylla_LG_10809:0.0000010000):0.0000010008	Acalypha_spachiana_LG_10856:0.0043960000):0.0133698000	Acalypha_lamiana_OM140917:0.0000020000):0.0087946200	((Acalypha_lamiana_LG_10691:0.0000010000	Acalypha_lamiana_OM140918:0.0000010000):0.0000010008	Acalypha_lamiana_OM140916:0.0000010000):0.0208888000):0.0044229200	(Acalypha_pervilleana_LG_10649:0.0021580000	Acalypha_pervilleana_OM140952:0.0000010000):0.0157243000):0.0000023422	Acalypha_urophylla_OM140983:0.0132770000):0.0505373000	((((Acalypha_capillipes_C_12414:0.0074070000	Acalypha_lyonsii_GF_13086:0.0237490000):0.0086691400	((((Acalypha_cardiophylla_cardiophylla_E_14535:0.0000010000	Acalypha_cardiophylla_cardiophylla_L_1631:0.0021240000):0.0043171200	Acalypha_longispica_P_948:0.0267200000):0.0201518000	Acalypha_caturus_J_160:0.0069380000):0.0263847000	Acalypha_novoguineensis_P_6928:0.0147140000):0.0092458300):0.0263620000	((((((((((Acalypha_amentacea_amentacea_VS_SR54:0.0110260000	Acalypha_nemorum_F_7634:0.0696360000):0.0000022898	(Acalypha_angatensis_C_434:0.0000010000	Acalypha_grandibracteata_L_1209:0.0000010000):0.0269226000):0.0000029195	(Acalypha_hellwigii_T_14288:0.0327760000	((Acalypha_amentacea_palauensis_E_LR22594:0.0021350000	(Acalypha_hispida_VWS_sn:0.0000010000	Acalypha_wilkesiana_VWS_3196:0.0000010000):0.0000010008):0.0046114200	Acalypha_grandis_M_573:0.0085740000):0.0228562000):0.0066148400):0.0188883000	(Acalypha_volkensii_M_1152:0.0487420000	Acalypha_bipartita_N_ATBP_596:0.0675990000):0.0152350000):0.0049228200	(Acalypha_ciliata_M_5872:0.0233400000	Acalypha_lanceolata_E_LR22586:0.0099180000):0.0876305000):0.0032698700	((Acalypha_allenii_S_203:0.0112070000	Acalypha_ornata_A_389:0.0043140000):0.0458493000	(Acalypha_capitata_K_164:0.0302300000	Acalypha_villicaus_G_ATBP_597:0.0183520000):0.0697502000):0.0143224000):0.0000026356	(((((((((Acalypha_aliena_VWS_1243:0.0000020000	Acalypha_neomexicana_VWS_1410:0.0022350000):0.0182478000	((Acalypha_boliviensis_Z_8648:0.0162280000	Acalypha_hypogaea_VWS_757:0.0654440000):0.0000028674	Acalypha_burquezii_VD_99-596:0.0652590000):0.0135952000):0.0000022410	Acalypha_salvadorensis_C_3578:0.0044600000):0.0134100000
(Acalypha_acmophylla_KC_0331:0.0069820000	(Acalypha_kerrii_WHQ_W125:0.0000020000	(Acalypha_siamensis_siamensis_VS_SR52:0.0099600000	((Acalypha_glabrata_B_9316:0.0169160000	(((Acalypha_gillespieae_LG_10693:0.0021900000	(Acalypha_gillespieae_OM140898:0.0000020000	Acalypha_perrieri_LG_4123:0.0000020000):0.0000021122):0.0000010014	Acalypha_mayottensis_L_3268:0.0088440000):0.0020839900	Acalypha_neptunica_A_436:0.0226820000):0.0209206000):0.0104750000	((((((((Acalypha_boinensis_LG_10813:0.0000020000	Acalypha_boinensis_OM140856:0.0000020000):0.0021477200	Acalypha_urophylla_LG_10809:0.0000020000):0.0000021105	Acalypha_spachiana_LG_10856:0.0043090000):0.0175348000	Acalypha_lamiana_OM140917:0.0000020000):0.0020020000	((Acalypha_lamiana_LG_10691:0.0000010000	Acalypha_lamiana_OM140918:0.0000010000):0.0000029614	Acalypha_lamiana_OM140916:0.0000010000):0.0176537000):0.0022862500	(Acalypha_pervilleana_LG_10649:0.0000020000	Acalypha_pervilleana_OM140952:0.0000020000):0.0064211800):0.0000022293	Acalypha_urophylla_OM140983:0.0130200000):0.0406160000	((Acalypha_capillipes_C_12414:0.0071080000	(Acalypha_lyonsii_GF_13086:0.0134390000	((((Acalypha_cardiophylla_cardiophylla_E_14535:0.0000010000	Acalypha_cardiophylla_cardiophylla_L_1631:0.0108610000):0.0022553300	Acalypha_longispica_P_948:0.0243060000):0.0160038000	Acalypha_caturus_J_160:0.0186690000):0.0063800700	Acalypha_novoguineensis_P_6928:0.0183230000):0.0017577100):0.0046687600):0.0128279000	(((((((((Acalypha_amentacea_amentacea_VS_SR54:0.0251630000	(Acalypha_angatensis_C_434:0.0000010000	Acalypha_grandibracteata_L_1209:0.0000010000):0.0249467000):0.0015613000	((Acalypha_hellwigii_T_14288:0.0255550000	Acalypha_nemorum_F_7634:0.0585260000):0.0000020789	((Acalypha_amentacea_palauensis_E_LR22594:0.0042300000	(Acalypha_hispida_VWS_sn:0.0000010000	Acalypha_wilkesiana_VWS_3196:0.0000010000):0.0000010014):0.0022122500	Acalypha_grandis_M_573:0.0128650000):0.0241758000):0.0066568600):0.0207909000	(Acalypha_volkensii_M_1152:0.0434010000	Acalypha_bipartita_N_ATBP_596:0.0803060000):0.0058615000):0.0048296000	(((Acalypha_allenii_S_203:0.0096610000	Acalypha_ornata_A_389:0.0148740000):0.0474666000	(Acalypha_capitata_K_164:0.0192950000	Acalypha_villicaus_G_ATBP_597:0.0031800000):0.0801119000):0.0084261100	(Acalypha_ciliata_M_5872:0.0079200000	Acalypha_lanceolata_E_LR22586:0.0146200000):0.0693633000):0.0000025937):0.0134763000	(((((((((Acalypha_aliena_VWS_1243:0.0044350000	Acalypha_neomexicana_VWS_1410:0.0043990000):0.0170826000	(Acalypha_boliviensis_Z_8648:0.0080140000	Acalypha_burquezii_VD_99-596:0.0328940000):0.0021500300):0.0027955900	Acalypha_salvadorensis_C_3578:0.0024980000):0.0184282000	Acalypha_hypogaea_VWS_757:0.0409290000):0.0068315600
(Acalypha_acmophylla_KC_0331:0.0064090000	((Acalypha_kerrii_WHQ_W125:0.0000020000	((Acalypha_glabrata_B_9316:0.0221260000	(((Acalypha_gillespieae_LG_10693:0.0020560000	(Acalypha_gillespieae_OM140898:0.0000010000	Acalypha_perrieri_LG_4123:0.0000010000):0.0000020790):0.0000010000	Acalypha_mayottensis_L_3268:0.0020550000):0.0101010000	Acalypha_neptunica_A_436:0.0129680000):0.0064684500):0.0074382800	(((((Acalypha_boinensis_LG_10813:0.0000010000	(Acalypha_urophylla_LG_10809:0.0000010000	Acalypha_spachiana_LG_10856:0.0000020000):0.0000010000):0.0000020710	Acalypha_boinensis_OM140856:0.0000010000):0.0059006900	(Acalypha_lamiana_OM140917:0.0000020000	((Acalypha_lamiana_LG_10691:0.0000010000	Acalypha_lamiana_OM140916:0.0000010000):0.0000010000	Acalypha_lamiana_OM140918:0.0000010000):0.0252927000):0.0064768500):0.0073761700	((Acalypha_pervilleana_LG_10649:0.0060850000	Acalypha_pervilleana_OM140952:0.0000010000):0.0067331100	Acalypha_urophylla_OM140983:0.0211640000):0.0027808100):0.0576809000	(((((Acalypha_capillipes_C_12414:0.0039770000	Acalypha_lyonsii_GF_13086:0.0126140000):0.0149095000	(((Acalypha_cardiophylla_cardiophylla_E_14535:0.0000010000	Acalypha_cardiophylla_cardiophylla_L_1631:0.0101610000):0.0062590900	Acalypha_longispica_P_948:0.0185610000):0.0147799000	Acalypha_caturus_J_160:0.0148500000):0.0104516000):0.0062099200	Acalypha_novoguineensis_P_6928:0.0166370000):0.0302077000	(((((((((((Acalypha_amentacea_amentacea_VS_SR54:0.0190340000	((Acalypha_hellwigii_T_14288:0.0306160000	((Acalypha_amentacea_palauensis_E_LR22594:0.0020500000	(Acalypha_hispida_VWS_sn:0.0000010000	Acalypha_wilkesiana_VWS_3196:0.0000010000):0.0000010000):0.0020511300	Acalypha_grandis_M_573:0.0000030000):0.0243924000):0.0007386130	Acalypha_nemorum_F_7634:0.0403780000):0.0028957800):0.0000028666	(Acalypha_angatensis_C_434:0.0000010000	Acalypha_grandibracteata_L_1209:0.0000010000):0.0233881000):0.0109662000	Acalypha_bipartita_N_ATBP_596:0.0568140000):0.0000023782	((Acalypha_capitata_K_164:0.0364460000	Acalypha_villicaus_G_ATBP_597:0.0136090000):0.0591967000	(Acalypha_ciliata_M_5872:0.0182710000	Acalypha_lanceolata_E_LR22586:0.0111380000):0.0737193000):0.0054638800):0.0086399100	(Acalypha_allenii_S_203:0.0066290000	Acalypha_ornata_A_389:0.0103000000):0.0413597000):0.0057570000	(((Acalypha_andringitrensis_LG_10850:0.0000010000	Acalypha_andringitrensis_OM140847:0.0000010000):0.0020747300	((Acalypha_radula_LG_10758:0.0047320000	Acalypha_radula_OM140963:0.0000010000):0.0102085000	(Acalypha_vulneraria_R_2110:0.0078050000	Acalypha_decaryana_P_1751:0.0235580000):0.0156707000):0.0037858200):0.0272298000	(Acalypha_volkensii_M_1152:0.0364980000	(Acalypha_crenata_G_5396:0.0579990000
(Acalypha_acmophylla_KC_0331:0.0047570000	(Acalypha_kerrii_WHQ_W125:0.0000020000	(((((Acalypha_siamensis_siamensis_VS_SR52:0.0000020000	((((Acalypha_angustata_KB_4005:0.0000010000	Acalypha_glandulifolia_B_9831:0.0000020000):0.0069667200	Acalypha_wilmsii_AKB_11219:0.0000020000):0.0000025111	Acalypha_peduncularis_R_646:0.0023310000):0.0091717500	(Acalypha_decumbens_G_8286:0.0023780000	Acalypha_ecklonii_P_1183:0.0069890000):0.0027224500):0.1061780000):0.0069234500	((((Acalypha_acrogyna_H_1959:0.0000030000	Acalypha_echinus_L_1215:0.0000020000):0.0675830000	((Acalypha_diminuta_LG_10816:0.0048110000	(Acalypha_diminuta_OM140884:0.0000010000	Acalypha_diminuta_OM140885:0.0000020000):0.0000021091):0.0175049000	Acalypha_gillmanii_K_513:0.0070480000):0.0235875000):0.0181272000	((((Acalypha_costaricensis_W_66296:0.0076290000	Acalypha_schlechtendaliana_MG_7708:0.0135040000):0.0122389000	Acalypha_filipes_VWS_3212:0.0195230000):0.0000024803	((Acalypha_elizabethiae_T_8706:0.0035970000	Acalypha_villosa_TC_73114:0.0083110000):0.0439236000	Acalypha_paniculata_M_ATBP_455:0.0513590000):0.0055779400):0.0095000800	Acalypha_gummifera_S_25830:0.0490340000):0.0461801000):0.0390523000	((Mareya_micrantha_W_1042:0.3398340000	(Erythrococca_natalensis_AKB_8445:0.1913000000	Micrococca_capensis_AKB_7617:0.1844600000):0.3971710000):0.0364555000	Bernardia_viridis_R_4552:0.4439240000):0.1536320000):0.0209475000):0.0029109400	((((((((((Acalypha_amentacea_amentacea_VS_SR54:0.0238440000	(Acalypha_angatensis_C_434:0.0000010000	Acalypha_grandibracteata_L_1209:0.0000010000):0.0189379000):0.0000029550	(Acalypha_hellwigii_T_14288:0.0246640000	((Acalypha_amentacea_palauensis_E_LR22594:0.0069730000	(Acalypha_hispida_VWS_sn:0.0000010000	Acalypha_wilkesiana_VWS_3196:0.0000010000):0.0000010009):0.0071282800	Acalypha_grandis_M_573:0.0121050000):0.0141365000):0.0024749100):0.0000023102	Acalypha_nemorum_F_7634:0.0433420000):0.0273549000	(Acalypha_volkensii_M_1152:0.0280190000	Acalypha_bipartita_N_ATBP_596:0.0982860000):0.0000027073):0.0028107900	(Acalypha_ciliata_M_5872:0.0033880000	Acalypha_lanceolata_E_LR22586:0.0057300000):0.0862330000):0.0000020185	(((Acalypha_allenii_S_203:0.0156680000	Acalypha_ornata_A_389:0.0268600000):0.0529237000	(Acalypha_capitata_K_164:0.0212730000	Acalypha_villicaus_G_ATBP_597:0.0203680000):0.0687649000):0.0160187000	Acalypha_crenata_G_5396:0.0549620000):0.0010762300):0.0109380000	(((Acalypha_andringitrensis_LG_10850:0.0096370000	((Acalypha_andringitrensis_OM140847:0.0000010000	Acalypha_radula_LG_10758:0.0028660000):0.0022895300	Acalypha_radula_OM140963:0.0000010000):0.0185356000):0.0000026541	(Acalypha_vulneraria_R_2110:0.0046850000	Acalypha_decaryana_P_1751:0.0168650000):0.0049470500):0.0372542000
(Acalypha_acmophylla_KC_0331:0.0092720000	(Acalypha_kerrii_WHQ_W125:0.0046140000	(Acalypha_siamensis_siamensis_VS_SR52:0.0273130000	((Acalypha_glabrata_B_9316:0.0022940000	(((Acalypha_gillespieae_LG_10693:0.0044880000	Acalypha_gillespieae_OM140898:0.0000010000):0.0000010000	(Acalypha_mayottensis_L_3268:0.0044970000	Acalypha_perrieri_LG_4123:0.0000010000):0.0022379600):0.0088400700	Acalypha_neptunica_A_436:0.0141300000):0.0146468000):0.0055583500	((((((((Acalypha_boinensis_LG_10813:0.0000010000	Acalypha_urophylla_LG_10809:0.0000010000):0.0000021024	Acalypha_boinensis_OM140856:0.0000010000):0.0000024020	Acalypha_spachiana_LG_10856:0.0022590000):0.0161132000	Acalypha_lamiana_OM140917:0.0000010000):0.0043126300	((Acalypha_lamiana_LG_10691:0.0000010000	Acalypha_lamiana_OM140916:0.0000010000):0.0000010000	Acalypha_lamiana_OM140918:0.0000010000):0.0094439100):0.0093968800	(Acalypha_pervilleana_LG_10649:0.0022280000	Acalypha_pervilleana_OM140952:0.0000010000):0.0044751700):0.0000027758	Acalypha_urophylla_OM140983:0.0090730000):0.0262920000	(((((Acalypha_capillipes_C_12414:0.0047610000	Acalypha_lyonsii_GF_13086:0.0139230000):0.0049279900	(((Acalypha_cardiophylla_cardiophylla_E_14535:0.0000010000	Acalypha_cardiophylla_cardiophylla_L_1631:0.0066970000):0.0070854200	Acalypha_longispica_P_948:0.0304380000):0.0139139000	Acalypha_caturus_J_160:0.0115480000):0.0210395000):0.0102680000	Acalypha_novoguineensis_P_6928:0.0211180000):0.0559581000	(((((((((Acalypha_amentacea_amentacea_VS_SR54:0.0181700000	((Acalypha_hellwigii_T_14288:0.0312580000	Acalypha_nemorum_F_7634:0.0514740000):0.0000020787	(Acalypha_amentacea_palauensis_E_LR22594:0.0021940000	((Acalypha_hispida_VWS_sn:0.0000010000	Acalypha_wilkesiana_VWS_3196:0.0000010000):0.0000010000	Acalypha_grandis_M_573:0.0044130000):0.0000021901):0.0350020000):0.0045287600):0.0000029563	(Acalypha_angatensis_C_434:0.0000010000	Acalypha_grandibracteata_L_1209:0.0000010000):0.0066672800):0.0160965000	(Acalypha_volkensii_M_1152:0.0298320000	Acalypha_bipartita_N_ATBP_596:0.0504860000):0.0206297000):0.0046770900	Acalypha_crenata_G_5396:0.1175680000):0.0050062100	(((Acalypha_allenii_S_203:0.0054570000	Acalypha_ornata_A_389:0.0203570000):0.0494687000	(Acalypha_ciliata_M_5872:0.0099840000	Acalypha_lanceolata_E_LR22586:0.0067540000):0.0566948000):0.0000028652	Acalypha_nyasica_SB_1907:0.0587550000):0.0019683800):0.0000028977	(Acalypha_capitata_K_164:0.0215590000	Acalypha_villicaus_G_ATBP_597:0.0160490000):0.0717757000):0.0076953800	((((((Acalypha_deamii_GL_2369:0.0023260000	Acalypha_monococca_GL_2319:0.0143540000):0.0021674400	Acalypha_rhomboidea_GL_2316:0.0000020000):0.0186405000	Acalypha_virginica_GL_2342:0.0097320000):0.0321317000
(Acalypha_acmophylla_KC_0331:0.0132650000	(Acalypha_kerrii_WHQ_W125:0.0000020000	((Acalypha_siamensis_siamensis_VS_SR52:0.0196890000	((((Acalypha_capillipes_C_12414:0.0087060000	Acalypha_lyonsii_GF_13086:0.0086220000):0.0129581000	Acalypha_novoguineensis_P_6928:0.0238510000):0.0067306000	(((Acalypha_cardiophylla_cardiophylla_E_14535:0.0000010000	Acalypha_cardiophylla_cardiophylla_L_1631:0.0021060000):0.0136719000	Acalypha_longispica_P_948:0.0238610000):0.0233397000	Acalypha_caturus_J_160:0.0185860000):0.0279721000):0.0205639000	((((((((((((Acalypha_amentacea_amentacea_VS_SR54:0.0268400000	(Acalypha_angatensis_C_434:0.0000010000	Acalypha_grandibracteata_L_1209:0.0000010000):0.0220868000):0.0000028482	(Acalypha_hellwigii_T_14288:0.0362370000	((Acalypha_amentacea_palauensis_E_LR22594:0.0000020000	(Acalypha_hispida_VWS_sn:0.0000010000	Acalypha_wilkesiana_VWS_3196:0.0000010000):0.0000010000):0.0024222100	Acalypha_grandis_M_573:0.0040400000):0.0394255000):0.0023152900):0.0004799760	Acalypha_nemorum_F_7634:0.0609740000):0.0198005000	(Acalypha_volkensii_M_1152:0.0339740000	Acalypha_bipartita_N_ATBP_596:0.0535040000):0.0059091400):0.0090012700	(((Acalypha_allenii_S_203:0.0023770000	Acalypha_ornata_A_389:0.0176010000):0.0336677000	(Acalypha_ciliata_M_5872:0.0050090000	Acalypha_lanceolata_E_LR22586:0.0145060000):0.0600446000):0.0189304000	(Acalypha_capitata_K_164:0.0468550000	Acalypha_villicaus_G_ATBP_597:0.0051420000):0.0749300000):0.0087951400):0.0042309700	(Acalypha_crenata_G_5396:0.0765470000	Acalypha_indica_H_25706:0.1701150000):0.0337728000):0.0023724600	(((Acalypha_andringitrensis_LG_10850:0.0130990000	((Acalypha_andringitrensis_OM140847:0.0000010000	Acalypha_radula_LG_10758:0.0026010000):0.0000020125	Acalypha_radula_OM140963:0.0000020000):0.0087456700):0.0060489100	(Acalypha_vulneraria_R_2110:0.0022190000	Acalypha_decaryana_P_1751:0.0243470000):0.0070296700):0.0326503000	((((((Acalypha_deamii_GL_2369:0.0087210000	Acalypha_rhomboidea_GL_2316:0.0000020000):0.0029735300	(Acalypha_monococca_GL_2319:0.0216920000	Acalypha_virginica_GL_2342:0.0216520000):0.0027398300):0.0220283000	Acalypha_membranacea_AR_6532:0.0536060000):0.0049212600	((((Acalypha_cuneata_H_168:0.0588900000	Acalypha_scandens_B_1673:0.0441880000):0.0436763000	Acalypha_multicaulis_T_5087:0.0508130000):0.0190395000	Acalypha_communis_N_610:0.0571170000):0.0123797000	Acalypha_gracilis_D_12789:0.0347560000):0.0389316000):0.0174243000	(((Acalypha_bisetosa_AL_33893:0.0107070000	Acalypha_diversifolia_C_1296:0.0047290000):0.0709781000	((Acalypha_dictyoneura_TC_72193:0.0043060000	Acalypha_padifolia_Z_3411:0.0021460000):0.0026655700	Acalypha_stricta_V_743:0.0317500000):0.0054419600):0.0323011000
(Acalypha_acmophylla_KC_0331:0.0024620000	(Acalypha_kerrii_WHQ_W125:0.0023500000	(Acalypha_siamensis_siamensis_VS_SR52:0.0167800000	(((Acalypha_glabrata_B_9316:0.0182080000	(((Acalypha_gillespieae_LG_10693:0.0000020000	Acalypha_gillespieae_OM140898:0.0000010000):0.0000010000	(Acalypha_mayottensis_L_3268:0.0070190000	Acalypha_perrieri_LG_4123:0.0000010000):0.0023182200):0.0083579400	Acalypha_neptunica_A_436:0.0159650000):0.0198228000):0.0102807000	(((((((Acalypha_boinensis_LG_10813:0.0000010000	Acalypha_boinensis_OM140856:0.0000010000):0.0046197400	Acalypha_urophylla_LG_10809:0.0000010000):0.0000010000	Acalypha_spachiana_LG_10856:0.0023000000):0.0189042000	Acalypha_lamiana_OM140917:0.0000010000):0.0046164700	((Acalypha_lamiana_LG_10691:0.0000010000	Acalypha_lamiana_OM140916:0.0000010000):0.0000010000	Acalypha_lamiana_OM140918:0.0000010000):0.0145247000):0.0046179300	(Acalypha_pervilleana_LG_10649:0.0045850000	Acalypha_pervilleana_OM140952:0.0000010000):0.0070463000):0.0000021000	Acalypha_urophylla_OM140983:0.0093180000):0.0701336000):0.0057551500	(((((Acalypha_capillipes_C_12414:0.0242900000	Acalypha_lyonsii_GF_13086:0.0043680000):0.0211954000	(((Acalypha_cardiophylla_cardiophylla_E_14535:0.0000010000	Acalypha_cardiophylla_cardiophylla_L_1631:0.0022840000):0.0000021359	Acalypha_longispica_P_948:0.0260300000):0.0146347000	Acalypha_caturus_J_160:0.0220240000):0.0211204000):0.0067136000	Acalypha_novoguineensis_P_6928:0.0283840000):0.0341214000	(((((Acalypha_acrogyna_H_1959:0.0000030000	Acalypha_echinus_L_1215:0.0068370000):0.0441608000	((Acalypha_diminuta_LG_10816:0.0000020000	(Acalypha_diminuta_OM140884:0.0000010000	Acalypha_diminuta_OM140885:0.0000010000):0.0000020932):0.0187310000	Acalypha_gillmanii_K_513:0.0000020000):0.0386282000):0.0036761100	(((((Acalypha_costaricensis_W_66296:0.0262550000	Acalypha_schlechtendaliana_MG_7708:0.0223700000):0.0096152700	Acalypha_filipes_VWS_3212:0.0119820000):0.0082811400	Acalypha_paniculata_M_ATBP_455:0.0600650000):0.0136590000	(Acalypha_elizabethiae_T_8706:0.0140990000	Acalypha_villosa_TC_73114:0.0000030000):0.0504285000):0.0156081000	Acalypha_gummifera_S_25830:0.0331680000):0.0427216000):0.0227839000	((Mareya_micrantha_W_1042:0.4237160000	(Erythrococca_natalensis_AKB_8445:0.1439020000	Micrococca_capensis_AKB_7617:0.1288620000):0.5333070000):0.0361854000	Bernardia_viridis_R_4552:0.6212560000):0.2642060000):0.0385849000	((((Acalypha_angustata_KB_4005:0.0000010000	Acalypha_glandulifolia_B_9831:0.0000010000):0.0020739900	Acalypha_wilmsii_AKB_11219:0.0000010000):0.0001574480	Acalypha_peduncularis_R_646:0.0022910000):0.0077967700	(Acalypha_decumbens_G_8286:0.0093980000	Acalypha_ecklonii_P_1183:0.0186340000):0.0086916500):0.0852412000):0.0429367000):0.0005488250
(Acalypha_acmophylla_KC_0331:0.0072400000	(Acalypha_kerrii_WHQ_W125:0.0046700000	((Acalypha_siamensis_siamensis_VS_SR52:0.0108300000	((((Acalypha_capillipes_C_12414:0.0049360000	(Acalypha_lyonsii_GF_13086:0.0192680000	Acalypha_novoguineensis_P_6928:0.0245860000):0.0000021698):0.0078968000	(((Acalypha_cardiophylla_cardiophylla_E_14535:0.0000010000	Acalypha_cardiophylla_cardiophylla_L_1631:0.0000020000):0.0022792700	Acalypha_longispica_P_948:0.0263620000):0.0261699000	Acalypha_caturus_J_160:0.0182700000):0.0076730100):0.0303874000	((((((((Acalypha_amentacea_amentacea_VS_SR54:0.0217460000	(Acalypha_angatensis_C_434:0.0000010000	Acalypha_grandibracteata_L_1209:0.0000010000):0.0314879000):0.0017247200	((Acalypha_hellwigii_T_14288:0.0220540000	((Acalypha_amentacea_palauensis_E_LR22594:0.0067980000	(Acalypha_hispida_VWS_sn:0.0000010000	Acalypha_wilkesiana_VWS_3196:0.0000010000):0.0000010014):0.0024930300	Acalypha_grandis_M_573:0.0043100000):0.0314506000):0.0025332500	Acalypha_nemorum_F_7634:0.0712840000):0.0075170400):0.0251099000	Acalypha_volkensii_M_1152:0.0403080000):0.0040139800	Acalypha_bipartita_N_ATBP_596:0.0713960000):0.0054256500	(((Acalypha_allenii_S_203:0.0045460000	Acalypha_ornata_A_389:0.0161810000):0.0568204000	(Acalypha_ciliata_M_5872:0.0170010000	Acalypha_lanceolata_E_LR22586:0.0144540000):0.0620492000):0.0130332000	(Acalypha_capitata_K_164:0.0310380000	Acalypha_villicaus_G_ATBP_597:0.0114210000):0.0659132000):0.0028716400):0.0021916300	((((Acalypha_andringitrensis_LG_10850:0.0169780000	((Acalypha_andringitrensis_OM140847:0.0000010000	Acalypha_radula_LG_10758:0.0020450000):0.0025330000	Acalypha_radula_OM140963:0.0000020000):0.0049132200):0.0033827700	(Acalypha_vulneraria_R_2110:0.0000020000	Acalypha_decaryana_P_1751:0.0164440000):0.0034135200):0.0451705000	(((((((Acalypha_deamii_GL_2369:0.0117930000	Acalypha_rhomboidea_GL_2316:0.0000020000):0.0069207400	Acalypha_monococca_GL_2319:0.0116980000):0.0163986000	Acalypha_virginica_GL_2342:0.0116490000):0.0120785000	(Acalypha_membranacea_AR_6532:0.0495000000	((((Acalypha_cuneata_H_168:0.0785220000	Acalypha_scandens_B_1673:0.0392330000):0.0321182000	Acalypha_multicaulis_T_5087:0.0578750000):0.0196963000	Acalypha_communis_N_610:0.0736440000):0.0002338060	Acalypha_gracilis_D_12789:0.0684000000):0.0204510000):0.0031538300):0.0159210000	((Acalypha_bisetosa_AL_33893:0.0089890000	Acalypha_diversifolia_C_1296:0.0166700000):0.0639820000	((Acalypha_dictyoneura_TC_72193:0.0070700000	Acalypha_padifolia_Z_3411:0.0000020000):0.0114175000	Acalypha_stricta_V_743:0.0481270000):0.0057692700):0.0378653000):0.0083009400	((Acalypha_lycioides_T_11351:0.0000030000	(Acalypha_plicata_A_188:0.0000010000
(Acalypha_acmophylla_KC_0331:0.0098340000	(Acalypha_kerrii_WHQ_W125:0.0023930000	((Acalypha_siamensis_siamensis_VS_SR52:0.0113200000	(((((Acalypha_boinensis_LG_10813:0.0000010000	Acalypha_boinensis_OM140856:0.0000010000):0.0023426100	(Acalypha_urophylla_LG_10809:0.0000020000	Acalypha_spachiana_LG_10856:0.0000020000):0.0000022612):0.0094754800	Acalypha_lamiana_OM140917:0.0000020000):0.0024148100	(((Acalypha_lamiana_LG_10691:0.0000010000	Acalypha_lamiana_OM140918:0.0000010000):0.0000020124	Acalypha_lamiana_OM140916:0.0000010000):0.0121639000	((Acalypha_pervilleana_LG_10649:0.0070240000	Acalypha_pervilleana_OM140952:0.0000010000):0.0100733000	Acalypha_urophylla_OM140983:0.0199750000):0.0015689600):0.0024039400):0.0402502000	(((((Acalypha_capillipes_C_12414:0.0091050000	Acalypha_lyonsii_GF_13086:0.0138950000):0.0327311000	(((Acalypha_cardiophylla_cardiophylla_E_14535:0.0000010000	Acalypha_cardiophylla_cardiophylla_L_1631:0.0023580000):0.0151235000	Acalypha_longispica_P_948:0.0269740000):0.0222879000	Acalypha_caturus_J_160:0.0150600000):0.0122176000):0.0126898000	Acalypha_novoguineensis_P_6928:0.0253520000):0.0397715000	((((((((((Acalypha_amentacea_amentacea_VS_SR54:0.0216200000	(Acalypha_angatensis_C_434:0.0000010000	Acalypha_grandibracteata_L_1209:0.0000010000):0.0214868000):0.0017854900	((Acalypha_hellwigii_T_14288:0.0232460000	((Acalypha_amentacea_palauensis_E_LR22594:0.0022200000	(Acalypha_hispida_VWS_sn:0.0000010000	Acalypha_wilkesiana_VWS_3196:0.0000010000):0.0000010014):0.0000021896	Acalypha_grandis_M_573:0.0022210000):0.0393989000):0.0005091330	Acalypha_nemorum_F_7634:0.0660490000):0.0107825000):0.0301378000	(Acalypha_volkensii_M_1152:0.0433350000	Acalypha_bipartita_N_ATBP_596:0.0740270000):0.0083075100):0.0032548100	(((Acalypha_allenii_S_203:0.0054870000	Acalypha_ornata_A_389:0.0240320000):0.0477138000	(Acalypha_capitata_K_164:0.0418160000	Acalypha_villicaus_G_ATBP_597:0.0040950000):0.0617403000):0.0185307000	(Acalypha_ciliata_M_5872:0.0085730000	Acalypha_lanceolata_E_LR22586:0.0126320000):0.0614668000):0.0000029128):0.0154517000	((Acalypha_andringitrensis_LG_10850:0.0119110000	((Acalypha_andringitrensis_OM140847:0.0000010000	Acalypha_radula_LG_10758:0.0020240000):0.0002699770	Acalypha_radula_OM140963:0.0000010000):0.0048747200):0.0071365800	(Acalypha_vulneraria_R_2110:0.0000020000	Acalypha_decaryana_P_1751:0.0213950000):0.0090362400):0.0302180000):0.0000023253	(((((Acalypha_deamii_GL_2369:0.0071250000	Acalypha_rhomboidea_GL_2316:0.0000020000):0.0026146400	Acalypha_monococca_GL_2319:0.0125340000):0.0120645000	Acalypha_virginica_GL_2342:0.0122860000):0.0202317000	(Acalypha_membranacea_AR_6532:0.0541930000	((Acalypha_cuneata_H_168:0.0435500000
(Acalypha_acmophylla_KC_0331:0.0101270000	Acalypha_kerrii_WHQ_W125:0.0024780000	(Acalypha_matsudae_L_720:0.0100060000	(Acalypha_siamensis_siamensis_VS_SR52:0.0177950000	((Acalypha_glabrata_B_9316:0.0202560000	(((Acalypha_gillespieae_LG_10693:0.0024670000	Acalypha_gillespieae_OM140898:0.0000020000):0.0000021055	(Acalypha_mayottensis_L_3268:0.0049590000	Acalypha_perrieri_LG_4123:0.0000020000):0.0024686200):0.0022860700	Acalypha_neptunica_A_436:0.0076590000):0.0091736400):0.0024134000	((((((((Acalypha_boinensis_LG_10813:0.0000010000	Acalypha_boinensis_OM140856:0.0000010000):0.0024637400	Acalypha_urophylla_LG_10809:0.0000010000):0.0000029767	Acalypha_spachiana_LG_10856:0.0049440000):0.0074480900	(Acalypha_lamiana_OM140917:0.0000020000	((Acalypha_lamiana_LG_10691:0.0000010000	Acalypha_lamiana_OM140916:0.0000010000):0.0000020193	Acalypha_lamiana_OM140918:0.0000010000):0.0099540200):0.0000020242):0.0074720500	(Acalypha_pervilleana_LG_10649:0.0000020000	Acalypha_pervilleana_OM140952:0.0000010000):0.0150696000):0.0000024808	Acalypha_urophylla_OM140983:0.0149870000):0.0475624000	(((((Acalypha_capillipes_C_12414:0.0132240000	Acalypha_lyonsii_GF_13086:0.0116780000):0.0134406000	Acalypha_novoguineensis_P_6928:0.0381120000):0.0051464500	(((Acalypha_cardiophylla_cardiophylla_E_14535:0.0000010000	Acalypha_cardiophylla_cardiophylla_L_1631:0.0047590000):0.0073921600	Acalypha_longispica_P_948:0.0144410000):0.0124334000	Acalypha_caturus_J_160:0.0203390000):0.0157028000):0.0587666000	((((((((Acalypha_amentacea_amentacea_VS_SR54:0.0230160000	(Acalypha_angatensis_C_434:0.0000010000	Acalypha_grandibracteata_L_1209:0.0000010000):0.0227872000):0.0047169400	((Acalypha_hellwigii_T_14288:0.0184820000	((Acalypha_amentacea_palauensis_E_LR22594:0.0023950000	(Acalypha_hispida_VWS_sn:0.0000010000	Acalypha_wilkesiana_VWS_3196:0.0000010000):0.0000010014):0.0027099000	Acalypha_grandis_M_573:0.0095840000):0.0364750000):0.0065719800	Acalypha_nemorum_F_7634:0.0516550000):0.0060528900):0.0063663700	(Acalypha_volkensii_M_1152:0.0356170000	Acalypha_bipartita_N_ATBP_596:0.0682610000):0.0217349000):0.0125787000	((Acalypha_allenii_S_203:0.0027510000	Acalypha_ornata_A_389:0.0120790000):0.0530953000	(Acalypha_ciliata_M_5872:0.0067220000	Acalypha_lanceolata_E_LR22586:0.0155060000):0.0419506000):0.0001762620):0.0035853700	(Acalypha_capitata_K_164:0.0373200000	Acalypha_villicaus_G_ATBP_597:0.0260740000):0.0905752000):0.0107823000	((((Acalypha_andringitrensis_LG_10850:0.0118710000	(Acalypha_andringitrensis_OM140847:0.0000010000	(Acalypha_radula_LG_10758:0.0000020000	Acalypha_radula_OM140963:0.0000020000):0.0000024339):0.0050318200):0.0041091200	(Acalypha_vulneraria_R_2110:0.0034480000
(Acalypha_acmophylla_KC_0331:0.0047280000	(Acalypha_kerrii_WHQ_W125:0.0023560000	(Acalypha_siamensis_siamensis_VS_SR52:0.0133650000	((Acalypha_glabrata_B_9316:0.0140830000	(((Acalypha_gillespieae_LG_10693:0.0046850000	Acalypha_gillespieae_OM140898:0.0000010000):0.0000010000	(Acalypha_mayottensis_L_3268:0.0070940000	Acalypha_perrieri_LG_4123:0.0000010000):0.0094542000):0.0020690900	Acalypha_neptunica_A_436:0.0146350000):0.0057184700):0.0085514200	(((((((Acalypha_boinensis_LG_10813:0.0000010000	Acalypha_boinensis_OM140856:0.0000010000):0.0023213000	Acalypha_urophylla_LG_10809:0.0000010000):0.0000010000	Acalypha_spachiana_LG_10856:0.0023200000):0.0043503500	(Acalypha_lamiana_OM140917:0.0000010000	((Acalypha_lamiana_LG_10691:0.0000010000	Acalypha_lamiana_OM140918:0.0000010000):0.0000010000	Acalypha_lamiana_OM140916:0.0000010000):0.0190129000):0.0026200500):0.0023738200	(Acalypha_pervilleana_LG_10649:0.0023110000	Acalypha_pervilleana_OM140952:0.0000010000):0.0096637800):0.0000021211	Acalypha_urophylla_OM140983:0.0162290000):0.0471500000	((((((Acalypha_capillipes_C_12414:0.0095400000	Acalypha_lyonsii_GF_13086:0.0112920000):0.0108277000	(((Acalypha_cardiophylla_cardiophylla_E_14535:0.0000010000	Acalypha_cardiophylla_cardiophylla_L_1631:0.0067870000):0.0070750400	Acalypha_longispica_P_948:0.0136430000):0.0092694600	Acalypha_caturus_J_160:0.0141380000):0.0184959000):0.0048996400	Acalypha_novoguineensis_P_6928:0.0203490000):0.0367994000	(((((((Acalypha_amentacea_amentacea_VS_SR54:0.0291890000	(Acalypha_angatensis_C_434:0.0000010000	Acalypha_grandibracteata_L_1209:0.0000010000):0.0193321000):0.0017827900	((Acalypha_hellwigii_T_14288:0.0215130000	((Acalypha_amentacea_palauensis_E_LR22594:0.0068920000	(Acalypha_hispida_VWS_sn:0.0000010000	Acalypha_wilkesiana_VWS_3196:0.0000010000):0.0000010000):0.0053954100	Acalypha_grandis_M_573:0.0086070000):0.0239978000):0.0031847300	Acalypha_nemorum_F_7634:0.0490430000):0.0046929500):0.0180592000	((Acalypha_volkensii_M_1152:0.0217050000	Acalypha_crenata_G_5396:0.0611520000):0.0069207600	Acalypha_bipartita_N_ATBP_596:0.0550060000):0.0136279000):0.0049851300	(((Acalypha_allenii_S_203:0.0080500000	Acalypha_ornata_A_389:0.0231560000):0.0533640000	(Acalypha_capitata_K_164:0.0237790000	Acalypha_villicaus_G_ATBP_597:0.0176190000):0.0654422000):0.0038300600	(Acalypha_ciliata_M_5872:0.0020520000	Acalypha_lanceolata_E_LR22586:0.0254670000):0.0909972000):0.0000025543):0.0112999000	((Acalypha_andringitrensis_LG_10850:0.0107550000	(((Acalypha_andringitrensis_OM140847:0.0000010000	Acalypha_radula_LG_10758:0.0024420000):0.0006082210	Acalypha_radula_OM140963:0.0000010000):0.0055812800	(Acalypha_vulneraria_R_2110:0.0000020000
(Acalypha_acmophylla_KC_0331:0.0048660000	((Acalypha_kerrii_WHQ_W125:0.0000020000	((Acalypha_glabrata_B_9316:0.0048500000	(((Acalypha_gillespieae_LG_10693:0.0023420000	(Acalypha_gillespieae_OM140898:0.0000010000	Acalypha_perrieri_LG_4123:0.0000010000):0.0000021291):0.0000010009	Acalypha_mayottensis_L_3268:0.0047050000):0.0105165000	Acalypha_neptunica_A_436:0.0174930000):0.0320633000):0.0116437000	((((((Acalypha_boinensis_LG_10813:0.0000010000	Acalypha_urophylla_LG_10809:0.0000010000):0.0000021200	Acalypha_boinensis_OM140856:0.0000010000):0.0000010009	Acalypha_spachiana_LG_10856:0.0023050000):0.0047294300	Acalypha_lamiana_OM140917:0.0047010000):0.0069137700	((((Acalypha_lamiana_LG_10691:0.0000010000	Acalypha_lamiana_OM140916:0.0000010000):0.0000010009	Acalypha_lamiana_OM140918:0.0000010000):0.0164464000	(Acalypha_pervilleana_LG_10649:0.0000020000	Acalypha_pervilleana_OM140952:0.0000010000):0.0069830200):0.0000021885	Acalypha_urophylla_OM140983:0.0139650000):0.0072126300):0.0317264000	((((((Acalypha_capillipes_C_12414:0.0068970000	Acalypha_lyonsii_GF_13086:0.0111420000):0.0072799800	(((Acalypha_cardiophylla_cardiophylla_E_14535:0.0000010000	Acalypha_cardiophylla_cardiophylla_L_1631:0.0069950000):0.0023442700	Acalypha_longispica_P_948:0.0365210000):0.0121113000	Acalypha_caturus_J_160:0.0122170000):0.0291086000):0.0078313800	Acalypha_novoguineensis_P_6928:0.0227060000):0.0160374000	((((Acalypha_angustata_KB_4005:0.0000010000	Acalypha_glandulifolia_B_9831:0.0000020000):0.0022987900	(Acalypha_peduncularis_R_646:0.0022910000	Acalypha_wilmsii_AKB_11219:0.0000020000):0.0000026667):0.0070056100	Acalypha_decumbens_G_8286:0.0023200000):0.0000022727	Acalypha_ecklonii_P_1183:0.0069170000):0.1318280000):0.0152874000	(((((((((((((Acalypha_amentacea_amentacea_VS_SR54:0.0273460000	Acalypha_nemorum_F_7634:0.0602080000):0.0030004400	((Acalypha_hellwigii_T_14288:0.0345100000	((Acalypha_amentacea_palauensis_E_LR22594:0.0068830000	(Acalypha_hispida_VWS_sn:0.0000010000	Acalypha_wilkesiana_VWS_3196:0.0000010000):0.0000010009):0.0000022102	Acalypha_grandis_M_573:0.0046350000):0.0421848000):0.0049597700	(Acalypha_angatensis_C_434:0.0000010000	Acalypha_grandibracteata_L_1209:0.0000010000):0.0187384000):0.0000029313):0.0256550000	(Acalypha_volkensii_M_1152:0.0650230000	Acalypha_bipartita_N_ATBP_596:0.0915720000):0.0114975000):0.0138777000	((Acalypha_capitata_K_164:0.0269290000	Acalypha_villicaus_G_ATBP_597:0.0191140000):0.0622239000	(Acalypha_ciliata_M_5872:0.0067460000	Acalypha_lanceolata_E_LR22586:0.0056940000):0.0907250000):0.0006863220):0.0057030200	(Acalypha_allenii_S_203:0.0052920000	Acalypha_ornata_A_389:0.0207270000):0.0590180000):0.0060619500	Acalypha_crenata_G_5396:0.0803950000):0.0055098400
(Acalypha_acmophylla_KC_0331:0.0133740000	(Acalypha_kerrii_WHQ_W125:0.0021670000	((Acalypha_siamensis_siamensis_VS_SR52:0.0067770000	((((((Acalypha_capillipes_C_12414:0.0064430000	Acalypha_lyonsii_GF_13086:0.0048530000):0.0170097000	(((Acalypha_cardiophylla_cardiophylla_E_14535:0.0000010000	Acalypha_cardiophylla_cardiophylla_L_1631:0.0043010000):0.0022978200	Acalypha_longispica_P_948:0.0334980000):0.0200672000	Acalypha_caturus_J_160:0.0092020000):0.0312074000):0.0022989000	Acalypha_novoguineensis_P_6928:0.0278600000):0.0364387000	(((((((((Acalypha_amentacea_amentacea_VS_SR54:0.0160190000	(Acalypha_angatensis_C_434:0.0000010000	Acalypha_grandibracteata_L_1209:0.0000010000):0.0294653000):0.0044079500	((Acalypha_hellwigii_T_14288:0.0260600000	((Acalypha_amentacea_palauensis_E_LR22594:0.0000020000	(Acalypha_hispida_VWS_sn:0.0000010000	Acalypha_wilkesiana_VWS_3196:0.0000010000):0.0000010014):0.0043784500	Acalypha_grandis_M_573:0.0064770000):0.0373536000):0.0044749700	Acalypha_nemorum_F_7634:0.0375910000):0.0021960400):0.0147737000	(Acalypha_volkensii_M_1152:0.0521160000	Acalypha_bipartita_N_ATBP_596:0.0711680000):0.0110308000):0.0080025600	(((Acalypha_allenii_S_203:0.0024420000	Acalypha_ornata_A_389:0.0201740000):0.0469939000	(Acalypha_capitata_K_164:0.0328170000	Acalypha_villicaus_G_ATBP_597:0.0241910000):0.0798683000):0.0056438200	(Acalypha_ciliata_M_5872:0.0030660000	Acalypha_lanceolata_E_LR22586:0.0078640000):0.0703660000):0.0000025937):0.0160020000	(((Acalypha_andringitrensis_LG_10850:0.0043000000	((Acalypha_andringitrensis_OM140847:0.0000010000	Acalypha_radula_LG_10758:0.0000020000):0.0076570900	Acalypha_radula_OM140963:0.0000020000):0.0060189800):0.0147540000	Acalypha_vulneraria_R_2110:0.0000020000):0.0087751500	Acalypha_decaryana_P_1751:0.0088180000):0.0377580000):0.0000023499	((((((Acalypha_deamii_GL_2369:0.0043440000	Acalypha_rhomboidea_GL_2316:0.0000020000):0.0049128900	Acalypha_monococca_GL_2319:0.0134120000):0.0013076300	Acalypha_virginica_GL_2342:0.0121340000):0.0194899000	Acalypha_stachyura_H_23994:0.0512940000):0.0037876900	(((Acalypha_membranacea_AR_6532:0.0355530000	((Acalypha_cuneata_H_168:0.0474270000	Acalypha_scandens_B_1673:0.0409350000):0.0373752000	((Acalypha_gracilis_D_12789:0.0452430000	Acalypha_multicaulis_T_5087:0.0411310000):0.0067326700	Acalypha_communis_N_610:0.0748340000):0.0066151600):0.0159694000):0.0062980900	((Acalypha_lycioides_T_11351:0.0022760000	(Acalypha_plicata_A_188:0.0000010000	Acalypha_plicata_OM140956:0.0000010000):0.0020897000):0.0156996000	Acalypha_claussenii_O_212:0.1265620000):0.0019406900):0.0045246300	(Acalypha_amblyodonta_JAR_6436:0.0132980000	Acalypha_cuspidata_D_2849:0.0250130000):0.0472920000):0.0113510000):0.0022954000
(Acalypha_acmophylla_KC_0331:0.0169610000	(Acalypha_kerrii_WHQ_W125:0.0070550000	Acalypha_matsudae_L_720:0.0023300000):0.0000020625	((Acalypha_siamensis_siamensis_VS_SR52:0.0164560000	(((((((Acalypha_boinensis_LG_10813:0.0000010000	Acalypha_urophylla_LG_10809:0.0000020000):0.0000021006	Acalypha_boinensis_OM140856:0.0000010000):0.0000020052	Acalypha_spachiana_LG_10856:0.0022730000):0.0045723800	Acalypha_lamiana_OM140917:0.0000020000):0.0018274200	((Acalypha_pervilleana_LG_10649:0.0022580000	Acalypha_pervilleana_OM140952:0.0000010000):0.0118709000	Acalypha_urophylla_OM140983:0.0096350000):0.0023586400):0.0045417700	((Acalypha_lamiana_LG_10691:0.0000010000	Acalypha_lamiana_OM140918:0.0000010000):0.0000010009	Acalypha_lamiana_OM140916:0.0000010000):0.0076230600):0.0402309000	((((Acalypha_capillipes_C_12414:0.0037230000	Acalypha_lyonsii_GF_13086:0.0141430000):0.0065694800	((((Acalypha_cardiophylla_cardiophylla_E_14535:0.0000010000	Acalypha_cardiophylla_cardiophylla_L_1631:0.0069640000):0.0049498900	Acalypha_longispica_P_948:0.0516070000):0.0117109000	Acalypha_caturus_J_160:0.0124350000):0.0258823000	Acalypha_novoguineensis_P_6928:0.0305970000):0.0051516100):0.0391702000	(((((((((Acalypha_amentacea_amentacea_VS_SR54:0.0111360000	(Acalypha_angatensis_C_434:0.0000010000	Acalypha_grandibracteata_L_1209:0.0000010000):0.0179815000):0.0000029443	((Acalypha_hellwigii_T_14288:0.0125840000	((Acalypha_amentacea_palauensis_E_LR22594:0.0000020000	(Acalypha_hispida_VWS_sn:0.0000010000	Acalypha_wilkesiana_VWS_3196:0.0000010000):0.0000010009):0.0021669600	Acalypha_grandis_M_573:0.0000030000):0.0275133000):0.0084996700	Acalypha_nemorum_F_7634:0.0466960000):0.0138705000):0.0372164000	((Acalypha_volkensii_M_1152:0.0389750000	Acalypha_bipartita_N_ATBP_596:0.0672030000):0.0033513800	Acalypha_crenata_G_5396:0.0637710000):0.0090829100):0.0087218600	((Acalypha_allenii_S_203:0.0078730000	Acalypha_ornata_A_389:0.0162100000):0.0332224000	((Acalypha_capitata_K_164:0.0391580000	Acalypha_villicaus_G_ATBP_597:0.0035000000):0.0700466000	(Acalypha_ciliata_M_5872:0.0113690000	Acalypha_lanceolata_E_LR22586:0.0095290000):0.0287253000):0.0094356800):0.0031493400):0.0053241900	(((((((Acalypha_deamii_GL_2369:0.0022430000	Acalypha_rhomboidea_GL_2316:0.0000020000):0.0164275000	Acalypha_monococca_GL_2319:0.0172460000):0.0050280100	Acalypha_virginica_GL_2342:0.0131790000):0.0211113000	((Acalypha_cuneata_H_168:0.0446210000	Acalypha_scandens_B_1673:0.0571880000):0.0304615000	((Acalypha_gracilis_D_12789:0.0436230000	Acalypha_multicaulis_T_5087:0.0337740000):0.0085560200	Acalypha_communis_N_610:0.0717600000):0.0035203800):0.0148605000):0.0040829600	Acalypha_membranacea_AR_6532:0.0465580000):0.0087964300
(Acalypha_acmophylla_KC_0331:0.0071370000	Acalypha_kerrii_WHQ_W125:0.0000020000	(Acalypha_matsudae_L_720:0.0143700000	((Acalypha_siamensis_siamensis_VS_SR52:0.0058760000	((((((Acalypha_capillipes_C_12414:0.0152620000	Acalypha_lyonsii_GF_13086:0.0227760000):0.0093754200	Acalypha_novoguineensis_P_6928:0.0219690000):0.0106210000	(((Acalypha_cardiophylla_cardiophylla_E_14535:0.0000010000	Acalypha_cardiophylla_cardiophylla_L_1631:0.0046100000):0.0099692700	Acalypha_longispica_P_948:0.0235320000):0.0263212000	Acalypha_caturus_J_160:0.0386200000):0.0215382000):0.0116845000	((((((((Acalypha_amentacea_amentacea_VS_SR54:0.0375560000	(Acalypha_angatensis_C_434:0.0000010000	Acalypha_grandibracteata_L_1209:0.0000010000):0.0246923000):0.0016131400	(Acalypha_hellwigii_T_14288:0.0271070000	((Acalypha_amentacea_palauensis_E_LR22594:0.0022740000	(Acalypha_hispida_VWS_sn:0.0000010000	Acalypha_wilkesiana_VWS_3196:0.0000010000):0.0000010000):0.0025199900	Acalypha_grandis_M_573:0.0067370000):0.0264350000):0.0025623000):0.0008870800	Acalypha_nemorum_F_7634:0.0404720000):0.0186915000	(Acalypha_volkensii_M_1152:0.0509080000	Acalypha_bipartita_N_ATBP_596:0.0710920000):0.0136216000):0.0069213900	(((Acalypha_allenii_S_203:0.0079260000	Acalypha_ornata_A_389:0.0109980000):0.0509367000	(Acalypha_capitata_K_164:0.0484080000	Acalypha_villicaus_G_ATBP_597:0.0120560000):0.0510763000):0.0160681000	(Acalypha_ciliata_M_5872:0.0082970000	Acalypha_lanceolata_E_LR22586:0.0101680000):0.0789145000):0.0047037500):0.0223950000	((((Acalypha_andringitrensis_LG_10850:0.0142760000	(Acalypha_andringitrensis_OM140847:0.0000010000	(Acalypha_radula_LG_10758:0.0000020000	Acalypha_radula_OM140963:0.0000020000):0.0000027938):0.0093381200):0.0022432700	(Acalypha_vulneraria_R_2110:0.0023110000	Acalypha_decaryana_P_1751:0.0189320000):0.0025774000):0.0313548000	(((((((Acalypha_deamii_GL_2369:0.0046370000	Acalypha_rhomboidea_GL_2316:0.0000020000):0.0094744700	Acalypha_virginica_GL_2342:0.0074860000):0.0071458700	Acalypha_monococca_GL_2319:0.0049040000):0.0279603000	((Acalypha_cuneata_H_168:0.0539880000	Acalypha_scandens_B_1673:0.0291290000):0.0399236000	((Acalypha_gracilis_D_12789:0.0162170000	Acalypha_multicaulis_T_5087:0.0363990000):0.0061625300	Acalypha_communis_N_610:0.0686480000):0.0115126000):0.0263166000):0.0016594300	Acalypha_membranacea_AR_6532:0.0484280000):0.0053228400	(((Acalypha_lycioides_T_11351:0.0016100000	(Acalypha_plicata_A_188:0.0000010000	Acalypha_plicata_OM140956:0.0000010000):0.0277566000):0.0228438000	(Acalypha_amblyodonta_JAR_6436:0.0094260000	Acalypha_cuspidata_D_2849:0.0148040000):0.0439444000):0.0088451300	(Acalypha_stachyura_H_23994:0.0130710000
(Acalypha_acmophylla_KC_0331:0.0047340000	((Acalypha_kerrii_WHQ_W125:0.0000020000	(Acalypha_siamensis_siamensis_VS_SR52:0.0094930000	(((((Acalypha_capillipes_C_12414:0.0184900000	Acalypha_lyonsii_GF_13086:0.0195080000):0.0249095000	(((Acalypha_cardiophylla_cardiophylla_E_14535:0.0000010000	Acalypha_cardiophylla_cardiophylla_L_1631:0.0000020000):0.0021102700	Acalypha_longispica_P_948:0.0464900000):0.0214052000	Acalypha_caturus_J_160:0.0137580000):0.0373941000):0.0046935000	Acalypha_novoguineensis_P_6928:0.0185550000):0.0483618000	(((((((((Acalypha_amentacea_amentacea_VS_SR54:0.0181700000	((Acalypha_hellwigii_T_14288:0.0189930000	Acalypha_nemorum_F_7634:0.0461710000):0.0000020856	((Acalypha_amentacea_palauensis_E_LR22594:0.0021650000	(Acalypha_hispida_VWS_sn:0.0000010000	Acalypha_wilkesiana_VWS_3196:0.0000010000):0.0000010009):0.0021990000	Acalypha_grandis_M_573:0.0043360000):0.0527058000):0.0047240300):0.0000029178	(Acalypha_angatensis_C_434:0.0000010000	Acalypha_grandibracteata_L_1209:0.0000010000):0.0319675000):0.0154570000	(Acalypha_volkensii_M_1152:0.0587890000	Acalypha_bipartita_N_ATBP_596:0.0814390000):0.0137049000):0.0031255100	((Acalypha_capitata_K_164:0.0508890000	Acalypha_villicaus_G_ATBP_597:0.0154610000):0.0931328000	(Acalypha_ciliata_M_5872:0.0067770000	Acalypha_lanceolata_E_LR22586:0.0109990000):0.0830151000):0.0000931687):0.0105982000	(Acalypha_allenii_S_203:0.0046450000	Acalypha_ornata_A_389:0.0131520000):0.0600255000):0.0152001000	((((Acalypha_andringitrensis_LG_10850:0.0155940000	((Acalypha_andringitrensis_OM140847:0.0000010000	Acalypha_radula_LG_10758:0.0017650000):0.0003928070	Acalypha_radula_OM140963:0.0000010000):0.0046410000):0.0030631900	(Acalypha_vulneraria_R_2110:0.0026060000	Acalypha_decaryana_P_1751:0.0065680000):0.0097072700):0.0465921000	Acalypha_crenata_G_5396:0.0876330000):0.0039829000	(((((((Acalypha_deamii_GL_2369:0.0043700000	Acalypha_rhomboidea_GL_2316:0.0000020000):0.0155558000	Acalypha_virginica_GL_2342:0.0171140000):0.0114462000	Acalypha_monococca_GL_2319:0.0099940000):0.0159261000	((Acalypha_cuneata_H_168:0.0603310000	Acalypha_scandens_B_1673:0.0529310000):0.0515423000	((Acalypha_gracilis_D_12789:0.0413070000	Acalypha_multicaulis_T_5087:0.0567840000):0.0025563600	Acalypha_communis_N_610:0.0672020000):0.0176211000):0.0161911000):0.0030552100	Acalypha_membranacea_AR_6532:0.0666700000):0.0040036900	(((Acalypha_bisetosa_AL_33893:0.0000020000	Acalypha_diversifolia_C_1296:0.0182570000):0.0652459000	((Acalypha_dictyoneura_TC_72193:0.0022060000	Acalypha_padifolia_Z_3411:0.0000020000):0.0022108600	Acalypha_stricta_V_743:0.0607880000):0.0132867000):0.0159771000	((Acalypha_lycioides_T_11351:0.0000030000
(Acalypha_acmophylla_KC_0331:0.0070370000	(Acalypha_kerrii_WHQ_W125:0.0000020000	(Acalypha_siamensis_siamensis_VS_SR52:0.0141120000	(((Acalypha_glabrata_B_9316:0.0211140000	((Acalypha_gillespieae_LG_10693:0.0044460000	(Acalypha_gillespieae_OM140898:0.0000010000	(Acalypha_mayottensis_L_3268:0.0112470000	Acalypha_perrieri_LG_4123:0.0000010000):0.0022173600):0.0000010000):0.0017177600	Acalypha_neptunica_A_436:0.0187760000):0.0075186500):0.0087815800	((((((Acalypha_boinensis_LG_10813:0.0000010000	Acalypha_boinensis_OM140856:0.0000010000):0.0022069800	Acalypha_urophylla_LG_10809:0.0000010000):0.0000010000	Acalypha_spachiana_LG_10856:0.0022060000):0.0115969000	(Acalypha_lamiana_OM140917:0.0000010000	(Acalypha_lamiana_LG_10691:0.0000010000	(Acalypha_lamiana_OM140916:0.0000010000	Acalypha_lamiana_OM140918:0.0000010000):0.0000010000):0.0251414000):0.0087767500):0.0093137900	(Acalypha_pervilleana_LG_10649:0.0043850000	Acalypha_pervilleana_OM140952:0.0000010000):0.0131530000):0.0000010000	Acalypha_urophylla_OM140983:0.0092940000):0.0500881000):0.0079785700	(((((Acalypha_capillipes_C_12414:0.0061560000	Acalypha_lyonsii_GF_13086:0.0160500000):0.0128655000	(((Acalypha_cardiophylla_cardiophylla_E_14535:0.0000010000	Acalypha_cardiophylla_cardiophylla_L_1631:0.0066930000):0.0094217900	Acalypha_longispica_P_948:0.0227660000):0.0267954000	Acalypha_caturus_J_160:0.0167950000):0.0257229000):0.0127191000	Acalypha_novoguineensis_P_6928:0.0201370000):0.0387890000	(((((((((Acalypha_amentacea_amentacea_VS_SR54:0.0307240000	(Acalypha_angatensis_C_434:0.0000010000	Acalypha_grandibracteata_L_1209:0.0000010000):0.0279361000):0.0015957600	(Acalypha_hellwigii_T_14288:0.0211370000	((Acalypha_amentacea_palauensis_E_LR22594:0.0021660000	(Acalypha_hispida_VWS_sn:0.0000010000	Acalypha_wilkesiana_VWS_3196:0.0000010000):0.0000010000):0.0000021822	Acalypha_grandis_M_573:0.0133720000):0.0302430000):0.0121233000):0.0000022905	Acalypha_nemorum_F_7634:0.0502810000):0.0144266000	(((Acalypha_allenii_S_203:0.0082440000	Acalypha_ornata_A_389:0.0321260000):0.0601029000	(Acalypha_capitata_K_164:0.0453190000	Acalypha_villicaus_G_ATBP_597:0.0088210000):0.0767581000):0.0191448000	(Acalypha_ciliata_M_5872:0.0043190000	Acalypha_lanceolata_E_LR22586:0.0207140000):0.0600057000):0.0006979180):0.0106630000	(Acalypha_volkensii_M_1152:0.0518300000	Acalypha_bipartita_N_ATBP_596:0.0740820000):0.0104812000):0.0035409100	((((Acalypha_andringitrensis_LG_10850:0.0113280000	(Acalypha_andringitrensis_OM140847:0.0000010000	(Acalypha_radula_LG_10758:0.0000030000	Acalypha_radula_OM140963:0.0000010000):0.0000021373):0.0219122000):0.0060750900	(Acalypha_vulneraria_R_2110:0.0048990000	Acalypha_decaryana_P_1751:0.0206630000):0.0074483100):0.0277680000
(Acalypha_acmophylla_KC_0331:0.0115260000	((Acalypha_kerrii_WHQ_W125:0.0021960000	((Acalypha_glabrata_B_9316:0.0253300000	(((Acalypha_gillespieae_LG_10693:0.0043970000	(Acalypha_gillespieae_OM140898:0.0000010000	Acalypha_perrieri_LG_4123:0.0000010000):0.0000021163):0.0000010000	Acalypha_mayottensis_L_3268:0.0066330000):0.0089789200	Acalypha_neptunica_A_436:0.0247450000):0.0000025582):0.0058475800	((((((Acalypha_boinensis_LG_10813:0.0000010000	Acalypha_boinensis_OM140856:0.0000010000):0.0088143900	(Acalypha_urophylla_LG_10809:0.0000010000	Acalypha_spachiana_LG_10856:0.0000020000):0.0000024020):0.0201344000	Acalypha_lamiana_OM140917:0.0000010000):0.0064510600	((Acalypha_lamiana_LG_10691:0.0000010000	Acalypha_lamiana_OM140916:0.0000010000):0.0000010000	Acalypha_lamiana_OM140918:0.0000010000):0.0211661000):0.0089404900	((Acalypha_pervilleana_LG_10649:0.0000020000	Acalypha_pervilleana_OM140952:0.0000010000):0.0000021294	Acalypha_urophylla_OM140983:0.0176650000):0.0000027758):0.0476424000	((((Acalypha_capillipes_C_12414:0.0139580000	(Acalypha_lyonsii_GF_13086:0.0178270000	(((Acalypha_cardiophylla_cardiophylla_E_14535:0.0000010000	Acalypha_cardiophylla_cardiophylla_L_1631:0.0021630000):0.0045561000	Acalypha_longispica_P_948:0.0388290000):0.0281151000	Acalypha_caturus_J_160:0.0145890000):0.0153545000):0.0000022640):0.0142636000	Acalypha_novoguineensis_P_6928:0.0265830000):0.0310725000	((((((((((Acalypha_amentacea_amentacea_VS_SR54:0.0183530000	(Acalypha_angatensis_C_434:0.0000010000	Acalypha_grandibracteata_L_1209:0.0000010000):0.0204706000):0.0021905300	((Acalypha_hellwigii_T_14288:0.0137870000	(Acalypha_amentacea_palauensis_E_LR22594:0.0021420000	((Acalypha_hispida_VWS_sn:0.0000010000	Acalypha_wilkesiana_VWS_3196:0.0000010000):0.0000010000	Acalypha_grandis_M_573:0.0043690000):0.0000021946):0.0300268000):0.0043107200	Acalypha_nemorum_F_7634:0.0492770000):0.0052228400):0.0156325000	(Acalypha_volkensii_M_1152:0.0471270000	Acalypha_bipartita_N_ATBP_596:0.0739490000):0.0108907000):0.0035875100	(Acalypha_ciliata_M_5872:0.0147260000	Acalypha_lanceolata_E_LR22586:0.0012470000):0.0739782000):0.0027683500	(((Acalypha_allenii_S_203:0.0000030000	Acalypha_ornata_A_389:0.0132770000):0.0541638000	(Acalypha_capitata_K_164:0.0464040000	Acalypha_villicaus_G_ATBP_597:0.0168950000):0.0597056000):0.0051889300	Acalypha_nyasica_SB_1907:0.0750080000):0.0112460000):0.0047674400	Acalypha_crenata_G_5396:0.1183510000):0.0117796000	(((Acalypha_andringitrensis_LG_10850:0.0090370000	((Acalypha_andringitrensis_OM140847:0.0000010000	Acalypha_radula_LG_10758:0.0023940000):0.0024467000	Acalypha_radula_OM140963:0.0000020000):0.0175507000):0.0034132300	(Acalypha_vulneraria_R_2110:0.0000020000
(Acalypha_acmophylla_KC_0331:0.0047890000	(Acalypha_kerrii_WHQ_W125:0.0000020000	Acalypha_matsudae_L_720:0.0023570000):0.0000020692	((Acalypha_siamensis_siamensis_VS_SR52:0.0160410000	(((((((Acalypha_boinensis_LG_10813:0.0000010000	Acalypha_boinensis_OM140856:0.0000010000):0.0071260200	(Acalypha_urophylla_LG_10809:0.0000010000	Acalypha_spachiana_LG_10856:0.0023550000):0.0000021183):0.0071077300	Acalypha_lamiana_OM140917:0.0000020000):0.0000020355	((Acalypha_lamiana_LG_10691:0.0000010000	Acalypha_lamiana_OM140918:0.0000010000):0.0000020124	Acalypha_lamiana_OM140916:0.0000010000):0.0243636000):0.0045539400	(Acalypha_pervilleana_LG_10649:0.0000020000	Acalypha_pervilleana_OM140952:0.0000010000):0.0121154000):0.0000021248	Acalypha_urophylla_OM140983:0.0244650000):0.0558652000	((((((Acalypha_capillipes_C_12414:0.0096110000	Acalypha_lyonsii_GF_13086:0.0163130000):0.0057118300	(((Acalypha_cardiophylla_cardiophylla_E_14535:0.0000010000	Acalypha_cardiophylla_cardiophylla_L_1631:0.0023420000):0.0049449400	Acalypha_longispica_P_948:0.0191170000):0.0168739000	Acalypha_caturus_J_160:0.0024500000):0.0222650000):0.0162539000	Acalypha_novoguineensis_P_6928:0.0205210000):0.0263398000	(((Acalypha_cupricola_B_197:0.0044930000	Acalypha_manniana_T_5315:0.0049940000):0.0072471000	Acalypha_polymorpha_T_8329:0.0098850000):0.0040215600	Acalypha_welwitschiana_RS_5713:0.0201480000):0.0629763000):0.0135543000	((((((((((((Acalypha_amentacea_amentacea_VS_SR54:0.0164400000	((Acalypha_hellwigii_T_14288:0.0086820000	((Acalypha_amentacea_palauensis_E_LR22594:0.0022760000	(Acalypha_hispida_VWS_sn:0.0000010000	Acalypha_wilkesiana_VWS_3196:0.0000010000):0.0000010014):0.0027217700	Acalypha_grandis_M_573:0.0089640000):0.0263744000):0.0057424500	Acalypha_nemorum_F_7634:0.0488300000):0.0000023034):0.0000029100	(Acalypha_angatensis_C_434:0.0000010000	Acalypha_grandibracteata_L_1209:0.0000010000):0.0287551000):0.0193212000	(Acalypha_volkensii_M_1152:0.0512760000	Acalypha_bipartita_N_ATBP_596:0.1010370000):0.0059529000):0.0118862000	(Acalypha_ciliata_M_5872:0.0150820000	Acalypha_lanceolata_E_LR22586:0.0180030000):0.0535261000):0.0000022226	(Acalypha_capitata_K_164:0.0555460000	Acalypha_villicaus_G_ATBP_597:0.0159730000):0.0701032000):0.0084115400	(Acalypha_allenii_S_203:0.0059180000	Acalypha_ornata_A_389:0.0163070000):0.0531653000):0.0083808300	(Acalypha_crenata_G_5396:0.0797160000	Acalypha_indica_H_25706:0.2164100000):0.0360194000):0.0000025488	((((((Acalypha_aliena_VWS_1243:0.0000020000	Acalypha_neomexicana_VWS_1410:0.0000020000):0.0300629000	(((Acalypha_boliviensis_Z_8648:0.0182090000	Acalypha_hypogaea_VWS_757:0.0415810000):0.0044567600	Acalypha_burquezii_VD_99-596:0.0483140000):0.0042676400
(Acalypha_acmophylla_KC_0331:0.0138020000	(Acalypha_kerrii_WHQ_W125:0.0044050000	Acalypha_matsudae_L_720:0.0044040000):0.0000020520	(Acalypha_siamensis_siamensis_VS_SR52:0.0111900000	((Acalypha_glabrata_B_9316:0.0159150000	(((Acalypha_gillespieae_LG_10693:0.0066290000	(Acalypha_gillespieae_OM140898:0.0000010000	Acalypha_perrieri_LG_4123:0.0000010000):0.0000020954):0.0000010000	Acalypha_mayottensis_L_3268:0.0021950000):0.0109637000	Acalypha_neptunica_A_436:0.0151880000):0.0054716000):0.0081953600	(((((((Acalypha_boinensis_LG_10813:0.0000010000	Acalypha_urophylla_LG_10809:0.0000010000):0.0000020868	Acalypha_boinensis_OM140856:0.0000010000):0.0000010000	Acalypha_spachiana_LG_10856:0.0021580000):0.0177390000	Acalypha_lamiana_OM140917:0.0000010000):0.0016115400	(Acalypha_lamiana_LG_10691:0.0000010000	(Acalypha_lamiana_OM140916:0.0000010000	Acalypha_lamiana_OM140918:0.0000010000):0.0000010000):0.0138870000):0.0114433000	((Acalypha_pervilleana_LG_10649:0.0021410000	Acalypha_pervilleana_OM140952:0.0000010000):0.0066371600	Acalypha_urophylla_OM140983:0.0132650000):0.0000027758):0.0339518000	(((((Acalypha_capillipes_C_12414:0.0115360000	Acalypha_lyonsii_GF_13086:0.0097160000):0.0128420000	(((Acalypha_cardiophylla_cardiophylla_E_14535:0.0000010000	Acalypha_cardiophylla_cardiophylla_L_1631:0.0021710000):0.0091807300	Acalypha_longispica_P_948:0.0365940000):0.0168007000	Acalypha_caturus_J_160:0.0183770000):0.0169251000):0.0032633400	Acalypha_novoguineensis_P_6928:0.0249200000):0.0406352000	(((((((((Acalypha_amentacea_amentacea_VS_SR54:0.0158240000	(Acalypha_angatensis_C_434:0.0000010000	Acalypha_grandibracteata_L_1209:0.0000010000):0.0177600000):0.0019074300	((Acalypha_hellwigii_T_14288:0.0215940000	((Acalypha_amentacea_palauensis_E_LR22594:0.0021290000	(Acalypha_hispida_VWS_sn:0.0000010000	Acalypha_wilkesiana_VWS_3196:0.0000010000):0.0000010000):0.0000021723	Acalypha_grandis_M_573:0.0086650000):0.0393805000):0.0062598000	Acalypha_nemorum_F_7634:0.0542110000):0.0110359000):0.0151991000	((Acalypha_allenii_S_203:0.0023570000	Acalypha_ornata_A_389:0.0130330000):0.0757888000	(Acalypha_ciliata_M_5872:0.0080840000	Acalypha_lanceolata_E_LR22586:0.0186660000):0.0696675000):0.0036137800):0.0067894400	Acalypha_volkensii_M_1152:0.0515190000):0.0073372000	((Acalypha_capitata_K_164:0.0385510000	Acalypha_villicaus_G_ATBP_597:0.0096620000):0.0763876000	Acalypha_bipartita_N_ATBP_596:0.0801880000):0.0000024843):0.0031164700	((((Acalypha_andringitrensis_LG_10850:0.0089140000	((Acalypha_andringitrensis_OM140847:0.0000010000	Acalypha_radula_LG_10758:0.0019320000):0.0002045520	Acalypha_radula_OM140963:0.0000020000):0.0079264000):0.0045450300	(Acalypha_vulneraria_R_2110:0.0000020000
(Acalypha_acmophylla_KC_0331:0.0137110000	(Acalypha_kerrii_WHQ_W125:0.0000020000	Acalypha_matsudae_L_720:0.0044980000):0.0000020432	(Acalypha_siamensis_siamensis_VS_SR52:0.0247370000	((Acalypha_glabrata_B_9316:0.0232680000	((Acalypha_gillespieae_LG_10693:0.0067850000	((Acalypha_gillespieae_OM140898:0.0000010000	Acalypha_perrieri_LG_4123:0.0000010000):0.0000020848	Acalypha_mayottensis_L_3268:0.0045050000):0.0000010000):0.0084668900	Acalypha_neptunica_A_436:0.0154410000):0.0126401000):0.0039385800	(((((Acalypha_boinensis_LG_10813:0.0000010000	Acalypha_boinensis_OM140856:0.0000010000):0.0022630000	(Acalypha_urophylla_LG_10809:0.0000010000	Acalypha_spachiana_LG_10856:0.0000020000):0.0000010000):0.0000021173	Acalypha_urophylla_OM140983:0.0091270000):0.0000029947	((Acalypha_lamiana_OM140917:0.0000020000	((Acalypha_lamiana_LG_10691:0.0000010000	Acalypha_lamiana_OM140916:0.0000010000):0.0000010000	Acalypha_lamiana_OM140918:0.0000010000):0.0114698000):0.0045695000	(Acalypha_pervilleana_LG_10649:0.0000020000	Acalypha_pervilleana_OM140952:0.0000010000):0.0141778000):0.0045662700):0.0481624000	(((((Acalypha_capillipes_C_12414:0.0063040000	Acalypha_lyonsii_GF_13086:0.0137320000):0.0165787000	(((Acalypha_cardiophylla_cardiophylla_E_14535:0.0000010000	Acalypha_cardiophylla_cardiophylla_L_1631:0.0000020000):0.0071617600	Acalypha_longispica_P_948:0.0353630000):0.0112982000	Acalypha_caturus_J_160:0.0071580000):0.0283440000):0.0099574800	Acalypha_novoguineensis_P_6928:0.0256110000):0.0151202000	(((((Acalypha_acrogyna_H_1959:0.0000030000	Acalypha_echinus_L_1215:0.0067070000):0.0532443000	(((((Acalypha_costaricensis_W_66296:0.0164570000	Acalypha_schlechtendaliana_MG_7708:0.0129310000):0.0246241000	Acalypha_filipes_VWS_3212:0.0162240000):0.0032577800	Acalypha_paniculata_M_ATBP_455:0.0477450000):0.0107381000	(Acalypha_elizabethiae_T_8706:0.0136430000	Acalypha_villosa_TC_73114:0.0053660000):0.0389937000):0.0106620000	Acalypha_gummifera_S_25830:0.0391300000):0.0212231000):0.0218371000	(((Acalypha_diminuta_LG_10816:0.0021630000	Acalypha_diminuta_OM140884:0.0000010000):0.0043196500	Acalypha_diminuta_OM140885:0.0000010000):0.0197477000	Acalypha_gillmanii_K_513:0.0095460000):0.0566305000):0.0177918000	((Mareya_micrantha_W_1042:0.3596220000	(Erythrococca_natalensis_AKB_8445:0.1140140000	Micrococca_capensis_AKB_7617:0.0833390000):0.4424770000):0.0527817000	Bernardia_viridis_R_4552:0.5146720000):0.2269600000):0.0252109000	(((Acalypha_angustata_KB_4005:0.0000010000	Acalypha_glandulifolia_B_9831:0.0000010000):0.0021707300	(Acalypha_peduncularis_R_646:0.0000020000	Acalypha_wilmsii_AKB_11219:0.0000010000):0.0000010000):0.0019930700	(Acalypha_decumbens_G_8286:0.0110140000
(Acalypha_acmophylla_KC_0331:0.0068550000	(Acalypha_kerrii_WHQ_W125:0.0000020000	(Acalypha_siamensis_siamensis_VS_SR52:0.0190350000	((Acalypha_glabrata_B_9316:0.0263740000	(((Acalypha_gillespieae_LG_10693:0.0089400000	(Acalypha_gillespieae_OM140898:0.0000020000	Acalypha_perrieri_LG_4123:0.0000010000):0.0000020946):0.0000029046	Acalypha_mayottensis_L_3268:0.0089400000):0.0060064300	Acalypha_neptunica_A_436:0.0345860000):0.0037175000):0.0000029048	(((((((Acalypha_boinensis_LG_10813:0.0000010000	Acalypha_boinensis_OM140856:0.0000010000):0.0000020856	Acalypha_urophylla_LG_10809:0.0000010000):0.0000010009	Acalypha_spachiana_LG_10856:0.0000020000):0.0245713000	Acalypha_lamiana_OM140917:0.0000020000):0.0064049700	((Acalypha_pervilleana_LG_10649:0.0000020000	Acalypha_pervilleana_OM140952:0.0000010000):0.0021355300	Acalypha_urophylla_OM140983:0.0110270000):0.0022340000):0.0040749500	((Acalypha_lamiana_LG_10691:0.0000010000	Acalypha_lamiana_OM140916:0.0000010000):0.0000010009	Acalypha_lamiana_OM140918:0.0000010000):0.0169321000):0.0384345000	(((((Acalypha_capillipes_C_12414:0.0044570000	Acalypha_lyonsii_GF_13086:0.0044490000):0.0054108300	(((Acalypha_cardiophylla_cardiophylla_E_14535:0.0000010000	Acalypha_cardiophylla_cardiophylla_L_1631:0.0000020000):0.0044908300	Acalypha_longispica_P_948:0.0346360000):0.0213439000	Acalypha_caturus_J_160:0.0217010000):0.0121724000):0.0069425700	Acalypha_novoguineensis_P_6928:0.0191990000):0.0335349000	((((((((((Acalypha_amentacea_amentacea_VS_SR54:0.0294870000	(Acalypha_angatensis_C_434:0.0000010000	Acalypha_grandibracteata_L_1209:0.0000010000):0.0153099000):0.0019143800	(Acalypha_hellwigii_T_14288:0.0092470000	(Acalypha_amentacea_palauensis_E_LR22594:0.0041880000	((Acalypha_hispida_VWS_sn:0.0000010000	Acalypha_wilkesiana_VWS_3196:0.0000010000):0.0000010009	Acalypha_grandis_M_573:0.0041970000):0.0000021732):0.0197719000):0.0043118800):0.0000022849	Acalypha_nemorum_F_7634:0.0574250000):0.0178013000	(Acalypha_volkensii_M_1152:0.0551150000	Acalypha_bipartita_N_ATBP_596:0.0629510000):0.0052298700):0.0103969000	(Acalypha_ciliata_M_5872:0.0239480000	Acalypha_lanceolata_E_LR22586:0.0036800000):0.0650825000):0.0042932400	((Acalypha_allenii_S_203:0.0114050000	Acalypha_ornata_A_389:0.0195640000):0.0341637000	(Acalypha_capitata_K_164:0.0328490000	Acalypha_villicaus_G_ATBP_597:0.0319710000):0.0664846000):0.0177604000):0.0083011600	(((Acalypha_andringitrensis_LG_10850:0.0037380000	((Acalypha_andringitrensis_OM140847:0.0000010000	Acalypha_radula_LG_10758:0.0027810000):0.0000023557	Acalypha_radula_OM140963:0.0000010000):0.0066418600):0.0034678800	(Acalypha_vulneraria_R_2110:0.0000020000	Acalypha_decaryana_P_1751:0.0203610000):0.0079429800):0.0335619000
(Acalypha_acmophylla_KC_0331:0.0139600000	(Acalypha_kerrii_WHQ_W125:0.0022530000	(Acalypha_siamensis_siamensis_VS_SR52:0.0269690000	((Acalypha_glabrata_B_9316:0.0288680000	(((Acalypha_gillespieae_LG_10693:0.0045280000	(Acalypha_gillespieae_OM140898:0.0000010000	Acalypha_perrieri_LG_4123:0.0000010000):0.0000020708):0.0000010000	Acalypha_mayottensis_L_3268:0.0022560000):0.0064967900	Acalypha_neptunica_A_436:0.0071950000):0.0219099000):0.0045224200	((((((Acalypha_boinensis_LG_10813:0.0000010000	Acalypha_boinensis_OM140856:0.0000010000):0.0000020629	Acalypha_urophylla_LG_10809:0.0000010000):0.0000010000	Acalypha_spachiana_LG_10856:0.0000020000):0.0067479000	(Acalypha_lamiana_OM140917:0.0000010000	((Acalypha_lamiana_LG_10691:0.0000010000	Acalypha_lamiana_OM140918:0.0000010000):0.0000010000	Acalypha_lamiana_OM140916:0.0000010000):0.0067410200):0.0000029937):0.0019401100	((Acalypha_pervilleana_LG_10649:0.0000020000	Acalypha_pervilleana_OM140952:0.0000010000):0.0092998900	Acalypha_urophylla_OM140983:0.0139000000):0.0000029738):0.0384626000	((((((Acalypha_capillipes_C_12414:0.0149050000	Acalypha_lyonsii_GF_13086:0.0117560000):0.0042482700	(((Acalypha_cardiophylla_cardiophylla_E_14535:0.0000010000	Acalypha_cardiophylla_cardiophylla_L_1631:0.0066420000):0.0000021001	Acalypha_longispica_P_948:0.0249760000):0.0013001100	Acalypha_caturus_J_160:0.0147420000):0.0423247000):0.0096506800	Acalypha_novoguineensis_P_6928:0.0251150000):0.0382832000	(((((((((Acalypha_amentacea_amentacea_VS_SR54:0.0302440000	((Acalypha_hellwigii_T_14288:0.0026180000	((Acalypha_amentacea_palauensis_E_LR22594:0.0065610000	(Acalypha_hispida_VWS_sn:0.0000010000	Acalypha_wilkesiana_VWS_3196:0.0000010000):0.0000010000):0.0022020700	Acalypha_grandis_M_573:0.0043580000):0.0350025000):0.0130889000	Acalypha_nemorum_F_7634:0.0340660000):0.0051324200):0.0000028932	(Acalypha_angatensis_C_434:0.0000010000	Acalypha_grandibracteata_L_1209:0.0000010000):0.0201137000):0.0161290000	((Acalypha_volkensii_M_1152:0.0321980000	Acalypha_crenata_G_5396:0.1049670000):0.0049052800	Acalypha_bipartita_N_ATBP_596:0.0716450000):0.0094028100):0.0055316700	(((Acalypha_allenii_S_203:0.0092120000	Acalypha_ornata_A_389:0.0202260000):0.0606943000	(Acalypha_capitata_K_164:0.0473260000	Acalypha_villicaus_G_ATBP_597:0.0089300000):0.0525194000):0.0028760200	(Acalypha_ciliata_M_5872:0.0127320000	Acalypha_lanceolata_E_LR22586:0.0146290000):0.0565957000):0.0021930400):0.0179351000	(((((Acalypha_andringitrensis_LG_10850:0.0000010000	Acalypha_andringitrensis_OM140847:0.0000010000):0.0067114700	Acalypha_radula_LG_10758:0.0000020000):0.0000025072	Acalypha_radula_OM140963:0.0000010000):0.0000028693	(Acalypha_vulneraria_R_2110:0.0000020000
(Acalypha_acmophylla_KC_0331:0.0071490000	(Acalypha_kerrii_WHQ_W125:0.0000020000	(Acalypha_siamensis_siamensis_VS_SR52:0.0112170000	((Acalypha_glabrata_B_9316:0.0215770000	((Acalypha_gillespieae_LG_10693:0.0092330000	(Acalypha_gillespieae_OM140898:0.0000010000	(Acalypha_mayottensis_L_3268:0.0069250000	Acalypha_perrieri_LG_4123:0.0000010000):0.0022876400):0.0000010000):0.0105120000	Acalypha_neptunica_A_436:0.0190010000):0.0131053000):0.0027455700	((((((Acalypha_boinensis_LG_10813:0.0000010000	Acalypha_boinensis_OM140856:0.0000010000):0.0022461800	(Acalypha_urophylla_LG_10809:0.0000010000	Acalypha_spachiana_LG_10856:0.0000020000):0.0000024020):0.0055880100	Acalypha_lamiana_OM140917:0.0056770000):0.0114919000	((Acalypha_lamiana_LG_10691:0.0000010000	Acalypha_lamiana_OM140916:0.0000010000):0.0000010000	Acalypha_lamiana_OM140918:0.0000010000):0.0219960000):0.0039962000	((Acalypha_pervilleana_LG_10649:0.0000020000	Acalypha_pervilleana_OM140952:0.0000010000):0.0045588300	Acalypha_urophylla_OM140983:0.0136830000):0.0000027758):0.0539574000	((((((Acalypha_capillipes_C_12414:0.0145230000	Acalypha_lyonsii_GF_13086:0.0104170000):0.0064179600	(((Acalypha_cardiophylla_cardiophylla_E_14535:0.0000010000	Acalypha_cardiophylla_cardiophylla_L_1631:0.0067060000):0.0023512400	Acalypha_longispica_P_948:0.0275600000):0.0139935000	Acalypha_caturus_J_160:0.0116360000):0.0183189000):0.0043804400	Acalypha_novoguineensis_P_6928:0.0317560000):0.0285875000	(((((Acalypha_angustata_KB_4005:0.0000010000	Acalypha_glandulifolia_B_9831:0.0000010000):0.0045657800	Acalypha_wilmsii_AKB_11219:0.0000010000):0.0000027758	Acalypha_peduncularis_R_646:0.0000020000):0.0163842000	Acalypha_decumbens_G_8286:0.0046200000):0.0000023529	Acalypha_ecklonii_P_1183:0.0112880000):0.1063390000):0.0102830000	(((((((((((((Acalypha_amentacea_amentacea_VS_SR54:0.0214810000	(Acalypha_angatensis_C_434:0.0000010000	Acalypha_grandibracteata_L_1209:0.0000010000):0.0210375000):0.0022484600	(Acalypha_hellwigii_T_14288:0.0281770000	((Acalypha_amentacea_palauensis_E_LR22594:0.0022240000	(Acalypha_hispida_VWS_sn:0.0000010000	Acalypha_wilkesiana_VWS_3196:0.0000010000):0.0000010000):0.0000021838	Acalypha_grandis_M_573:0.0113830000):0.0344621000):0.0015012100):0.0056949400	Acalypha_nemorum_F_7634:0.0530230000):0.0166179000	(Acalypha_ciliata_M_5872:0.0027660000	Acalypha_lanceolata_E_LR22586:0.0109460000):0.0641466000):0.0000026489	(((Acalypha_allenii_S_203:0.0000030000	Acalypha_ornata_A_389:0.0112600000):0.0542295000	Acalypha_nyasica_SB_1907:0.0640620000):0.0000021763	(Acalypha_capitata_K_164:0.0453040000	Acalypha_villicaus_G_ATBP_597:0.0122760000):0.0675186000):0.0059041000):0.0129281000	(Acalypha_volkensii_M_1152:0.0475130000
(Acalypha_acmophylla_KC_0331:0.0049290000	(Acalypha_kerrii_WHQ_W125:0.0048310000	((Acalypha_siamensis_siamensis_VS_SR52:0.0131420000	(Acalypha_glabrata_B_9316:0.0251950000	((Acalypha_gillespieae_LG_10693:0.0024120000	((Acalypha_gillespieae_OM140898:0.0000020000	Acalypha_perrieri_LG_4123:0.0000020000):0.0000021293	Acalypha_mayottensis_L_3268:0.0048550000):0.0000010014):0.0036394700	Acalypha_neptunica_A_436:0.0194620000):0.0124008000):0.0019520000):0.0001448260	(((((((Acalypha_boinensis_LG_10813:0.0000010000	Acalypha_boinensis_OM140856:0.0000010000):0.0070641900	(Acalypha_urophylla_LG_10809:0.0000010000	Acalypha_spachiana_LG_10856:0.0000020000):0.0000020327):0.0048564000	Acalypha_lamiana_OM140917:0.0047030000):0.0046088200	((Acalypha_lamiana_LG_10691:0.0000010000	Acalypha_lamiana_OM140918:0.0000010000):0.0000029614	Acalypha_lamiana_OM140916:0.0000010000):0.0217531000):0.0000023785	(Acalypha_pervilleana_LG_10649:0.0000020000	Acalypha_pervilleana_OM140952:0.0000020000):0.0119362000):0.0000029326	Acalypha_urophylla_OM140983:0.0095640000):0.0418375000	((((((Acalypha_capillipes_C_12414:0.0071660000	Acalypha_lyonsii_GF_13086:0.0268030000):0.0073347700	(((Acalypha_cardiophylla_cardiophylla_E_14535:0.0000010000	Acalypha_cardiophylla_cardiophylla_L_1631:0.0095500000):0.0025615500	Acalypha_longispica_P_948:0.0475290000):0.0204505000	Acalypha_caturus_J_160:0.0289370000):0.0181642000):0.0076622700	Acalypha_novoguineensis_P_6928:0.0235110000):0.0139438000	(((((((Acalypha_amentacea_amentacea_VS_SR54:0.0297780000	(Acalypha_angatensis_C_434:0.0000010000	Acalypha_grandibracteata_L_1209:0.0000010000):0.0246303000):0.0000029692	((Acalypha_hellwigii_T_14288:0.0126290000	((Acalypha_amentacea_palauensis_E_LR22594:0.0046690000	(Acalypha_hispida_VWS_sn:0.0000010000	Acalypha_wilkesiana_VWS_3196:0.0000010000):0.0000010014):0.0000022137	Acalypha_grandis_M_573:0.0095950000):0.0247774000):0.0039576800	Acalypha_nemorum_F_7634:0.0331750000):0.0084894200):0.0147657000	(Acalypha_volkensii_M_1152:0.0381770000	Acalypha_bipartita_N_ATBP_596:0.0751210000):0.0068899300):0.0025959600	(((Acalypha_allenii_S_203:0.0143490000	Acalypha_ornata_A_389:0.0077400000):0.0378260000	(Acalypha_ciliata_M_5872:0.0201100000	Acalypha_lanceolata_E_LR22586:0.0137210000):0.0657301000):0.0154573000	(Acalypha_capitata_K_164:0.0264240000	Acalypha_villicaus_G_ATBP_597:0.0174190000):0.0824986000):0.0030887100):0.0123568000	(((Acalypha_andringitrensis_LG_10850:0.0098960000	((Acalypha_andringitrensis_OM140847:0.0000010000	Acalypha_radula_LG_10758:0.0023150000):0.0000024183	Acalypha_radula_OM140963:0.0000020000):0.0100464000):0.0064381900	(Acalypha_vulneraria_R_2110:0.0067470000	Acalypha_decaryana_P_1751:0.0194390000):0.0029670200):0.0442811000
(Acalypha_acmophylla_KC_0331:0.0092080000	(Acalypha_kerrii_WHQ_W125:0.0045190000	((Acalypha_siamensis_siamensis_VS_SR52:0.0052350000	(((((Acalypha_capillipes_C_12414:0.0148340000	Acalypha_lyonsii_GF_13086:0.0150670000):0.0088086500	(((Acalypha_cardiophylla_cardiophylla_E_14535:0.0000010000	Acalypha_cardiophylla_cardiophylla_L_1631:0.0066140000):0.0044961100	Acalypha_longispica_P_948:0.0179730000):0.0141714000	Acalypha_caturus_J_160:0.0240270000):0.0124706000):0.0070341000	Acalypha_novoguineensis_P_6928:0.0206490000):0.0334695000	((((((((Acalypha_amentacea_amentacea_VS_SR54:0.0206280000	(Acalypha_angatensis_C_434:0.0000010000	Acalypha_grandibracteata_L_1209:0.0000010000):0.0159586000):0.0042123900	((Acalypha_hellwigii_T_14288:0.0241200000	((Acalypha_amentacea_palauensis_E_LR22594:0.0021760000	(Acalypha_hispida_VWS_sn:0.0000010000	Acalypha_wilkesiana_VWS_3196:0.0000010000):0.0000010000):0.0044214800	Acalypha_grandis_M_573:0.0021440000):0.0353700000):0.0000029318	Acalypha_nemorum_F_7634:0.0334600000):0.0062947400):0.0195421000	(Acalypha_volkensii_M_1152:0.0362170000	Acalypha_bipartita_N_ATBP_596:0.0636590000):0.0002976500):0.0073579800	(((Acalypha_allenii_S_203:0.0039590000	Acalypha_ornata_A_389:0.0212800000):0.0579287000	(Acalypha_capitata_K_164:0.0434050000	Acalypha_villicaus_G_ATBP_597:0.0105390000):0.0740563000):0.0091162700	(Acalypha_ciliata_M_5872:0.0111400000	Acalypha_lanceolata_E_LR22586:0.0145430000):0.0412145000):0.0000026926):0.0077772800	((Acalypha_andringitrensis_LG_10850:0.0064870000	(Acalypha_andringitrensis_OM140847:0.0000010000	(Acalypha_radula_LG_10758:0.0000020000	Acalypha_radula_OM140963:0.0000020000):0.0000028334):0.0047255100):0.0037666800	(Acalypha_vulneraria_R_2110:0.0031620000	Acalypha_decaryana_P_1751:0.0205700000):0.0041629200):0.0412600000):0.0000027169	(((((((((Acalypha_deamii_GL_2369:0.0021740000	Acalypha_rhomboidea_GL_2316:0.0000020000):0.0126674000	Acalypha_monococca_GL_2319:0.0185800000):0.0150831000	Acalypha_virginica_GL_2342:0.0099180000):0.0096981700	((((Acalypha_cuneata_H_168:0.0310790000	Acalypha_scandens_B_1673:0.0472470000):0.0566863000	Acalypha_multicaulis_T_5087:0.0371820000):0.0112466000	Acalypha_communis_N_610:0.0522090000):0.0078384900	Acalypha_gracilis_D_12789:0.0240620000):0.0236307000):0.0039427400	Acalypha_membranacea_AR_6532:0.0409390000):0.0138168000	(((Acalypha_bisetosa_AL_33893:0.0045290000	Acalypha_diversifolia_C_1296:0.0106060000):0.0621972000	Acalypha_stricta_V_743:0.0273630000):0.0125104000	(Acalypha_dictyoneura_TC_72193:0.0021920000	Acalypha_padifolia_Z_3411:0.0043890000):0.0081201000):0.0191339000):0.0083104800	((Acalypha_lycioides_T_11351:0.0000030000	(Acalypha_plicata_A_188:0.0000010000
(Acalypha_acmophylla_KC_0331:0.0137550000	(Acalypha_kerrii_WHQ_W125:0.0000020000	(Acalypha_siamensis_siamensis_VS_SR52:0.0190520000	((Acalypha_glabrata_B_9316:0.0121360000	(((Acalypha_gillespieae_LG_10693:0.0042680000	Acalypha_neptunica_A_436:0.0197610000):0.0000024530	Acalypha_gillespieae_OM140898:0.0000010000):0.0000010009	(Acalypha_mayottensis_L_3268:0.0042800000	Acalypha_perrieri_LG_4123:0.0000010000):0.0042749700):0.0080634700):0.0151306000	((((((Acalypha_boinensis_LG_10813:0.0000020000	Acalypha_boinensis_OM140856:0.0000020000):0.0000020911	Acalypha_urophylla_LG_10809:0.0000020000):0.0000021260	Acalypha_spachiana_LG_10856:0.0021660000):0.0063238200	(Acalypha_lamiana_OM140917:0.0000020000	((Acalypha_lamiana_LG_10691:0.0000010000	Acalypha_lamiana_OM140916:0.0000010000):0.0000010009	Acalypha_lamiana_OM140918:0.0000010000):0.0131926000):0.0046653300):0.0110896000	((Acalypha_pervilleana_LG_10649:0.0021320000	Acalypha_pervilleana_OM140952:0.0000010000):0.0113672000	Acalypha_urophylla_OM140983:0.0154000000):0.0000020494):0.0471618000	(((((Acalypha_capillipes_C_12414:0.0086990000	Acalypha_lyonsii_GF_13086:0.0177250000):0.0222419000	(((Acalypha_cardiophylla_cardiophylla_E_14535:0.0000010000	Acalypha_cardiophylla_cardiophylla_L_1631:0.0000020000):0.0000021313	Acalypha_longispica_P_948:0.0287280000):0.0105280000	Acalypha_caturus_J_160:0.0213290000):0.0325041000):0.0096262900	Acalypha_novoguineensis_P_6928:0.0279800000):0.0328407000	((((((((((Acalypha_amentacea_amentacea_VS_SR54:0.0152540000	(Acalypha_hellwigii_T_14288:0.0107530000	((Acalypha_amentacea_palauensis_E_LR22594:0.0063870000	(Acalypha_hispida_VWS_sn:0.0000010000	Acalypha_wilkesiana_VWS_3196:0.0000010000):0.0000010009):0.0053126600	Acalypha_grandis_M_573:0.0053980000):0.0390973000):0.0029139700):0.0000029108	(Acalypha_angatensis_C_434:0.0000010000	Acalypha_grandibracteata_L_1209:0.0000010000):0.0313214000):0.0000022898	Acalypha_nemorum_F_7634:0.0528850000):0.0341743000	(((Acalypha_allenii_S_203:0.0093440000	Acalypha_ornata_A_389:0.0125850000):0.0444809000	(Acalypha_capitata_K_164:0.0333150000	Acalypha_villicaus_G_ATBP_597:0.0091060000):0.0476781000):0.0028446700	(Acalypha_ciliata_M_5872:0.0022630000	Acalypha_lanceolata_E_LR22586:0.0154840000):0.0591099000):0.0000023070):0.0080990200	(Acalypha_volkensii_M_1152:0.0424850000	Acalypha_bipartita_N_ATBP_596:0.0568620000):0.0113495000):0.0024554100	((((Acalypha_andringitrensis_LG_10850:0.0157760000	((Acalypha_andringitrensis_OM140847:0.0000010000	Acalypha_radula_LG_10758:0.0021400000):0.0000095283	Acalypha_radula_OM140963:0.0000010000):0.0045055200):0.0058052400	(Acalypha_vulneraria_R_2110:0.0044450000	Acalypha_decaryana_P_1751:0.0203880000):0.0125071000):0.0261002000
(Acalypha_acmophylla_KC_0331:0.0099890000	(Acalypha_kerrii_WHQ_W125:0.0000020000	(Acalypha_siamensis_siamensis_VS_SR52:0.0245960000	((Acalypha_glabrata_B_9316:0.0149740000	((Acalypha_gillespieae_LG_10693:0.0046250000	(Acalypha_gillespieae_OM140898:0.0000020000	(Acalypha_mayottensis_L_3268:0.0093170000	Acalypha_perrieri_LG_4123:0.0000020000):0.0023060900):0.0000010009):0.0105536000	Acalypha_neptunica_A_436:0.0173560000):0.0236708000):0.0164283000	(((((((Acalypha_boinensis_LG_10813:0.0000010000	Acalypha_boinensis_OM140856:0.0000010000):0.0023168400	(Acalypha_urophylla_LG_10809:0.0000010000	Acalypha_spachiana_LG_10856:0.0000020000):0.0000010009):0.0093447300	Acalypha_lamiana_OM140917:0.0000020000):0.0091781200	((Acalypha_lamiana_LG_10691:0.0000010000	Acalypha_lamiana_OM140918:0.0000010000):0.0000010009	Acalypha_lamiana_OM140916:0.0000010000):0.0096943200):0.0071251100	(Acalypha_pervilleana_LG_10649:0.0045800000	Acalypha_pervilleana_OM140952:0.0000010000):0.0093395800):0.0000020308	Acalypha_urophylla_OM140983:0.0214720000):0.0515807000	(((((Acalypha_capillipes_C_12414:0.0198200000	Acalypha_lyonsii_GF_13086:0.0108890000):0.0176340000	Acalypha_novoguineensis_P_6928:0.0328050000):0.0039903000	(((Acalypha_cardiophylla_cardiophylla_E_14535:0.0000010000	Acalypha_cardiophylla_cardiophylla_L_1631:0.0000020000):0.0023823400	Acalypha_longispica_P_948:0.0328250000):0.0164455000	Acalypha_caturus_J_160:0.0194320000):0.0284396000):0.0323404000	(((((((((((Acalypha_amentacea_amentacea_VS_SR54:0.0266360000	Acalypha_nemorum_F_7634:0.0574110000):0.0027740000	((Acalypha_hellwigii_T_14288:0.0285540000	((Acalypha_amentacea_palauensis_E_LR22594:0.0000020000	(Acalypha_hispida_VWS_sn:0.0000010000	Acalypha_wilkesiana_VWS_3196:0.0000010000):0.0000010009):0.0025490000	Acalypha_grandis_M_573:0.0042040000):0.0312530000):0.0023185000	(Acalypha_angatensis_C_434:0.0000010000	Acalypha_grandibracteata_L_1209:0.0000010000):0.0256738000):0.0000029166):0.0328058000	(Acalypha_volkensii_M_1152:0.0414440000	Acalypha_bipartita_N_ATBP_596:0.0697070000):0.0076490100):0.0035221100	((Acalypha_capitata_K_164:0.0440270000	Acalypha_villicaus_G_ATBP_597:0.0103020000):0.0885136000	(Acalypha_ciliata_M_5872:0.0097970000	Acalypha_lanceolata_E_LR22586:0.0141130000):0.0877445000):0.0093430600):0.0106336000	(Acalypha_allenii_S_203:0.0027200000	Acalypha_ornata_A_389:0.0186790000):0.0642715000):0.0046533600	Acalypha_crenata_G_5396:0.0799930000):0.0027924200	((((Acalypha_andringitrensis_LG_10850:0.0140940000	((Acalypha_andringitrensis_OM140847:0.0000010000	Acalypha_radula_LG_10758:0.0020300000):0.0023550700	Acalypha_radula_OM140963:0.0000010000):0.0049261700):0.0044440400	Acalypha_vulneraria_R_2110:0.0023220000):0.0050379200
(Acalypha_acmophylla_KC_0331:0.0111960000	(Acalypha_kerrii_WHQ_W125:0.0000020000	(Acalypha_siamensis_siamensis_VS_SR52:0.0098200000	((Acalypha_glabrata_B_9316:0.0183260000	((Acalypha_gillespieae_LG_10693:0.0129190000	(Acalypha_gillespieae_OM140898:0.0000010000	(Acalypha_mayottensis_L_3268:0.0064070000	Acalypha_perrieri_LG_4123:0.0000010000):0.0021209500):0.0000010009):0.0033458900	Acalypha_neptunica_A_436:0.0277510000):0.0072945100):0.0142299000	((((((((Acalypha_boinensis_LG_10813:0.0000010000	Acalypha_boinensis_OM140856:0.0000010000):0.0020973600	Acalypha_urophylla_LG_10809:0.0000010000):0.0000010009	Acalypha_spachiana_LG_10856:0.0020970000):0.0127915000	Acalypha_lamiana_OM140917:0.0000020000):0.0018846200	((Acalypha_lamiana_LG_10691:0.0000010000	Acalypha_lamiana_OM140916:0.0000010000):0.0000010009	Acalypha_lamiana_OM140918:0.0000010000):0.0174838000):0.0044324900	(Acalypha_pervilleana_LG_10649:0.0041720000	Acalypha_pervilleana_OM140952:0.0000010000):0.0063087000):0.0000024195	Acalypha_urophylla_OM140983:0.0106060000):0.0429105000	(((((Acalypha_capillipes_C_12414:0.0180930000	Acalypha_lyonsii_GF_13086:0.0053780000):0.0133739000	(((Acalypha_cardiophylla_cardiophylla_E_14535:0.0000010000	Acalypha_cardiophylla_cardiophylla_L_1631:0.0104190000):0.0020406800	Acalypha_longispica_P_948:0.0213530000):0.0178450000	Acalypha_caturus_J_160:0.0199460000):0.0204205000):0.0022929400	Acalypha_novoguineensis_P_6928:0.0236710000):0.0454077000	((((((((Acalypha_amentacea_amentacea_VS_SR54:0.0154060000	(Acalypha_angatensis_C_434:0.0000010000	Acalypha_grandibracteata_L_1209:0.0000010000):0.0217368000):0.0018350400	((Acalypha_hellwigii_T_14288:0.0203350000	Acalypha_nemorum_F_7634:0.0428920000):0.0000020647	((Acalypha_amentacea_palauensis_E_LR22594:0.0020960000	(Acalypha_hispida_VWS_sn:0.0000010000	Acalypha_wilkesiana_VWS_3196:0.0000010000):0.0000010009):0.0021279700	Acalypha_grandis_M_573:0.0063730000):0.0264276000):0.0021472300):0.0068076400	(((Acalypha_allenii_S_203:0.0000030000	Acalypha_ornata_A_389:0.0124890000):0.0618386000	(Acalypha_capitata_K_164:0.0420270000	Acalypha_villicaus_G_ATBP_597:0.0235910000):0.0687451000):0.0124207000	(Acalypha_ciliata_M_5872:0.0121420000	Acalypha_lanceolata_E_LR22586:0.0137840000):0.0673362000):0.0008453060):0.0103962000	(Acalypha_volkensii_M_1152:0.0292240000	Acalypha_bipartita_N_ATBP_596:0.0602970000):0.0090555800):0.0025843100	(((Acalypha_australis_X_4728:0.0530280000	Acalypha_fruticosa_K_377:0.0095900000):0.0106081000	(Acalypha_ceraceopunctata_M_6179:0.0308180000	(Acalypha_emirnensis_N_225:0.0111060000	(Acalypha_fasciculata_M_2118:0.0000020000	(Acalypha_pubiflora_australica_GL_2370:0.0201490000
(Acalypha_acmophylla_KC_0331:0.0091100000	(Acalypha_kerrii_WHQ_W125:0.0090260000	Acalypha_matsudae_L_720:0.0044990000):0.0000020374	((Acalypha_siamensis_siamensis_VS_SR52:0.0183180000	(Acalypha_glabrata_B_9316:0.0132970000	((Acalypha_gillespieae_LG_10693:0.0044560000	Acalypha_neptunica_A_436:0.0112900000):0.0000024228	((Acalypha_gillespieae_OM140898:0.0000010000	Acalypha_perrieri_LG_4123:0.0000010000):0.0000020757	Acalypha_mayottensis_L_3268:0.0022260000):0.0000010000):0.0075867300):0.0089481300):0.0000028208	((((((Acalypha_boinensis_LG_10813:0.0000010000	Acalypha_boinensis_OM140856:0.0000010000):0.0021990900	Acalypha_urophylla_LG_10809:0.0000010000):0.0000010000	Acalypha_spachiana_LG_10856:0.0066410000):0.0068069900	(Acalypha_lamiana_OM140917:0.0000010000	((Acalypha_lamiana_LG_10691:0.0000010000	Acalypha_lamiana_OM140916:0.0000010000):0.0000010000	Acalypha_lamiana_OM140918:0.0000010000):0.0157226000):0.0043788600):0.0067712300	((Acalypha_pervilleana_LG_10649:0.0043780000	Acalypha_pervilleana_OM140952:0.0000010000):0.0065880900	Acalypha_urophylla_OM140983:0.0044040000):0.0000029166):0.0354393000	(((((Acalypha_capillipes_C_12414:0.0094070000	Acalypha_lyonsii_GF_13086:0.0044450000):0.0055056700	(((Acalypha_cardiophylla_cardiophylla_E_14535:0.0000010000	Acalypha_cardiophylla_cardiophylla_L_1631:0.0088210000):0.0021966900	Acalypha_longispica_P_948:0.0203400000):0.0179774000	Acalypha_caturus_J_160:0.0199550000):0.0349602000):0.0122868000	Acalypha_novoguineensis_P_6928:0.0130010000):0.0413548000	(((((((((Acalypha_amentacea_amentacea_VS_SR54:0.0268180000	(((Acalypha_hellwigii_T_14288:0.0192980000	((Acalypha_amentacea_palauensis_E_LR22594:0.0021310000	(Acalypha_hispida_VWS_sn:0.0000010000	Acalypha_wilkesiana_VWS_3196:0.0000010000):0.0000010000):0.0022085300	Acalypha_grandis_M_573:0.0042330000):0.0225178000):0.0000025376	Acalypha_nemorum_F_7634:0.0329370000):0.0107272000	(Acalypha_angatensis_C_434:0.0000010000	Acalypha_grandibracteata_L_1209:0.0000010000):0.0177017000):0.0000028730):0.0143102000	(Acalypha_volkensii_M_1152:0.0423500000	Acalypha_bipartita_N_ATBP_596:0.0603500000):0.0139704000):0.0079513900	((Acalypha_capitata_K_164:0.0422710000	Acalypha_villicaus_G_ATBP_597:0.0106320000):0.0696559000	(Acalypha_ciliata_M_5872:0.0054000000	Acalypha_lanceolata_E_LR22586:0.0073750000):0.0590572000):0.0004585490):0.0022777200	((Acalypha_allenii_S_203:0.0065330000	Acalypha_ornata_A_389:0.0230490000):0.0645214000	Acalypha_crenata_G_5396:0.0987410000):0.0000024331):0.0089847700	((((Acalypha_andringitrensis_LG_10850:0.0000010000	Acalypha_andringitrensis_OM140847:0.0000010000):0.0021971600	(Acalypha_radula_LG_10758:0.0000020000	Acalypha_radula_OM140963:0.0000010000):0.0089407000):0.0013065700
(Acalypha_acmophylla_KC_0331:0.0128860000	(Acalypha_kerrii_WHQ_W125:0.0000020000	(Acalypha_siamensis_siamensis_VS_SR52:0.0056460000	((Acalypha_glabrata_B_9316:0.0178040000	(((Acalypha_gillespieae_LG_10693:0.0097750000	(Acalypha_gillespieae_OM140898:0.0000020000	(Acalypha_mayottensis_L_3268:0.0073310000	Acalypha_perrieri_LG_4123:0.0000020000):0.0073221200):0.0000010014):0.0042448200	Acalypha_neptunica_A_436:0.0160940000):0.0114754000	((((((Acalypha_boinensis_LG_10813:0.0000010000	Acalypha_boinensis_OM140856:0.0000010000):0.0023765800	(Acalypha_urophylla_LG_10809:0.0000010000	Acalypha_spachiana_LG_10856:0.0000020000):0.0000021183):0.0096109000	Acalypha_lamiana_OM140917:0.0000020000):0.0049057400	(Acalypha_lamiana_LG_10691:0.0000010000	(Acalypha_lamiana_OM140916:0.0000010000	Acalypha_lamiana_OM140918:0.0000010000):0.0000020124):0.0199818000):0.0021430500	(Acalypha_pervilleana_LG_10649:0.0023580000	Acalypha_pervilleana_OM140952:0.0000010000):0.0073412800):0.0016823700	Acalypha_urophylla_OM140983:0.0154060000):0.0584177000):0.0036281700):0.0043082900	(((((Acalypha_capillipes_C_12414:0.0102880000	Acalypha_lyonsii_GF_13086:0.0123400000):0.0044301700	Acalypha_novoguineensis_P_6928:0.0259380000):0.0076602800	(((Acalypha_cardiophylla_cardiophylla_E_14535:0.0000010000	Acalypha_cardiophylla_cardiophylla_L_1631:0.0071390000):0.0049869200	Acalypha_longispica_P_948:0.0118330000):0.0202196000	Acalypha_caturus_J_160:0.0126960000):0.0132185000):0.0327092000	((((((((((Acalypha_amentacea_amentacea_VS_SR54:0.0272740000	(Acalypha_angatensis_C_434:0.0000010000	Acalypha_grandibracteata_L_1209:0.0000010000):0.0196894000):0.0019155100	(Acalypha_hellwigii_T_14288:0.0203070000	((Acalypha_amentacea_palauensis_E_LR22594:0.0000020000	(Acalypha_hispida_VWS_sn:0.0000010000	Acalypha_wilkesiana_VWS_3196:0.0000010000):0.0000010014):0.0023353400	Acalypha_grandis_M_573:0.0022920000):0.0217810000):0.0049823400):0.0000023047	Acalypha_nemorum_F_7634:0.0575290000):0.0249198000	(Acalypha_volkensii_M_1152:0.0323560000	Acalypha_bipartita_N_ATBP_596:0.0675200000):0.0074175500):0.0151375000	(((Acalypha_allenii_S_203:0.0057540000	Acalypha_ornata_A_389:0.0160640000):0.0465884000	(Acalypha_capitata_K_164:0.0349890000	Acalypha_villicaus_G_ATBP_597:0.0115720000):0.0630060000):0.0066526700	(Acalypha_ciliata_M_5872:0.0110950000	Acalypha_lanceolata_E_LR22586:0.0108790000):0.1044170000):0.0000020807):0.0119251000	(((((((((Acalypha_deamii_GL_2369:0.0096970000	Acalypha_rhomboidea_GL_2316:0.0000020000):0.0078835200	Acalypha_monococca_GL_2319:0.0133540000):0.0124314000	Acalypha_virginica_GL_2342:0.0021510000):0.0192718000	Acalypha_claussenii_O_212:0.1678060000):0.0072383600	Acalypha_stachyura_H_23994:0.0277520000):0.0029979800
(Acalypha_acmophylla_KC_0331:0.0109670000	(Acalypha_kerrii_WHQ_W125:0.0000020000	(Acalypha_siamensis_siamensis_VS_SR52:0.0100030000	(((Acalypha_glabrata_B_9316:0.0152740000	((Acalypha_gillespieae_LG_10693:0.0062610000	(Acalypha_gillespieae_OM140898:0.0000010000	(Acalypha_mayottensis_L_3268:0.0062820000	Acalypha_perrieri_LG_4123:0.0000010000):0.0020751700):0.0000010000):0.0059021800	Acalypha_neptunica_A_436:0.0198080000):0.0069043500):0.0054377100	(((((((Acalypha_boinensis_LG_10813:0.0000010000	Acalypha_boinensis_OM140856:0.0000010000):0.0000020838	Acalypha_urophylla_LG_10809:0.0000010000):0.0000010000	Acalypha_spachiana_LG_10856:0.0000020000):0.0041498200	Acalypha_lamiana_OM140917:0.0000020000):0.0017831200	((Acalypha_lamiana_LG_10691:0.0000010000	Acalypha_lamiana_OM140916:0.0000010000):0.0000010000	Acalypha_lamiana_OM140918:0.0000010000):0.0152054000):0.0065645400	(Acalypha_pervilleana_LG_10649:0.0020550000	Acalypha_pervilleana_OM140952:0.0000010000):0.0062646300):0.0000025179	Acalypha_urophylla_OM140983:0.0191310000):0.0548249000):0.0022981800	(((((Acalypha_capillipes_C_12414:0.0109340000	Acalypha_lyonsii_GF_13086:0.0240230000):0.0073885400	(((Acalypha_cardiophylla_cardiophylla_E_14535:0.0000010000	Acalypha_cardiophylla_cardiophylla_L_1631:0.0041970000):0.0087804100	Acalypha_longispica_P_948:0.0260800000):0.0039290600	Acalypha_caturus_J_160:0.0203410000):0.0225921000):0.0096152600	Acalypha_novoguineensis_P_6928:0.0243890000):0.0413252000	(((((((((((Acalypha_amentacea_amentacea_VS_SR54:0.0291920000	(Acalypha_angatensis_C_434:0.0000010000	Acalypha_grandibracteata_L_1209:0.0000010000):0.0314262000):0.0033842500	(Acalypha_hellwigii_T_14288:0.0228960000	Acalypha_nemorum_F_7634:0.0294010000):0.0000022552):0.0080750000	((Acalypha_amentacea_palauensis_E_LR22594:0.0020610000	(Acalypha_hispida_VWS_sn:0.0000010000	Acalypha_wilkesiana_VWS_3196:0.0000010000):0.0000010000):0.0021275200	Acalypha_grandis_M_573:0.0062200000):0.0245362000):0.0165094000	(Acalypha_volkensii_M_1152:0.0496740000	Acalypha_bipartita_N_ATBP_596:0.0932010000):0.0054828000):0.0098801200	(Acalypha_capitata_K_164:0.0299440000	Acalypha_villicaus_G_ATBP_597:0.0035240000):0.0704977000):0.0000027808	(Acalypha_nyasica_SB_1907:0.0852660000	(Acalypha_ciliata_M_5872:0.0287230000	Acalypha_lanceolata_E_LR22586:0.0083940000):0.0640521000):0.0137517000):0.0112394000	(Acalypha_allenii_S_203:0.0112160000	Acalypha_ornata_A_389:0.0079180000):0.0605866000):0.0068866000	(((((((Acalypha_deamii_GL_2369:0.0020820000	Acalypha_rhomboidea_GL_2316:0.0000020000):0.0126549000	Acalypha_virginica_GL_2342:0.0155740000):0.0045441900	Acalypha_monococca_GL_2319:0.0066630000):0.0139926000	((((Acalypha_cuneata_H_168:0.0323170000
(Acalypha_acmophylla_KC_0331:0.0144260000	(Acalypha_kerrii_WHQ_W125:0.0046050000	((Acalypha_siamensis_siamensis_VS_SR52:0.0093360000	((((((Acalypha_capillipes_C_12414:0.0060210000	Acalypha_lyonsii_GF_13086:0.0126020000):0.0102021000	(((Acalypha_cardiophylla_cardiophylla_E_14535:0.0000010000	Acalypha_cardiophylla_cardiophylla_L_1631:0.0045180000):0.0069830200	Acalypha_longispica_P_948:0.0255850000):0.0072828500	Acalypha_caturus_J_160:0.0090580000):0.0308238000):0.0128421000	Acalypha_novoguineensis_P_6928:0.0320080000):0.0320456000	(((((Acalypha_angustata_KB_4005:0.0000010000	Acalypha_glandulifolia_B_9831:0.0000010000):0.0022746900	Acalypha_wilmsii_AKB_11219:0.0000020000):0.0000022103	Acalypha_peduncularis_R_646:0.0000020000):0.0069839000	Acalypha_decumbens_G_8286:0.0023100000):0.0041797300	Acalypha_ecklonii_P_1183:0.0074540000):0.1088050000):0.0043802000	((((((((Acalypha_amentacea_amentacea_VS_SR54:0.0233270000	((Acalypha_hellwigii_T_14288:0.0186270000	((Acalypha_amentacea_palauensis_E_LR22594:0.0066330000	(Acalypha_hispida_VWS_sn:0.0000010000	Acalypha_wilkesiana_VWS_3196:0.0000010000):0.0000010014):0.0000024677	Acalypha_grandis_M_573:0.0022100000):0.0497157000):0.0107265000	Acalypha_nemorum_F_7634:0.0424000000):0.0111603000):0.0000028891	(Acalypha_angatensis_C_434:0.0000010000	Acalypha_grandibracteata_L_1209:0.0000010000):0.0249731000):0.0137699000	(Acalypha_allenii_S_203:0.0085810000	Acalypha_ornata_A_389:0.0074880000):0.0587310000):0.0000024961	(Acalypha_ciliata_M_5872:0.0000020000	Acalypha_lanceolata_E_LR22586:0.0275970000):0.0684898000):0.0017471100	(Acalypha_capitata_K_164:0.0370870000	Acalypha_villicaus_G_ATBP_597:0.0009590000):0.0941317000):0.0107722000	(Acalypha_volkensii_M_1152:0.0405310000	Acalypha_bipartita_N_ATBP_596:0.0627460000):0.0259422000):0.0069171800	((((Acalypha_andringitrensis_LG_10850:0.0209100000	(Acalypha_andringitrensis_OM140847:0.0000010000	(Acalypha_radula_LG_10758:0.0000020000	Acalypha_radula_OM140963:0.0000020000):0.0000024160):0.0074243500):0.0124657000	(Acalypha_vulneraria_R_2110:0.0032070000	Acalypha_decaryana_P_1751:0.0203900000):0.0070917500):0.0340411000	((((((Acalypha_deamii_GL_2369:0.0044750000	Acalypha_rhomboidea_GL_2316:0.0000020000):0.0142003000	Acalypha_virginica_GL_2342:0.0162000000):0.0079594700	Acalypha_monococca_GL_2319:0.0041450000):0.0302851000	((Acalypha_cuneata_H_168:0.0279410000	Acalypha_scandens_B_1673:0.0376380000):0.0477448000	((Acalypha_gracilis_D_12789:0.0233320000	Acalypha_multicaulis_T_5087:0.0611640000):0.0028665800	Acalypha_communis_N_610:0.0651960000):0.0157689000):0.0113169000):0.0196326000	((((Acalypha_bisetosa_AL_33893:0.0101110000	Acalypha_diversifolia_C_1296:0.0089790000):0.0533129000
(Acalypha_acmophylla_KC_0331:0.0062500000	(Acalypha_kerrii_WHQ_W125:0.0000020000	Acalypha_matsudae_L_720:0.0041510000):0.0000020741	(Acalypha_siamensis_siamensis_VS_SR52:0.0209260000	((Acalypha_glabrata_B_9316:0.0154210000	((Acalypha_gillespieae_LG_10693:0.0040900000	(Acalypha_gillespieae_OM140898:0.0000020000	(Acalypha_mayottensis_L_3268:0.0020390000	Acalypha_perrieri_LG_4123:0.0000020000):0.0020393600):0.0000010008):0.0121958000	Acalypha_neptunica_A_436:0.0111640000):0.0230879000):0.0116741000	((((((Acalypha_boinensis_LG_10813:0.0000010000	Acalypha_boinensis_OM140856:0.0000010000):0.0041688400	(Acalypha_urophylla_LG_10809:0.0000010000	Acalypha_spachiana_LG_10856:0.0000020000):0.0000010008):0.0105737000	Acalypha_lamiana_OM140917:0.0000020000):0.0019538300	((Acalypha_lamiana_LG_10691:0.0000010000	Acalypha_lamiana_OM140916:0.0000010000):0.0000010008	Acalypha_lamiana_OM140918:0.0000010000):0.0065106600):0.0062985700	((Acalypha_pervilleana_LG_10649:0.0020640000	Acalypha_pervilleana_OM140952:0.0000010000):0.0129306000	Acalypha_urophylla_OM140983:0.0085710000):0.0000028720):0.0578695000	(((((Acalypha_capillipes_C_12414:0.0013370000	Acalypha_lyonsii_GF_13086:0.0076720000):0.0101201000	Acalypha_novoguineensis_P_6928:0.0253540000):0.0093756900	(((Acalypha_cardiophylla_cardiophylla_E_14535:0.0000010000	Acalypha_cardiophylla_cardiophylla_L_1631:0.0084960000):0.0044058100	Acalypha_longispica_P_948:0.0194050000):0.0133217000	Acalypha_caturus_J_160:0.0185370000):0.0093349300):0.0380593000	(((((Acalypha_acrogyna_H_1959:0.0000020000	Acalypha_echinus_L_1215:0.0062440000):0.0512535000	(((((Acalypha_costaricensis_W_66296:0.0086600000	Acalypha_schlechtendaliana_MG_7708:0.0083770000):0.0123550000	Acalypha_gummifera_S_25830:0.0345040000):0.0001399050	Acalypha_filipes_VWS_3212:0.0117020000):0.0197257000	(Acalypha_elizabethiae_T_8706:0.0061210000	Acalypha_villosa_TC_73114:0.0072640000):0.0430359000):0.0051173100	Acalypha_paniculata_M_ATBP_455:0.0508700000):0.0206418000):0.0190753000	(((Acalypha_diminuta_LG_10816:0.0000020000	Acalypha_diminuta_OM140884:0.0000010000):0.0020809400	Acalypha_diminuta_OM140885:0.0000020000):0.0181892000	Acalypha_gillmanii_K_513:0.0033680000):0.0178959000):0.0113564000	((Mareya_micrantha_W_1042:0.2741020000	(Erythrococca_natalensis_AKB_8445:0.1834490000	Micrococca_capensis_AKB_7617:0.1921020000):0.3379520000):0.0798887000	Bernardia_viridis_R_4552:0.4206700000):0.1772640000):0.0433060000	((((Acalypha_angustata_KB_4005:0.0000010000	Acalypha_glandulifolia_B_9831:0.0000010000):0.0125441000	Acalypha_wilmsii_AKB_11219:0.0000010000):0.0000020292	Acalypha_peduncularis_R_646:0.0041670000):0.0074866200	(Acalypha_decumbens_G_8286:0.0042150000
(Acalypha_acmophylla_KC_0331:0.0051770000	((Acalypha_kerrii_WHQ_W125:0.0025310000	(Acalypha_siamensis_siamensis_VS_SR52:0.0145120000	((((((Acalypha_capillipes_C_12414:0.0051190000	Acalypha_lyonsii_GF_13086:0.0148990000):0.0190494000	(((Acalypha_cardiophylla_cardiophylla_E_14535:0.0000010000	Acalypha_cardiophylla_cardiophylla_L_1631:0.0073310000):0.0000021563	Acalypha_longispica_P_948:0.0303540000):0.0129210000	Acalypha_caturus_J_160:0.0234910000):0.0118951000):0.0130108000	Acalypha_novoguineensis_P_6928:0.0209070000):0.0287144000	((((((((((Acalypha_amentacea_amentacea_VS_SR54:0.0200570000	((Acalypha_hellwigii_T_14288:0.0405850000	((Acalypha_amentacea_palauensis_E_LR22594:0.0000020000	(Acalypha_hispida_VWS_sn:0.0000010000	Acalypha_wilkesiana_VWS_3196:0.0000010000):0.0000010014):0.0026857500	Acalypha_grandis_M_573:0.0071630000):0.0288738000):0.0095995400	Acalypha_nemorum_F_7634:0.0372810000):0.0033779100):0.0000029541	(Acalypha_angatensis_C_434:0.0000010000	Acalypha_grandibracteata_L_1209:0.0000010000):0.0174779000):0.0098975300	(Acalypha_volkensii_M_1152:0.0314300000	Acalypha_bipartita_N_ATBP_596:0.0769570000):0.0049430600):0.0077006400	((Acalypha_crenata_G_5396:0.0914610000	Acalypha_indica_H_25706:0.1993830000):0.0335280000	(Acalypha_ciliata_M_5872:0.0187520000	Acalypha_lanceolata_E_LR22586:0.0040250000):0.0575467000):0.0178134000):0.0000024876	((Acalypha_allenii_S_203:0.0000020000	Acalypha_ornata_A_389:0.0339140000):0.0719564000	(Acalypha_capitata_K_164:0.0499480000	Acalypha_villicaus_G_ATBP_597:0.0191490000):0.0978872000):0.0046271200):0.0055993200	((Acalypha_andringitrensis_LG_10850:0.0000020000	((Acalypha_andringitrensis_OM140847:0.0000010000	(Acalypha_radula_LG_10758:0.0000020000	Acalypha_radula_OM140963:0.0000010000):0.0000022201):0.0150962000	(Acalypha_vulneraria_R_2110:0.0050650000	Acalypha_decaryana_P_1751:0.0127500000):0.0078454600):0.0022246000):0.0470888000	((((((Acalypha_deamii_GL_2369:0.0049310000	Acalypha_rhomboidea_GL_2316:0.0000020000):0.0071727600	Acalypha_monococca_GL_2319:0.0208240000):0.0266917000	Acalypha_virginica_GL_2342:0.0112440000):0.0145877000	(Acalypha_membranacea_AR_6532:0.0456820000	((((Acalypha_cuneata_H_168:0.0284230000	Acalypha_scandens_B_1673:0.0536060000):0.0466687000	Acalypha_multicaulis_T_5087:0.0446590000):0.0158824000	Acalypha_communis_N_610:0.1038790000):0.0011759900	Acalypha_gracilis_D_12789:0.0390240000):0.0193790000):0.0020123100):0.0132645000	(((Acalypha_bisetosa_AL_33893:0.0117790000	Acalypha_diversifolia_C_1296:0.0135860000):0.0546161000	((Acalypha_dictyoneura_TC_72193:0.0000020000	Acalypha_padifolia_Z_3411:0.0024540000):0.0063421300	Acalypha_stricta_V_743:0.0362300000):0.0065840000):0.0261527000
(Acalypha_acmophylla_KC_0331:0.0044690000	(Acalypha_kerrii_WHQ_W125:0.0043740000	(Acalypha_siamensis_siamensis_VS_SR52:0.0119890000	((Acalypha_glabrata_B_9316:0.0090840000	(((Acalypha_gillespieae_LG_10693:0.0021280000	Acalypha_gillespieae_OM140898:0.0000010000):0.0000010000	(Acalypha_mayottensis_L_3268:0.0042770000	Acalypha_perrieri_LG_4123:0.0000010000):0.0021292500):0.0034935400	Acalypha_neptunica_A_436:0.0146120000):0.0105849000):0.0121799000	(((((Acalypha_boinensis_LG_10813:0.0000010000	Acalypha_boinensis_OM140856:0.0000010000):0.0041844600	(Acalypha_urophylla_LG_10809:0.0000010000	Acalypha_spachiana_LG_10856:0.0020830000):0.0000010000):0.0057494300	(Acalypha_lamiana_OM140917:0.0000010000	((Acalypha_lamiana_LG_10691:0.0000010000	Acalypha_lamiana_OM140916:0.0000010000):0.0000010000	Acalypha_lamiana_OM140918:0.0000010000):0.0237400000):0.0069949600):0.0098449000	((Acalypha_pervilleana_LG_10649:0.0041340000	Acalypha_pervilleana_OM140952:0.0000010000):0.0140338000	Acalypha_urophylla_OM140983:0.0171930000):0.0002170030):0.0516760000	(((((Acalypha_capillipes_C_12414:0.0063200000	Acalypha_lyonsii_GF_13086:0.0108650000):0.0106435000	(((Acalypha_cardiophylla_cardiophylla_E_14535:0.0000010000	Acalypha_cardiophylla_cardiophylla_L_1631:0.0000020000):0.0020967800	Acalypha_longispica_P_948:0.0147810000):0.0130269000	Acalypha_caturus_J_160:0.0132590000):0.0107448000):0.0045166800	Acalypha_novoguineensis_P_6928:0.0168310000):0.0310118000	(((((((((((((Acalypha_amentacea_amentacea_VS_SR54:0.0237410000	((Acalypha_hellwigii_T_14288:0.0178230000	Acalypha_nemorum_F_7634:0.0466980000):0.0000020712	((Acalypha_amentacea_palauensis_E_LR22594:0.0000020000	(Acalypha_hispida_VWS_sn:0.0000010000	Acalypha_wilkesiana_VWS_3196:0.0000010000):0.0000010000):0.0020708000	Acalypha_grandis_M_573:0.0041290000):0.0260560000):0.0086916700):0.0000028993	(Acalypha_angatensis_C_434:0.0000010000	Acalypha_grandibracteata_L_1209:0.0000010000):0.0145563000):0.0211030000	Acalypha_volkensii_M_1152:0.0409060000):0.0064571100	Acalypha_bipartita_N_ATBP_596:0.0503810000):0.0022711400	(Acalypha_ciliata_M_5872:0.0111240000	Acalypha_lanceolata_E_LR22586:0.0060220000):0.0522107000):0.0000023216	(Acalypha_capitata_K_164:0.0367860000	Acalypha_villicaus_G_ATBP_597:0.0093480000):0.0840393000):0.0063215200	(Acalypha_allenii_S_203:0.0065020000	Acalypha_ornata_A_389:0.0107810000):0.0379642000):0.0016134000	Acalypha_crenata_G_5396:0.1081170000):0.0112212000	((((Acalypha_andringitrensis_LG_10850:0.0000010000	Acalypha_andringitrensis_OM140847:0.0000010000):0.0043279200	(Acalypha_radula_LG_10758:0.0025760000	Acalypha_radula_OM140963:0.0000010000):0.0079318300):0.0060134100	(Acalypha_vulneraria_R_2110:0.0000020000
(Acalypha_acmophylla_KC_0331:0.0063320000	(Acalypha_kerrii_WHQ_W125:0.0000020000	(Acalypha_siamensis_siamensis_VS_SR52:0.0141650000	((Acalypha_glabrata_B_9316:0.0166030000	((Acalypha_gillespieae_LG_10693:0.0041940000	(Acalypha_gillespieae_OM140898:0.0000020000	(Acalypha_mayottensis_L_3268:0.0020970000	Acalypha_perrieri_LG_4123:0.0000020000):0.0063239900):0.0000010008):0.0059685300	Acalypha_neptunica_A_436:0.0048640000):0.0167412000):0.0049014000	(((((((Acalypha_boinensis_LG_10813:0.0000010000	Acalypha_boinensis_OM140856:0.0000010000):0.0041916800	Acalypha_urophylla_LG_10809:0.0000010000):0.0000010008	Acalypha_spachiana_LG_10856:0.0020870000):0.0105888000	Acalypha_lamiana_OM140917:0.0000020000):0.0015614500	((Acalypha_lamiana_LG_10691:0.0000010000	Acalypha_lamiana_OM140916:0.0000010000):0.0000010008	Acalypha_lamiana_OM140918:0.0000010000):0.0155116000):0.0088667200	((Acalypha_pervilleana_LG_10649:0.0000020000	Acalypha_pervilleana_OM140952:0.0000010000):0.0042864300	Acalypha_urophylla_OM140983:0.0127720000):0.0000023422):0.0388190000	((((((Acalypha_capillipes_C_12414:0.0134520000	Acalypha_lyonsii_GF_13086:0.0040650000):0.0148400000	(((Acalypha_cardiophylla_cardiophylla_E_14535:0.0000010000	Acalypha_cardiophylla_cardiophylla_L_1631:0.0040770000):0.0041809900	Acalypha_longispica_P_948:0.0253390000):0.0150841000	Acalypha_caturus_J_160:0.0088330000):0.0171071000):0.0066376900	Acalypha_novoguineensis_P_6928:0.0118410000):0.0457319000	Acalypha_nyasica_SB_1907:0.0849800000):0.0000020358	((((((((Acalypha_amentacea_amentacea_VS_SR54:0.0152800000	(Acalypha_angatensis_C_434:0.0000010000	Acalypha_grandibracteata_L_1209:0.0000010000):0.0265066000):0.0021946100	((Acalypha_hellwigii_T_14288:0.0175530000	((Acalypha_amentacea_palauensis_E_LR22594:0.0062150000	(Acalypha_hispida_VWS_sn:0.0000010000	Acalypha_wilkesiana_VWS_3196:0.0000010000):0.0000010008):0.0020895700	Acalypha_grandis_M_573:0.0041290000):0.0361428000):0.0043449200	Acalypha_nemorum_F_7634:0.0234490000):0.0048784000):0.0171455000	(((Acalypha_allenii_S_203:0.0160100000	Acalypha_ornata_A_389:0.0103470000):0.0434418000	(Acalypha_capitata_K_164:0.0391310000	Acalypha_villicaus_G_ATBP_597:0.0079890000):0.0729960000):0.0060953900	(Acalypha_ciliata_M_5872:0.0127830000	Acalypha_lanceolata_E_LR22586:0.0020430000):0.0639137000):0.0023361700):0.0000024718	(Acalypha_volkensii_M_1152:0.0259400000	Acalypha_bipartita_N_ATBP_596:0.0728240000):0.0058693200):0.0039634300	(((Acalypha_andringitrensis_LG_10850:0.0000020000	((Acalypha_andringitrensis_OM140847:0.0000010000	Acalypha_radula_LG_10758:0.0020530000):0.0000020120	Acalypha_radula_OM140963:0.0000010000):0.0020523200):0.0000025443	(Acalypha_vulneraria_R_2110:0.0020090000
(Acalypha_acmophylla_KC_0331:0.0121970000	(Acalypha_kerrii_WHQ_W125:0.0000020000	((Acalypha_siamensis_siamensis_VS_SR52:0.0078110000	((((((Acalypha_capillipes_C_12414:0.0039510000	Acalypha_lyonsii_GF_13086:0.0157020000):0.0097418600	(((Acalypha_cardiophylla_cardiophylla_E_14535:0.0000010000	Acalypha_cardiophylla_cardiophylla_L_1631:0.0000020000):0.0047345200	Acalypha_longispica_P_948:0.0281220000):0.0219466000	Acalypha_caturus_J_160:0.0115060000):0.0290233000):0.0046199100	Acalypha_novoguineensis_P_6928:0.0224860000):0.0298682000	(((((Acalypha_angustata_KB_4005:0.0000010000	Acalypha_glandulifolia_B_9831:0.0000020000):0.0091827100	Acalypha_wilmsii_AKB_11219:0.0000020000):0.0000026667	Acalypha_peduncularis_R_646:0.0022780000):0.0115200000	Acalypha_ecklonii_P_1183:0.0045910000):0.0000023372	Acalypha_decumbens_G_8286:0.0045240000):0.1196490000):0.0147305000	(((((((((((Acalypha_amentacea_amentacea_VS_SR54:0.0235110000	(Acalypha_angatensis_C_434:0.0000010000	Acalypha_grandibracteata_L_1209:0.0000010000):0.0210641000):0.0046513900	((Acalypha_hellwigii_T_14288:0.0363880000	((Acalypha_amentacea_palauensis_E_LR22594:0.0044080000	(Acalypha_hispida_VWS_sn:0.0000010000	Acalypha_wilkesiana_VWS_3196:0.0000010000):0.0000010009):0.0022679500	Acalypha_grandis_M_573:0.0043650000):0.0394590000):0.0000022540	Acalypha_nemorum_F_7634:0.0485140000):0.0031428200):0.0238423000	Acalypha_volkensii_M_1152:0.0501800000):0.0027208100	Acalypha_bipartita_N_ATBP_596:0.0783170000):0.0025887000	Acalypha_crenata_G_5396:0.0892060000):0.0060055300	(((Acalypha_allenii_S_203:0.0070170000	Acalypha_ornata_A_389:0.0207870000):0.0568023000	(Acalypha_capitata_K_164:0.0553690000	Acalypha_villicaus_G_ATBP_597:0.0105030000):0.0782944000):0.0097232400	(Acalypha_ciliata_M_5872:0.0112060000	Acalypha_lanceolata_E_LR22586:0.0081900000):0.0743841000):0.0000022149):0.0160350000	(((Acalypha_andringitrensis_LG_10850:0.0066830000	((Acalypha_andringitrensis_OM140847:0.0000010000	Acalypha_radula_LG_10758:0.0027260000):0.0031943400	Acalypha_radula_OM140963:0.0000010000):0.0032780200):0.0159339000	(Acalypha_vulneraria_R_2110:0.0045580000	Acalypha_decaryana_P_1751:0.0352940000):0.0000028095):0.0236333000	((((((((Acalypha_deamii_GL_2369:0.0091160000	Acalypha_rhomboidea_GL_2316:0.0000020000):0.0078598600	Acalypha_monococca_GL_2319:0.0106620000):0.0093914300	Acalypha_virginica_GL_2342:0.0129660000):0.0273305000	((Acalypha_cuneata_H_168:0.0507530000	Acalypha_scandens_B_1673:0.0349290000):0.0413449000	((Acalypha_gracilis_D_12789:0.0432620000	Acalypha_multicaulis_T_5087:0.0589120000):0.0082768300	Acalypha_communis_N_610:0.0818810000):0.0145585000):0.0152979000):0.0025429300	Acalypha_membranacea_AR_6532:0.0576180000):0.0066161500
(Acalypha_acmophylla_KC_0331:0.0046610000	(Acalypha_kerrii_WHQ_W125:0.0023040000	Acalypha_matsudae_L_720:0.0023070000):0.0000020739	(Acalypha_siamensis_siamensis_VS_SR52:0.0140170000	((Acalypha_glabrata_B_9316:0.0212460000	((Acalypha_gillespieae_LG_10693:0.0046000000	(Acalypha_gillespieae_OM140898:0.0000020000	(Acalypha_mayottensis_L_3268:0.0046080000	Acalypha_perrieri_LG_4123:0.0000020000):0.0022939500):0.0000010014):0.0053466900	Acalypha_neptunica_A_436:0.0264710000):0.0157919000):0.0163431000	(((((((Acalypha_boinensis_LG_10813:0.0000010000	Acalypha_urophylla_LG_10809:0.0000010000):0.0000021129	Acalypha_boinensis_OM140856:0.0000010000):0.0000021183	Acalypha_spachiana_LG_10856:0.0091940000):0.0045690000	Acalypha_lamiana_OM140917:0.0000020000):0.0006371020	((Acalypha_lamiana_LG_10691:0.0000010000	Acalypha_lamiana_OM140916:0.0000010000):0.0000020124	Acalypha_lamiana_OM140918:0.0000010000):0.0228378000):0.0119578000	((Acalypha_pervilleana_LG_10649:0.0000020000	Acalypha_pervilleana_OM140952:0.0000010000):0.0142441000	Acalypha_urophylla_OM140983:0.0095650000):0.0008046160):0.0329823000	(((((Acalypha_capillipes_C_12414:0.0098570000	Acalypha_lyonsii_GF_13086:0.0071370000):0.0121906000	(((Acalypha_cardiophylla_cardiophylla_E_14535:0.0000010000	Acalypha_cardiophylla_cardiophylla_L_1631:0.0045910000):0.0048388700	Acalypha_longispica_P_948:0.0210900000):0.0118749000	Acalypha_caturus_J_160:0.0146020000):0.0358927000):0.0075732100	Acalypha_novoguineensis_P_6928:0.0310510000):0.0500942000	(((((Acalypha_acrogyna_H_1959:0.0000020000	Acalypha_echinus_L_1215:0.0045230000):0.0227287000	((Acalypha_diminuta_LG_10816:0.0000020000	(Acalypha_diminuta_OM140884:0.0000010000	Acalypha_diminuta_OM140885:0.0000020000):0.0000021109):0.0238668000	Acalypha_gillmanii_K_513:0.0000030000):0.0467537000):0.0063655000	(((((Acalypha_costaricensis_W_66296:0.0211290000	Acalypha_schlechtendaliana_MG_7708:0.0086730000):0.0227931000	Acalypha_filipes_VWS_3212:0.0238900000):0.0045150900	Acalypha_paniculata_M_ATBP_455:0.0781760000):0.0032385200	(Acalypha_elizabethiae_T_8706:0.0181090000	Acalypha_villosa_TC_73114:0.0164300000):0.0388291000):0.0149287000	Acalypha_gummifera_S_25830:0.0446800000):0.0499342000):0.0178192000	((Mareya_micrantha_W_1042:0.3576030000	Bernardia_viridis_R_4552:0.7228560000):0.0482774000	(Erythrococca_natalensis_AKB_8445:0.1265320000	Micrococca_capensis_AKB_7617:0.1515000000):0.5519340000):0.2732770000):0.0185068000	((((Acalypha_angustata_KB_4005:0.0000010000	Acalypha_glandulifolia_B_9831:0.0000010000):0.0087211000	Acalypha_wilmsii_AKB_11219:0.0000010000):0.0000024891	Acalypha_peduncularis_R_646:0.0000020000):0.0042669900	(Acalypha_decumbens_G_8286:0.0066080000
(Acalypha_acmophylla_KC_0331:0.0000020000	Acalypha_kerrii_WHQ_W125:0.0072410000	(Acalypha_matsudae_L_720:0.0048140000	(Acalypha_siamensis_siamensis_VS_SR52:0.0268180000	(((Acalypha_glabrata_B_9316:0.0112270000	(((((Acalypha_acrogyna_H_1959:0.0039660000	Acalypha_echinus_L_1215:0.0057860000):0.0538053000	((Acalypha_diminuta_LG_10816:0.0024090000	(Acalypha_diminuta_OM140884:0.0000010000	Acalypha_diminuta_OM140885:0.0000020000):0.0000020809):0.0184416000	Acalypha_gillmanii_K_513:0.0038720000):0.0420348000):0.0071170600	(((((Acalypha_costaricensis_W_66296:0.0127580000	Acalypha_schlechtendaliana_MG_7708:0.0146490000):0.0102109000	Acalypha_filipes_VWS_3212:0.0120200000):0.0011509300	Acalypha_paniculata_M_ATBP_455:0.0610620000):0.0041559900	(Acalypha_elizabethiae_T_8706:0.0046540000	Acalypha_villosa_TC_73114:0.0049870000):0.0300919000):0.0134406000	Acalypha_gummifera_S_25830:0.0440040000):0.0318641000):0.0000029468	(Mareya_micrantha_W_1042:0.4033610000	((Erythrococca_natalensis_AKB_8445:0.1301170000	Micrococca_capensis_AKB_7617:0.2461920000):0.4411820000	Bernardia_viridis_R_4552:0.5125070000):0.1130160000):0.2313010000):0.0632534000	(((Acalypha_angustata_KB_4005:0.0000010000	Acalypha_glandulifolia_B_9831:0.0000010000):0.0022968200	(Acalypha_peduncularis_R_646:0.0000020000	Acalypha_wilmsii_AKB_11219:0.0000010000):0.0000010000):0.0131783000	(Acalypha_decumbens_G_8286:0.0144110000	Acalypha_ecklonii_P_1183:0.0090400000):0.0110353000):0.1195440000):0.0217393000):0.0026005800	(((Acalypha_gillespieae_LG_10693:0.0000020000	Acalypha_gillespieae_OM140898:0.0000010000):0.0000010000	(Acalypha_mayottensis_L_3268:0.0071160000	Acalypha_perrieri_LG_4123:0.0000010000):0.0023485100):0.0019698300	Acalypha_neptunica_A_436:0.0147590000):0.0086733200):0.0139771000	(((((((Acalypha_boinensis_LG_10813:0.0000010000	Acalypha_urophylla_LG_10809:0.0000010000):0.0000020820	Acalypha_boinensis_OM140856:0.0000010000):0.0000010000	Acalypha_spachiana_LG_10856:0.0072060000):0.0166729000	(Acalypha_lamiana_OM140917:0.0000010000	(Acalypha_lamiana_LG_10691:0.0000010000	(Acalypha_lamiana_OM140916:0.0000010000	Acalypha_lamiana_OM140918:0.0000010000):0.0000010000):0.0120400000):0.0051256900):0.0051253300	(Acalypha_pervilleana_LG_10649:0.0000020000	Acalypha_pervilleana_OM140952:0.0000010000):0.0100661000):0.0000010000	Acalypha_urophylla_OM140983:0.0138750000):0.0390765000	((((Acalypha_capillipes_C_12414:0.0041550000	Acalypha_lyonsii_GF_13086:0.0090570000):0.0043744700	(((Acalypha_cardiophylla_cardiophylla_E_14535:0.0000010000	Acalypha_cardiophylla_cardiophylla_L_1631:0.0046760000):0.0048278500	Acalypha_longispica_P_948:0.0166090000):0.0123898000	Acalypha_caturus_J_160:0.0200820000):0.0243990000):0.0047278300
(Acalypha_acmophylla_KC_0331:0.0140430000	(Acalypha_kerrii_WHQ_W125:0.0000020000	Acalypha_matsudae_L_720:0.0000020000):0.0000020768	(Acalypha_siamensis_siamensis_VS_SR52:0.0191940000	((Acalypha_glabrata_B_9316:0.0111820000	((Acalypha_gillespieae_LG_10693:0.0022540000	(Acalypha_gillespieae_OM140898:0.0000010000	(Acalypha_mayottensis_L_3268:0.0068160000	Acalypha_perrieri_LG_4123:0.0000010000):0.0022550500):0.0000010009):0.0044036600	Acalypha_neptunica_A_436:0.0140810000):0.0057177300):0.0040601800	((((((((Acalypha_boinensis_LG_10813:0.0000010000	Acalypha_urophylla_LG_10809:0.0000010000):0.0000021173	Acalypha_boinensis_OM140856:0.0000010000):0.0000010009	Acalypha_spachiana_LG_10856:0.0022900000):0.0116422000	(Acalypha_lamiana_OM140917:0.0000020000	((Acalypha_lamiana_LG_10691:0.0000010000	Acalypha_lamiana_OM140916:0.0000010000):0.0000010009	Acalypha_lamiana_OM140918:0.0000010000):0.0069269400):0.0048888100):0.0119832000	Acalypha_urophylla_OM140983:0.0183470000):0.0000024195	(Acalypha_pervilleana_LG_10649:0.0000020000	Acalypha_pervilleana_OM140952:0.0000010000):0.0120491000):0.0422056000	((((Acalypha_capillipes_C_12414:0.0046210000	Acalypha_lyonsii_GF_13086:0.0093300000):0.0045125400	(((Acalypha_cardiophylla_cardiophylla_E_14535:0.0000010000	Acalypha_cardiophylla_cardiophylla_L_1631:0.0067030000):0.0069062100	Acalypha_longispica_P_948:0.0066310000):0.0089050000	Acalypha_caturus_J_160:0.0251360000):0.0241613000):0.0181481000	Acalypha_novoguineensis_P_6928:0.0203210000):0.0306740000	((((((((((Acalypha_amentacea_amentacea_VS_SR54:0.0196440000	Acalypha_nemorum_F_7634:0.0566350000):0.0009214730	(Acalypha_angatensis_C_434:0.0000010000	Acalypha_grandibracteata_L_1209:0.0000010000):0.0226210000):0.0000029454	(Acalypha_hellwigii_T_14288:0.0235400000	(Acalypha_amentacea_palauensis_E_LR22594:0.0021890000	((Acalypha_hispida_VWS_sn:0.0000010000	Acalypha_wilkesiana_VWS_3196:0.0000010000):0.0000010009	Acalypha_grandis_M_573:0.0111000000):0.0000022091):0.0254887000):0.0048703100):0.0214149000	(Acalypha_volkensii_M_1152:0.0298320000	Acalypha_bipartita_N_ATBP_596:0.0599010000):0.0058879300):0.0031344100	(Acalypha_ciliata_M_5872:0.0055690000	Acalypha_lanceolata_E_LR22586:0.0197700000):0.0733097000):0.0007669580	(Acalypha_capitata_K_164:0.0299720000	Acalypha_villicaus_G_ATBP_597:0.0107740000):0.0759557000):0.0028658400	((((Acalypha_andringitrensis_LG_10850:0.0126120000	(((Acalypha_andringitrensis_OM140847:0.0000010000	Acalypha_radula_LG_10758:0.0028650000):0.0025584500	Acalypha_radula_OM140963:0.0000010000):0.0059571700	(Acalypha_vulneraria_R_2110:0.0021980000	Acalypha_decaryana_P_1751:0.0165160000):0.0065152700):0.0011958900):0.0675218000	(Acalypha_australis_X_4728:0.0744860000
(Acalypha_acmophylla_KC_0331:0.0046450000	Acalypha_kerrii_WHQ_W125:0.0000020000	(Acalypha_matsudae_L_720:0.0069640000	((Acalypha_siamensis_siamensis_VS_SR52:0.0284770000	(((((((Acalypha_boinensis_LG_10813:0.0000010000	Acalypha_urophylla_LG_10809:0.0000020000):0.0000021195	Acalypha_boinensis_OM140856:0.0000010000):0.0000020052	Acalypha_spachiana_LG_10856:0.0023490000):0.0023473800	((Acalypha_lamiana_LG_10691:0.0000010000	Acalypha_lamiana_OM140916:0.0000010000):0.0000010009	Acalypha_lamiana_OM140918:0.0000010000):0.0119310000):0.0000020467	Acalypha_lamiana_OM140917:0.0000020000):0.0046396800	((Acalypha_pervilleana_LG_10649:0.0023250000	Acalypha_pervilleana_OM140952:0.0000010000):0.0095655100	Acalypha_urophylla_OM140983:0.0095870000):0.0000025990):0.0505511000	((((Acalypha_capillipes_C_12414:0.0148200000	Acalypha_lyonsii_GF_13086:0.0117190000):0.0235193000	(((Acalypha_cardiophylla_cardiophylla_E_14535:0.0000010000	Acalypha_cardiophylla_cardiophylla_L_1631:0.0070420000):0.0047675700	Acalypha_longispica_P_948:0.0118260000):0.0098810800	Acalypha_caturus_J_160:0.0203690000):0.0120413000):0.0101822000	Acalypha_novoguineensis_P_6928:0.0269550000):0.0719956000	(((((((((((Acalypha_amentacea_amentacea_VS_SR54:0.0191800000	(Acalypha_angatensis_C_434:0.0000010000	Acalypha_grandibracteata_L_1209:0.0000010000):0.0214240000):0.0020434600	(Acalypha_hellwigii_T_14288:0.0205770000	((Acalypha_amentacea_palauensis_E_LR22594:0.0000020000	(Acalypha_hispida_VWS_sn:0.0000010000	Acalypha_wilkesiana_VWS_3196:0.0000010000):0.0000010009):0.0060864500	Acalypha_grandis_M_573:0.0101710000):0.0165016000):0.0090256700):0.0000023100	Acalypha_nemorum_F_7634:0.0580290000):0.0206204000	(Acalypha_volkensii_M_1152:0.0365250000	Acalypha_bipartita_N_ATBP_596:0.0432290000):0.0097285300):0.0058165100	(((Acalypha_allenii_S_203:0.0009310000	Acalypha_ornata_A_389:0.0181730000):0.0667314000	(Acalypha_capitata_K_164:0.0275380000	Acalypha_villicaus_G_ATBP_597:0.0186780000):0.0700796000):0.0000027601	(Acalypha_crenata_G_5396:0.1019260000	(Acalypha_ciliata_M_5872:0.0177850000	Acalypha_lanceolata_E_LR22586:0.0158770000):0.0600259000):0.0148289000):0.0000022149):0.0134492000	(((Acalypha_andringitrensis_LG_10850:0.0170590000	(Acalypha_andringitrensis_OM140847:0.0000010000	(Acalypha_radula_LG_10758:0.0000020000	Acalypha_radula_OM140963:0.0000010000):0.0000027099):0.0042458000):0.0072139000	(Acalypha_vulneraria_R_2110:0.0000020000	Acalypha_decaryana_P_1751:0.0120050000):0.0077379500):0.0211626000	((((((((Acalypha_deamii_GL_2369:0.0071150000	Acalypha_rhomboidea_GL_2316:0.0000020000):0.0085886200	Acalypha_monococca_GL_2319:0.0198210000):0.0150564000	Acalypha_virginica_GL_2342:0.0157880000):0.0274639000
(Acalypha_acmophylla_KC_0331:0.0046860000	((Acalypha_kerrii_WHQ_W125:0.0022590000	((Acalypha_glabrata_B_9316:0.0281520000	(((Acalypha_gillespieae_LG_10693:0.0044600000	(Acalypha_gillespieae_OM140898:0.0000020000	Acalypha_perrieri_LG_4123:0.0000020000):0.0000021249):0.0000021055	Acalypha_mayottensis_L_3268:0.0067150000):0.0064342000	Acalypha_neptunica_A_436:0.0140280000):0.0081710100):0.0064679000	((((((Acalypha_boinensis_LG_10813:0.0000020000	Acalypha_boinensis_OM140856:0.0000020000):0.0066549600	(Acalypha_urophylla_LG_10809:0.0000010000	Acalypha_spachiana_LG_10856:0.0000020000):0.0000028245):0.0112320000	(Acalypha_lamiana_OM140917:0.0000020000	(Acalypha_lamiana_LG_10691:0.0000010000	(Acalypha_lamiana_OM140916:0.0000010000	Acalypha_lamiana_OM140918:0.0000010000):0.0000020193):0.0227002000):0.0022215000):0.0044732600	(Acalypha_pervilleana_LG_10649:0.0000020000	Acalypha_pervilleana_OM140952:0.0000010000):0.0091076400):0.0000023217	Acalypha_urophylla_OM140983:0.0322320000):0.0547139000	(((((Acalypha_capillipes_C_12414:0.0115810000	Acalypha_lyonsii_GF_13086:0.0045050000):0.0047387300	Acalypha_novoguineensis_P_6928:0.0298020000):0.0093195100	(((Acalypha_cardiophylla_cardiophylla_E_14535:0.0000010000	Acalypha_cardiophylla_cardiophylla_L_1631:0.0088050000):0.0000021556	Acalypha_longispica_P_948:0.0155920000):0.0207391000	Acalypha_caturus_J_160:0.0163470000):0.0158771000):0.0169983000	(((((Acalypha_acrogyna_H_1959:0.0000020000	Acalypha_echinus_L_1215:0.0044440000):0.0767502000	(Mareya_micrantha_W_1042:0.3698390000	((Erythrococca_natalensis_AKB_8445:0.1113680000	Micrococca_capensis_AKB_7617:0.1659200000):0.3753210000	Bernardia_viridis_R_4552:0.4660630000):0.1168850000):0.1245520000):0.0126717000	((Acalypha_diminuta_LG_10816:0.0022090000	(Acalypha_diminuta_OM140884:0.0000010000	Acalypha_diminuta_OM140885:0.0000020000):0.0000021118):0.0066319300	Acalypha_gillmanii_K_513:0.0068200000):0.0475223000):0.0059616100	((((Acalypha_costaricensis_W_66296:0.0163160000	Acalypha_schlechtendaliana_MG_7708:0.0279990000):0.0098956900	Acalypha_filipes_VWS_3212:0.0279230000):0.0147523000	((Acalypha_elizabethiae_T_8706:0.0062580000	Acalypha_villosa_TC_73114:0.0145760000):0.0325659000	Acalypha_paniculata_M_ATBP_455:0.0668290000):0.0084664100):0.0173697000	Acalypha_gummifera_S_25830:0.0359140000):0.0198872000):0.0471256000	((((Acalypha_angustata_KB_4005:0.0000010000	Acalypha_glandulifolia_B_9831:0.0000010000):0.0065897200	Acalypha_wilmsii_AKB_11219:0.0000020000):0.0000029449	Acalypha_peduncularis_R_646:0.0000020000):0.0066531800	(Acalypha_decumbens_G_8286:0.0044470000	Acalypha_ecklonii_P_1183:0.0132030000):0.0046340800):0.0722488000):0.0356972000):0.0113121000	(((((((((Acalypha_amentacea_amentacea_VS_SR54:0.0345890000
(Acalypha_acmophylla_KC_0331:0.0109340000	(Acalypha_kerrii_WHQ_W125:0.0041460000	((Acalypha_siamensis_siamensis_VS_SR52:0.0252620000	(((((((Acalypha_boinensis_LG_10813:0.0000020000	Acalypha_boinensis_OM140856:0.0000020000):0.0039820200	Acalypha_urophylla_LG_10809:0.0000010000):0.0000028889	Acalypha_spachiana_LG_10856:0.0039800000):0.0141947000	Acalypha_lamiana_OM140917:0.0000020000):0.0058803900	(Acalypha_lamiana_LG_10691:0.0000010000	(Acalypha_lamiana_OM140916:0.0000010000	Acalypha_lamiana_OM140918:0.0000010000):0.0000010009):0.0084008600):0.0102803000	((Acalypha_pervilleana_LG_10649:0.0039480000	Acalypha_pervilleana_OM140952:0.0000010000):0.0059999700	Acalypha_urophylla_OM140983:0.0039300000):0.0000020015):0.0344911000	(((((Acalypha_capillipes_C_12414:0.0171450000	Acalypha_lyonsii_GF_13086:0.0118030000):0.0120176000	Acalypha_novoguineensis_P_6928:0.0213060000):0.0036470500	(((Acalypha_cardiophylla_cardiophylla_E_14535:0.0000010000	Acalypha_cardiophylla_cardiophylla_L_1631:0.0040130000):0.0000021357	Acalypha_longispica_P_948:0.0163800000):0.0147325000	Acalypha_caturus_J_160:0.0169440000):0.0112879000):0.0315308000	(((((((((Acalypha_amentacea_amentacea_VS_SR54:0.0187620000	(Acalypha_angatensis_C_434:0.0000010000	Acalypha_grandibracteata_L_1209:0.0000010000):0.0166763000):0.0017937600	((Acalypha_hellwigii_T_14288:0.0178250000	((Acalypha_amentacea_palauensis_E_LR22594:0.0019850000	(Acalypha_hispida_VWS_sn:0.0000010000	Acalypha_wilkesiana_VWS_3196:0.0000010000):0.0000010009):0.0020258400	Acalypha_grandis_M_573:0.0040010000):0.0343895000):0.0020741000	Acalypha_nemorum_F_7634:0.0514430000):0.0042729000):0.0203848000	((Acalypha_capitata_K_164:0.0532530000	Acalypha_villicaus_G_ATBP_597:0.0166890000):0.0431759000	(Acalypha_ciliata_M_5872:0.0179060000	Acalypha_lanceolata_E_LR22586:0.0050670000):0.0333766000):0.0044482400):0.0016009300	(Acalypha_allenii_S_203:0.0065410000	Acalypha_ornata_A_389:0.0145300000):0.0491038000):0.0113960000	((Acalypha_volkensii_M_1152:0.0421730000	Acalypha_bipartita_N_ATBP_596:0.0605540000):0.0015343700	(((Acalypha_deamii_GL_2369:0.0086450000	Acalypha_monococca_GL_2319:0.0131800000):0.0059121700	Acalypha_rhomboidea_GL_2316:0.0000020000):0.0100929000	Acalypha_virginica_GL_2342:0.0220750000):0.0221730000):0.0025331600):0.0000023448	(((Acalypha_andringitrensis_LG_10850:0.0128710000	(Acalypha_andringitrensis_OM140847:0.0000010000	(Acalypha_radula_LG_10758:0.0000020000	Acalypha_radula_OM140963:0.0000010000):0.0000021836):0.0101122000):0.0041012100	(Acalypha_vulneraria_R_2110:0.0000020000	Acalypha_decaryana_P_1751:0.0149180000):0.0087506800):0.0178577000	((((((Acalypha_membranacea_AR_6532:0.0308910000	(Acalypha_amblyodonta_JAR_6436:0.0138390000
[truncated: 854 more rows]
[truncated: 105 more columns]
