# Supplementary material for: Revisiting Acalypha medicinal interest: ethnobotany, experimental studies, and the implications of taxonomic misuse pitfalls
Source: PhytoKeys. 2026 Jan 30;270:119–42. doi: 10.3897/phytokeys.270.169087 (PMC12881909; doi:10.3897/phytokeys.270.169087)
Supplement: Supplementary material 2 — Phylogenetic analysis [file phytokeys-270-119_article-169087__-s002.zip › phylogenetic_analysis/passport_data.csv]

Sample_Name	Genbank_Accession	Species	Subgenus
Acalypha_acmophylla_KC_0331	OM140840	Acalypha acmophylla	Acalypha
Acalypha_acrogyna_H_1959	OM140841	Acalypha acrogyna	Hypandrae
Acalypha_aliena_VWS_1243	OM140842	Acalypha aliena	Acalypha
Acalypha_allenii_S_203	OM140843	Acalypha allenii	Acalypha
Acalypha_alopecuroidea_CR_2593	OM140844	Acalypha alopecuroidea	Acalypha
Acalypha_amblyodonta_JAR_6436	OM140845	Acalypha amblyodonta	Acalypha
Acalypha_amentacea_amentacea_VS_SR54	OM140846	Acalypha amentacea var. amentacea	Acalypha
Acalypha_amentacea_palauensis_E_LR22594	OM140946	Acalypha amentacea var. palauensis	Acalypha
Acalypha_andringitrensis_LG_10850	OM140848	Acalypha andringitrensis	Acalypha
Acalypha_andringitrensis_OM140847	OM140847	Acalypha andringitrensis	Acalypha
Acalypha_angatensis_C_434	OM140849	Acalypha angatensis	Acalypha
Acalypha_angustata_KB_4005	OM140850	Acalypha angustata	Acalypha
Acalypha_arvensis_VWS_1161	OM140851	Acalypha arvensis	Acalypha
Acalypha_australis_X_4728	OM140852	Acalypha australis	Acalypha
Acalypha_bipartita_N_ATBP_596	OM140853	Acalypha bipartita	Acalypha
Acalypha_bisetosa_AL_33893	OM140854	Acalypha bisetosa	Acalypha
Acalypha_boinensis_LG_10813	OM140855	Acalypha boinensis	Acalypha
Acalypha_boinensis_OM140856	OM140856	Acalypha boinensis	Acalypha
Acalypha_boliviensis_Z_8648	OM140857	Acalypha boliviensis	Acalypha
Acalypha_brachystachya_SAGBE_2353	OM140858	Acalypha brachystachya	Acalypha
Acalypha_burquezii_VD_99-596	OM140859	Acalypha burquezii	Acalypha
Acalypha_californica_VWS_94-153	OM140860	Acalypha californica	Acalypha
Acalypha_capillipes_C_12414	OM140861	Acalypha capillipes	Acalypha
Acalypha_capitata_K_164	OM140862	Acalypha capitata	Acalypha
Acalypha_cardiophylla_cardiophylla_E_14535	OM140863	Acalypha cardiophylla var. cardiophylla	Acalypha
Acalypha_cardiophylla_cardiophylla_L_1631	OM140864	Acalypha cardiophylla var. cardiophylla	Acalypha
Acalypha_caturus_J_160	OM140865	Acalypha caturus	Acalypha
Acalypha_ceraceopunctata_M_6179	OM140866	Acalypha ceraceopunctata	Acalypha
Acalypha_cf_glandulosa_C_1343	OM140867	Acalypha cf. glandulosa	Acalypha
Acalypha_chamaedrifolia_VWS_2031	OM140868	Acalypha chamaedrifolia	Acalypha
Acalypha_chirindica_G_468	OM140869	Acalypha chirindica	Acalypha
Acalypha_chordantha_MN_27715	OM140870	Acalypha chordantha	Acalypha
Acalypha_ciliata_M_5872	OM140871	Acalypha ciliata	Acalypha
Acalypha_cincta_S_11467	OM140872	Acalypha cincta	Acalypha
Acalypha_claussenii_O_212	OM140873	Acalypha claussenii	Acalypha
Acalypha_communis_N_610	OM140874	Acalypha communis	Acalypha
Acalypha_costaricensis_W_66296	OM140875	Acalypha costaricensis	Linostachys
Acalypha_crenata_G_5396	OM140876	Acalypha crenata	Acalypha
Acalypha_cuneata_H_168	OM140877	Acalypha cuneata	Acalypha
Acalypha_cupricola_B_197	OM140878	Acalypha cupricola	Acalypha
Acalypha_cuspidata_D_2849	OM140879	Acalypha cuspidata	Acalypha
Acalypha_deamii_GL_2369	OM140880	Acalypha deamii	Acalypha
Acalypha_decaryana_P_1751	OM140881	Acalypha decaryana	Acalypha
Acalypha_decumbens_G_8286	OM140882	Acalypha decumbens	Acalypha
Acalypha_dictyoneura_TC_72193	OM140883	Acalypha dictyoneura	Acalypha
Acalypha_diminuta_LG_10816	OM140886	Acalypha diminuta	Androcephala
Acalypha_diminuta_OM140884	OM140884	Acalypha diminuta	Androcephala
Acalypha_diminuta_OM140885	OM140885	Acalypha diminuta	Androcephala
Acalypha_dioica_M_2045	OM140887	Acalypha dioica	Acalypha
Acalypha_diversifolia_C_1296	OM140888	Acalypha diversifolia	Acalypha
Acalypha_echinus_L_1215	OM140889	Acalypha echinus	Hypandrae
Acalypha_ecklonii_P_1183	OM140890	Acalypha ecklonii	Acalypha
Acalypha_elizabethiae_T_8706	OM140891	Acalypha elizabethae	Linostachys
Acalypha_emirnensis_N_225	OM140892	Acalypha emirnensis	Acalypha
Acalypha_fasciculata_M_2118	OM140893	Acalypha fasciculata	Acalypha
Acalypha_ferdinandii_M_2212	OM140894	Acalypha ferdinandii	Acalypha
Acalypha_filipes_VWS_3212	OM140895	Acalypha filipes	Linostachys
Acalypha_fruticosa_K_377	OM140896	Acalypha fruticosa	Acalypha
Acalypha_gaumeri_C_11628	OM140897	Acalypha gaumeri	Acalypha
Acalypha_gillespieae_LG_10693	OM140899	Acalypha gillespieae	Acalypha
Acalypha_gillespieae_OM140898	OM140898	Acalypha gillespieae	Acalypha
Acalypha_gillmanii_K_513	OM140900	Acalypha gillmanii	Androcephala
Acalypha_glabrata_B_9316	OM140901	Acalypha glabrata	Acalypha
Acalypha_glandulifolia_B_9831	OM140902	Acalypha glandulifolia	Acalypha
Acalypha_gracilis_D_12789	OM140903	Acalypha gracilis	Acalypha
Acalypha_grandibracteata_L_1209	OM140904	Acalypha grandibracteata	Acalypha
Acalypha_grandis_M_573	OM140905	Acalypha grandis	Acalypha
Acalypha_grisea_VWS_3240	OM140906	Acalypha grisea	Acalypha
Acalypha_gummifera_S_25830	OM140907	Acalypha gummifera	Linostachys
Acalypha_havanensis_VWS_1816	OM140908	Acalypha havanensis	Acalypha
Acalypha_hellwigii_T_14288	OM140909	Acalypha hellwigii	Acalypha
Acalypha_hispida_VWS_sn	OM140910	Acalypha hispida	Acalypha
Acalypha_hypogaea_VWS_757	OM140911	Acalypha hypogaea	Acalypha
Acalypha_indica_H_25706	OM140912	Acalypha indica	Acalypha
Acalypha_kerrii_WHQ_W125	OM140913	Acalypha kerrii	Acalypha
Acalypha_lagopus_VWS_1841	OM140914	Acalypha lagopus	Acalypha
Acalypha_lamiana_LG_10691	OM140915	Acalypha lamiana	Acalypha
Acalypha_lamiana_OM140916	OM140916	Acalypha lamiana	Acalypha
Acalypha_lamiana_OM140917	OM140917	Acalypha lamiana	Acalypha
Acalypha_lamiana_OM140918	OM140918	Acalypha lamiana	Acalypha
Acalypha_lanceolata_E_LR22586	OM140919	Acalypha lanceolata	Acalypha
Acalypha_lancetillae_D_32045	OM140920	Acalypha lancetillae	Acalypha
Acalypha_leptopoda_A_4583	OM140921	Acalypha leptopoda	Acalypha
Acalypha_longispica_P_948	OM140923	Acalypha longispica	Acalypha
Acalypha_lovelandii_VWS_1133	OM140924	Acalypha lovelandii	Acalypha
Acalypha_lycioides_T_11351	OM140925	Acalypha lycioides	Acalypha
Acalypha_lyonsii_GF_13086	OM140926	Acalypha lyonsii	Acalypha
Acalypha_manniana_T_5315	OM140927	Acalypha manniana	Acalypha
Acalypha_matsudae_L_720	OM140928	Acalypha matsudae	Acalypha
Acalypha_mayottensis_L_3268	OM140929	Acalypha mayottensis	Acalypha
Acalypha_medibracteata_R_152	OM140930	Acalypha medibracteata	Acalypha
Acalypha_membranacea_AR_6532	OM140931	Acalypha membranacea	Acalypha
Acalypha_mexicana_VWS_2239	OM140932	Acalypha mexicana	Acalypha
Acalypha_microphylla_VWS_1046	OM140933	Acalypha microphylla	Acalypha
Acalypha_monococca_GL_2319	OM140934	Acalypha monococca	Acalypha
Acalypha_monostachya_GLW_32508	OM140935	Acalypha monostachya	Acalypha
Acalypha_multicaulis_T_5087	OM140936	Acalypha multicaulis	Acalypha
Acalypha_nemorum_F_7634	OM140937	Acalypha nemorum	Acalypha
Acalypha_neomexicana_VWS_1410	OM140938	Acalypha neomexicana	Acalypha
Acalypha_neptunica_A_436	OM140939	Acalypha neptunica	Acalypha
Acalypha_novoguineensis_P_6928	OM140940	Acalypha novoguineensis	Acalypha
Acalypha_nyasica_SB_1907	OM140941	Acalypha nyasica	Acalypha
Acalypha_ocymoides_VWS_2916	OM140942	Acalypha ocymoides	Acalypha
Acalypha_ornata_A_389	OM140943	Acalypha ornata	Acalypha
Acalypha_ostryifolia_GL_2315	OM140944	Acalypha ostryifolia	Acalypha
Acalypha_padifolia_Z_3411	OM140945	Acalypha padifolia	Acalypha
Acalypha_paniculata_M_ATBP_455	OM140947	Acalypha paniculata	Linostachys
Acalypha_papillosa_VWS_942	OM140948	Acalypha papillosa	Acalypha
Acalypha_peduncularis_R_646	OM140949	Acalypha peduncularis	Acalypha
Acalypha_perrieri_LG_4123	OM140950	Acalypha perrieri	Acalypha
Acalypha_pervilleana_LG_10649	OM140951	Acalypha pervilleana	Acalypha
Acalypha_pervilleana_OM140952	OM140952	Acalypha pervilleana	Acalypha
Acalypha_phleoides_VWS_2249	OM140953	Acalypha phleoides	Acalypha
Acalypha_pippenii_VWS_1815	OM140954	Acalypha pippenii	Acalypha
Acalypha_plicata_A_188	OM140955	Acalypha plicata	Acalypha
Acalypha_plicata_OM140956	OM140956	Acalypha plicata	Acalypha
Acalypha_poiretii_VWS_1402	OM140957	Acalypha poiretii	Acalypha
Acalypha_polymorpha_T_8329	OM140958	Acalypha polymorpha	Acalypha
Acalypha_portoricensis_L_11498	OM140959	Acalypha portoricensis	Acalypha
Acalypha_psilostachya_S_122	OM140960	Acalypha psilostachya	Acalypha
Acalypha_pubiflora_australica_GL_2370	OM140961	Acalypha pubiflora subsp. australica	Acalypha
Acalypha_radula_LG_10758	OM140962	Acalypha radula	Acalypha
Acalypha_radula_OM140963	OM140963	Acalypha radula	Acalypha
Acalypha_rafaelensis_E_1779	OM140964	Acalypha rafaelensis	Acalypha
Acalypha_rhombifolia_VWS_2446	OM140965	Acalypha rhombifolia	Acalypha
Acalypha_rhomboidea_GL_2316	OM140966	Acalypha rhomboidea	Acalypha
Acalypha_rubroserrata_VWS_1374	OM140967	Acalypha rubroserrata	Acalypha
Acalypha_salvadorensis_C_3578	OM140968	Acalypha salvadorensis	Acalypha
Acalypha_saxicola_R_6093	OM140969	Acalypha saxicola	Acalypha
Acalypha_scandens_B_1673	OM140970	Acalypha scandens	Acalypha
Acalypha_schiedeana_VWS_1715	OM140971	Acalypha schiedeana	Acalypha
Acalypha_schlechtendaliana_MG_7708	OM140972	Acalypha schlechtendaliana	Linostachys
Acalypha_setosa_VWS_1969	OM140973	Acalypha setosa	Acalypha
Acalypha_siamensis_siamensis_VS_SR52	OM140974	Acalypha siamensis var. siamensis	Acalypha
Acalypha_spachiana_LG_10856	OM140977	Acalypha spachiana	Acalypha
Acalypha_stachyura_H_23994	OM140978	Acalypha stachyura	Acalypha
Acalypha_stricta_V_743	OM140979	Acalypha stricta	Acalypha
Acalypha_subviscida_Z_10516	OM140980	Acalypha subviscida	Acalypha
Acalypha_synoica_VWS_1392	OM140981	Acalypha synoica	Acalypha
Acalypha_trilaciniata_VWS_2092	OM140982	Acalypha trilaciniata	Acalypha
Acalypha_urophylla_LG_10809	OM140922	Acalypha levinii	Acalypha
Acalypha_urophylla_OM140983	OM140983	Acalypha urophylla	Acalypha
Acalypha_vagans_VWS_2174	OM140984	Acalypha vagans	Acalypha
Acalypha_villicaus_G_ATBP_597	OM140985	Acalypha villicaulis	Acalypha
Acalypha_villosa_TC_73114	OM140986	Acalypha villosa	Linostachys
Acalypha_virginica_GL_2342	OM140987	Acalypha virginica	Acalypha
Acalypha_volkensii_M_1152	OM140988	Acalypha volkensii	Acalypha
Acalypha_vulneraria_R_2110	OM140989	Acalypha vulneraria	Acalypha
Acalypha_welwitschiana_RS_5713	OM140990	Acalypha welwitschiana	Acalypha
Acalypha_wilkesiana_VWS_3196	OM140991	Acalypha wilkesiana	Acalypha
Acalypha_wilmsii_AKB_11219	OM140992	Acalypha wilmsii	Acalypha
Bernardia_viridis_R_4552	OM140993	Bernardia viridis	OUTGROUP
Erythrococca_natalensis_AKB_8445	OM140994	Erythrococca natalensis	OUTGROUP
Mareya_micrantha_W_1042	OM140995	Mareya micrantha	OUTGROUP
Micrococca_capensis_AKB_7617	OM140996	Micrococca capensis	OUTGROUP
